# Supplementary material for: Alterations in the serum metabolome in patients with the COVID-19 Omicron variant and in recovered cases
Source: PLoS One. 2025 Oct 14;20(10):e0327297. doi: 10.1371/journal.pone.0327297 (PMC12520338; doi:10.1371/journal.pone.0327297)
Supplement: S1 Data — (XLSX) [file pone.0327297.s002.xlsx]

## Sheet: Data S1
Date S1. Metabolome data of the discovery cohort
Name	chemical formula	Ionization mode	OC2	OC3	OC4	OC5	OC6	OC9	OC10	OC11	OC12	OC13	OC14	OC15	OC17	OC18	OC19	OC20	OC21	OC22	OC25	OC26	OC28	OC29	OC30	OC31	OC32	OC33	OC35	OC36	OC39	OC41	OC42	OC43	OC44	OC47	OC48	OC50	OC51	OC52	OC53	OC54	OC55	OC56	OC57	OC58	OC60	OC62	OC63
δ-Valerolactam	C5 H9 N O	Positive	1.46305e+08	4.77588e+07	8.90626e+07	2.77322e+08	1.23715e+08	6.56133e+07	2.08823e+08	1.00765e+07	5.95894e+07	4.00638e+07	6.95917e+07	4.81865e+07	1.83376e+08	4.17082e+08	3.22498e+07	6.654e+07	1.87983e+07	3.11228e+08	9.41829e+07	5.35282e+08	2.04429e+08	2.4767e+08	1.7633e+07	1.76245e+08	2.62583e+08	6.1213e+07	8.63161e+07	1.04152e+09	7.62797e+07	3.57077e+08	1.63385e+08	2.9343e+07	1.3584e+08	2.52807e+07	1.57394e+08	5.58245e+06	9.44269e+07	3.59737e+08	5.0545e+07	1.70778e+08	3.42995e+07	1.35058e+08	3.36166e+07	3.42163e+07	2.10552e+07	3.76175e+07	2.91549e+07
α-Linolenic acid	C18 H30 O2	Positive	5.13972e+06	5.84957e+06	3.56236e+06	1.98047e+06	2.41183e+06	6.53466e+06	3.3373e+06	1.96385e+06	4.24194e+06	1.09741e+06	491903	1.97807e+06	2.23681e+06	887118	1.47314e+06	1.28944e+06	2.64182e+06	4.24155e+06	1.28206e+06	4.00256e+06	3.19607e+06	1.13352e+06	2.88963e+06	6.53726e+06	2.58076e+06	2.05048e+06	2.37508e+06	2.49928e+06	2.58235e+06	3.51258e+06	3.35226e+06	1.25503e+06	4.97158e+06	4.40436e+06	2.44104e+06	2.60618e+06	6.28824e+06	3.88646e+06	5.67699e+06	2.08057e+06	4.17308e+06	2.93175e+06	1.22939e+06	1.276e+06	5.41785e+06	4.02957e+06	6.60339e+06
α-Aspartylphenylalanine	C13 H16 N2 O5	Positive	1.12035e+08	5.49734e+07	5.67986e+07	5.51576e+07	5.27266e+07	4.5517e+07	4.69306e+07	3.56678e+07	7.45298e+07	3.51285e+07	4.20614e+07	3.65095e+07	4.75814e+07	2.52003e+07	3.96127e+07	5.44901e+07	2.60705e+07	7.5619e+07	6.63496e+07	6.84974e+07	3.86593e+07	1.28469e+08	9.00629e+07	5.90464e+07	4.01705e+07	5.61239e+07	8.90882e+07	6.50062e+07	4.51868e+07	4.36876e+07	4.28203e+07	3.43303e+07	6.87707e+07	4.42738e+07	5.49635e+07	5.62777e+07	2.44462e+07	4.81617e+07	3.76204e+07	6.59194e+07	5.11723e+07	4.66045e+07	2.6287e+07	5.47641e+07	6.97355e+07	7.37391e+07	9.69232e+07
WLH	C23 H30 N6 O4	Positive	3.67408e+06	7.27483e+06	3.35242e+06	2.15894e+06	2.02127e+06	2.74741e+06	2.41829e+06	4.03084e+06	1.47386e+06	1.35009e+06	1.94881e+06	1.8167e+06	1.7686e+06	1.45293e+06	1.3312e+06	2.56138e+06	1.27462e+06	1.24282e+06	985617	1.94931e+06	2.23974e+06	1.95059e+06	2.05385e+06	2.86122e+06	1.47682e+06	1.85621e+06	2.7692e+06	1.4972e+06	1.24894e+06	2.99055e+06	2.00705e+06	1.55067e+06	2.60341e+06	2.02768e+06	5.22669e+06	1.48184e+06	3.2744e+06	1.60042e+06	2.62635e+06	1.19305e+06	1.19303e+06	713112	1.30306e+06	1.31291e+06	1.67703e+06	801035	1.8977e+06
Dibutyl Sebacate	C18 H34 O4	Positive	119476	117291	119651	118050	106584	133523	112704	107220	135220	105164	119626	108114	111410	125029	122656	115198	122187	168044	93698.8	139217	110352	109970	108543	109094	108111	145959	109223	115736	105842	99893.1	95464.2	119507	103568	107711	95419.8	124290	111150	144606	109498	156446	93887.1	135785	110851	103697	97416.4	145216	115091
Vigabatrin	C6 H11 N O2	Positive	6.52337e+06	7.60102e+06	9.03982e+06	6.38051e+06	7.55523e+06	7.15289e+06	6.19296e+06	7.54854e+06	7.52555e+06	5.87006e+06	1.80894e+06	6.72804e+06	9.2426e+06	7.5728e+06	1.10621e+07	7.46263e+06	2.68895e+06	7.43095e+06	5.34968e+06	7.87615e+06	6.95854e+06	5.33282e+06	5.42977e+06	6.50632e+06	7.091e+06	7.14661e+06	5.92161e+06	7.24837e+06	4.21928e+06	6.03192e+06	6.18343e+06	3.79299e+06	5.26171e+06	4.11115e+06	4.88006e+06	5.88817e+06	4.79002e+06	3.93188e+06	6.05178e+06	6.85292e+06	6.62358e+06	7.46403e+06	4.20757e+06	4.92098e+06	6.35825e+06	3.17251e+06	7.38206e+06
Valpromide	C8 H17 N O	Positive	292389	284921	293949	252903	999543	504278	319882	169520	863908	858152	728547	200553	890840	232133	910148	972980	814592	141606	223051	263494	933190	998364	183700	284256	142719	940538	256411	432801	1.01889e+06	197916	838242	927794	165302	230969	336909	767608	193098	1.10929e+06	189029	819387	218614	121158	128553	148867	881721	208275	312094
TxB2	C20 H34 O6	Positive	4.79347e+07	9.5397e+07	7.53219e+07	2.11797e+07	3.78791e+07	6.31355e+07	3.85214e+07	4.66465e+07	3.71332e+07	2.59881e+07	2.64781e+07	2.68379e+07	5.53289e+07	3.21372e+07	2.85496e+07	2.81611e+07	1.66638e+07	1.11549e+08	6.01365e+07	5.11988e+07	3.20687e+07	2.61993e+07	3.97523e+07	3.54086e+07	2.28024e+07	3.19817e+07	3.17859e+07	2.24326e+07	4.97229e+07	4.44845e+07	2.55186e+07	1.52931e+07	3.85084e+07	1.51788e+08	3.07173e+07	3.11961e+07	3.66052e+07	7.5538e+07	5.46695e+07	3.29918e+07	3.04139e+07	5.71188e+07	1.7422e+07	5.28661e+07	3.81559e+07	4.27224e+07	4.91538e+07
Trolox	C14 H18 O4	Positive	4.26961e+07	3.36864e+07	5.13357e+07	3.41386e+07	3.33278e+07	4.64918e+07	3.55367e+07	3.27079e+07	6.13626e+07	2.37542e+07	2.54353e+07	5.25286e+07	5.94292e+07	4.29198e+07	3.8628e+07	3.4805e+07	2.17151e+07	4.22549e+07	4.70021e+07	2.07327e+07	4.21763e+07	4.53697e+07	3.66535e+07	3.48987e+07	2.24229e+07	5.95807e+07	4.27741e+07	2.71194e+07	3.41364e+07	2.39303e+07	2.24829e+07	3.0708e+07	3.11726e+07	3.20803e+07	2.24039e+07	2.95967e+07	3.83586e+07	4.15881e+07	3.88254e+07	7.06947e+07	4.19784e+07	5.14767e+07	3.34362e+07	2.54135e+07	6.3089e+07	3.33443e+07	5.37199e+07
trimetozine	C14 H19 N O5	Positive	119336	1.3665e+06	2.94946e+06	1.61945e+07	6.03096e+06	1.51903e+06	2.11308e+06	4.63932e+06	6.10081e+06	1.33437e+06	6.70736e+06	3.77719e+06	6.26811e+06	4.25833e+06	1.46547e+07	1.75679e+07	1.07646e+06	2.6896e+06	463154	4.19445e+06	3.01892e+06	4.89876e+06	956761	4.96634e+06	1.32815e+07	795585	120391	2.69669e+06	3.35792e+06	3.73021e+06	1.83558e+06	3.171e+06	1.70849e+06	2.86565e+06	3.48329e+06	406356	2.56474e+06	4.07973e+06	4.79943e+06	2.04889e+07	563456	1.10078e+07	817962	2.20764e+07	621940	6.5043e+06	4.8368e+06
trimethadione	C6 H9 N O3	Positive	3.91141e+07	9.3529e+06	1.75857e+07	8.02867e+06	5.44101e+06	7.41344e+06	2.24345e+07	1.16945e+07	1.4539e+07	2.79722e+07	4.83485e+06	9.43184e+06	1.15141e+07	1.44078e+07	5.38039e+06	1.50437e+07	1.23669e+07	4.64481e+06	1.13559e+07	1.02458e+07	2.02633e+07	3.30626e+07	1.25686e+07	1.56827e+07	3.44284e+07	7.85444e+06	9.40405e+06	2.33066e+07	3.22878e+06	1.31643e+07	4.85389e+07	2.29548e+07	2.48532e+07	1.02496e+07	1.57944e+07	2.59131e+07	2.91993e+07	1.20327e+07	2.01625e+07	9.19158e+06	1.53608e+07	7.7948e+06	5.61414e+07	1.02983e+07	1.03182e+07	1.1529e+07	1.86122e+07
Trilostane	C20 H27 N O3	Positive	1.74885e+07	4.78256e+06	1.20007e+07	1.48363e+06	2.41665e+06	366770	1.26838e+07	4.03936e+06	1.54784e+06	2.01038e+06	450683	2.04505e+06	4.04141e+06	2.14675e+06	1.83356e+06	1.17146e+06	1.69986e+06	427655	1.64836e+06	1.68261e+07	3.40846e+06	2.69504e+06	2.02642e+07	1.85902e+07	1.76769e+06	1.69769e+06	1.89209e+06	1.93356e+07	406053	1.36554e+07	5.7281e+06	2.49366e+06	2.22069e+07	1.39264e+07	1.64784e+07	2.8908e+06	9.89954e+06	393329	2.12854e+07	2.40956e+06	4.85339e+06	447753	2.90137e+06	407479	3.2262e+06	359012	1.77868e+07
Tributyl citrate acetate	C20 H34 O8	Positive	536232	605336	511370	395534	570794	317605	706745	838977	519129	202776	296106	336273	557617	208062	427065	282512	580024	941617	177407	456063	374635	359761	658359	432611	486453	360696	253517	473255	673879	543243	508602	211508	467809	385990	579188	284376	380093	908731	252048	456398	323625	424239	209077	345313	401463	338974	311810
trans-3-Indoleacrylic acid	C11 H9 N O2	Positive	3.27709e+06	1.33689e+06	5.71591e+06	4.20164e+06	7.21675e+06	3.47473e+06	5.78863e+06	3.86897e+06	2.79019e+06	1.5625e+06	1.16333e+06	1.47253e+06	4.94332e+06	4.15053e+06	2.7874e+06	5.98925e+06	667971	5.1668e+06	1.70354e+06	3.82664e+06	3.66029e+06	5.3581e+06	5.08538e+06	3.93592e+06	4.43835e+06	1.50726e+06	4.96504e+06	3.39886e+06	4.59622e+06	4.5353e+06	3.0034e+06	1.56235e+06	1.56983e+06	4.77488e+06	1.49509e+06	3.65723e+06	4.20485e+06	1.68893e+06	3.38556e+06	6.27134e+06	1.36929e+06	5.81659e+06	984141	2.65051e+06	1.36018e+06	3.3065e+06	4.50521e+06
tranexamic acid	C8 H15 N O2	Positive	7.57014e+06	9.80525e+06	7.10592e+06	6.83136e+06	1.04705e+07	7.71068e+06	3.93639e+06	6.90403e+06	1.18406e+07	5.89174e+06	4.28622e+06	5.35691e+06	1.1006e+07	2.29355e+07	7.52848e+06	6.91607e+06	2.06312e+06	6.79874e+06	1.23589e+07	8.1631e+06	5.759e+06	5.48034e+06	5.02265e+06	8.34562e+06	9.48025e+06	7.27855e+06	6.27682e+06	4.74104e+06	6.618e+06	5.42136e+06	5.53396e+06	2.10738e+07	6.86185e+06	1.45991e+07	5.36927e+06	7.94074e+06	5.98184e+06	4.57004e+06	1.16855e+07	8.81419e+06	1.42683e+07	8.60254e+06	5.58387e+06	4.45682e+06	7.2332e+06	3.9772e+06	6.39626e+06
Tolperisone	C16 H23 N O	Positive	614840	332179	148428	327664	545595	293312	643124	932663	212264	219388	101143	2.21286e+06	146474	505184	113961	358312	216535	220093	760819	2.13496e+06	3.28861e+06	2.18241e+06	1.59342e+06	1.0984e+06	119974	331470	760426	3.36475e+06	673247	362090	305615	186379	2.82363e+06	785481	879374	589817	118502	5.28978e+06	2.00848e+06	1.70813e+06	115257	268288	976694	637638	2.74613e+06	85834.6	4.26604e+06
Tiglylcarnitine	C12 H21 N O4	Positive	3.60376e+06	6.01374e+06	6.36888e+06	3.66389e+06	7.56537e+06	8.17067e+06	2.92452e+06	5.31043e+06	3.76385e+06	3.34952e+06	3.21792e+06	6.54614e+06	9.23256e+06	7.49209e+06	3.45656e+06	6.41654e+06	1.42367e+06	5.33117e+06	5.65101e+06	7.0755e+06	5.00292e+06	3.76603e+06	3.41049e+06	4.41467e+06	4.66152e+06	7.5538e+06	3.9088e+06	4.98198e+06	5.23604e+06	6.1197e+06	3.25957e+06	3.27179e+06	4.65685e+06	3.90006e+06	2.14979e+06	3.19957e+06	8.49806e+06	5.47493e+06	6.56128e+06	1.32121e+07	2.68886e+06	3.1998e+06	3.89868e+06	2.51099e+06	4.29075e+06	4.27725e+06	5.46552e+06
THREO-SPHINGOSINE, (-)-	C18 H37 N O2	Positive	289095	190691	2.99332e+06	118430	160580	90000.7	342635	158415	163360	145014	118533	134943	326953	167403	127552	213904	148872	172213	133890	114488	139072	130662	119258	106334	150663	192672	130235	271038	794696	1.72474e+06	876692	468951	735457	940102	888582	650624	687148	891262	1.33888e+06	796749	558828	700834	542065	473009	698213	372575	710132
threonylphenylalanine	C13 H18 N2 O4	Positive	4.67673e+06	3.82169e+06	5.35391e+06	6.56552e+06	5.41912e+06	9.03795e+06	4.69152e+06	5.57699e+06	1.04725e+07	6.15972e+06	6.8169e+06	4.85295e+06	4.48152e+06	6.76597e+06	4.64248e+06	7.93578e+06	7.74051e+06	1.11524e+07	7.10496e+06	4.02186e+06	2.82117e+06	6.49484e+06	2.7838e+06	1.97851e+06	2.72625e+06	3.10571e+06	9.35589e+06	5.49184e+06	4.17235e+06	6.99475e+06	6.64939e+06	5.02069e+06	4.7805e+06	6.47882e+06	5.5035e+06	7.62518e+06	6.12271e+06	1.15272e+07	4.21114e+06	8.14299e+06	4.21471e+06	6.33688e+06	7.34687e+06	5.41556e+06	1.18171e+07	4.3029e+06	8.8546e+06
Tetranor-12(S)-HETE	C16 H26 O3	Positive	1.22428e+06	1.18131e+06	612022	706465	765246	609478	1.62425e+06	745713	346924	713242	404091	488999	1.07672e+06	735620	629046	791807	1.16576e+06	2.50253e+06	480835	1.30797e+06	729103	733670	776404	987047	2.6504e+06	1.08591e+06	916881	1.16485e+06	987326	652401	1.06635e+06	829215	683437	892196	875375	910872	817401	1.21103e+06	905818	805374	826527	355985	768544	563960	740230	612103	718202
Tetrahydrocurcumin	C21 H24 O6	Positive	68028.6	72254.6	128398	4.08387e+06	120748	1.05084e+06	154838	68306.6	69946	65030.3	70023.7	396052	662810	84108.8	139419	89326.1	81595.5	109949	82080.1	74551.7	591067	390296	62405.4	65700.4	409269	77799.9	91433.2	58750.3	70605.6	3.30765e+06	7.9711e+06	635043	2.84735e+07	1.72376e+06	1.72547e+06	1.91105e+07	64852.2	102237	1.75653e+06	85745.1	64804.5	406256	1.41334e+06	72270.1	77682.6	481962	4.18452e+06
Tetrahydrocortisone	C21 H32 O5	Positive	2.51593e+06	4.02095e+06	1.99396e+06	1.76114e+06	1.65383e+06	3.05457e+06	2.76931e+06	2.88366e+06	3.38275e+06	2.31073e+06	2.60512e+06	3.32142e+06	2.38704e+06	4.13601e+06	1.54214e+06	3.33022e+06	2.62752e+06	3.52859e+06	1.56441e+06	870106	583251	2.30805e+06	1.19153e+06	2.52148e+06	1.28678e+06	1.82981e+06	4.80353e+06	1.5348e+06	1.73881e+06	545677	420233	667962	781403	696440	516657	913873	509620	1.35446e+06	1.20325e+06	870477	3.03353e+06	858278	829332	471564	819746	1.69586e+06	2.4037e+06
Tetrahydrocorticosterone	C21 H34 O4	Positive	1.92426e+07	5.57027e+07	1.85389e+07	1.0364e+07	1.24444e+08	1.5333e+07	1.55313e+07	1.63065e+07	2.03947e+07	1.34403e+07	7.06408e+06	3.21888e+07	2.0163e+07	1.58175e+07	1.78974e+07	2.11707e+07	8.97733e+06	3.47479e+07	1.37281e+07	1.91959e+07	1.17756e+07	1.06516e+07	2.27692e+07	1.89621e+07	1.84776e+07	2.26599e+07	2.43517e+07	1.2578e+07	7.15318e+06	1.30542e+07	1.71891e+07	1.49372e+07	1.6248e+07	7.09427e+06	1.58525e+07	2.10431e+07	1.59303e+07	8.15714e+06	2.77206e+07	1.47868e+07	3.80953e+07	1.09947e+07	1.71306e+07	7.10612e+06	2.5061e+07	5.88157e+06	1.95824e+07
Tetracaine	C15 H24 N2 O2	Positive	3.17211e+06	2.63541e+06	4.80704e+06	2.82528e+06	2.22027e+06	2.73955e+06	3.59652e+06	3.01308e+06	2.83911e+06	1.17165e+06	798635	4.02883e+06	5.2582e+06	2.78914e+06	1.99769e+06	3.57596e+06	1.15261e+06	2.12238e+06	1.33934e+06	3.16901e+06	3.97947e+06	1.17511e+06	2.9336e+06	3.37843e+06	1.73141e+06	2.14228e+06	2.88741e+06	3.7108e+06	1.28529e+06	2.40472e+06	1.40363e+06	1.50711e+06	1.60769e+06	1.66638e+06	2.44938e+06	1.2282e+06	2.79515e+06	1.39987e+06	2.2706e+06	1.91947e+06	3.13777e+06	1.61264e+06	1.08689e+06	1.54442e+06	2.82105e+06	1.17021e+06	2.60826e+06
Tetraacetylethylenediamine	C10 H16 N2 O4	Positive	2.41176e+06	5.97663e+06	9.44159e+06	9.1882e+06	9.51685e+06	9.96513e+06	7.13164e+06	5.28485e+06	4.8143e+06	3.57631e+06	4.27528e+06	4.46495e+06	6.60986e+06	7.02507e+06	5.72547e+06	3.86551e+06	1.19953e+06	1.07238e+07	5.32553e+06	1.1238e+07	3.06545e+06	4.59546e+06	6.34574e+06	1.08531e+07	1.25996e+07	1.41451e+07	5.68457e+06	8.35674e+06	7.18379e+06	1.01245e+07	7.82236e+06	2.7969e+06	4.7088e+06	7.68314e+06	3.64677e+06	5.40492e+06	9.79809e+06	1.38813e+07	1.48849e+07	8.3988e+06	2.9389e+06	1.73421e+07	5.30152e+06	2.08662e+07	9.87597e+06	6.87857e+06	8.52259e+06
Testosterone	C19 H28 O2	Positive	218951	404736	2.59715e+06	2.79764e+06	4.2405e+06	325975	238705	380190	310443	317590	94718.6	414512	3.19574e+06	3.45968e+06	4.19543e+06	2.99517e+06	117938	505200	205447	4.24854e+06	240398	360271	2.38461e+06	3.29967e+06	4.43757e+06	2.99362e+06	250458	323094	99269	334203	302223	351683	304407	2.58022e+06	178532	165540	218267	188490	5.45665e+06	3.07158e+06	113976	7.27343e+06	153854	4.52347e+06	436022	67891.9	285661
Teneligliptin	C22 H30 N6 O S	Positive	1.6095e+06	4.41384e+06	2.5002e+06	1.61143e+06	1.66102e+06	2.15586e+06	1.53681e+06	1.96697e+06	1.91469e+06	2.57374e+06	1.49262e+06	1.04786e+06	1.35463e+06	1.42318e+06	2.26279e+06	733031	783474	2.02902e+06	3.13802e+06	1.70252e+06	2.16856e+06	812942	2.21852e+06	1.86936e+06	860083	1.98825e+06	1.9153e+06	1.04535e+06	506634	1.74476e+06	1.65119e+06	1.07728e+06	1.69496e+06	9.01552e+06	1.66597e+06	2.31165e+06	1.90881e+06	1.72194e+06	1.44495e+06	2.30949e+06	1.6713e+06	1.35651e+06	1.05493e+06	1.77789e+06	1.92289e+06	1.1804e+06	2.96357e+06
tcmdc-132026	C16 H21 N O	Positive	5.95006e+06	899069	6.46478e+06	907062	843903	883058	6.4603e+06	817376	878217	719782	560079	742476	1.04915e+06	811476	833888	946664	597947	952469	725975	6.3107e+06	942304	814077	6.01353e+06	5.95366e+06	808779	788120	809816	6.1409e+06	762262	6.95288e+06	778514	688827	7.21158e+06	7.54286e+06	6.69451e+06	705718	7.48508e+06	880239	6.133e+06	931073	753552	781663	673479	757882	777799	567951	6.01114e+06
Talinolol	C20 H33 N3 O3	Positive	2.41511e+07	6.51715e+07	2.84329e+07	2.2664e+07	3.17752e+07	1.77668e+07	1.64953e+07	2.39356e+07	2.59088e+07	2.52407e+07	1.12387e+07	2.25436e+07	4.45486e+07	2.8954e+07	2.35905e+07	2.05382e+07	1.02591e+07	1.82233e+07	4.33892e+07	1.91585e+07	1.6426e+07	1.77326e+07	2.51606e+07	2.01245e+07	1.91946e+07	1.74764e+07	1.98859e+07	1.4557e+07	1.36177e+07	2.13875e+07	1.97828e+07	1.31817e+07	1.79938e+07	7.60062e+07	1.79052e+07	1.50992e+07	1.43666e+07	1.32091e+07	2.3e+07	2.21182e+07	1.91206e+07	2.23327e+07	1.88712e+07	1.54325e+07	2.53739e+07	9.424e+06	2.40433e+07
Sulpiride	C15 H23 N3 O4 S	Positive	149524	150268	177786	164343	134064	190689	159135	189539	171829	150302	93321.9	145554	181181	151482	193912	187386	129437	218827	117565	151870	161300	99122.3	147675	161716	136119	156138	186233	101528	156295	142661	139831	138153	135249	129669	126221	131212	104088	100924	98164.5	165620	114379	130892	111246	155893	101506	160848	206847
Styrene	C8 H8	Positive	9.97234e+06	2.24042e+07	1.03518e+07	7.5341e+06	1.41102e+07	8.35519e+06	4.19259e+06	6.65316e+06	7.55407e+06	7.63438e+06	3.56608e+06	5.97774e+06	1.50608e+07	7.5367e+06	8.05786e+06	5.70589e+06	3.70141e+06	7.00585e+06	1.59471e+07	8.37312e+06	5.67588e+06	5.01347e+06	8.92414e+06	8.36136e+06	6.51037e+06	7.43797e+06	6.44988e+06	6.52138e+06	3.0439e+06	8.32569e+06	5.7707e+06	3.99379e+06	6.75227e+06	2.76852e+07	7.8186e+06	4.85031e+06	5.42135e+06	5.38548e+06	9.37971e+06	8.08943e+06	5.0841e+06	1.01505e+07	4.79956e+06	7.32569e+06	8.64706e+06	5.28137e+06	9.00388e+06
Stearoylethanolamide	C20 H41 N O2	Positive	723754	1.72499e+06	1.05996e+06	1.28905e+06	1.28216e+06	751415	1.26065e+06	303868	1.053e+06	284465	1.50118e+06	868222	1.59046e+06	1.00588e+06	1.19992e+06	1.2087e+06	1.04045e+06	1.32983e+06	1.29439e+06	1.50201e+06	291305	1.38827e+06	1.03019e+06	2.02967e+06	977902	1.2997e+06	968126	1.8757e+06	1.83094e+06	1.26212e+06	2.38334e+06	770847	335912	1.29558e+06	733283	1.41678e+06	388845	1.53389e+06	1.65338e+06	318184	1.08747e+06	862201	281269	734342	1.73387e+06	433842	505784
Stearidonic acid	C18 H28 O2	Positive	2.2016e+06	1.78775e+06	1.4181e+06	1.5724e+06	3.02414e+06	2.59166e+06	1.28717e+06	1.36373e+06	1.48876e+06	1.39722e+06	978712	1.25715e+06	1.46944e+06	1.6758e+06	1.50141e+06	2.88784e+06	965154	8.34224e+06	1.11166e+06	1.57712e+06	1.46635e+06	1.89934e+06	1.41611e+06	1.34759e+06	1.4046e+06	1.79905e+06	1.48273e+06	1.35025e+06	1.38234e+06	1.39788e+06	4.70495e+06	4.22275e+06	2.34478e+06	1.39354e+06	1.90373e+06	1.00437e+06	1.50655e+06	1.52908e+06	1.63663e+06	1.575e+06	1.93726e+06	1.52181e+06	1.55458e+06	1.99807e+06	9.4742e+06	2.507e+06	1.60193e+06
sphinganine	C18 H39 N O2	Positive	4.10713e+06	4.72896e+06	4.49254e+06	3.97191e+06	3.44295e+06	3.05274e+06	3.0872e+06	2.46281e+06	4.07714e+06	2.24706e+06	1.83869e+06	1.50558e+06	4.20464e+06	2.89642e+06	3.20428e+06	3.49586e+06	1.90025e+06	2.98433e+06	3.57055e+06	4.8162e+06	3.86138e+06	3.7109e+06	4.96793e+06	4.50312e+06	4.02979e+06	1.8095e+06	3.84356e+06	4.35683e+06	2.77827e+06	4.89957e+06	3.32165e+06	2.81219e+06	2.72905e+06	3.15679e+06	3.74956e+06	2.59948e+06	4.65312e+06	2.81494e+06	4.07835e+06	7.16098e+06	2.4067e+06	3.74536e+06	1.48451e+06	2.24177e+06	3.59314e+06	3.02551e+06	5.37321e+06
Sodium glycochenodeoxycholate	C26 H43 N O5	Positive	1.23163e+07	4.06537e+06	5.83615e+06	5.19425e+06	6.36468e+06	2.32465e+07	413429	2.62252e+07	4.23817e+07	2.35556e+07	1.12772e+07	3.76288e+07	1.19288e+06	1.50961e+07	1.13309e+08	3.28892e+07	4.7297e+06	7.2782e+06	3.62456e+07	2.51539e+07	4.5922e+07	2.9526e+07	4.99143e+07	4.25866e+06	2.73824e+07	7.10632e+06	3.63319e+07	555542	1.3462e+08	4.73601e+07	6.49772e+06	3.31231e+07	1.16232e+07	605210	136601	1.11722e+06	4.64981e+07	6.08047e+06	5.8862e+07	1.47203e+07	4.20232e+07	6.70405e+07	8.08533e+06	3.9426e+07	3.88926e+07	1.32083e+07	6.70129e+07
SNK	C13 H25 N5 O6	Positive	5.16539e+06	4.29415e+06	4.66132e+06	3.81523e+06	4.40686e+06	3.81535e+06	3.61882e+06	4.17414e+06	5.19397e+06	3.37515e+06	1.90756e+06	3.68836e+06	5.14807e+06	4.85179e+06	3.40943e+06	3.5307e+06	1.81724e+06	4.68396e+06	2.87652e+06	4.68014e+06	4.08392e+06	3.48639e+06	3.81657e+06	4.22072e+06	4.09661e+06	3.42378e+06	4.01679e+06	3.01362e+06	2.87235e+06	3.90294e+06	3.47171e+06	3.01535e+06	3.14024e+06	2.87486e+06	2.88868e+06	2.57229e+06	3.27162e+06	3.80145e+06	3.41102e+06	4.49138e+06	3.74092e+06	4.09772e+06	3.01547e+06	3.22648e+06	3.21733e+06	2.08734e+06	4.30539e+06
Skatole	C9 H9 N	Positive	7.39515e+07	6.19179e+07	9.33584e+07	9.7902e+07	8.11074e+07	1.02797e+08	6.5724e+07	7.88409e+07	8.84984e+07	7.71903e+07	5.62828e+07	7.29677e+07	7.65281e+07	7.4965e+07	8.66812e+07	1.00368e+08	3.55953e+07	1.05209e+08	8.52636e+07	9.38667e+07	8.12789e+07	1.01652e+08	7.51946e+07	7.57647e+07	1.09739e+08	8.31232e+07	8.66997e+07	6.10104e+07	6.914e+07	6.59849e+07	5.10686e+07	5.94581e+07	6.27865e+07	6.3827e+07	5.32068e+07	8.59423e+07	5.6601e+07	9.87202e+07	9.89437e+07	1.04505e+08	8.13322e+07	6.00918e+07	4.99504e+07	7.29443e+07	8.50132e+07	8.75834e+07	9.79713e+07
Sesamex	C15 H22 O6	Positive	1.56043e+07	2.30605e+07	1.29173e+07	9.25145e+06	8.73997e+06	9.66107e+06	8.71596e+06	1.19155e+07	1.35218e+07	9.69206e+06	6.2294e+06	9.18903e+06	2.02066e+07	1.17699e+07	1.27693e+07	1.16159e+07	5.7727e+06	1.25343e+07	1.43807e+07	1.02809e+07	8.78957e+06	9.85544e+06	1.00487e+07	9.31992e+06	1.08971e+07	7.81688e+06	8.7201e+06	8.0285e+06	7.6667e+06	1.05479e+07	7.11842e+06	5.56272e+06	8.99084e+06	2.78339e+07	9.85355e+06	6.8314e+06	8.60531e+06	5.44776e+06	1.48707e+07	1.12627e+07	7.70895e+06	1.23962e+07	6.84577e+06	9.39792e+06	1.03761e+07	6.32889e+06	1.48982e+07
Sarcostin	C21 H34 O6	Positive	3.79158e+06	8.76314e+06	4.93456e+06	3.77222e+06	5.60152e+06	4.49567e+06	3.18657e+06	3.70724e+06	4.68779e+06	3.75509e+06	2.56791e+06	3.49795e+06	4.48367e+06	4.54752e+06	3.81205e+06	3.08823e+06	2.0101e+06	6.60298e+06	9.31789e+06	2.96967e+06	3.50005e+06	3.93105e+06	3.90185e+06	3.55902e+06	2.19796e+06	4.17538e+06	2.90786e+06	2.18409e+06	3.02043e+06	3.58575e+06	2.85194e+06	2.02518e+06	3.16274e+06	1.22026e+07	2.92213e+06	3.63898e+06	3.12177e+06	3.47214e+06	4.31227e+06	5.99976e+06	2.71652e+06	4.88567e+06	2.2995e+06	4.25437e+06	5.03408e+06	2.73215e+06	4.61115e+06
S-3-oxodecanoyl cysteamine	C12 H23 N O2 S	Positive	4.74595e+06	3.55513e+06	2.83439e+06	3.21177e+06	3.07715e+06	2.54736e+06	2.67783e+06	2.9324e+06	2.16373e+06	2.95112e+06	2.78016e+06	3.62467e+06	2.80582e+06	4.12275e+06	2.33914e+06	3.42017e+06	1.20796e+06	3.26407e+06	2.43713e+06	4.05647e+06	2.89093e+06	3.93383e+06	3.33461e+06	6.5116e+06	3.39976e+06	2.62331e+06	2.62277e+06	3.91116e+06	2.7902e+06	3.58867e+06	2.37978e+06	3.14374e+06	3.76711e+06	4.05182e+06	1.40946e+07	2.6653e+06	6.09546e+06	2.55141e+07	4.97146e+06	4.20086e+06	4.38088e+06	4.84367e+06	7.11193e+06	3.04834e+07	3.88415e+06	1.6795e+07	3.66702e+07
RU5135	C18 H28 N2 O2	Positive	1.57334e+07	1.20422e+07	1.4742e+07	1.01762e+07	1.193e+07	1.50204e+07	1.03618e+07	1.22829e+07	1.20409e+07	9.32807e+06	4.86293e+06	9.49259e+06	1.28205e+07	1.1251e+07	9.92952e+06	1.10641e+07	5.06989e+06	1.1928e+07	6.83448e+06	1.38525e+07	1.07967e+07	8.92557e+06	1.18861e+07	1.18893e+07	1.10325e+07	8.87956e+06	9.49058e+06	1.04288e+07	7.72293e+06	1.16611e+07	1.04613e+07	6.80747e+06	9.98405e+06	9.75745e+06	8.6123e+06	7.82438e+06	1.01108e+07	8.68277e+06	1.14126e+07	9.96922e+06	1.03012e+07	1.24539e+07	8.56039e+06	1.09733e+07	9.48651e+06	6.96905e+06	1.42953e+07
Roxatidine	C17 H26 N2 O3	Positive	8.14895e+06	6.1383e+06	8.3906e+06	6.01607e+06	5.12889e+06	6.67671e+06	5.47765e+06	5.87326e+06	7.84939e+06	5.42233e+06	3.6258e+06	5.20771e+06	8.01896e+06	4.84127e+06	5.39695e+06	6.48746e+06	3.06971e+06	7.5678e+06	4.22356e+06	8.56468e+06	6.5782e+06	5.67459e+06	5.51224e+06	5.78561e+06	6.06346e+06	6.35259e+06	6.22747e+06	5.69907e+06	4.6112e+06	6.1639e+06	5.96912e+06	4.05059e+06	4.93667e+06	4.04917e+06	4.95627e+06	4.53756e+06	4.55547e+06	5.04705e+06	5.09469e+06	6.18159e+06	4.5763e+06	5.37837e+06	4.22646e+06	5.19101e+06	5.50141e+06	3.81545e+06	7.00076e+06
Ricinoleic acid methyl ester	C19 H36 O3	Positive	287177	236262	198479	725815	779282	2.07707e+06	175205	76068	4.86663e+06	947376	410616	721930	192100	854998	1.13375e+06	608548	751166	532155	3.68224e+06	229236	127839	2.34906e+06	124907	218394	1.68384e+06	1.51645e+06	1.69076e+06	468444	672932	68856.5	149973	1.89339e+06	84810.4	201569	120061	2.06798e+06	280593	990472	527079	3.19687e+06	689886	723472	2.68877e+06	1.06196e+06	2.16552e+06	1.79859e+06	345083
Quercetin 3-isobutyrate	C19 H16 O8	Positive	71151	71833.3	71687	71149.4	83863	79833.6	67801.2	65215.1	66843.3	65282.8	69300	62852.7	69254.9	60402.3	81218.4	79600.9	63114.8	72966.7	70691.6	67895.4	70700	69508	65269.7	61995.1	70033.4	69277.8	85182.5	58836.8	68744.9	71488.6	64008.5	57677	75372.5	63247.7	70251.8	77761.4	63591.3	70608.1	64603.5	86717.8	61793.4	71287.2	71498.4	72299.6	71784.6	75254.3	70169
Pyrogallol	C6 H6 O3	Positive	1.73438e+06	3.36306e+06	1.12593e+07	3.80703e+07	2.94838e+07	9.98095e+06	1.74001e+07	1.65609e+07	3.04053e+07	2.85189e+06	1.7857e+07	9.7193e+06	2.77051e+07	1.35704e+07	4.14472e+07	4.33937e+07	5.94225e+06	2.27404e+07	1.15117e+06	1.30808e+07	1.49932e+07	2.84511e+07	7.69264e+06	1.54556e+07	4.9764e+07	2.32979e+06	1.91908e+06	1.13229e+07	2.2032e+07	2.15528e+07	1.60691e+07	2.35099e+07	1.63249e+07	3.5293e+07	1.53347e+07	1.44558e+06	2.1349e+07	1.10152e+07	1.89503e+07	6.47205e+07	2.74739e+06	3.94316e+07	4.49807e+06	6.55385e+07	1.91865e+06	6.53747e+06	1.46524e+07
Pseudopelletierine	C9 H15 N O	Positive	2.02164e+09	1.82342e+09	1.98191e+09	1.69779e+09	1.75564e+09	1.55102e+08	1.49228e+09	1.73117e+09	2.01733e+09	1.63566e+09	8.2445e+08	1.65876e+09	2.30783e+09	1.66745e+09	1.6612e+09	2.14174e+09	8.37937e+08	1.90784e+09	1.44318e+09	2.10266e+09	1.90027e+09	1.67913e+09	1.43699e+09	1.61797e+09	1.8801e+09	1.77844e+09	1.69937e+09	1.47108e+09	1.26135e+09	1.61311e+09	1.56091e+09	1.24656e+09	1.3305e+09	1.25905e+09	1.36255e+09	1.43709e+09	1.26146e+09	1.52464e+09	1.43846e+09	1.88191e+09	1.52102e+09	1.54973e+09	1.35274e+09	1.43028e+09	1.50628e+09	1.09531e+09	1.78897e+09
prostaglandin H2 2-glyceryl ester	C23 H38 O7	Positive	3.56155e+06	5.92323e+06	4.40956e+06	1.62569e+06	2.15074e+06	2.65803e+06	2.2666e+06	1.64674e+06	2.2704e+06	1.47268e+06	1.86279e+06	732206	2.98703e+06	1.49978e+06	1.85553e+06	1.8106e+06	1.13623e+06	9.2997e+06	4.52194e+06	3.93194e+06	2.35787e+06	1.60317e+06	3.72754e+06	2.50739e+06	848318	2.5808e+06	2.43703e+06	1.51218e+06	2.18684e+06	1.5909e+06	1.53993e+06	882234	2.32303e+06	1.42873e+07	2.73112e+06	3.393e+06	3.10135e+06	2.9334e+06	4.05822e+06	4.04399e+06	1.33972e+06	4.1266e+06	819587	1.96482e+06	3.10309e+06	1.66141e+06	3.06526e+06
Propionylcarnitine	C10 H19 N O4	Positive	4.91525e+07	3.96188e+07	4.65725e+07	3.00901e+07	2.29786e+07	5.05758e+07	1.94709e+07	1.63324e+07	5.50139e+07	2.81223e+07	1.58439e+07	5.78183e+07	3.09078e+07	3.7382e+07	3.48021e+07	5.23512e+07	1.04226e+07	4.23214e+07	1.91173e+07	5.9921e+07	2.61569e+07	3.53552e+07	2.8247e+07	4.1898e+07	2.52848e+07	2.37098e+07	2.49938e+07	2.12139e+07	4.23421e+07	2.55722e+07	1.97706e+07	1.61877e+07	2.24583e+07	2.14236e+07	1.77542e+07	1.40328e+07	3.95747e+07	2.81456e+07	4.28465e+07	4.85929e+07	2.77162e+07	2.4525e+07	1.22221e+07	2.96906e+07	2.73967e+07	3.91747e+07	4.15918e+07
Promegestone	C22 H30 O2	Positive	586531	967013	228964	341138	770836	445956	230658	595943	460018	601128	260389	665880	793921	282470	606823	1.01279e+06	273934	303847	1.61083e+06	1.83607e+06	514573	268875	469286	593360	412624	772076	346092	322654	373434	389842	283495	809925	291425	1.38272e+06	546639	231065	710733	1.98352e+06	687351	642596	278659	224464	671100	393748	576769	255612	448195
Prolylleucine	C11 H20 N2 O3	Positive	1.10889e+08	1.34129e+08	2.17882e+08	2.0507e+08	2.16926e+08	1.68057e+08	1.1617e+08	1.00879e+08	1.32651e+08	9.82857e+07	6.20109e+07	8.8201e+07	1.69236e+08	9.26122e+07	8.77932e+07	9.97199e+07	4.81126e+07	1.49698e+08	8.38513e+07	1.38027e+08	8.01986e+07	9.19902e+07	1.67671e+08	2.09587e+08	1.40237e+08	1.75668e+08	9.05656e+07	1.42535e+08	9.59012e+07	1.17262e+08	9.60639e+07	9.82508e+07	1.38091e+08	1.35907e+08	9.6554e+07	1.18615e+08	1.35672e+08	1.28712e+08	1.95824e+08	1.01451e+08	1.25278e+08	1.87474e+08	9.71193e+07	1.64028e+08	1.39674e+08	6.78503e+07	1.4678e+08
PPK	C16 H28 N4 O4	Positive	4.73222e+07	1.30027e+07	2.92163e+07	3.61285e+06	4.43569e+06	9.03966e+06	3.43369e+07	1.03021e+07	4.59232e+07	4.74134e+07	3.03518e+06	1.27489e+07	1.43122e+07	2.73394e+07	1.39045e+07	1.64951e+07	9.7078e+06	2.08515e+06	6.68691e+06	2.84314e+07	1.04726e+07	7.36601e+06	1.45753e+07	2.58169e+07	5.94799e+07	1.58252e+07	5.82915e+06	3.68228e+07	7.92025e+06	1.97263e+07	1.39565e+07	4.31716e+07	1.21914e+07	1.2537e+07	1.19603e+07	1.34738e+07	2.92574e+07	9.33054e+06	4.13398e+07	5.73394e+06	2.41665e+07	3.39041e+06	2.9638e+07	4.3265e+06	1.42016e+07	1.21111e+07	2.63518e+07
PPG n9	C27 H56 O10	Positive	172188	179051	171904	174348	179376	132087	175679	177951	187090	170898	143843	170552	181960	175891	189116	188540	167614	141234	167956	154108	163785	159020	165352	161886	179639	164520	170653	164945	163722	180545	184939	167572	173136	156076	180484	150012	169191	135299	174776	175930	172890	139155	180386	142940	164307	140000	177932
PPG n8	C24 H50 O9	Positive	168311	235926	162265	152545	184323	149569	153526	161308	155689	158354	113875	156682	195193	155121	150532	159026	165792	131697	177924	159389	147529	127383	145805	230694	152235	141759	149832	140574	113899	177623	141934	135378	162357	239318	167268	124141	149432	114884	163779	146558	123696	129541	134369	133222	149328	124129	150459
PPG n7	C21 H44 O8	Positive	119064	129418	141469	125656	123909	90763.2	143360	132792	134400	132892	103868	131532	141709	129925	121524	164059	115357	213753	135545	102307	158352	156813	113947	118464	134624	136108	139749	142714	138366	151190	158315	172444	133271	137972	139484	131327	120881	131195	138068	137099	132102	96486.9	142241	95453.2	150829	92746.1	117288
PPG n6	C18 H38 O7	Positive	576034	648041	515142	346036	459093	331211	394337	852024	560982	634290	370182	321369	526871	536263	241906	821770	361503	518047	243437	548986	397457	576145	559417	477358	467068	317086	544262	581467	857851	687215	663755	739987	402327	1.01601e+06	540042	330966	573401	356510	1.5885e+06	530609	455807	215788	365148	452994	671118	398283	509236
PPG n5	C15 H32 O6	Positive	2.03119e+06	1.36992e+06	1.62521e+06	1.11944e+06	1.47995e+06	1.18257e+06	1.65852e+06	2.20603e+06	1.37145e+06	1.31971e+06	966481	903052	1.61045e+06	1.2166e+06	923842	1.86345e+06	1.379e+06	1.45519e+06	1.08195e+06	1.62977e+06	995568	1.45764e+06	1.51195e+06	1.59884e+06	1.21454e+06	936753	1.11261e+06	1.6999e+06	1.35945e+06	1.94457e+06	2.14119e+06	1.38068e+06	1.98039e+06	2.21794e+06	2.85475e+06	1.09816e+06	2.24011e+06	2.35688e+06	3.59449e+06	1.49934e+06	1.21273e+06	873949	1.94733e+06	2.12508e+06	1.65376e+06	1.53794e+06	2.97521e+06
PPG n4	C12 H26 O5	Positive	4.09271e+06	2.67412e+06	3.32782e+06	1.76806e+06	2.14248e+06	1.68921e+06	3.41399e+06	2.16468e+06	1.7811e+06	1.73402e+06	1.71765e+06	1.57899e+06	2.38651e+06	1.87466e+06	1.57226e+06	2.53941e+06	1.65979e+06	1.80507e+06	1.74265e+06	3.76693e+06	1.81838e+06	1.86378e+06	3.17558e+06	3.15975e+06	1.65654e+06	1.68385e+06	1.73538e+06	3.39557e+06	1.41844e+06	3.53618e+06	2.55016e+06	1.79136e+06	3.29869e+06	4.36856e+06	1.54634e+07	1.62056e+06	3.93617e+06	2.19114e+07	4.65433e+06	2.17783e+06	1.74765e+06	1.35966e+06	7.76701e+06	1.68854e+07	1.95369e+06	6.23092e+06	1.55957e+07
PPG n11	C33 H68 O12	Positive	644774	709549	713278	483950	641302	609033	526388	625343	899871	597282	554774	517488	626540	732115	670668	591059	463627	483933	649498	712751	577489	465152	556621	696607	524535	631984	587970	579531	473898	622450	519137	768464	565911	747716	577259	667129	673986	440366	708597	934024	555683	620877	542677	626152	686995	517475	804108
PPG n10	C30 H62 O11	Positive	492299	374997	419673	487479	434824	520355	404234	423779	488055	448491	340581	460367	417997	505718	489457	474716	516252	386310	525498	380876	370049	370494	403396	366835	473156	300639	466862	389334	331011	460509	423663	438539	458441	402779	423308	426587	382860	319390	439786	470881	451988	378580	439075	431157	475181	412553	399300
Platelet-activating factor	C26 H54 N O7 P	Positive	1.26838e+09	1.49727e+09	9.86576e+08	9.89256e+08	4.17636e+08	1.04298e+09	8.18379e+08	8.92927e+08	9.76844e+08	8.58903e+08	7.11428e+08	6.40542e+08	9.08365e+08	9.49635e+08	7.8826e+08	1.07697e+09	6.79544e+08	1.09653e+09	8.03348e+08	1.13787e+09	1.12925e+09	9.70841e+08	8.54241e+08	9.36253e+08	7.80652e+08	8.40682e+08	1.31204e+09	1.01722e+09	1.15566e+09	9.24668e+08	8.40446e+08	1.0936e+09	6.98737e+08	8.66867e+08	6.93017e+08	1.17575e+09	1.21828e+09	1.07015e+09	9.56997e+08	1.2299e+09	1.14439e+09	1.15522e+09	6.91141e+08	1.08691e+09	9.7906e+08	1.19632e+09	1.52901e+09
Piperine	C17 H19 N O3	Positive	1.77541e+07	2.74825e+07	3.26364e+07	1.21289e+08	8.23243e+07	3.2706e+06	1.6677e+07	1.72882e+07	1.36305e+08	7.71366e+07	6.22668e+07	1.26901e+08	1.82985e+07	7.61029e+07	7.31797e+06	4.87509e+07	2.41452e+07	1.05508e+08	9.44549e+06	1.32855e+07	2.21199e+07	9.16585e+07	4.22244e+07	4.66763e+07	5.31779e+06	9.44651e+06	3.57484e+07	5.99309e+07	7.20422e+07	2.61574e+07	809282	8.22487e+06	6.7295e+07	4.71461e+07	1.50454e+07	7.13203e+06	3.69376e+06	2.13678e+07	5.48308e+07	7.74792e+07	2.45574e+07	1.349e+07	4.07405e+07	1.10305e+07	2.22703e+07	1.21644e+07	2.20452e+08
Phytosphingosine	C18 H39 N O3	Positive	6.26626e+06	9.97322e+06	1.15312e+07	5.95237e+06	3.11998e+06	3.22637e+06	6.32273e+06	6.51178e+06	5.44227e+06	5.27827e+06	4.77233e+06	4.7911e+06	4.5081e+06	7.26717e+06	5.26667e+06	6.02893e+06	7.28557e+06	6.97826e+06	7.49271e+06	4.68646e+06	7.15694e+06	2.9914e+06	8.23169e+06	6.59908e+06	4.5766e+06	7.09769e+06	4.90572e+06	7.55894e+06	9.48521e+06	1.01904e+07	6.41671e+06	5.30634e+06	6.43411e+06	8.18213e+06	1.16921e+07	7.68484e+06	8.78558e+06	8.91019e+06	7.06516e+06	6.44143e+06	4.71118e+06	3.63114e+06	8.19099e+06	2.92862e+06	6.77278e+06	3.14218e+06	6.90656e+06
Phthalic acid	C8 H6 O4	Positive	847998	3.21828e+06	1.19907e+07	9.1967e+06	9.83993e+06	8.00853e+06	1.22827e+07	1.43069e+07	1.57183e+07	4.54191e+06	3.86707e+06	5.81419e+06	1.47518e+07	6.59035e+06	7.47754e+06	1.12796e+07	3.24381e+06	1.4996e+07	3.18157e+06	6.85605e+06	8.78969e+06	6.37436e+06	9.08313e+06	7.66626e+06	1.51343e+07	1.72896e+06	1.61248e+06	1.6028e+07	5.52695e+06	9.58586e+06	1.09282e+07	9.11411e+06	5.93437e+06	8.73133e+06	8.40838e+06	4.91752e+06	6.58416e+06	4.09239e+06	9.12399e+06	1.05561e+07	2.39348e+06	1.00717e+07	1.06281e+07	8.40924e+06	3.72322e+06	6.15812e+06	1.12752e+07
Phosphocholine chloride calcium salt tetrahydrate	C5 H14 N O4 P	Positive	3.10671e+07	2.19131e+07	3.49986e+07	2.36066e+07	2.86416e+07	4.27927e+07	2.33213e+07	4.05361e+07	8.16838e+07	2.77302e+07	1.34821e+07	3.63285e+07	2.93232e+07	3.01788e+07	2.97785e+07	2.7477e+07	1.61571e+07	2.46826e+07	3.03942e+07	3.26895e+07	2.6865e+07	3.84019e+07	2.7705e+07	3.95079e+07	2.35834e+07	2.35573e+07	2.7292e+07	4.23718e+07	2.24685e+07	2.69184e+07	2.40298e+07	2.91975e+07	3.23576e+07	3.5147e+07	2.10011e+07	4.16248e+07	4.8185e+07	2.49009e+07	4.02636e+07	4.90951e+07	3.88584e+07	4.05957e+07	3.07218e+07	4.39867e+07	3.39944e+07	2.85735e+07	5.23815e+07
Phenylglyoxylic acid	C8 H6 O3	Positive	449414	1.78468e+06	3.53809e+06	1.33297e+07	8.74828e+06	3.27059e+06	5.91867e+06	5.94669e+06	9.69164e+06	1.03995e+06	5.47588e+06	2.64712e+06	8.0376e+06	4.97458e+06	1.42339e+07	1.35982e+07	1.64258e+06	7.76031e+06	1.02712e+06	4.61486e+06	5.56609e+06	1.03122e+07	2.29811e+06	5.29714e+06	1.62702e+07	831361	297287	3.40828e+06	8.2112e+06	7.51469e+06	5.07874e+06	7.22432e+06	4.95209e+06	1.13682e+07	5.62109e+06	868049	7.55713e+06	2.11935e+06	6.08033e+06	1.91317e+07	1.21627e+06	1.13292e+07	1.64135e+06	1.95165e+07	508999	1.76081e+06	5.12236e+06
Phenylac-gln-OH	C13 H16 N2 O4	Positive	4.29897e+06	1.04254e+06	2.20563e+06	1.00163e+06	1.52964e+06	1.12607e+06	2.78555e+06	806842	2.42434e+06	2.89704e+06	291420	1.54284e+06	1.19914e+06	1.12726e+06	1.24913e+06	1.30692e+06	1.05842e+06	630624	1.48821e+06	1.69244e+06	1.36185e+06	1.00893e+06	421102	2.27142e+06	3.93405e+06	1.53765e+06	1.55151e+06	2.85906e+06	473260	971159	913464	2.29982e+06	757897	723447	1.28161e+06	1.56331e+06	2.20856e+06	1.12848e+06	2.52178e+06	1.59435e+06	1.90309e+06	492972	4.46646e+06	2.18403e+06	1.27685e+06	602269	2.43645e+06
Phenelzine	C8 H12 N2	Positive	1.38498e+07	7.5197e+06	1.26321e+07	5.33295e+06	1.11295e+06	406699	1.14393e+07	1.51762e+07	437144	9.62514e+06	441725	6.28026e+06	6.99509e+06	1.87061e+06	4.66157e+06	5.11528e+06	1.41956e+07	329080	541146	2.17642e+07	1.5314e+07	432647	7.55799e+06	8.17457e+06	1.45294e+07	325217	476327	1.25753e+07	264033	1.16346e+07	1.2421e+07	5.44989e+06	5.22386e+06	9.25852e+06	8.54926e+06	9.60342e+06	9.24178e+06	275738	8.43295e+06	8.83466e+06	1.50496e+06	368307	905200	431585	494552	3.32691e+06	4.56223e+06
Phaseic acid	C15 H20 O5	Positive	3.28099e+07	1.62838e+07	2.38036e+07	3.43366e+07	2.44905e+07	4.31421e+07	2.23357e+07	2.53712e+07	3.32118e+07	3.15332e+07	2.72819e+07	2.89431e+07	1.85826e+07	3.61782e+07	2.7924e+07	3.09805e+07	4.45982e+07	2.15077e+07	3.8809e+07	1.93989e+07	1.75949e+07	2.58286e+07	2.04487e+07	1.71481e+07	3.33792e+07	1.12128e+07	3.30636e+07	1.83131e+07	1.89565e+07	2.53368e+07	2.55094e+07	3.17458e+07	2.27899e+07	2.45983e+07	1.75238e+07	3.26229e+07	1.66646e+07	2.39927e+07	2.10939e+07	3.36484e+07	2.78247e+07	2.32536e+07	2.6834e+07	2.62168e+07	3.16923e+07	2.78955e+07	2.22803e+07
PEG n7	C14 H30 O8	Positive	7.16508e+06	8.78127e+06	6.99425e+06	4.02659e+06	3.47172e+06	3.85158e+06	3.01734e+06	7.0241e+06	3.3285e+06	3.32813e+06	3.08835e+06	3.08837e+06	4.77542e+06	3.69405e+06	2.03734e+06	5.1733e+06	1.80469e+06	2.82251e+06	2.28869e+06	4.78625e+06	4.40004e+06	4.47025e+06	6.11339e+06	4.12087e+06	2.27467e+06	3.36385e+06	3.62514e+06	3.88962e+06	2.91834e+06	3.4778e+06	4.9529e+06	3.06631e+06	5.98532e+06	3.35281e+06	7.55348e+06	2.79493e+06	6.0091e+06	2.54424e+06	5.65483e+06	2.64469e+06	1.54889e+06	1.41335e+06	1.70594e+06	2.07377e+06	2.06587e+06	1.67025e+06	6.12437e+06
PEG n6	C12 H26 O7	Positive	7.73937e+06	1.43589e+06	2.57139e+06	4.14793e+06	3.3288e+06	923915	7.74088e+06	2.18379e+06	4.58068e+06	1.63386e+06	3.06567e+06	4.42981e+06	6.0438e+06	1.42947e+06	418622	2.02289e+06	3.98757e+06	3.2486e+06	3.32697e+06	1.36123e+06	6.66637e+06	1.60857e+06	2.90526e+06	2.36383e+06	4.20915e+06	1.53619e+06	3.60842e+06	520330	3.53575e+06	9.03523e+06	5.42792e+06	905351	8.1446e+06	898689	2.16352e+06	967069	1.01578e+06	3.02538e+06	1.47185e+06	3.84284e+06	4.09729e+06	195212	3.76309e+06	2.2643e+06	3.37833e+06	1.26086e+06	7.36258e+06
PEG n5	C10 H22 O6	Positive	5.41804e+06	2.01284e+07	2.51788e+07	1.12448e+07	2.20543e+06	7.77021e+06	2.79321e+06	3.7603e+06	3.10278e+06	1.26252e+07	9.30057e+06	1.32598e+07	3.50981e+06	1.46946e+06	1.04957e+07	1.57298e+06	9.8196e+06	1.01445e+07	1.02073e+07	1.91673e+07	1.25098e+06	1.67022e+06	2.4656e+07	2.04043e+07	1.24408e+07	1.01643e+07	1.1206e+07	3.00202e+06	9.70179e+06	1.50674e+06	1.85059e+06	1.43668e+07	3.06777e+06	2.46711e+07	3.3329e+06	9.83342e+06	2.15648e+06	9.54005e+06	2.01438e+07	1.02724e+07	1.21478e+07	7.1524e+06	1.21158e+07	7.12611e+06	1.0335e+07	7.17688e+06	886301
PEG n12	C24 H50 O13	Positive	812832	795485	825329	810675	786806	764418	776593	786866	794475	683233	565760	725307	787907	781826	1.36703e+06	800565	516933	845721	686285	843417	762055	742000	719991	1.09042e+06	916444	728988	822231	618349	739146	1.16797e+06	702052	641052	633440	637935	1.4143e+06	683192	588621	766192	725308	756925	707659	756083	1.18355e+06	641439	726475	536063	1.20103e+06
PEG n11	C22 H46 O12	Positive	910182	1.77318e+06	810355	818379	789631	884670	960263	960404	794135	664715	560790	696817	1.36567e+06	782087	820790	908830	495218	781153	638081	863071	1.01676e+06	1.20721e+06	925963	807611	767503	664657	745264	1.07846e+06	1.56418e+06	1.5331e+06	753686	604440	842304	654895	1.4379e+06	656730	1.46748e+06	708704	1.05638e+06	833636	740718	695776	657338	713441	796153	552512	810061
PC	C42 H80 N O8 P	Positive	1.30634e+08	1.19159e+08	1.29502e+08	1.14721e+08	2.12745e+08	1.64671e+08	1.90733e+08	8.5553e+07	1.77226e+08	1.96457e+08	1.52436e+08	3.43848e+08	8.07205e+07	7.63091e+07	9.40856e+07	1.57875e+08	2.43103e+08	1.09432e+08	6.58084e+08	8.50463e+07	7.74345e+07	3.03373e+08	7.03679e+07	2.33555e+08	1.6985e+08	1.93267e+08	6.74172e+08	7.48895e+07	1.74009e+08	1.43926e+08	8.5759e+07	5.00869e+07	1.80178e+08	5.60031e+07	2.03768e+08	1.0977e+08	1.77372e+08	2.96196e+08	1.96398e+08	8.557e+07	1.41784e+08	1.78503e+08	1.75615e+08	1.31831e+08	1.77281e+08	3.54488e+08	1.95955e+08
Paraxanthine	C7 H8 N4 O2	Positive	540281	459817	678142	465829	465130	730107	487500	591202	600924	500555	356160	494674	526929	408508	522421	574659	317576	555059	486734	620934	672854	590839	672504	485464	533827	494648	642196	4.15607e+07	438258	561883	477766	486518	475423	506429	379190	490188	478986	438104	608932	593313	477481	450748	347071	511755	594693	710869	667825
Paprazine	C17 H17 N O3	Positive	808035	1.42471e+06	4.61534e+06	3.8089e+06	1.58612e+06	1.21377e+06	1.17698e+06	1.72587e+06	4.03181e+06	1.47689e+06	1.88239e+06	1.68871e+06	2.80229e+06	3.59584e+06	486946	1.43415e+06	1.18243e+06	2.58976e+06	2.70195e+06	2.35308e+06	1.26646e+06	1.43048e+06	1.08757e+06	2.24483e+06	1.42535e+06	4.58039e+06	5.79366e+06	2.03464e+06	766537	2.45746e+06	98713	246750	4.15191e+06	2.05607e+06	1.67201e+06	396856	419255	1.82514e+06	3.97297e+06	9.67147e+06	1.24532e+06	3.74608e+06	1.72135e+06	2.59273e+06	1.57369e+06	2.0089e+06	5.95023e+06
Palmitoylcarnitine	C23 H45 N O4	Positive	9.63013e+07	1.19193e+08	8.8874e+07	7.53614e+07	8.18507e+07	9.9008e+07	5.59956e+07	9.02674e+07	1.03187e+08	8.37654e+07	3.77202e+07	1.18989e+08	9.27228e+07	6.88673e+07	1.27367e+08	1.15995e+08	4.51857e+07	1.24231e+08	9.06666e+07	1.37185e+08	8.40735e+07	6.23663e+07	9.76848e+07	3.0511e+07	1.20764e+08	6.41968e+07	7.44783e+07	9.31139e+07	6.46019e+07	8.10822e+07	8.36598e+07	7.99325e+07	5.77453e+07	6.37457e+07	7.22274e+07	7.89652e+07	1.14204e+08	7.80227e+07	8.60654e+07	1.41622e+08	7.63328e+07	8.01849e+07	7.23613e+07	6.37561e+07	5.79994e+07	7.00802e+07	1.23302e+08
Palmitoyl sphingomyelin	C39 H79 N2 O6 P	Positive	1.21208e+07	746106	1.3266e+07	3.5161e+06	9.88225e+06	3.09645e+07	5.6635e+06	1.14064e+06	1.04985e+07	1.49578e+07	6.33198e+06	9.64801e+06	2.61043e+06	1.63504e+07	1.87606e+06	2.65606e+06	1.97556e+07	6.26881e+06	1.53088e+07	1.22726e+06	2.78442e+06	2.50894e+06	1.0403e+06	4.96459e+07	1.55982e+07	2.34955e+07	1.21722e+07	894001	7.63578e+06	1.62675e+07	3.49661e+06	1.03805e+07	3.8016e+07	786060	3.56845e+07	3.48019e+07	932911	1.56559e+07	1.46664e+07	2.97649e+06	2.21219e+07	1.4618e+07	1.14057e+07	1.84161e+07	2.85264e+07	3.28612e+07	3.37566e+07
Palmitoyl ethanolamide	C18 H37 N O2	Positive	4.71202e+06	4.39872e+06	1.25608e+07	3.60774e+06	3.14322e+06	6.29278e+06	4.14739e+06	4.47658e+06	4.26598e+06	1.74847e+06	3.14852e+06	2.14351e+06	3.54771e+06	2.76412e+06	4.09307e+06	2.90432e+06	2.49816e+06	7.73915e+06	2.0958e+06	5.68272e+06	3.59739e+06	4.29987e+06	5.74931e+06	4.16621e+06	3.0167e+06	3.08424e+06	2.21414e+06	4.88438e+06	3.63954e+06	7.99839e+06	4.62392e+06	2.26428e+06	5.31053e+06	6.13304e+06	8.96905e+06	3.6185e+06	8.92446e+06	4.18649e+06	1.3191e+07	4.58556e+06	2.57118e+06	4.32593e+06	2.76762e+06	4.28924e+06	4.54361e+06	3.93924e+06	9.99888e+06
Palmitoleic Acid	C16 H30 O2	Positive	1.14544e+06	2.24482e+06	1.70158e+06	1.55737e+06	1.92054e+06	1.17219e+06	1.27159e+06	1.0311e+06	2.85187e+06	732630	701963	2.0434e+06	1.80971e+06	1.34522e+06	1.15745e+06	1.55034e+06	515738	1.64402e+06	1.09958e+06	1.03138e+06	2.3426e+06	1.31429e+06	1.05016e+06	1.33064e+06	1.18869e+06	830012	2.76105e+06	1.11978e+06	431973	1.50395e+06	1.71319e+06	1.01869e+06	1.9467e+06	1.33311e+06	678975	1.1673e+06	1.75744e+06	1.23278e+06	1.50772e+06	2.76577e+06	1.72046e+06	1.75662e+06	1.34434e+06	1.05117e+06	2.48857e+06	888765	1.36073e+06
Palmitelaidic acid methyl ester	C17 H32 O2	Positive	1.35447e+06	1.45935e+06	2.179e+06	1.22692e+06	1.37894e+06	966377	1.58981e+06	781394	3.26943e+06	1.13386e+06	1.01962e+06	1.19828e+06	577174	918241	926401	1.13596e+06	2.10845e+06	748493	2.43441e+06	1.34294e+06	1.23684e+06	1.21047e+06	1.45425e+06	1.31494e+06	908361	609727	2.14271e+06	1.59459e+06	1.08004e+06	1.07275e+06	1.34745e+06	2.06136e+06	1.42854e+06	2.3129e+06	774506	816430	1.58103e+06	400566	1.62581e+06	1.60738e+06	589017	878205	1.45709e+06	881527	874765	1.06693e+06	1.56824e+06
PAF C-18:1	C28 H56 N O7 P	Positive	6.19798e+07	5.73897e+07	3.69785e+07	3.87186e+07	2.85691e+07	5.47833e+07	2.90262e+07	4.20609e+07	5.61542e+07	3.03958e+07	1.91882e+07	2.98578e+07	4.19364e+07	4.00918e+07	2.80945e+07	3.61262e+07	2.07958e+07	3.76757e+07	3.94079e+07	5.29859e+07	4.64755e+07	1.90569e+07	3.06442e+07	4.05832e+07	3.86917e+07	3.80487e+07	6.39676e+07	5.36109e+07	3.4409e+07	4.31899e+07	4.3291e+07	4.41059e+07	3.45533e+07	4.11438e+07	3.65702e+07	5.42404e+07	4.85599e+07	4.09365e+07	5.26734e+07	5.59795e+07	3.52002e+07	5.45462e+07	4.27497e+07	5.05607e+07	3.7922e+07	5.04588e+07	6.30453e+07
Oxohongdenafil	C25 H32 N6 O4	Positive	2.03784e+06	4.33634e+06	2.90233e+06	1.10859e+06	1.38932e+06	2.23318e+06	1.59902e+06	2.48645e+06	751174	1.25031e+06	1.19553e+06	1.19637e+06	1.50803e+06	1.11114e+06	1.01584e+06	1.43998e+06	1.13994e+06	1.04946e+06	791562	1.71776e+06	2.00887e+06	1.37389e+06	1.58813e+06	1.98353e+06	1.68747e+06	1.57621e+06	2.61505e+06	1.51787e+06	959809	2.49022e+06	1.08879e+06	994683	2.29598e+06	2.09161e+06	2.73424e+06	972261	2.4537e+06	648493	1.83623e+06	1.40937e+06	710200	738530	1.03623e+06	1.23179e+06	894833	631685	1.56801e+06
O-ureido-D-serine	C4 H9 N3 O4	Positive	4.53601e+06	4.5035e+06	1.85481e+06	7.08529e+06	4.36245e+06	2.22521e+06	2.2016e+06	9.17297e+06	9.1948e+06	4.28722e+06	1.00048e+07	1.28331e+07	1.16751e+07	1.24075e+07	3.76526e+06	3.85739e+06	1.17648e+07	1.06336e+07	8.36681e+06	2.18162e+06	9.54425e+06	7.36942e+06	5.05709e+06	2.35024e+06	3.74312e+06	3.64087e+06	1.14696e+07	3.96259e+06	3.80748e+06	2.27559e+06	1.22479e+07	9.7884e+06	3.06868e+06	6.0158e+06	1.86251e+06	3.32613e+06	1.76897e+06	8.50366e+06	6.05168e+06	1.23706e+07	3.05042e+06	8.12075e+06	1.14356e+07	4.7064e+06	8.39797e+06	2.53781e+06	4.82422e+06
Onapristone	C29 H39 N O3	Positive	1.83122e+06	2.55689e+06	448426	1.2792e+06	632946	1.01951e+06	854458	706834	1.13578e+06	812754	934068	705359	1.00978e+06	785768	970820	1.81103e+06	636484	2.42281e+06	389455	1.11565e+06	1.67025e+06	389027	1.45173e+06	2.16033e+06	621599	1.45566e+06	207418	1.24361e+06	928940	355246	456981	342304	430849	1.21988e+06	1.01984e+06	1.07698e+06	485985	1.21142e+06	1.88238e+06	2.10018e+06	79455	1.17157e+06	346131	700897	457314	1.02906e+06	1.7337e+06
Oleoyl ethylamide	C20 H39 N O	Positive	5.12763e+06	1.98519e+07	1.08247e+07	3.79268e+07	9.16376e+06	1.40828e+06	2.96297e+06	5.92014e+06	1.31185e+07	1.47551e+07	1.09613e+07	1.02771e+07	2.52518e+07	8.19499e+06	2.46817e+07	9.50466e+06	3.44821e+07	5.88764e+06	1.8893e+07	2.99909e+06	7.46951e+06	9.03429e+06	1.06944e+07	4.43768e+06	7.57641e+06	7.6534e+06	1.31612e+07	1.04406e+07	1.32877e+07	2.99839e+06	1.36324e+07	9.72122e+06	1.30399e+07	5.60882e+06	5.33223e+06	1.91338e+07	1.70755e+07	5.61128e+06	4.91366e+06	1.20664e+07	1.73459e+07	2.65998e+06	2.02862e+07	2.44382e+06	9.57469e+06	1.07021e+07	5.35097e+06
Oleoyl ethanolamide	C20 H39 N O2	Positive	3.61862e+06	3.59691e+06	3.25948e+06	2.68409e+06	2.47875e+06	3.29144e+06	2.72757e+06	2.33646e+06	3.30627e+06	1.30041e+06	1.24681e+06	1.23558e+06	2.81225e+06	2.09933e+06	1.76768e+06	2.3053e+06	1.64851e+06	6.70668e+06	1.42654e+06	3.25461e+06	2.58466e+06	2.07927e+06	2.99331e+06	2.4854e+06	2.37265e+06	2.17686e+06	2.02411e+06	1.92948e+06	1.97814e+06	2.03064e+06	5.28194e+06	1.42414e+06	1.68164e+06	1.88422e+06	2.39265e+06	2.27144e+06	3.16352e+06	3.2545e+06	7.09889e+06	3.07805e+06	2.09282e+06	3.11266e+06	1.82635e+06	1.8775e+06	3.04307e+06	2.43754e+06	3.22487e+06
Oleic acid	C18 H34 O2	Positive	3.01843e+06	2.3117e+06	1.53123e+06	1.76328e+06	7.45336e+06	2.89175e+06	2.34413e+06	1.94665e+06	6.667e+06	1.52813e+06	1.97077e+06	2.0453e+06	5.93435e+06	1.73987e+06	2.43618e+06	3.91228e+06	1.7031e+06	9.4302e+06	2.57852e+06	2.10087e+06	2.72763e+06	4.40357e+06	2.2025e+06	1.9198e+06	1.48344e+06	3.02763e+06	2.0031e+06	1.56069e+06	3.13375e+06	2.49932e+06	4.22969e+06	2.40959e+06	1.41733e+06	2.15724e+06	1.75481e+06	3.41219e+06	1.22166e+06	6.93052e+06	2.04257e+06	1.07489e+07	1.20457e+06	2.6246e+06	1.62312e+06	2.54954e+06	6.32078e+06	4.97093e+06	1.96605e+06
Oleamide	C18 H35 N O	Positive	3.49552e+08	1.08824e+08	4.44438e+08	6.41569e+07	1.24992e+08	1.87827e+08	1.65131e+07	1.96455e+08	1.26224e+08	4.52932e+07	9.53228e+07	6.49726e+07	1.05172e+08	1.10209e+08	1.50624e+08	1.54148e+08	6.8194e+07	3.21821e+08	9.54241e+07	3.3541e+08	1.43587e+08	6.40205e+07	1.19244e+08	1.98072e+08	9.2501e+07	1.28925e+08	1.34503e+08	1.40521e+08	1.77767e+08	2.93502e+08	1.29278e+08	9.50032e+07	1.34999e+08	7.15184e+07	1.13103e+08	1.74838e+08	1.91727e+08	3.27767e+08	3.52789e+08	1.19985e+08	8.26936e+07	1.88575e+08	5.74789e+07	3.07026e+08	1.3548e+08	2.52997e+08	2.6242e+08
Oglufanide	C16 H19 N3 O5	Positive	3.6815e+06	1.69541e+06	2.45972e+06	1.76538e+06	936487	2.22895e+06	1.02253e+06	868654	1.92835e+06	1.09065e+06	1.18524e+06	2.33541e+06	2.38305e+06	1.23639e+06	1.52098e+06	1.31372e+06	461686	1.30221e+06	1.26402e+07	3.15457e+06	1.9419e+06	6.93802e+06	739618	1.69754e+06	1.71617e+06	3.80608e+06	4.52741e+06	2.97508e+06	2.93649e+06	4.27549e+06	581416	1.14359e+06	2.84378e+06	1.45046e+06	1.82941e+06	3.13072e+06	2.34825e+06	3.27852e+06	2.07688e+06	972191	2.32994e+06	1.99635e+06	1.07143e+06	2.51336e+06	4.14024e+06	1.13707e+06	1.71601e+06
Octylamine	C8 H19 N	Positive	3.50665e+07	3.16408e+07	3.25706e+07	1.22561e+07	7.50495e+07	1.96464e+07	3.68991e+07	3.31864e+07	1.25384e+07	2.76006e+07	1.89311e+07	2.52622e+07	6.64622e+07	2.33884e+07	9.59583e+06	5.33508e+07	1.41853e+07	1.58959e+07	8.33786e+06	3.54162e+07	2.48145e+07	7.10037e+07	3.73977e+07	4.03836e+07	1.92298e+07	9.1503e+06	9.06259e+06	3.02122e+07	1.43234e+07	3.44945e+07	2.77567e+07	1.48324e+07	4.17516e+07	3.64573e+07	3.41941e+07	5.72207e+06	3.25448e+07	2.14174e+07	3.48265e+07	7.18556e+06	1.54643e+07	2.39811e+07	8.31262e+06	3.48352e+07	5.71131e+06	3.74452e+07	4.08839e+07
Octyl (4xi)-2-deoxy-2-[(Z)-(1-hydroxyethylidene)amino]-alpha-D-xylo-hexopyranoside	C16 H31 N O6	Positive	4.09941e+06	1.77012e+07	4.3131e+06	4.61833e+06	5.12875e+06	2.00515e+06	2.26063e+06	6.03796e+06	7.27509e+06	7.27235e+06	2.8867e+06	5.82517e+06	1.21036e+07	6.51404e+06	6.07108e+06	5.78933e+06	2.98874e+06	7.01349e+06	9.17873e+06	2.78035e+06	4.27299e+06	5.59441e+06	3.05904e+06	2.81787e+06	5.35031e+06	6.06342e+06	4.86217e+06	1.96064e+06	3.9333e+06	3.65445e+06	3.62259e+06	3.37289e+06	2.78097e+06	9.19223e+06	3.37603e+06	5.65473e+06	2.92642e+06	3.72372e+06	4.72953e+06	8.70982e+06	4.83273e+06	3.6505e+06	4.81207e+06	2.47055e+06	8.01481e+06	1.63432e+06	4.02544e+06
octinoxate	C18 H26 O3	Positive	5.37507e+06	1.21594e+06	7.27924e+06	2.03093e+06	1.00189e+06	6.41209e+06	6.16279e+06	2.0092e+06	1.86406e+06	3.63972e+06	1.65192e+06	2.04145e+06	1.63119e+06	3.31882e+06	2.29803e+06	1.56865e+06	1.98184e+06	1.04576e+06	4.53042e+06	3.5814e+06	3.03242e+06	4.5379e+06	2.27675e+06	3.95091e+06	1.43073e+06	5.35515e+06	3.29674e+06	4.03868e+06	2.29809e+06	2.46471e+06	3.30844e+06	3.54179e+06	916717	3.92276e+06	1.4906e+06	2.02647e+06	3.86804e+06	2.51185e+06	2.5088e+06	1.08416e+06	2.07684e+06	1.17076e+06	4.61336e+06	1.64662e+06	3.0835e+06	2.25233e+06	2.05069e+06
Octadecanamine	C18 H39 N	Positive	2.97299e+06	2.29019e+06	1.99577e+06	1.63979e+06	2.01611e+06	1.94056e+06	2.37187e+06	2.13625e+06	2.04759e+06	1.70929e+06	1.51801e+06	1.56159e+06	2.25199e+06	1.55483e+06	2.59737e+06	2.2502e+06	1.2947e+06	2.16744e+06	1.42212e+06	1.97648e+06	1.58175e+06	1.47861e+06	2.12984e+06	2.07006e+06	2.19021e+06	1.75415e+06	1.97862e+06	1.63425e+06	2.09146e+06	3.53086e+06	2.73077e+06	1.74948e+06	2.67949e+06	2.20799e+06	3.34374e+06	1.4531e+06	2.41039e+06	1.72656e+06	1.9807e+06	1.6061e+06	1.83028e+06	1.82069e+06	1.72171e+06	2.09802e+06	1.67492e+06	2.04665e+06	2.77299e+06
octadec-9-ynoic acid	C18 H32 O2	Positive	9.39312e+06	4.09946e+06	9.89577e+06	2.34444e+06	3.38311e+06	7.48589e+06	1.20761e+06	7.48436e+06	4.80314e+06	2.51735e+06	5.72052e+06	2.19647e+06	3.99659e+06	4.72828e+06	4.21295e+06	6.4316e+06	2.78896e+06	1.11191e+07	4.41895e+06	8.90621e+06	5.46696e+06	3.02364e+06	6.36759e+06	6.65514e+06	3.45315e+06	6.65237e+06	7.16879e+06	3.68478e+06	7.66149e+06	7.71873e+06	4.61848e+06	2.62303e+06	4.09177e+06	3.52581e+06	3.82647e+06	4.68005e+06	5.80395e+06	7.74975e+06	9.53121e+06	2.15619e+06	2.82484e+06	7.77263e+06	2.46931e+06	7.79891e+06	5.70958e+06	1.04482e+07	1.01843e+07
O-[{(2R)-2-[(13Z,16Z)-13,16-Docosadienoyloxy]-3-[(9Z)-9-octadecenoyloxy]propoxy}(hydroxy)phosphoryl]-L-serine	C46 H84 N O10 P	Positive	4.52563e+06	6.94846e+06	2.90955e+06	8.7478e+06	8.24095e+06	6.1579e+06	4.35468e+06	4.2827e+06	8.37988e+06	7.40425e+06	7.15568e+06	9.23406e+06	3.16175e+06	6.87271e+06	6.51224e+06	7.25909e+06	4.24013e+06	5.77025e+06	8.46859e+06	5.23452e+06	4.98679e+06	8.11554e+06	2.68954e+06	3.35425e+06	1.14301e+07	8.77318e+06	6.16879e+06	3.2872e+06	1.04215e+07	5.07282e+06	5.08881e+06	5.54378e+06	2.80425e+06	2.95382e+06	2.35621e+06	6.06282e+06	3.16091e+06	5.04988e+06	2.74657e+06	6.97919e+06	7.63116e+06	4.61937e+06	4.96526e+06	3.9879e+06	8.45682e+06	3.81154e+06	4.75192e+06
N-Stearoyltyrosine	C27 H45 N O4	Positive	9.93107e+06	1.17664e+07	1.13526e+07	1.47251e+07	9.67696e+06	6.82821e+06	4.08995e+06	5.74325e+06	7.84795e+06	6.72727e+06	2.84903e+06	9.16347e+06	1.06489e+07	6.37769e+06	1.83495e+07	1.71408e+07	3.67903e+06	9.28106e+06	6.1163e+06	1.56921e+07	6.51279e+06	3.18878e+06	8.80471e+06	8.27055e+06	9.31331e+06	1.17141e+07	5.63225e+06	8.53981e+06	6.36571e+06	7.40584e+06	4.74555e+06	5.16112e+06	4.3072e+06	6.85548e+06	3.2245e+06	4.325e+06	9.46364e+06	5.81875e+06	8.46293e+06	1.43612e+07	4.74634e+06	6.46049e+06	4.16447e+06	6.05389e+06	1.98948e+06	3.61979e+06	9.93959e+06
NPPB	C16 H16 N2 O4	Positive	2.97536e+06	3.35891e+06	2.27845e+06	1.28419e+06	833063	6.21892e+06	1.08287e+06	1.36317e+06	4.5139e+06	1.66597e+06	127519	4.34472e+06	1.65018e+06	1.49829e+06	4.12681e+06	4.3575e+06	1.32292e+06	1.12011e+06	1.79767e+06	5.94017e+06	2.58806e+06	337784	2.88545e+06	1.49108e+06	4.79645e+06	4.12499e+06	1.1602e+06	3.21196e+06	248704	1.01023e+06	3.41943e+06	2.79569e+06	1.38732e+06	1.31556e+06	1.44424e+06	1.98945e+06	1.32644e+06	108453	5.04666e+06	4.49719e+06	4.79313e+06	3.23326e+06	2.45157e+06	2.57359e+06	4.46458e+06	1.04765e+06	1.88654e+06
NP-020712	C15 H24 N2 O3	Positive	4.31592e+07	4.70488e+07	4.02448e+07	3.59323e+07	4.24662e+07	3.0083e+07	3.68879e+07	4.35884e+07	3.66613e+07	3.79924e+07	4.723e+07	3.21469e+07	5.31143e+07	3.60034e+07	3.09793e+07	3.33875e+07	2.00307e+07	4.29553e+07	3.636e+07	4.31065e+07	4.76434e+07	3.6849e+07	3.12469e+07	4.47714e+07	3.17881e+07	3.74802e+07	3.73188e+07	4.52142e+07	5.98563e+07	3.33996e+07	4.02211e+07	2.99655e+07	3.77718e+07	2.93302e+07	3.42807e+07	3.41402e+07	3.83677e+07	3.756e+07	3.31542e+07	3.54725e+07	3.36394e+07	3.19712e+07	2.82974e+07	2.49849e+07	3.65132e+07	2.02662e+07	4.556e+07
NP-020607	C18 H12 O5	Positive	236051	276807	208429	235516	236304	305124	200352	207760	292308	254697	156237	252229	250498	285239	294615	314314	186374	249366	199628	233480	275319	232779	247092	268778	225373	237266	222870	208156	226475	191175	233353	229067	200686	223166	178815	204702	226866	238616	236310	339957	250155	254297	269576	213198	228242	304113	254142
NP-020078	C17 H28 O3	Positive	948660	861772	439549	1.74308e+06	564142	1.37076e+06	212317	575095	917919	1.1271e+06	478478	3.40851e+06	1.10865e+06	539331	2.84804e+06	1.15635e+06	392373	195977	1.07491e+07	6.98171e+06	2.98794e+06	1.51147e+06	2.66724e+06	5.97644e+06	1.2148e+06	1.03344e+07	667599	2.50829e+06	322309	489952	201392	824757	647807	2.13299e+06	895115	369517	993995	1.07291e+06	2.67591e+06	732795	2.38922e+06	1.48419e+06	335479	653395	906268	124379	897972
NP-019636	C9 H8 O4	Positive	1.32793e+07	9.45246e+06	1.16811e+07	9.22517e+06	1.06787e+07	7.3541e+06	1.07588e+07	1.14434e+07	1.06411e+07	1.09312e+07	5.98027e+06	1.33266e+07	8.54349e+06	1.09392e+07	9.79309e+06	8.16581e+06	9.66249e+06	4.96207e+06	1.168e+07	1.57809e+07	1.2414e+07	1.25696e+07	1.31809e+07	1.32028e+07	1.28898e+07	1.28766e+07	1.16311e+07	1.36705e+07	7.66084e+06	1.04119e+07	1.2605e+07	1.09876e+07	1.07304e+07	1.17684e+07	1.1291e+07	1.19171e+07	1.31926e+07	4.91823e+06	9.29282e+06	7.14483e+06	8.68572e+06	1.06747e+07	9.81225e+06	5.8352e+06	6.856e+06	3.99446e+06	6.66131e+06
NP-017710	C35 H54 O10	Positive	1.09151e+06	1.86672e+06	1.0065e+06	822566	1.08418e+06	1.22028e+06	671118	773941	850054	813258	762453	725418	808403	781468	766838	1.19454e+06	584066	747998	597881	793483	1.12462e+06	939418	795793	793095	809782	1.57756e+06	1.89262e+06	696072	645606	1.17606e+06	1.02533e+06	792143	714109	1.23665e+06	1.40529e+06	1.41107e+06	1.31764e+06	1.08058e+06	1.27579e+06	792197	748268	891739	718344	770776	1.1481e+06	812621	786460
NP-012028	C29 H40 O9	Positive	2.51966e+08	275381	1.93656e+08	220569	232072	2.09009e+07	2.10923e+07	277767	198203	260977	1.80808e+07	186298	295891	271531	252697	227160	280113	293553	224372	6.07912e+07	255568	175772	5.71443e+07	1.67471e+08	278258	259735	218574	8.64262e+07	7.61624e+07	2.90994e+07	239904	240203	3.78018e+07	5.43878e+07	1.35033e+07	202552	8.88584e+06	2.33996e+07	2.41923e+07	270646	184354	463366	169073	5.09445e+06	242801	937629	3.17834e+06
NP-011220	C11 H18 N2 O2	Positive	3.11055e+06	2.68939e+06	1.58093e+06	3.18456e+06	4.07442e+06	2.17918e+06	2.62155e+06	3.25667e+06	2.24924e+06	2.99019e+06	2.48336e+06	4.92325e+06	4.9851e+06	3.18541e+06	3.41204e+06	3.67063e+06	1.99694e+06	2.52966e+06	2.41553e+06	3.91608e+06	6.68511e+06	8.32626e+06	2.82805e+06	2.48951e+06	2.24219e+06	2.82324e+06	2.12808e+06	8.9515e+06	2.76143e+06	6.12446e+06	4.89406e+06	5.95799e+06	8.86022e+06	4.09025e+06	4.65017e+06	9.25554e+06	2.22252e+06	3.39465e+06	3.56532e+06	5.85497e+06	2.50713e+06	3.19629e+06	4.74388e+06	2.78586e+06	2.42162e+06	4.96912e+06	6.26861e+06
NP-008952	C12 H20 O4	Positive	5.15028e+06	3.34589e+06	3.67572e+06	3.03763e+06	3.27979e+06	2.3627e+06	3.3327e+06	3.08365e+06	2.54453e+06	2.95117e+06	2.68002e+06	2.56959e+06	2.42353e+06	2.14116e+06	1.94562e+06	3.75639e+06	2.57224e+06	2.28944e+06	1.92756e+06	3.99005e+06	2.05196e+06	2.49645e+06	3.1602e+06	4.4603e+06	2.76368e+06	1.95474e+06	2.43209e+06	5.83132e+06	1.62737e+06	3.24758e+06	2.01845e+06	2.12878e+06	4.35533e+06	2.83491e+06	6.74726e+06	1.82387e+06	2.79353e+06	5.93471e+06	3.01263e+06	1.39791e+06	1.34303e+06	1.29497e+06	3.54937e+06	6.17989e+06	1.26576e+06	2.66889e+06	7.89858e+06
NP-008442	C32 H39 N O4	Positive	7.6215e+07	9.35161e+07	7.8748e+07	6.43455e+07	8.66691e+07	9.63346e+07	6.60835e+07	9.55602e+07	8.43928e+07	7.91571e+07	5.22767e+07	6.99141e+07	8.38886e+07	8.79545e+07	8.44367e+07	8.96715e+07	8.44542e+07	8.43704e+07	1.09893e+08	1.00629e+08	1.039e+08	6.10778e+07	7.95777e+07	7.42375e+07	8.70473e+07	7.66884e+07	6.6043e+07	9.01257e+07	7.48808e+07	7.36926e+07	1.02739e+08	8.71964e+07	6.26242e+07	8.00305e+07	6.13054e+07	1.02929e+08	9.80696e+07	9.59062e+07	7.14374e+07	1.0031e+08	8.18161e+07	8.74467e+07	9.75711e+07	8.01906e+07	9.22006e+07	9.38076e+07	9.67215e+07
NP-003535	C30 H48 O6	Positive	6.88027e+06	4.49143e+06	5.555e+06	3.87848e+06	3.45627e+06	7.49465e+06	4.80707e+06	3.92711e+06	4.37743e+06	3.52201e+06	2.19905e+06	4.31229e+06	4.60652e+06	4.30349e+06	3.52231e+06	4.48568e+06	1.66407e+06	4.25624e+06	3.04904e+06	6.225e+06	4.66951e+06	3.4902e+06	5.84875e+06	5.59315e+06	3.23533e+06	3.70989e+06	3.5443e+06	5.0682e+06	3.64981e+06	5.73561e+06	4.82811e+06	3.39547e+06	6.49677e+06	5.45559e+06	4.80602e+06	3.06731e+06	6.10583e+06	3.18094e+06	6.21101e+06	4.10738e+06	3.60261e+06	4.26841e+06	3.92131e+06	4.76094e+06	3.34932e+06	4.71422e+06	7.31319e+06
Noramidopyrine	C12 H15 N3 O	Positive	2.51372e+06	555916	2.50513e+06	568366	543000	871379	5.63844e+06	307875	8.07301e+06	4.10652e+06	227246	943200	479902	1.42431e+06	399674	637648	438261	199286	876736	1.67503e+06	1.25283e+06	655585	540192	915237	7.1013e+06	1.6508e+06	1.19354e+06	1.73205e+06	319841	600628	1.03247e+06	5.67775e+06	510841	2.26295e+06	681278	1.69882e+06	2.7378e+06	1.2154e+06	4.3408e+06	1.37827e+06	189362	431307	4.56391e+06	320985	655330	233684	3.93812e+06
NNK	C14 H26 N6 O6	Positive	4.3486e+06	1.85987e+06	7.27427e+06	430704	1.50722e+06	3.15477e+06	4.55302e+06	451074	8.47944e+06	5.93176e+06	293180	2.14484e+06	1.60929e+06	2.38363e+06	1.08495e+06	1.16227e+06	476775	587414	3.78396e+06	2.73817e+06	2.85889e+06	4.40673e+06	2.98725e+06	3.39727e+06	9.33417e+06	2.90549e+06	2.37506e+06	3.83827e+06	501349	1.66237e+06	1.24141e+06	3.89307e+06	1.19684e+06	2.39979e+06	1.40058e+06	2.52385e+06	3.02941e+06	1.10123e+06	9.31632e+06	1.99057e+06	1.82284e+06	343911	8.3818e+06	592457	1.81876e+06	1.73249e+06	4.47019e+06
N-Methyldioctylamine	C17 H37 N	Positive	2.29909e+07	3.25298e+07	6.53214e+06	1.45501e+07	2.06616e+07	3.30436e+07	9.54038e+06	3.74228e+07	1.6253e+07	2.45415e+07	1.87941e+07	1.97789e+07	1.49929e+07	3.29205e+07	6.71248e+06	2.43e+07	1.53732e+07	1.8437e+07	9.85351e+06	1.66883e+07	3.50016e+07	2.29642e+07	3.65332e+07	7.41353e+06	1.90409e+07	8.99956e+06	1.69019e+07	1.08266e+07	2.42403e+07	1.30723e+07	1.77282e+07	1.85087e+07	1.35994e+07	1.11083e+07	2.18981e+07	1.36038e+07	1.27401e+07	1.40981e+07	2.43962e+07	1.16347e+07	1.97311e+07	1.64055e+07	1.93636e+07	3.40803e+07	1.50891e+07	2.83885e+07	1.26158e+07
NITROSOMORPHOLINE	C4 H8 N2 O2	Positive	1.11948e+07	2.89785e+06	7.94892e+06	2.28768e+06	3.23925e+06	2.78391e+06	1.07241e+07	1.58335e+06	8.2461e+06	8.66378e+06	1.113e+06	4.06454e+06	2.58415e+06	4.38246e+06	2.81021e+06	1.58428e+06	4.95732e+06	614948	9.34048e+06	2.88473e+06	6.75671e+06	6.86331e+06	4.24326e+06	3.36124e+06	1.1975e+07	6.53976e+06	4.74495e+06	1.11811e+07	2.29074e+06	1.92155e+06	5.21472e+06	1.48347e+07	2.3522e+06	5.22011e+06	3.11513e+06	1.03493e+07	6.73395e+06	2.41705e+06	7.74981e+06	3.16537e+06	4.16919e+06	1.26402e+06	2.85869e+07	2.47727e+06	3.09699e+06	2.03657e+06	2.94719e+06
Nitrosoguvacoline	C7 H10 N2 O3	Positive	2.32952e+06	846564	3.16112e+06	3.29099e+06	2.10078e+06	2.00904e+06	4.43282e+06	1.30032e+06	3.66046e+06	2.68238e+06	762764	1.34843e+06	2.47386e+06	1.35662e+06	1.65295e+06	1.45877e+06	1.66169e+06	1.69114e+06	2.27091e+06	1.67599e+06	2.53703e+06	2.99233e+06	2.07069e+06	3.12405e+06	3.69561e+06	2.34287e+06	1.5481e+06	3.44235e+06	1.65887e+06	2.25667e+06	2.03015e+06	3.05024e+06	1.8749e+06	2.38507e+06	1.1542e+06	1.80443e+06	2.11516e+06	2.28898e+06	3.48531e+06	3.35e+06	1.99043e+06	3.42776e+06	2.9722e+06	2.37552e+06	2.68934e+06	772749	2.49002e+06
Nicotinamide	C6 H6 N2 O	Positive	1.20039e+07	8.67826e+06	4.85282e+06	5.08225e+06	5.03459e+06	9.0149e+06	2.7069e+06	4.52466e+06	4.16033e+06	7.40812e+06	1.83313e+06	9.9263e+06	8.70189e+06	2.14977e+06	4.86935e+06	9.28813e+06	2.00981e+06	2.08691e+06	1.11304e+07	9.64088e+06	1.25397e+07	7.4185e+06	1.53206e+07	1.19186e+07	1.29673e+07	8.00517e+06	7.02285e+06	1.1679e+07	5.8338e+06	4.80314e+06	7.97567e+06	7.63258e+06	2.33482e+06	4.60437e+06	1.1243e+07	6.01802e+06	9.74385e+06	9.60446e+06	9.82725e+06	6.45838e+06	2.63537e+06	1.13852e+07	5.67161e+06	6.06182e+06	5.77998e+06	3.0526e+06	5.40311e+06
n-Hexanamide	C6 H13 N O	Positive	4.66338e+06	4.89131e+06	7.83261e+06	4.40333e+06	1.13549e+06	9.67704e+06	5.71703e+06	2.1406e+06	1.99827e+06	2.11857e+06	1.1842e+06	1.84473e+06	7.82368e+06	3.42252e+06	2.61006e+06	4.37168e+06	2.43961e+06	1.14141e+06	1.03373e+06	1.17004e+07	3.34486e+06	3.73353e+06	6.29216e+06	9.29949e+06	1.1718e+06	2.22603e+06	1.6171e+06	5.27711e+06	4.18042e+06	5.20014e+06	2.41097e+06	1.56935e+06	5.42913e+06	5.79918e+06	2.67575e+06	1.09178e+06	4.35599e+06	1.66467e+06	2.77747e+06	5.45279e+06	1.18008e+06	5.7189e+06	1.17735e+06	9.7589e+06	1.8175e+06	4.07919e+06	7.48441e+06
Netilmicin	C21 H41 N5 O7	Positive	485833	6.01758e+06	493965	443695	619102	1.47726e+06	363155	3.75613e+06	4.80487e+06	373993	291012	385784	2.99831e+06	3.8207e+06	4.11594e+06	3.76658e+06	2.34203e+06	446805	370994	543981	2.25997e+06	422987	369294	431283	420235	409501	420774	384257	385982	465245	404509	357909	366317	360936	395635	366685	393377	1.37541e+06	404159	483778	391539	406146	349934	393789	404138	1.0261e+06	479687
N-dodecanoylsphingosine 1-phosphate	C30 H60 N O6 P	Positive	5.45919e+06	3.87014e+06	5.16449e+06	2.08126e+06	1.74914e+06	7.45125e+06	2.89646e+06	2.9731e+06	3.23137e+06	2.97007e+06	460822	1.76464e+06	2.89276e+06	2.21745e+06	2.84099e+06	2.51186e+06	1.41645e+06	1.10911e+06	1.86425e+06	6.0056e+06	3.323e+06	481211	3.49095e+06	3.63205e+06	4.28853e+06	1.75747e+06	4.58381e+06	4.76597e+06	579517	2.77276e+06	2.41623e+06	2.4314e+06	4.82955e+06	2.55118e+06	3.03266e+06	1.91348e+06	5.01861e+06	584304	4.6396e+06	3.36831e+06	3.4323e+06	6.41604e+06	2.4997e+06	4.61983e+06	2.96905e+06	1.55736e+06	5.59956e+06
N-dodecanoylsphinganine	C30 H61 N O3	Positive	1.01296e+07	2.77335e+06	1.14484e+06	2.55554e+06	3.94694e+06	7.52803e+06	7.75056e+06	3.97749e+06	3.87935e+06	5.40767e+06	4.5646e+06	4.30829e+06	5.88549e+06	6.26738e+06	1.44445e+06	2.22784e+06	2.84946e+06	3.4875e+06	2.87821e+06	2.3829e+06	4.51878e+06	3.90299e+06	1.62647e+06	3.498e+06	6.9442e+06	1.23429e+06	2.99717e+06	3.26873e+06	3.80423e+06	1.11109e+06	7.96741e+06	4.9309e+06	1.04392e+06	3.82038e+06	1.79826e+06	3.83325e+06	1.17976e+06	4.38497e+06	1.192e+06	1.27547e+06	4.37042e+06	4.9362e+06	4.21373e+06	5.1016e+06	2.58095e+06	8.77948e+06	1.23625e+06
N-Benzylformamide	C8 H9 N O	Positive	4.62046e+07	5.55727e+07	4.18667e+07	6.65023e+07	6.8181e+07	5.68223e+07	3.93822e+07	5.24853e+07	3.85237e+07	3.63683e+07	4.05788e+07	3.72995e+07	5.48335e+07	3.33711e+07	5.34646e+07	5.66254e+07	2.36852e+07	5.77182e+07	4.19291e+07	4.41015e+07	5.52199e+07	7.20714e+07	4.15046e+07	5.04249e+07	5.74916e+07	6.41561e+07	3.23278e+07	3.62726e+07	4.6512e+07	3.19564e+07	5.06639e+07	3.35276e+07	4.5481e+07	3.62505e+07	3.06231e+07	4.69876e+07	4.03162e+07	8.39678e+07	4.42686e+07	8.86372e+07	3.25689e+07	4.60336e+07	2.36453e+07	4.49673e+07	4.05689e+07	7.18303e+07	5.1247e+07
nalorphine	C19 H21 N O3	Positive	1.74761e+06	3.25737e+06	4.00839e+06	4.72094e+06	3.67583e+06	509053	1.79851e+06	2.44316e+06	1.26004e+06	3.41944e+06	2.37699e+06	5.0739e+06	2.72168e+06	2.97273e+06	743793	3.10954e+06	2.29462e+06	1.97197e+06	665752	1.28229e+06	2.29611e+06	4.05918e+06	2.95095e+06	3.36194e+06	492257	902774	2.04579e+06	3.55966e+06	2.37437e+06	3.20078e+06	413683	885358	5.42502e+06	2.83331e+06	2.00716e+06	627748	769410	2.29634e+06	5.51296e+06	5.7556e+06	1.27525e+06	1.85035e+06	646134	2.64977e+06	814976	5.18752e+06	1.27448e+07
N-Acetylvaline	C7 H13 N O3	Positive	1.54112e+07	1.19846e+07	4.34252e+06	470295	2.6366e+06	1.34236e+07	1.63679e+07	3.56002e+06	2.37747e+07	2.34631e+06	8.51122e+06	9.5584e+06	2.71936e+06	3.07119e+07	2.42744e+07	2.18179e+07	5.96443e+06	6.05712e+06	1.83976e+06	2.57564e+07	2.05978e+07	1.66955e+07	7.13423e+06	1.05824e+06	1.71228e+06	8.3802e+06	5.42066e+06	1.06214e+07	3.49098e+07	6.50991e+06	4.02447e+06	5.76474e+06	2.29659e+06	1.15474e+07	1.74665e+07	1.0816e+07	2.62312e+06	7.79156e+06	631224	7.89091e+06	1.11449e+07	7.52626e+06	4.06628e+07	2.16388e+07	3.74893e+07	5.91138e+07	5.71578e+06
N-Acetylleucylleucine	C14 H26 N2 O4	Positive	1.60161e+06	1.35703e+06	1.98229e+06	729141	1.46521e+06	1.50429e+06	2.34181e+06	865877	2.75168e+06	1.91263e+06	753249	1.36044e+06	1.50409e+06	862244	1.23788e+06	1.03287e+06	450304	1.3483e+06	842002	1.89226e+06	1.67944e+06	978662	1.19544e+06	2.03892e+06	1.78582e+06	715446	1.04712e+06	2.08452e+06	760217	1.15827e+06	1.08883e+06	784029	967786	975421	242423	1.20416e+06	2.19457e+06	1.46113e+06	1.10501e+06	393651	850124	916972	2.41764e+06	1.03236e+06	1.07675e+06	1.45993e+06	1.99008e+06
N6-METHYLLYSINE	C7 H16 N2 O2	Positive	4.41563e+06	9.52668e+06	3.61141e+06	5.02886e+06	5.03503e+06	1.94366e+07	4.84332e+06	5.00876e+06	3.62507e+06	3.93616e+06	3.21943e+06	6.61614e+06	8.94315e+06	6.14818e+06	3.26565e+07	7.90002e+06	3.49397e+06	4.00213e+06	4.74598e+06	4.89045e+06	5.65838e+06	2.9839e+06	4.78532e+06	6.04796e+06	1.1608e+07	2.71058e+07	6.5899e+06	1.23845e+07	1.04595e+07	3.91682e+06	5.64174e+06	3.4068e+06	6.59351e+06	1.13197e+07	1.30321e+07	6.42639e+06	4.74399e+06	7.33464e+06	3.66124e+07	7.64789e+06	5.49336e+06	4.87094e+06	4.36903e+06	2.47513e+07	2.45401e+07	1.74195e+07	3.22171e+06
N6,N6,N6-Trimethyl-L-lysine	C9 H20 N2 O2	Positive	2.06662e+07	3.14744e+07	2.87814e+07	4.45717e+07	2.50638e+07	2.89915e+07	2.12638e+07	1.99611e+07	2.28442e+07	1.77238e+07	1.77521e+07	2.1986e+07	4.51005e+07	2.54308e+07	2.04864e+07	3.1113e+07	1.45995e+07	2.44991e+07	3.20044e+07	3.31892e+07	3.8556e+07	2.5783e+07	3.04284e+07	3.85509e+07	2.48485e+07	2.62341e+07	3.57089e+07	2.1583e+07	2.58565e+07	4.03634e+07	3.1587e+07	2.35499e+07	3.46381e+07	2.7955e+07	2.84315e+07	2.98226e+07	4.60856e+07	3.20678e+07	4.26294e+07	3.51275e+07	1.98244e+07	3.27903e+07	4.57158e+07	4.40322e+07	4.33431e+07	5.474e+07	2.87395e+07
N1-[1-(2-furylcarbonyl)-4-piperidyl]benzamide	C17 H18 N2 O3	Positive	1.79757e+06	3.21209e+06	2.50677e+06	1.08565e+06	2.1172e+06	3.93401e+06	1.08773e+06	1.54678e+06	2.71559e+06	909913	590724	1.27068e+06	1.49449e+06	2.49655e+06	1.25473e+06	1.4852e+06	760959	1.20996e+06	816551	2.91403e+06	1.20005e+06	985714	1.7628e+06	993425	3.93405e+06	1.14314e+06	1.03996e+06	982547	1.16197e+06	1.1387e+06	2.63088e+06	883366	1.31597e+06	912938	1.17736e+06	374432	807691	495263	1.7285e+06	1.03756e+06	2.37582e+06	2.12187e+06	773727	1.29543e+06	1.38566e+06	576596	1.3354e+06
N~6~-(5-Oxo-D-isoleucyl)-L-lysine	C12 H23 N3 O4	Positive	1.94143e+06	1.18711e+06	2.21539e+06	363968	452680	1.74672e+06	2.31722e+06	278263	4.99051e+06	1.48483e+06	199135	2.35449e+06	1.03083e+06	979473	309976	268994	468139	345425	2.32742e+06	1.51848e+06	1.14135e+06	2.99673e+06	1.18453e+06	1.62158e+06	1.7385e+06	1.75886e+06	715591	2.37737e+06	400425	358481	1.02366e+06	2.27509e+06	750590	1.32208e+06	468756	1.28e+06	1.66343e+06	487652	3.19125e+06	887842	451820	377133	3.24574e+06	335824	848873	1.55407e+06	1.48803e+06
N-{4-[(2R,3R)-3-(Hydroxymethyl)-4-methyl-5-oxo-2-morpholinyl]phenyl}-2,2-dimethylpropanamide	C17 H24 N2 O4	Positive	1.52642e+07	9.58383e+06	1.18048e+07	1.07767e+07	1.11291e+07	1.25611e+07	1.05601e+07	8.98211e+06	1.22147e+07	8.12668e+06	7.04557e+06	9.7376e+06	1.0825e+07	1.09231e+07	1.00716e+07	1.19297e+07	4.48981e+06	1.27058e+07	8.53945e+06	1.38275e+07	8.20408e+06	9.5311e+06	9.3839e+06	1.12253e+07	9.45568e+06	9.61004e+06	9.60511e+06	9.16782e+06	1.0688e+07	1.08889e+07	7.83218e+06	7.6765e+06	1.08475e+07	1.06333e+07	9.59837e+06	8.31586e+06	1.03602e+07	1.05972e+07	9.65485e+06	1.29112e+07	9.55455e+06	1.12441e+07	7.51314e+06	1.14117e+07	9.08017e+06	8.31728e+06	1.47761e+07
N-{1-[3-Chloro-5-(trifluoromethyl)pyridin-2-yl]piperidin-4-yl}-N'-[4-(trifluoromethyl)phenyl]urea	C19 H17 Cl F6 N4 O	Positive	5.98967e+07	5.72623e+07	6.16721e+07	7.91528e+07	9.01266e+07	4.80941e+07	5.38532e+07	4.46647e+07	6.60106e+07	8.89126e+07	4.11202e+07	6.46033e+07	5.51972e+07	7.00853e+07	5.82169e+07	6.91772e+07	5.4592e+07	8.12261e+07	7.45496e+07	5.52207e+07	5.08603e+07	7.77467e+07	5.05687e+07	5.5906e+07	6.64671e+07	7.44007e+07	7.1136e+07	5.65274e+07	7.98173e+07	5.4771e+07	5.04831e+07	6.63236e+07	5.65698e+07	5.87193e+07	5.33802e+07	7.10392e+07	5.33605e+07	8.4519e+07	6.71498e+07	6.78789e+07	5.63315e+07	3.97496e+07	5.71025e+07	4.37025e+07	7.59472e+07	3.90982e+07	6.95655e+07
N-{[(1S,4S,6S)-6-Isopropyl-4-{2-[(4-methoxybenzyl)amino]-2-oxoethyl}-3-methyl-2-cyclohexen-1-yl]methyl}cyclopentanecarboxamide	C27 H40 N2 O3	Positive	3.34837e+06	1.16218e+07	4.11557e+06	1.78599e+06	1.5196e+07	9.6676e+06	3.51315e+06	1.43184e+07	3.44882e+06	5.99175e+06	9.72835e+06	4.22067e+06	1.02544e+07	6.24233e+06	1.14778e+06	4.42249e+06	5.4322e+06	5.66664e+06	1.67353e+06	4.09821e+06	1.46275e+07	1.77447e+07	1.17951e+07	3.52593e+06	3.94022e+06	2.04262e+06	1.73703e+06	2.91356e+06	5.49382e+06	3.32495e+06	1.25423e+07	6.81473e+06	4.15873e+06	4.10779e+06	7.22733e+06	2.38189e+06	3.40833e+06	5.35855e+06	7.95904e+06	2.19616e+06	3.73301e+06	8.21629e+06	6.02195e+06	9.99929e+06	3.97166e+06	1.07453e+07	2.53362e+06
N-[1-(4-methoxyphenyl)-5-methyl-1H-pyrazol-4-yl]-4-morpholinecarboxamide	C16 H20 N4 O3	Positive	2.17259e+07	3.90761e+07	1.98398e+07	1.33969e+07	1.57285e+07	1.28291e+07	1.21454e+07	1.91221e+07	1.88256e+07	1.68177e+07	8.75794e+06	1.85297e+07	3.37907e+07	1.90204e+07	1.68158e+07	2.04852e+07	7.67999e+06	1.78405e+07	2.14556e+07	1.87536e+07	1.55758e+07	1.61166e+07	1.3977e+07	1.52528e+07	1.64174e+07	1.28198e+07	1.4777e+07	1.20358e+07	1.70643e+07	2.08186e+07	1.1648e+07	1.07841e+07	1.28429e+07	3.92575e+07	1.40779e+07	1.24658e+07	1.10227e+07	8.13923e+06	2.01722e+07	1.61203e+07	1.19032e+07	2.26719e+07	1.07634e+07	1.60764e+07	1.74611e+07	9.96471e+06	2.2779e+07
N-[(10Z)-7-Isobutyl-3-isopropyl-5,8-dioxo-2-oxa-6,9-diazabicyclo[10.2.2]hexadeca-1(14),10,12,15-tetraen-4-yl]-N~2~,N~2~-dimethylisoleucinamide	C28 H44 N4 O4	Positive	6.64169e+06	8.14897e+06	4.66347e+06	2.39707e+06	3.4938e+06	4.37271e+06	3.24478e+06	2.65534e+06	3.41672e+06	2.34805e+06	3.02802e+06	2.95314e+06	4.46755e+06	2.72953e+06	2.37731e+06	3.15112e+06	2.16009e+06	1.3476e+07	5.10941e+06	6.80381e+06	2.92889e+06	3.20844e+06	5.00292e+06	3.19003e+06	1.892e+06	4.89245e+06	3.37628e+06	2.64463e+06	3.23093e+06	2.17701e+06	2.1694e+06	1.35109e+06	3.42885e+06	2.9385e+07	2.53535e+06	5.12016e+06	3.73785e+06	4.89642e+06	7.37641e+06	3.59472e+06	2.65874e+06	3.99044e+06	1.33e+06	2.6911e+06	3.98546e+06	2.29767e+06	4.04635e+06
N.pi.-Methyl-L-histidine	C7 H11 N3 O2	Positive	1.11158e+07	1.19443e+07	9.39416e+06	1.6441e+07	2.11138e+07	1.08479e+07	7.9571e+06	8.54807e+06	1.65593e+07	8.80948e+06	1.044e+07	1.84181e+07	1.02695e+07	1.74359e+07	6.492e+06	1.81417e+07	7.74074e+06	1.0434e+07	1.60591e+07	1.35467e+07	1.32856e+07	1.70139e+07	6.03174e+06	1.0615e+07	1.71581e+07	1.69322e+07	1.40093e+07	1.02539e+07	1.8465e+07	7.77445e+06	1.28632e+07	2.25874e+07	7.70652e+06	1.00312e+07	6.13331e+06	1.76763e+07	8.69762e+06	8.37486e+06	2.527e+07	1.62334e+07	1.02888e+07	2.01062e+07	1.44295e+07	2.2409e+07	3.00126e+07	1.15567e+07	6.99556e+06
N,N-Bis(2-hydroxyethyl)dodecanamide	C16 H33 N O3	Positive	89827.4	74763	1.1401e+06	71645.6	74603.7	50363.8	78286.8	66824.2	71877.3	61469.6	210324	66125.8	67936.7	72459.1	68100.2	72984.3	67717.4	54897.7	62937.1	65514.2	66496.4	58456.6	665460	67059.8	77568.9	66537.7	66482.4	62776.2	223926	1.22548e+06	70100.2	65437.6	72984	62440.5	1.31488e+06	58085.3	802804	56916.8	831669	71677	63758.4	52204.3	66568.7	56008.9	59114.5	63325.9	70394.5
N-(tert-Butoxycarbonyl)-L-leucine	C11 H21 N O4	Positive	6.37766e+07	6.48408e+07	1.14259e+08	8.34588e+07	7.85763e+07	1.2266e+08	2.98112e+07	5.72994e+07	5.64365e+07	3.38141e+07	4.91476e+07	6.93385e+07	5.56853e+07	5.5927e+07	7.34471e+07	9.09358e+07	1.99001e+07	4.96775e+07	2.98785e+07	6.50954e+07	5.9741e+07	4.98174e+07	7.73746e+07	7.49216e+07	5.38046e+07	4.43031e+07	4.4143e+07	3.9325e+07	9.08558e+07	4.81396e+07	3.23505e+07	3.49804e+07	4.0881e+07	3.29845e+07	1.3284e+07	2.98423e+07	4.81759e+07	4.42283e+07	7.36793e+07	1.26789e+08	5.13909e+07	7.33372e+07	2.19527e+07	5.03242e+07	4.05006e+07	7.38818e+07	6.03024e+07
N-(3,5-Dimethoxybenzoyl)glycine	C11 H13 N O5	Positive	396803	682130	748860	5.96747e+06	2.55558e+06	605187	1.5522e+06	2.58432e+06	2.10143e+06	798585	4.05519e+06	816223	3.38544e+06	1.91015e+06	8.00699e+06	9.49856e+06	619784	602077	338451	1.92919e+06	1.90935e+06	1.73618e+06	429130	1.94329e+06	5.65784e+06	472624	413658	1.12853e+06	1.80582e+06	1.71584e+06	529294	2.26321e+06	680570	1.78117e+06	1.11247e+06	387990	1.55027e+06	2.06744e+06	1.98373e+06	8.43585e+06	547644	1.96214e+06	563353	7.39226e+06	453889	1.43522e+06	1.82478e+06
Myriocin	C21 H39 N O6	Positive	5.05152e+06	1.38512e+07	9.06846e+06	3.57285e+06	4.34105e+06	5.62382e+06	6.20069e+06	7.55808e+06	4.37165e+06	3.07763e+06	3.14516e+06	2.02323e+06	5.02048e+06	3.2809e+06	3.89938e+06	3.54964e+06	2.56157e+06	1.55326e+07	5.97198e+06	3.26722e+06	4.45116e+06	2.24232e+06	4.71246e+06	2.83826e+06	1.80614e+06	4.17013e+06	3.85979e+06	1.50548e+06	7.8635e+06	3.37159e+06	4.45733e+06	2.20801e+06	3.16712e+06	2.05336e+07	3.92619e+06	4.71079e+06	3.79142e+06	8.18554e+06	3.32646e+06	3.52511e+06	4.37998e+06	3.51762e+06	2.62864e+06	2.68513e+06	3.30705e+06	4.52561e+06	6.5313e+06
muramic acid	C9 H17 N O7	Positive	822960	1.3673e+06	378002	445790	734322	466082	311643	416485	702601	538621	1.07453e+06	371392	954150	721791	1.17698e+06	1.21913e+06	216235	401826	299946	441669	615319	300948	392518	1.099e+06	327212	332610	746420	739847	1.01801e+06	585035	295280	277892	318433	393951	573027	374980	893006	1.65078e+06	354842	811118	651506	555629	588348	1.60739e+06	334475	618232	1.6408e+06
Mupirocin	C26 H44 O9	Positive	2.21046e+07	1.78214e+07	2.20127e+07	1.73293e+07	1.40273e+07	1.94857e+07	1.43873e+07	1.61041e+07	2.16378e+07	1.51559e+07	6.81921e+06	1.57414e+07	1.94681e+07	1.29068e+07	1.68031e+07	1.91702e+07	8.57103e+06	1.35049e+07	9.50502e+06	2.09399e+07	1.76252e+07	1.38392e+07	1.54473e+07	1.73662e+07	1.75311e+07	1.48528e+07	1.5631e+07	1.53483e+07	1.2746e+07	1.72472e+07	1.53243e+07	1.27018e+07	9.254e+06	1.18566e+07	1.27815e+07	1.18159e+07	1.27944e+07	1.1874e+07	1.4605e+07	1.79777e+07	1.5938e+07	1.86623e+07	1.39727e+07	1.46866e+07	1.47951e+07	1.06779e+07	1.93988e+07
MU-Ac	C12 H10 O4	Positive	6.88894e+06	2.35867e+07	6.34421e+06	3.91774e+06	8.85584e+06	8.36979e+06	1.13388e+07	4.86954e+06	206244	7.1926e+06	6.53538e+06	9.53567e+06	9.15561e+06	4.94567e+06	7.89042e+06	3.34859e+06	5.0378e+06	80378.4	2.48359e+06	6.73317e+06	2.0123e+07	6.72701e+06	9.48348e+06	1.51722e+07	4.31027e+06	4.30419e+06	5.64316e+06	6.70329e+06	1.43482e+07	73750.8	73139	67361.6	78806.1	5.4336e+06	74890.6	81303.8	432475	1.9013e+06	71395.5	2.67138e+06	7.79871e+06	74534.7	74755.6	79030.5	1.78749e+06	79959.1	76230.2
Moxisylyte	C16 H25 N O3	Positive	209021	119698	353392	194634	245751	274257	330325	705357	379684	134036	168420	313156	222457	436309	104705	344338	139037	296450	275968	434945	124426	186423	367524	126901	204189	503383	419893	343520	155103	204130	127898	180443	325383	239858	192642	160014	92956.6	781846	529879	466188	72403.4	338353	341725	143126	581025	76629.3	1.38974e+06
Militarinone A	C26 H37 N O6	Positive	2.7597e+08	2.25116e+08	2.75794e+08	3.1848e+08	1.72943e+08	1.35873e+08	2.52076e+08	3.45172e+08	2.70263e+08	4.08511e+08	1.45673e+08	4.28712e+08	2.91505e+08	4.33493e+08	2.46814e+08	2.52804e+08	3.55546e+08	1.17375e+08	2.57762e+08	1.8171e+08	2.80141e+08	1.9207e+08	2.69653e+08	1.94467e+08	3.00149e+08	1.22369e+08	3.10452e+08	1.68967e+08	9.21913e+07	2.98219e+08	3.00088e+08	4.22257e+08	2.80419e+08	2.92434e+08	2.08938e+08	2.94458e+08	1.65955e+08	1.46388e+08	1.74071e+08	3.02729e+08	3.98038e+08	1.01647e+08	3.94929e+08	1.13715e+08	2.81375e+08	1.13083e+08	2.10158e+08
Michler's ketone	C17 H20 N2 O	Positive	6.05447e+07	1.222e+08	7.37582e+07	5.03983e+07	5.47268e+07	4.79408e+07	4.13364e+07	6.19218e+07	6.05975e+07	5.65888e+07	2.58169e+07	5.99289e+07	8.10029e+07	7.31559e+07	5.2747e+07	6.0558e+07	2.71266e+07	5.47304e+07	8.58483e+07	4.56923e+07	4.33134e+07	4.33815e+07	5.03017e+07	4.60487e+07	4.65377e+07	5.06255e+07	5.22754e+07	3.57351e+07	3.23241e+07	5.06804e+07	4.50812e+07	3.42314e+07	4.49115e+07	1.69767e+08	4.22467e+07	3.77645e+07	3.58753e+07	3.39685e+07	6.5124e+07	6.80403e+07	4.72077e+07	5.78125e+07	4.37892e+07	4.09438e+07	6.62594e+07	2.44946e+07	6.06108e+07
MFCD22416941	C25 H47 N O4	Positive	5.48951e+06	1.36577e+08	2.08177e+06	5.05439e+07	1.26057e+08	3.3382e+06	1.97213e+06	8.20877e+07	1.03945e+08	6.86197e+07	3.6658e+07	1.11088e+08	9.02175e+07	7.31481e+07	1.02411e+08	1.22196e+08	5.00632e+07	1.72764e+06	1.03749e+08	3.42733e+06	8.60516e+07	5.87237e+07	3.06134e+06	1.06134e+06	8.95286e+07	8.21577e+07	7.12484e+07	2.20029e+06	851130	2.51947e+06	9.30014e+07	8.5859e+07	1.61152e+06	1.2252e+06	2.0311e+06	7.92546e+07	5.4138e+06	6.85663e+07	2.9337e+06	1.19163e+08	7.80866e+07	3.92338e+06	9.27284e+07	1.49394e+06	6.86132e+07	1.55618e+06	3.19601e+06
MFCD06656300	C40 H54 O3	Positive	2.47063e+06	6.71824e+06	880678	2.64031e+06	707520	3.676e+06	819715	824969	1.15524e+06	5.27915e+06	143339	830070	1.25355e+06	810887	3.79724e+06	4.40277e+06	205990	2.28465e+06	343526	3.49246e+06	5.80476e+06	669317	1.34726e+06	1.05779e+06	657106	4.39741e+06	2.40489e+06	1.32841e+06	870759	1.04646e+06	5.14966e+06	4.77573e+06	1.02828e+06	1.307e+06	1.15903e+06	5.94033e+06	1.45618e+06	121907	1.14022e+06	8.21724e+06	8.79416e+06	2.19148e+06	495134	2.50564e+06	3.38394e+06	1.46911e+06	1.83719e+06
MFCD03411993	C18 H30 O5	Positive	1.1376e+07	1.77766e+07	1.36193e+07	5.06029e+06	7.93371e+06	1.05398e+07	1.05226e+07	5.88692e+06	8.41962e+06	3.87621e+06	8.00821e+06	3.80906e+06	1.10842e+07	5.56565e+06	5.53367e+06	6.96985e+06	3.16026e+06	3.11528e+07	1.04339e+07	9.39404e+06	6.52956e+06	4.79358e+06	1.14357e+07	8.23016e+06	2.89052e+06	7.12283e+06	5.09837e+06	5.09319e+06	9.27592e+06	5.89735e+06	4.12853e+06	2.48079e+06	6.38149e+06	4.38603e+07	6.4242e+06	7.03531e+06	9.58421e+06	1.26294e+07	1.54621e+07	7.97951e+06	4.06197e+06	1.46204e+07	2.0421e+06	6.87653e+06	8.49972e+06	6.83118e+06	1.14201e+07
MFCD01320532	C20 H37 N O3	Positive	126036	281694	116403	1.45931e+06	6.05674e+06	3.05088e+06	88284.5	370280	6.17133e+06	4.93395e+06	1.25163e+06	8.1267e+06	364242	3.48376e+06	2.48734e+06	4.39194e+06	2.90449e+06	1.20859e+06	2.86459e+06	159161	339295	3.7149e+06	129573	138470	4.03887e+06	2.91012e+06	1.91877e+06	128693	1.0561e+06	83863	763315	2.46063e+06	104903	172124	97924.3	4.07743e+06	338766	4.52153e+06	133825	4.28911e+06	6.28414e+06	565076	7.1913e+06	365119	8.08875e+06	2.41566e+06	126783
MFCD00133435	C26 H52 N O7 P	Positive	3.8013e+09	3.59354e+09	3.60328e+09	3.79872e+09	3.87304e+09	5.00395e+09	2.4488e+09	3.32221e+09	5.02063e+09	3.12646e+09	1.94888e+09	2.87556e+09	3.27657e+09	3.7562e+09	2.79279e+09	3.13436e+09	1.44006e+09	2.74233e+09	2.92264e+09	3.92431e+09	3.4934e+09	3.25918e+09	2.88711e+09	3.22711e+09	4.54857e+09	3.10212e+09	4.05494e+09	3.7877e+09	3.51906e+09	3.08429e+09	3.31585e+09	3.64458e+09	2.60926e+09	3.05645e+09	2.4478e+09	3.35729e+09	4.32543e+09	3.34318e+09	3.57327e+09	4.85152e+09	2.78172e+09	3.819e+09	2.97345e+09	3.62935e+09	4.46753e+09	2.52823e+09	4.14871e+09
MFCD00036904	C24 H50 N O7 P	Positive	3.58679e+09	3.54853e+09	2.38685e+09	3.63702e+09	2.30159e+09	3.76052e+09	2.56456e+09	2.66624e+09	3.11552e+09	3.17897e+09	1.89893e+09	2.13777e+09	3.13451e+09	2.0583e+09	2.89689e+09	3.24721e+09	1.39552e+09	3.02078e+09	2.93837e+09	3.66877e+09	3.08077e+09	2.67355e+09	2.62314e+09	2.84337e+09	3.90562e+09	2.07719e+09	3.01283e+09	2.79568e+09	2.85306e+09	2.88502e+09	2.39946e+09	2.61671e+09	2.10277e+09	2.46374e+09	2.14588e+09	2.61865e+09	3.26347e+09	2.77826e+09	3.10296e+09	3.51251e+09	2.54021e+09	3.42568e+09	2.27386e+09	3.06602e+09	3.53131e+09	2.65855e+09	4.22965e+09
MFCD00025555	C9 H18 N2 O3	Positive	5.54493e+06	5.33123e+06	3.3414e+06	3.71732e+06	2.6616e+06	5.49926e+06	2.82339e+06	4.6608e+06	6.42888e+06	5.91339e+06	3.3928e+06	2.62328e+06	1.10145e+06	3.41132e+06	1.98122e+06	3.4064e+06	3.92801e+06	7.41611e+06	5.55023e+06	1.27915e+06	2.32024e+06	2.25029e+06	1.13414e+06	1.46775e+06	1.63769e+06	3.88389e+06	2.12732e+07	2.619e+06	6.52547e+06	4.2003e+06	4.22855e+06	2.728e+06	3.34896e+06	2.1426e+06	4.67006e+06	8.6157e+06	2.67896e+06	2.09054e+06	1.49729e+06	3.49089e+06	4.7939e+06	3.07255e+06	1.8642e+06	2.42152e+06	4.31511e+06	3.91661e+06	6.64093e+06
Mexiletine	C11 H17 N O	Positive	1.18043e+08	8.29598e+07	1.11717e+08	7.17617e+07	7.01009e+07	1.1353e+08	8.17074e+07	6.66696e+07	8.27936e+07	6.94357e+07	3.6853e+07	7.21445e+07	9.29988e+07	7.9987e+07	7.41535e+07	8.55817e+07	4.3215e+07	9.0889e+07	6.15678e+07	1.2376e+08	7.35862e+07	7.09455e+07	7.95644e+07	9.18584e+07	8.56314e+07	7.86565e+07	6.75805e+07	8.66031e+07	4.90349e+07	8.95617e+07	6.22092e+07	5.79947e+07	7.2162e+07	7.59271e+07	7.92868e+07	4.85422e+07	8.80668e+07	5.24721e+07	9.15966e+07	8.20277e+07	7.19991e+07	1.0224e+08	5.41837e+07	9.31074e+07	6.76176e+07	6.70705e+07	1.04074e+08
Mexacarbate	C12 H18 N2 O2	Positive	3.94678e+07	3.46949e+07	3.91131e+07	3.43385e+07	3.68616e+07	3.60524e+07	2.89175e+07	3.00049e+07	3.56788e+07	2.84421e+07	1.77569e+07	2.87995e+07	4.24477e+07	3.15544e+07	2.70399e+07	3.3366e+07	1.66321e+07	3.55392e+07	2.65043e+07	4.03377e+07	3.48812e+07	3.51095e+07	3.1575e+07	3.28811e+07	2.77017e+07	2.81753e+07	2.95693e+07	2.8707e+07	2.8858e+07	3.17309e+07	2.58912e+07	2.18417e+07	2.61126e+07	2.30791e+07	2.56251e+07	2.70873e+07	2.83329e+07	2.67495e+07	2.298e+07	3.42094e+07	2.91267e+07	4.04173e+07	2.18529e+07	2.57166e+07	2.73836e+07	2.60038e+07	3.46696e+07
metominostrobin	C16 H16 N2 O3	Positive	3.2011e+06	2.94159e+06	3.02913e+06	1.1735e+06	170079	3.13336e+06	686914	1.19445e+06	2.96764e+06	1.15421e+06	100582	2.13899e+06	1.39972e+06	1.3002e+06	1.93015e+06	3.37616e+06	1.77255e+06	313752	1.44868e+06	5.08199e+06	1.58503e+06	156248	2.16557e+06	1.09213e+06	3.20017e+06	2.8745e+06	1.21116e+06	1.9515e+06	196168	993478	2.3663e+06	1.53596e+06	1.57349e+06	844284	1.79182e+06	294317	837385	85543.3	5.39776e+06	2.03783e+06	2.34992e+06	2.77718e+06	2.07329e+06	1.18438e+06	863404	288534	1.9566e+06
Methyl undec-10-enoate	C12 H22 O2	Positive	1.12982e+06	1.55858e+06	1.76145e+06	4.62482e+06	6.51812e+06	1.08166e+06	1.29194e+06	3.84857e+06	1.0415e+07	5.60015e+06	773164	4.47547e+06	3.11001e+06	3.17764e+06	2.55814e+06	2.70609e+06	1.17517e+06	2.30148e+06	2.55587e+06	1.77023e+06	7.02179e+06	2.08483e+06	2.94358e+06	887640	5.01177e+06	3.55705e+06	1.90572e+06	4.58844e+06	810883	1.05331e+06	6.09139e+06	4.61835e+06	394402	2.04085e+06	830015	6.1856e+06	2.64056e+06	4.67457e+06	1.24787e+06	5.97245e+06	2.33883e+06	1.40651e+06	6.53474e+06	834957	5.55626e+06	602143	1.96898e+06
Methyl palmitate	C17 H34 O2	Positive	1.41624e+07	6.67315e+06	2.88362e+07	9.30027e+06	6.80322e+06	3.62218e+06	1.60479e+07	5.57438e+06	7.55986e+06	2.7664e+08	7.87474e+07	5.57925e+06	4.25808e+06	4.69778e+06	7.14631e+06	5.63699e+06	4.57273e+06	5.46104e+06	1.71081e+07	2.27004e+07	2.83028e+07	3.6372e+06	3.12292e+06	4.51789e+06	1.41302e+07	1.34317e+07	3.42444e+06	2.57188e+06	1.96632e+06	2.84341e+07	2.85284e+07	1.29207e+07	7.21621e+06	2.30612e+07	1.09888e+07	4.43368e+06	3.54002e+06	3.89672e+06	8.19685e+06	9.45256e+06	8.09735e+07	7.28644e+06	1.06806e+06	2.98711e+06	1.98557e+06	9.55819e+07	5.61967e+06
Methyl indole-3-acetate	C11 H11 N O2	Positive	2.04928e+07	1.71832e+07	467618	1.91626e+07	1.50088e+07	4.58157e+07	2.09707e+07	3.70676e+07	8.15049e+07	3.16486e+07	1.86783e+07	2.08976e+07	608449	5.40526e+07	6.43141e+07	2.8887e+07	8.89357e+06	3.81283e+07	3.95534e+07	5.15715e+07	3.66826e+07	3.05227e+07	1.19952e+08	2.19283e+07	2.3197e+07	3.35181e+07	8.42059e+07	1.78729e+06	6.08693e+07	1.2867e+08	4.14492e+07	2.46063e+07	1.66026e+07	241775	55093.7	214520	1.11271e+07	2.06981e+07	1.97265e+07	2.55461e+06	3.8556e+07	1.95175e+07	1.71935e+07	9.19705e+07	2.05932e+07	6.91758e+07	6.45313e+07
Methyl alpha-aspartylphenylalaninate	C14 H18 N2 O5	Positive	1.06475e+07	1.27774e+07	1.01479e+07	1.20267e+07	1.46621e+07	1.24766e+07	1.05909e+07	9.48853e+06	9.29236e+06	4.69792e+06	6.09633e+06	7.13846e+06	1.33873e+07	1.02113e+07	1.14857e+07	1.34194e+07	3.76324e+06	1.04721e+07	8.40776e+06	1.06268e+07	9.96887e+06	1.11866e+07	1.08987e+07	1.32847e+07	1.14625e+07	1.18889e+07	1.0708e+07	6.45198e+06	7.2958e+06	8.57923e+06	8.90387e+06	6.05518e+06	7.91054e+06	1.13214e+07	9.50318e+06	9.00496e+06	9.14884e+06	1.23033e+07	1.09246e+07	1.82402e+07	1.07492e+07	7.56149e+06	8.14003e+06	1.0512e+07	1.12656e+07	1.12727e+07	1.09354e+07
Metalaxyl	C15 H21 N O4	Positive	8.30155e+06	4.84869e+06	1.6429e+06	1.11155e+06	1.77289e+06	2.02544e+06	2.002e+06	2.14814e+06	7.52055e+06	4.84666e+06	2.36516e+06	6.08904e+06	2.05108e+06	3.45546e+06	4.92374e+06	3.06046e+06	1.49127e+06	2.66614e+06	4.04161e+06	4.17412e+06	3.26656e+06	1.37923e+06	1.17865e+06	1.14574e+06	2.29625e+06	3.31461e+06	1.00878e+06	7.02307e+06	5.05606e+06	2.78869e+06	4.88462e+06	2.54274e+06	3.00821e+06	944398	688013	1.01567e+06	2.53605e+06	1.9073e+06	3.11697e+06	4.32043e+06	2.55791e+06	6.96144e+06	797280	2.65587e+06	2.66848e+06	627693	8.10678e+06
mefexamide	C15 H24 N2 O3	Positive	5.53409e+06	8.50271e+06	6.08796e+06	726690	2.70349e+06	886852	5.10951e+06	7.79458e+06	6.48376e+06	1.28203e+06	6.58173e+06	8.49424e+06	2.43256e+07	7.53202e+06	7.12577e+06	9.22386e+06	4.10117e+06	839212	7.51887e+06	5.0745e+06	9.15209e+06	8.96848e+06	4.57473e+06	4.34929e+06	1.58942e+06	1.95847e+06	4.1764e+06	5.35781e+06	6.73919e+06	3.18108e+06	6.6313e+06	1.38577e+06	3.5738e+06	6.60285e+06	5.87396e+06	9.94224e+06	3.42266e+06	7.22444e+06	3.29263e+06	2.1989e+06	1.13885e+07	4.22918e+06	2.12522e+06	3.8117e+06	2.86512e+06	3.64282e+06	5.22873e+06
mebhydrolin	C19 H20 N2	Positive	5.86609e+06	2.5511e+06	2.78994e+06	2.35898e+06	2.31268e+06	4.2801e+06	1.72166e+06	2.29107e+06	2.55895e+06	3.52107e+06	1.65146e+06	2.73669e+06	1.33314e+06	1.09662e+06	2.26496e+06	5.3616e+06	475436	1.69976e+06	1.60649e+06	4.54941e+06	949441	3.47759e+06	2.9102e+06	2.74497e+06	1.40899e+06	2.96114e+06	1.72085e+06	2.25999e+06	4.71771e+06	3.5564e+06	2.79319e+06	5.76582e+06	7.85573e+06	3.7446e+06	3.42332e+06	6.65223e+06	6.36882e+06	3.3031e+06	3.18011e+06	6.77306e+06	5.35662e+06	3.55344e+06	3.67081e+06	3.98848e+06	2.00404e+06	4.81483e+06	9.19776e+06
Maslinic acid	C30 H48 O4	Positive	3.31748e+06	1.3934e+07	5.18388e+06	7.36758e+06	9.64944e+06	3.12289e+06	3.20813e+06	2.124e+06	4.26138e+06	1.76768e+06	2.29888e+06	3.11081e+06	4.89742e+06	2.82683e+06	2.94351e+06	5.56649e+06	3.64988e+06	6.85118e+06	7.38624e+06	3.26491e+06	3.57158e+06	5.03181e+06	6.88161e+06	3.25437e+06	4.31028e+06	6.32346e+06	3.94917e+06	4.59091e+06	1.24177e+07	3.3017e+06	3.13928e+06	4.6464e+06	4.0021e+06	5.32042e+06	4.98986e+06	6.21565e+06	3.34095e+06	4.03107e+06	5.66308e+06	3.74897e+06	3.02981e+06	8.43199e+06	4.86039e+06	4.53037e+06	6.53704e+06	1.38792e+06	7.35502e+06
Maraniol	C12 H12 O3	Positive	4.08461e+07	4.36782e+07	4.86627e+07	3.89667e+07	6.11756e+07	5.45327e+07	5.51083e+07	4.34888e+07	3.25405e+07	3.56836e+07	4.30553e+07	4.00065e+07	3.6917e+07	4.08852e+07	4.16588e+07	3.97104e+07	3.78842e+07	5.86332e+07	5.61214e+07	5.25158e+07	4.35343e+07	4.2944e+07	5.61253e+07	4.41824e+07	4.93921e+07	4.30532e+07	4.36966e+07	4.26658e+07	5.64221e+07	4.08006e+07	3.53605e+07	4.25639e+07	5.29324e+07	4.92141e+07	5.21968e+07	4.60776e+07	4.41556e+07	4.43754e+07	4.20877e+07	4.04335e+07	2.96478e+07	4.41026e+07	3.89101e+07	5.68093e+07	5.4175e+07	5.50525e+07	4.99229e+07
L-α-PALMITIN	C19 H38 O4	Positive	488746	446758	1.12375e+06	291263	378637	490900	298811	260571	235587	329242	636410	580595	290388	636674	1.00696e+06	833066	220221	820896	465342	314504	221022	428794	266724	459808	310404	3.05135e+06	417357	364202	345500	433894	205145	608860	371946	258738	337814	509722	384332	684162	316783	549390	528641	289230	885061	473873	699475	783793	285984
Lys-Pro	C11 H21 N3 O3	Positive	321680	286047	268357	211633	223002	285230	234668	197890	251085	198002	168277	212635	213963	225533	225921	217190	156053	231355	216465	318745	259385	217188	255247	221864	213776	240038	222835	211584	243476	241203	213098	200550	195343	252249	265446	192718	213423	227934	256083	252810	204398	256575	1.0908e+06	277861	241384	296522	252181
LysoPC(22:5(7Z,10Z,13Z,16Z,19Z))	C30 H52 N O7 P	Positive	7.97245e+07	4.16838e+07	4.8831e+07	3.98258e+07	3.09822e+07	7.41007e+07	4.23715e+07	4.04052e+07	5.81053e+07	5.73745e+07	2.54403e+07	4.29234e+07	2.72143e+07	2.93445e+07	3.15161e+07	4.05161e+07	2.5206e+07	3.52269e+07	4.72628e+07	5.03705e+07	7.91403e+07	4.27039e+07	2.97756e+07	3.94195e+07	5.34924e+07	2.97379e+07	5.34767e+07	6.71124e+07	3.53391e+07	6.023e+07	5.46741e+07	7.36579e+07	2.75322e+07	2.59151e+07	4.12483e+07	6.20768e+07	7.08625e+07	4.16046e+07	5.00973e+07	5.12782e+07	2.31704e+07	3.26789e+07	6.75413e+07	4.64989e+07	5.69372e+07	4.17185e+07	6.50418e+07
LysoPC(22:4(7Z,10Z,13Z,16Z))	C30 H54 N O7 P	Positive	6.5233e+07	5.14957e+07	6.27185e+07	4.59631e+07	3.59645e+07	5.92835e+07	5.30304e+07	2.99744e+07	6.87978e+07	6.36054e+07	2.36842e+07	3.04133e+07	2.73092e+07	3.90607e+07	4.71191e+07	4.66303e+07	3.0835e+07	3.02822e+07	5.9043e+07	5.26285e+07	6.04878e+07	5.07954e+07	3.35239e+07	3.64965e+07	6.90749e+07	3.87656e+07	4.62982e+07	5.32837e+07	4.88397e+07	4.10597e+07	4.02138e+07	6.07269e+07	2.30559e+07	3.01566e+07	2.98642e+07	4.55608e+07	7.38827e+07	3.67871e+07	4.9479e+07	6.6449e+07	2.42232e+07	4.35463e+07	5.88921e+07	4.55534e+07	5.21535e+07	2.86744e+07	6.02476e+07
LysoPC(20:5(5Z,8Z,11Z,14Z,17Z))	C28 H48 N O7 P	Positive	1.57526e+08	7.72018e+07	1.46042e+08	1.00318e+08	3.57786e+07	1.06975e+08	8.42469e+07	4.03487e+07	7.22667e+07	6.76372e+07	4.57523e+07	4.90333e+07	3.76096e+07	9.27964e+07	1.28675e+08	1.61556e+08	7.4622e+07	4.89288e+07	6.06815e+07	1.1374e+08	7.56141e+07	1.38764e+08	1.12768e+08	9.54631e+07	1.05547e+08	7.36075e+07	7.09309e+07	7.9452e+07	9.79528e+07	7.58338e+07	2.61269e+07	5.15181e+07	4.23913e+07	6.36142e+07	3.36558e+07	3.28956e+07	1.1508e+08	4.27796e+07	5.80328e+07	1.2197e+08	3.60428e+07	7.17798e+07	6.52115e+07	9.77452e+07	1.03989e+08	8.93959e+07	9.41375e+07
LysoPC(18:3(9Z,12Z,15Z))	C26 H48 N O7 P	Positive	1.58432e+08	8.75875e+07	2.27062e+08	2.44626e+08	1.55523e+08	2.76436e+08	2.07145e+08	1.55376e+08	1.39036e+08	1.49945e+08	1.02906e+08	1.39816e+08	1.89861e+08	2.40986e+08	1.96289e+08	2.8193e+08	1.28293e+08	1.19044e+08	1.83324e+08	1.5437e+08	1.98365e+08	2.29457e+08	1.91545e+08	1.75747e+08	1.80248e+08	1.13178e+08	2.10071e+08	1.71066e+08	1.41116e+08	1.12644e+08	1.08411e+08	1.28641e+08	1.62778e+08	1.81189e+08	5.77505e+07	1.24814e+08	1.64606e+08	1.36892e+08	1.51538e+08	3.06732e+08	1.16785e+08	2.10278e+08	1.36821e+08	3.42045e+08	1.76683e+08	7.84862e+07	1.29316e+08
lysoPC a C28:0	C36 H74 N O7 P	Positive	2.32865e+06	1.24133e+06	2.93802e+06	5.12736e+06	5.75024e+06	3.26111e+06	1.70003e+06	1.46862e+06	5.90965e+06	4.59693e+06	5.69416e+06	5.49109e+06	1.34451e+06	5.28027e+06	4.92316e+06	3.78828e+06	2.88572e+06	5.6186e+06	4.20771e+06	1.77041e+06	1.85212e+06	3.91376e+06	1.06141e+06	1.72762e+06	3.34253e+06	4.03226e+06	3.50268e+06	1.58363e+06	2.99106e+06	3.04471e+06	2.75046e+06	3.18982e+06	1.8264e+06	1.46036e+06	2.8808e+06	4.05313e+06	3.1396e+06	4.14004e+06	944701	5.18069e+06	4.22986e+06	4.01024e+06	4.01811e+06	3.16803e+06	4.18912e+06	2.71119e+06	2.759e+06
LV1850000	C7 H8 O3	Positive	1.32073e+07	2.73886e+07	1.19123e+07	8.76495e+06	1.28908e+07	9.25299e+06	7.28341e+06	1.07907e+07	1.15324e+07	1.2215e+07	6.01896e+06	9.70379e+06	1.93056e+07	1.07241e+07	9.50426e+06	1.19397e+07	5.23358e+06	1.51457e+07	1.88571e+07	9.97735e+06	7.63552e+06	1.15107e+07	8.05596e+06	8.4976e+06	8.40349e+06	9.54375e+06	8.54311e+06	6.73898e+06	8.10939e+06	9.64949e+06	5.48059e+06	6.65844e+06	8.34458e+06	2.59686e+07	9.07563e+06	1.02338e+07	8.29393e+06	1.02092e+07	1.64007e+07	1.29534e+07	7.21826e+06	1.54762e+07	7.93059e+06	9.90471e+06	1.52437e+07	7.06536e+06	1.23457e+07
LQ1825000	C7 H13 N O	Positive	9.59437e+06	1.005e+07	1.17913e+07	9.72829e+06	1.16169e+07	1.03345e+07	9.97163e+06	8.9616e+06	1.09536e+07	1.25685e+07	4.63049e+06	9.87769e+06	1.29351e+07	8.04354e+06	1.16743e+07	7.31355e+06	5.69971e+06	1.36536e+07	1.07238e+07	1.02312e+07	9.82699e+06	1.18793e+07	6.95682e+06	8.14576e+06	8.66143e+06	8.39833e+06	1.19774e+07	7.09993e+06	5.67974e+06	8.19957e+06	9.71983e+06	8.83807e+06	6.79939e+06	7.21454e+06	4.98561e+06	7.80425e+06	8.25257e+06	6.0743e+06	9.28532e+06	7.86576e+06	7.25277e+06	6.14904e+06	8.42642e+06	6.46975e+06	1.04512e+07	5.85616e+06	8.69425e+06
L-Pyroglutamic acid	C5 H7 N O3	Positive	1.10537e+07	4.71247e+06	2.08151e+06	1.0091e+06	1.77615e+06	2.1978e+06	2.70561e+06	1.65387e+06	5.40136e+06	1.76786e+06	1.2495e+06	2.59195e+06	1.64311e+06	4.6607e+06	2.97215e+06	3.02864e+06	1.05524e+06	2.22317e+06	4.29293e+06	2.99238e+06	2.44796e+06	1.90834e+06	1.23227e+06	737577	4.2186e+06	4.24551e+06	2.19968e+06	6.85352e+06	3.27392e+06	4.09576e+06	9.38728e+06	3.4531e+06	3.6475e+06	1.42493e+06	1.31176e+06	502837	5.60827e+06	1.66373e+06	2.85148e+06	2.88099e+06	5.77294e+06	5.75629e+06	1.84443e+06	2.75691e+06	1.84328e+06	569752	4.84011e+06
Loxoprofen	C15 H18 O3	Positive	2.82698e+06	1.30959e+06	3.04517e+06	3.19762e+06	3.13171e+06	3.72943e+06	1.91221e+06	2.49011e+06	4.63495e+06	978714	1.93471e+06	2.31063e+06	1.5564e+06	1.80833e+06	3.13138e+06	2.66619e+06	1.2081e+06	3.2871e+06	2.15269e+06	1.77045e+06	1.68232e+06	2.80456e+06	1.83471e+06	3.23954e+06	1.31281e+06	1.96202e+06	3.32736e+06	1.848e+06	2.79804e+06	1.86657e+06	2.86568e+06	3.23649e+06	1.5252e+06	1.83707e+06	1.76178e+06	1.89963e+06	2.68128e+06	1.4271e+06	2.28589e+06	3.71609e+06	3.16562e+06	4.02865e+06	1.49102e+06	1.98017e+06	1.81506e+06	1.4869e+06	2.8888e+06
L-Ornithine monohydrochloride	C5 H12 N2 O2	Positive	1.94192e+07	3.47874e+07	2.39177e+07	2.80892e+07	3.90679e+07	1.8779e+07	1.24438e+07	2.47809e+07	1.90341e+07	1.67527e+07	2.95743e+07	3.18305e+07	3.23967e+07	2.88887e+07	3.49049e+07	3.19226e+07	1.21324e+07	2.33763e+07	2.54534e+07	3.15167e+07	3.48335e+07	4.45155e+07	2.44825e+07	2.63874e+07	2.10826e+07	2.69011e+07	3.43179e+07	2.37447e+07	4.574e+07	1.64629e+07	2.83917e+07	2.38058e+07	3.15901e+07	2.68629e+07	2.2425e+07	3.18123e+07	2.0265e+07	2.41091e+07	3.10332e+07	3.877e+07	3.44303e+07	2.63907e+07	1.83207e+07	2.2352e+07	2.69966e+07	3.58565e+07	2.34186e+07
L-Kynurenine	C10 H12 N2 O3	Positive	2.89643e+07	2.0635e+07	5.59859e+07	2.4806e+07	2.54564e+07	2.08709e+07	1.70195e+07	1.6675e+07	2.44572e+07	1.40746e+07	4.70488e+06	1.89181e+07	4.80845e+07	2.23166e+07	2.08169e+07	2.42159e+07	1.00023e+07	4.54411e+07	1.61163e+07	1.96295e+07	2.35649e+07	2.07937e+07	3.04318e+07	2.15136e+07	2.35237e+07	1.65187e+07	2.99381e+07	1.37777e+07	2.87178e+07	4.35471e+07	1.64151e+07	1.47348e+07	1.47505e+07	1.39879e+07	2.85118e+07	2.23551e+07	1.26245e+07	3.24903e+07	1.82326e+07	5.79138e+07	2.27539e+07	2.90657e+07	1.17448e+07	1.73598e+07	3.84236e+07	1.62229e+07	2.06877e+07
Linolenelaidic acid	C18 H30 O2	Positive	986482	443496	757229	2.54146e+06	4.10667e+06	3.16801e+06	647475	604537	2.79995e+06	1.8868e+06	3.16208e+06	1.82963e+06	565568	674293	1.36613e+06	444106	5.81271e+06	3.71379e+06	4.55094e+06	725691	2.3929e+06	3.02271e+06	636776	703785	4.7521e+06	4.62344e+06	1.67331e+06	840009	7.92465e+06	1.01188e+06	1.18439e+06	518408	560910	892467	1.52567e+06	3.55559e+06	166899	6.22781e+06	633100	1.52771e+06	1.17124e+06	2.4322e+06	1.61985e+06	1.61432e+06	4.07652e+06	8.24321e+06	842315
Linoleamide	C18 H33 N O	Positive	379783	455505	620149	304719	276905	84510.3	185971	101529	179678	163961	130419	349226	904176	325510	119489	148830	174769	64641	583342	247330	213295	309997	387294	754451	112905	343740	475287	193163	344139	387800	106393	65850	296864	287638	244452	178121	135105	401639	675571	877118	170581	190978	174038	315138	381868	121832	299205
L-Glutamic acid	C5 H9 N O4	Positive	5.37569e+07	8.15528e+07	5.41625e+07	1.08564e+07	1.84864e+07	4.61822e+07	5.7541e+07	9.03476e+07	4.4594e+07	4.58028e+07	3.34029e+07	1.45842e+07	1.8361e+07	1.19965e+07	1.52769e+07	1.31172e+07	9.50172e+06	7.16977e+07	1.75937e+07	7.63756e+07	1.94358e+07	4.28609e+07	6.84036e+07	1.58124e+07	2.32724e+07	2.70914e+07	2.21133e+07	6.42099e+07	3.42842e+07	6.08341e+07	6.31508e+07	2.65366e+07	9.75577e+06	4.54334e+07	3.50932e+07	2.02197e+07	5.63723e+07	2.07617e+07	7.20048e+07	1.19028e+07	3.59415e+07	6.71412e+07	3.22628e+07	1.73089e+07	1.32218e+07	2.83545e+07	6.56893e+07
Leu-Val	C11 H22 N2 O3	Positive	4.28446e+06	5.5244e+06	4.5101e+06	9.40593e+06	3.37447e+06	6.69355e+06	2.56195e+06	1.07198e+07	1.04008e+07	7.50135e+06	3.10932e+06	9.30823e+06	2.33475e+06	8.8606e+06	5.18466e+06	1.06127e+07	5.62189e+06	1.20268e+07	6.43754e+06	5.55475e+06	3.56362e+06	3.46974e+06	2.15988e+06	2.35319e+06	3.03688e+06	3.11566e+06	8.88089e+06	5.8802e+06	6.82203e+06	1.42259e+07	7.43656e+06	7.89271e+06	6.37498e+06	4.78694e+06	9.76759e+06	6.38728e+06	1.43305e+07	1.51655e+07	6.72413e+06	8.35872e+06	6.06661e+06	4.82936e+06	7.41711e+06	6.96229e+06	1.22746e+07	3.73113e+06	1.62719e+07
Leucyltryptophan	C17 H23 N3 O3	Positive	1.06484e+06	951146	1.00737e+06	1.31657e+06	847107	1.17563e+06	962652	754302	881724	1.03433e+06	759276	611694	1.47399e+06	965750	818342	1.22794e+06	892333	1.68094e+06	1.26281e+06	1.02702e+06	1.11e+06	1.36189e+06	786065	648066	698487	750585	1.0896e+06	1.26809e+06	1.26184e+06	1.23792e+06	789732	941172	1.34985e+06	1.13248e+06	700441	752154	1.75049e+06	1.92887e+06	776041	2.15352e+06	1.17149e+06	1.03649e+06	835583	1.05621e+06	1.28236e+06	1.00115e+06	1.42707e+06
L-coprine	C8 H14 N2 O4	Positive	3.28394e+06	4.55853e+06	4.16243e+06	1.41842e+06	2.09765e+06	2.61308e+06	1.06572e+07	1.04329e+06	4.4575e+06	4.17444e+06	964543	1.67541e+06	2.33607e+06	1.67368e+06	331967	1.24999e+06	3.50253e+06	3.27112e+06	4.94095e+06	828334	4.21105e+06	1.16089e+07	8.67861e+06	2.73185e+06	4.51484e+06	4.44123e+06	2.70404e+06	4.32199e+06	2.76961e+06	2.04727e+06	5.50622e+06	6.44503e+06	6.27117e+06	8.72482e+06	2.10755e+06	3.15155e+06	4.40196e+06	4.10614e+06	3.99764e+06	1.14262e+06	1.54009e+06	1.88349e+06	1.71273e+07	1.86212e+06	3.06542e+06	728985	3.05498e+06
Lauramide	C12 H25 N O	Positive	333248	379567	543081	453765	278778	252699	381573	327770	309931	286943	284064	249575	337325	321560	305578	346295	289052	284107	259967	584240	315946	229258	260254	498656	301952	282771	293098	316407	255934	521449	411001	260450	374412	564675	646774	217180	390258	337442	341985	281631	231607	282217	304027	379947	288108	269336	390405
L-alpha-lysophosphatidylcholine	C22 H46 N O7 P	Positive	2.44638e+08	2.85756e+08	2.7266e+08	3.01649e+08	1.28371e+08	4.18881e+08	2.19228e+08	3.13681e+08	4.0844e+08	3.00234e+08	1.53424e+08	1.33749e+08	2.51905e+08	2.82262e+08	3.17917e+08	4.03982e+08	1.54034e+08	2.09855e+08	1.72652e+08	3.39123e+08	2.28449e+08	2.89938e+08	2.90869e+08	2.2591e+08	1.91811e+08	9.00533e+07	2.03247e+08	1.85134e+08	1.92903e+08	2.3253e+08	1.26909e+08	1.24504e+08	1.09874e+08	1.9666e+08	7.25297e+07	7.93777e+07	2.37269e+08	2.55337e+08	1.52446e+08	4.08317e+08	1.98624e+08	3.15358e+08	7.93493e+07	2.64408e+08	1.13066e+08	2.99536e+08	2.75553e+08
L-(+)-ERGOTHIONEINE	C9 H15 N3 O2 S	Positive	1.01322e+06	8.60499e+06	4.82105e+06	2.37175e+06	2.17484e+06	2.47657e+06	2.62584e+06	4.17195e+06	2.21415e+06	1.3558e+06	2.45189e+06	3.87725e+06	4.37604e+06	1.82458e+06	1.49753e+06	2.5787e+06	1.21382e+06	2.66165e+06	2.70127e+06	797308	3.10863e+06	2.78123e+06	4.25966e+06	2.21855e+06	1.92272e+06	8.88708e+06	7.58961e+06	2.44515e+06	1.19412e+06	4.14862e+06	1.13717e+06	1.56682e+06	4.07645e+06	3.0027e+06	4.07977e+06	5.18539e+06	5.442e+06	2.12069e+06	3.19084e+06	1.69435e+06	856704	2.82232e+06	2.45113e+06	2.57465e+06	1.63491e+07	2.44029e+06	3.23164e+06
L-(+)-Alanine	C3 H7 N O2	Positive	1.8048e+07	5.33491e+07	2.0877e+07	5.72662e+07	4.6416e+07	2.34993e+07	2.49246e+07	3.53446e+07	3.97739e+07	6.60273e+07	3.29497e+07	5.79743e+07	3.49293e+07	2.58869e+07	8.76183e+07	5.56603e+07	2.26644e+07	3.48846e+07	2.42026e+07	1.91604e+07	3.37253e+07	6.47886e+07	1.75621e+07	2.35608e+07	3.46803e+07	2.55921e+07	5.44326e+07	2.03815e+07	4.95188e+07	1.66865e+07	1.85196e+07	2.42813e+07	1.89045e+07	2.29342e+07	1.37591e+07	2.36577e+07	2.06354e+07	4.49228e+07	1.98988e+07	4.85051e+07	4.98146e+07	2.67181e+07	2.04127e+07	2.68412e+07	3.30685e+07	2.87477e+07	1.54816e+07
L-(-)-Methionine	C5 H11 N O2 S	Positive	5.37455e+07	8.15528e+07	6.14555e+07	3.1555e+07	5.01179e+07	4.6068e+07	4.40472e+07	8.63979e+07	4.55229e+07	4.96618e+07	3.34029e+07	4.46019e+07	9.15651e+07	4.52005e+07	4.41424e+07	4.75322e+07	2.10354e+07	7.16977e+07	4.55181e+07	7.7105e+07	7.55098e+07	5.1262e+07	6.8301e+07	5.9374e+07	5.38116e+07	7.98513e+07	7.97418e+07	6.63666e+07	4.31942e+07	5.40756e+07	6.46952e+07	3.88784e+07	5.55961e+07	4.35372e+07	3.51501e+07	4.72459e+07	5.70565e+07	8.16684e+07	7.53302e+07	4.68748e+07	3.65482e+07	6.70601e+07	3.51456e+07	4.90353e+07	5.20911e+07	6.31954e+07	6.579e+07
L(-)-Carnitine	C7 H15 N O3	Positive	1.33398e+09	1.65e+09	2.40637e+09	3.63295e+09	2.59257e+09	2.41048e+09	1.57361e+09	1.93397e+09	1.03367e+09	2.25556e+09	2.01918e+09	2.62885e+09	1.32933e+09	2.89971e+09	1.95703e+09	1.47323e+09	1.41381e+09	1.36482e+09	1.14387e+09	1.75616e+09	1.96763e+09	2.58182e+09	1.52554e+09	2.74827e+09	1.59978e+09	2.50694e+09	1.48691e+09	1.92527e+09	2.35718e+09	2.31316e+09	1.40803e+09	2.36287e+09	1.99991e+09	1.27478e+09	1.36168e+09	1.66377e+09	2.07983e+09	1.44605e+09	2.68701e+09	3.12774e+09	2.33661e+09	2.62146e+09	1.07761e+09	2.81188e+09	1.27067e+09	1.35172e+09	2.36283e+09
Kynurenic acid	C10 H7 N O3	Positive	5.81357e+06	8.81545e+06	6.28171e+06	7.23038e+06	6.75957e+06	3.80163e+06	3.61067e+06	3.41467e+06	5.64501e+06	1.57059e+06	2.22318e+06	3.37681e+06	7.69685e+06	7.07907e+06	1.42444e+06	6.49311e+06	1.6352e+06	6.23131e+06	2.54937e+06	2.41285e+06	3.89724e+06	2.55607e+06	4.15685e+06	3.61464e+06	3.98263e+06	2.30218e+06	3.66144e+06	2.42903e+06	2.2025e+06	3.00706e+06	3.815e+06	2.6679e+06	3.84251e+06	2.43098e+06	1.46315e+06	1.97665e+06	3.11904e+06	3.05239e+06	2.96511e+06	7.73788e+06	3.65919e+06	4.12441e+06	1.79865e+06	3.82235e+06	3.51741e+06	4.60452e+06	4.80896e+06
Istamycin C1	C19 H37 N5 O6	Positive	1.69068e+06	3.94596e+06	1.63801e+06	803934	1.00009e+06	954276	794635	2.05193e+06	903272	740608	667876	1.13701e+06	1.14872e+06	764891	641292	1.22299e+06	937186	445153	381057	796710	906837	656533	1.44932e+06	1.22823e+06	472304	880065	1.20962e+06	759284	549820	1.92732e+06	822118	833686	1.61475e+06	1.51165e+06	2.15691e+06	663139	2.11088e+06	609642	1.3887e+06	817792	969089	497956	893295	622320	488887	426094	784644
Isoquinoline	C9 H7 N	Positive	2.71242e+07	2.61186e+07	3.55956e+07	3.25348e+07	3.311e+07	4.18302e+07	2.34977e+07	2.8724e+07	3.23719e+07	2.96626e+07	2.15137e+07	2.61472e+07	2.49077e+07	2.54875e+07	3.65617e+07	5.30452e+07	1.79767e+07	4.56416e+07	3.57501e+07	3.28939e+07	2.76523e+07	4.18446e+07	2.45568e+07	2.71037e+07	3.19462e+07	3.2759e+07	3.93257e+07	2.38021e+07	3.5955e+07	2.45615e+07	1.79861e+07	2.12612e+07	2.39419e+07	2.30757e+07	2.1551e+07	3.26241e+07	2.4319e+07	3.53086e+07	3.18326e+07	4.40354e+07	2.19264e+07	2.1508e+07	2.00138e+07	2.62208e+07	3.91694e+07	3.32861e+07	3.57176e+07
Indole-3-acetic acid	C10 H9 N O2	Positive	2.09895e+07	2.04107e+07	1.68527e+07	2.35381e+07	1.85905e+07	1.7054e+07	1.8257e+07	2.22347e+07	4.10152e+07	1.12047e+07	9.47764e+06	1.99525e+07	1.84174e+07	2.62176e+07	3.35125e+07	2.07119e+07	8.33233e+06	1.86389e+07	3.63001e+07	1.45498e+07	2.0931e+07	1.92207e+07	1.2413e+07	1.34917e+07	1.8926e+07	1.389e+07	2.82223e+07	1.00112e+08	2.57143e+07	1.11563e+07	1.80151e+07	2.04906e+07	1.1997e+07	1.20642e+07	2.02665e+07	5.91831e+07	1.99024e+07	1.30601e+07	1.84932e+07	2.36842e+07	1.7114e+07	1.83787e+07	9.55151e+06	1.9933e+07	2.5785e+07	1.54119e+07	2.36423e+07
Indole	C8 H7 N	Positive	2.24274e+07	1.86247e+07	8.31248e+06	3.77833e+06	3.69329e+06	1.57333e+07	7.30077e+06	1.29622e+07	6.63621e+06	1.74432e+07	1.93213e+06	2.59828e+07	4.77365e+06	1.62617e+07	9.87347e+06	1.03302e+07	3.94623e+06	6.90196e+06	5.2126e+06	1.20055e+07	6.74551e+06	8.894e+06	1.95312e+07	6.60003e+06	8.75231e+06	7.4937e+06	1.10144e+07	7.29806e+06	2.77525e+07	1.45477e+07	1.78529e+07	4.43872e+06	1.05991e+07	2.45101e+06	8.16799e+06	2.34794e+06	4.1213e+06	5.04078e+06	6.40033e+06	9.8668e+06	1.42935e+07	7.94183e+06	6.85925e+06	1.04183e+07	5.30344e+06	5.60326e+06	9.03746e+06
Indane	C9 H10	Positive	2.18694e+06	1.83464e+06	2.00437e+06	2.40507e+06	2.70347e+06	1.68546e+06	290454	1.50821e+06	1.98602e+06	1.78641e+06	2.07419e+06	1.99547e+06	1.77278e+06	2.71747e+06	2.08016e+06	553928	2.36333e+06	2.75386e+06	2.91933e+06	2.05847e+06	1.44282e+06	2.77552e+06	2.22722e+06	210464	2.21696e+06	2.07254e+06	2.58701e+06	2.12045e+06	2.71009e+06	530125	1.83877e+06	1.96271e+06	2.01864e+06	2.18893e+06	1.85001e+06	2.50865e+06	1.77664e+06	2.98114e+06	2.22153e+06	2.38909e+06	1.82663e+06	1.68238e+06	2.32007e+06	1.89321e+06	2.68983e+06	1.73697e+06	2.24428e+06
Indan-1-one 1-(4,5-dihydro-1H-imidazol-2-yl)hydrazone	C12 H14 N4	Positive	1.41394e+07	1.45481e+07	1.02375e+07	1.05759e+07	9.32069e+06	9.01553e+06	1.03846e+07	1.38432e+07	9.9993e+06	1.27288e+07	6.36832e+06	9.87916e+06	8.88978e+06	1.00362e+07	5.77214e+06	1.09928e+07	8.02427e+06	6.65435e+06	6.56779e+06	7.92879e+06	9.36713e+06	7.75937e+06	9.88623e+06	1.17723e+07	7.69093e+06	7.64517e+06	5.90498e+06	7.61757e+06	8.01445e+06	1.09387e+07	8.84887e+06	9.61616e+06	1.19425e+07	9.45034e+06	4.99143e+07	7.00498e+06	1.61405e+07	3.31791e+07	1.46586e+07	5.05646e+06	8.29474e+06	6.23104e+06	1.95098e+07	3.40012e+07	7.04191e+06	1.65131e+07	3.244e+07
Imiprothrin	C17 H22 N2 O4	Positive	900755	1.51741e+06	1.06288e+06	1.71777e+06	1.14617e+06	1.05094e+06	645527	793701	789069	905898	554982	2.07731e+06	879612	776507	1.98054e+06	1.32227e+06	506471	839966	649768	854132	771875	734329	715092	799247	759554	688223	737546	7.85076e+06	673936	726376	2.39999e+06	598179	701664	1.01759e+06	642301	1.575e+06	790867	701364	725296	825001	733046	2.76224e+06	650530	706052	993739	546790	901662
Imazapyr	C13 H15 N3 O3	Positive	4.11296e+06	5.27092e+06	2.26537e+06	2.97907e+06	1.89154e+06	3.1224e+06	2.27722e+06	2.07107e+06	4.62862e+06	3.0464e+06	2.04741e+06	3.90583e+06	2.31862e+06	2.11014e+06	1.4361e+06	2.96283e+06	2.26028e+06	4.28345e+06	5.27799e+06	2.23403e+06	2.47162e+06	3.7916e+06	568488	1.39106e+06	2.16903e+06	3.35328e+06	7.87053e+06	3.28228e+06	3.11983e+06	3.85519e+06	2.5683e+06	2.82154e+06	2.78156e+06	1.71864e+06	2.18702e+06	2.8978e+06	2.55134e+06	2.7436e+06	1.77577e+06	3.99303e+06	3.37967e+06	3.40396e+06	2.20978e+06	2.50442e+06	3.79319e+06	2.97316e+06	5.44313e+06
Idebenone	C19 H30 O5	Positive	3.15336e+06	8.25916e+06	4.39269e+06	2.81133e+06	4.67183e+06	3.64309e+06	2.76147e+06	3.86007e+06	4.38149e+06	4.21348e+06	2.2499e+06	2.57042e+06	4.07252e+06	4.06963e+06	2.73233e+06	3.16078e+06	1.57487e+06	5.55151e+06	7.99451e+06	2.75455e+06	3.00691e+06	2.95805e+06	3.18895e+06	2.98676e+06	1.88677e+06	4.13991e+06	3.31492e+06	1.64218e+06	2.47487e+06	2.64405e+06	2.22254e+06	2.18601e+06	2.51675e+06	1.05856e+07	2.6632e+06	2.94012e+06	2.76132e+06	3.00631e+06	3.36538e+06	4.41821e+06	2.38995e+06	4.20334e+06	1.9977e+06	3.6345e+06	4.29208e+06	1.98027e+06	4.30262e+06
Hypoxanthine	C5 H4 N4 O	Positive	1.81026e+08	1.42666e+08	1.37911e+08	2.63603e+07	2.07026e+08	7.38697e+07	1.7436e+08	1.31407e+08	3.86143e+07	7.73045e+07	8.59445e+07	4.03984e+07	1.13745e+08	5.30594e+07	6.41026e+07	4.33254e+07	3.40477e+07	1.69252e+08	1.34612e+08	9.8699e+07	1.06212e+08	5.62051e+07	9.18321e+07	9.55159e+07	7.57292e+07	6.32562e+07	8.52359e+07	1.02978e+08	1.3553e+08	1.26036e+08	1.34727e+08	6.44336e+07	9.66708e+07	1.12308e+08	1.4793e+08	1.07977e+08	4.71572e+08	1.479e+08	1.89056e+08	6.81158e+07	5.86034e+07	2.72359e+08	5.99614e+07	8.2908e+07	7.61966e+07	1.0132e+08	1.8918e+08
Hydroxyamphetamine	C9 H13 N O	Positive	2.98589e+07	2.33951e+07	4.96395e+07	3.24344e+07	3.38539e+07	4.02747e+07	3.39371e+07	3.25229e+07	5.02756e+07	3.30649e+07	1.36746e+07	3.55427e+07	4.23346e+07	3.46562e+07	3.84923e+07	4.23352e+07	1.88363e+07	4.6083e+07	2.87232e+07	3.98361e+07	3.65456e+07	3.93839e+07	3.27434e+07	2.59116e+07	3.47894e+07	3.42851e+07	3.85413e+07	3.15807e+07	1.94193e+07	3.0956e+07	3.26529e+07	2.66964e+07	2.82274e+07	2.06731e+07	1.57393e+07	2.27405e+07	2.43392e+07	1.44574e+07	2.68265e+07	2.82078e+07	2.97279e+07	3.06467e+07	2.67067e+07	2.06542e+07	3.53477e+07	1.46569e+07	2.95989e+07
Hydrolyzed Fumonisin B1	C22 H47 N O5	Positive	845069	614217	1.36212e+07	832427	844973	968823	1.16141e+06	1.16566e+06	2.24865e+06	7.54184e+06	1.28093e+06	5.9913e+06	1.07629e+07	7.43519e+06	6.28189e+06	8.43127e+06	668718	619583	9.99818e+06	2.42689e+06	1.16948e+06	8.38504e+06	6.56063e+06	7.86741e+06	1.09924e+07	9.51011e+06	6.76843e+06	2.51542e+06	8.90158e+06	2.33021e+07	1.93839e+07	7.76168e+06	7.77056e+06	1.34681e+07	1.37531e+07	1.07464e+07	9.73164e+06	1.84039e+07	2.42836e+07	1.90832e+07	1.20907e+07	8.60341e+06	1.3619e+07	5.37579e+06	1.4085e+07	4.23174e+06	4.66961e+06
Hydrocortisone	C21 H30 O5	Positive	2.13363e+07	6.29199e+07	1.13024e+07	2.14452e+07	3.91946e+07	5.10823e+07	2.26207e+07	2.61199e+07	3.23654e+07	2.32896e+07	1.902e+07	2.55821e+07	4.31883e+07	2.29411e+07	2.39763e+07	3.68588e+07	1.62396e+07	2.57331e+07	2.41103e+07	3.05174e+07	3.43266e+07	4.1104e+07	3.57962e+07	3.48383e+07	1.40378e+07	3.15347e+07	3.88286e+07	9.93744e+06	2.44095e+07	1.24792e+07	5.00083e+06	2.10847e+07	3.4073e+06	2.48668e+06	1.00838e+07	3.4452e+07	2.32325e+07	2.19204e+06	3.51791e+06	3.24294e+06	3.25856e+07	1.22639e+07	2.08799e+07	6.62168e+06	7.15903e+06	1.43288e+07	4.83629e+07
Hordenine	C10 H15 N O	Positive	3.56454e+06	2.74654e+06	3.65127e+06	3.04236e+06	2.94008e+06	4.15448e+06	2.48085e+06	3.15655e+06	3.72965e+06	2.63098e+06	1.11022e+06	2.69745e+06	3.65972e+06	3.07724e+06	2.61568e+06	2.90719e+06	1.4271e+06	3.87966e+06	2.20481e+06	3.93102e+06	3.17928e+06	2.61496e+06	2.35834e+06	3.01026e+06	2.84709e+06	3.25147e+06	3.13052e+06	2.72774e+06	1.99444e+06	2.41159e+06	2.54461e+06	2.2196e+06	2.21828e+06	1.6165e+06	2.13635e+06	2.34501e+06	2.25241e+06	1.75541e+06	2.61061e+06	2.94233e+06	2.54962e+06	3.98989e+06	1.86018e+06	2.44298e+06	2.57356e+06	1.73361e+06	3.24855e+06
His-Trp	C17 H19 N5 O3	Positive	4.06428e+06	2.50577e+06	2.72408e+06	2.33789e+06	2.21883e+06	4.06587e+06	2.59646e+06	1.66728e+06	4.8094e+06	2.84991e+06	2.14409e+06	3.49551e+06	5.48234e+06	2.2761e+06	3.81066e+06	4.12405e+06	2.79313e+06	6.19458e+06	1.26726e+07	3.28939e+06	3.16047e+06	7.51622e+06	4.80506e+06	2.4158e+06	1.70485e+06	2.82603e+06	5.29083e+06	1.70551e+06	5.3631e+06	4.45118e+06	1.0122e+06	1.85259e+06	2.64797e+06	3.22388e+06	2.13082e+06	5.97062e+06	2.42189e+06	5.35524e+06	1.82649e+06	2.44973e+06	2.81056e+06	2.75373e+06	2.4724e+06	1.93542e+06	5.67358e+06	1.07429e+06	5.73027e+06
Hexylbenzene	C12 H18	Positive	361984	373613	455077	1.05302e+06	551659	398189	450716	824873	737961	1.0921e+06	1.07285e+06	923813	1.02157e+06	1.11148e+06	1.5714e+06	2.01159e+06	2.11737e+06	3.66606e+06	1.04093e+06	334911	706206	500623	2.21349e+06	464028	1.26792e+06	1.50247e+06	766248	862624	4.49543e+06	187726	613881	468066	615377	617889	682835	3.28821e+06	1.30739e+06	4.30825e+06	342402	1.49929e+06	835776	536082	833629	253862	1.96427e+06	707680	210615
Hexanoylcarnitine	C13 H25 N O4	Positive	9.764e+06	1.73396e+07	5.69765e+06	7.88795e+06	2.78446e+07	9.07e+06	6.61743e+06	6.96447e+06	9.44005e+06	6.9544e+06	4.2713e+06	1.85967e+07	9.63612e+06	6.98258e+06	8.41036e+06	9.98814e+06	5.6864e+06	1.40088e+07	5.00547e+06	8.67813e+06	7.84017e+06	7.05808e+06	8.16757e+06	7.39268e+06	1.0424e+07	8.79226e+06	1.03336e+07	7.87814e+06	6.21816e+06	8.45901e+06	8.75763e+06	6.74196e+06	5.41696e+06	4.2767e+06	5.27611e+06	9.70341e+06	8.59879e+06	1.12351e+07	1.06085e+07	1.15448e+07	8.6074e+06	5.6908e+06	5.52538e+06	3.64381e+06	8.08116e+06	7.01732e+06	1.12077e+07
Hexadecanamide	C16 H33 N O	Positive	3.38938e+06	2.90485e+06	914731	2.65678e+06	2.86488e+06	2.68553e+06	2.43919e+06	2.75653e+06	3.19561e+06	549145	1.53233e+06	509002	2.95253e+06	2.96236e+06	2.93383e+06	3.469e+06	2.95263e+06	3.65747e+06	1.16383e+06	2.70718e+06	1.98855e+06	3.35645e+06	2.72231e+06	2.95258e+06	787650	690062	2.8942e+06	2.78937e+06	4.07724e+06	705612	743014	2.80656e+06	2.57095e+06	712501	651656	702388	897460	1.56906e+06	943582	1.03727e+06	749732	397530	871882	2.5839e+06	1.1008e+06	497767	318207
Hecogenin	C27 H42 O4	Positive	2.23206e+07	1.7924e+07	3.58147e+07	2.06545e+07	3.1589e+07	1.81987e+07	2.22536e+07	2.35552e+07	2.35102e+07	1.82587e+07	3.10128e+07	1.55658e+07	3.57962e+07	2.49414e+07	2.2444e+07	2.7993e+07	8.85302e+06	3.58447e+07	2.43815e+07	3.17916e+07	2.35429e+07	1.81293e+07	2.80922e+07	4.60118e+07	2.36586e+07	4.56706e+07	2.98318e+07	2.19444e+07	2.59898e+07	1.50859e+07	2.81143e+07	1.58598e+07	2.50423e+07	2.75811e+07	1.64516e+07	1.78573e+07	2.01814e+07	2.50543e+07	3.43692e+07	2.7107e+07	2.10962e+07	3.03221e+07	1.13339e+07	2.77009e+07	1.97774e+07	1.73143e+07	2.15883e+07
Guanidinosuccinic acid	C5 H9 N3 O4	Positive	1.11734e+08	8.25421e+07	1.17078e+08	3.80428e+07	8.33206e+07	6.56459e+07	1.11019e+08	5.6906e+07	1.02466e+08	1.07796e+08	1.28296e+07	1.00714e+08	9.39992e+07	9.56252e+07	8.36951e+07	5.88267e+07	3.67388e+07	9.21508e+07	3.72403e+07	1.12399e+08	1.09136e+08	3.61759e+07	9.7465e+07	1.05851e+08	9.12434e+07	7.74149e+07	7.14728e+07	7.70317e+07	6.65666e+07	1.12199e+08	8.76119e+07	6.46249e+07	1.01837e+08	9.23259e+07	8.49131e+07	6.5577e+07	8.92969e+07	3.53615e+07	9.87189e+07	8.35511e+07	6.05774e+07	7.39893e+07	8.59137e+07	5.36577e+07	8.085e+07	7.63679e+07	1.33148e+08
Gly-Phe	C11 H14 N2 O3	Positive	1.79657e+07	3.0076e+07	1.12783e+07	3.38636e+07	1.91432e+07	1.43925e+07	1.52065e+07	1.08595e+07	1.27378e+07	1.30533e+07	1.08165e+07	1.21567e+07	2.32114e+07	2.11275e+07	1.27302e+07	2.39389e+07	1.18192e+07	1.86956e+07	2.43269e+07	1.75269e+07	2.57938e+07	2.83154e+07	1.82167e+07	1.2275e+07	2.7302e+07	1.52156e+07	2.53921e+07	1.8152e+07	2.33944e+07	3.06042e+07	1.48299e+07	4.07701e+06	1.58025e+07	1.35757e+07	1.44445e+07	2.22305e+07	1.23316e+07	2.44006e+07	6.06901e+06	2.27685e+07	2.22337e+07	1.32931e+07	1.65393e+07	1.85945e+07	2.01505e+07	7.129e+06	1.57229e+07
Glycocholic acid hydrate	C26 H43 N O6	Positive	1.99764e+07	7.75136e+06	7.52201e+06	2.3343e+07	2.18766e+07	1.70095e+07	1.73433e+07	3.26785e+07	4.80331e+07	3.10908e+07	7.78247e+06	9.35934e+06	4.30765e+07	1.27416e+07	7.71932e+07	3.03547e+07	3.59987e+06	1.80744e+07	1.25369e+07	1.3313e+07	1.47901e+08	5.94155e+07	6.50577e+07	6.56432e+07	1.92101e+07	1.03546e+07	2.8712e+07	5.12007e+07	4.03258e+07	2.07445e+07	3.30702e+06	1.60066e+07	6.4507e+06	3.08645e+07	2.95912e+06	1.01347e+07	2.98224e+07	2.36715e+06	3.91795e+07	3.65129e+07	2.64671e+07	4.03767e+07	2.05497e+07	2.15302e+07	4.03803e+07	1.58817e+07	4.32189e+07
Glycidyl Stearate	C21 H40 O3	Positive	79323.2	112094	476709	344369	187022	640815	69966.9	78928.9	343256	167378	698486	249463	80265.3	192757	227517	282508	221388	240021	412591	101594	91880.3	426732	79189.2	180795	449812	938368	380462	113302	195294	152887	148776	236518	105016	72752.3	129420	377091	64886.2	399104	118828	455715	201955	283246	284884	149085	464389	377151	156693
Glycerophospho-N-palmitoyl ethanolamine	C21 H44 N O7 P	Positive	1.55718e+08	1.73241e+08	1.66474e+08	1.26988e+08	1.35204e+08	2.02802e+08	1.42178e+08	1.30408e+08	1.27865e+08	1.2003e+08	1.03234e+08	1.01839e+08	1.12274e+08	9.64401e+07	1.31025e+08	1.13758e+08	8.01819e+07	1.65196e+08	1.31382e+08	1.81014e+08	1.87652e+08	1.00848e+08	1.10208e+08	1.05109e+08	1.11998e+08	8.98109e+07	1.48973e+08	1.12898e+08	2.21311e+08	1.2215e+08	1.379e+08	1.63287e+08	1.28488e+08	1.40882e+08	1.05618e+08	1.52793e+08	1.76633e+08	2.13928e+08	1.17932e+08	1.48138e+08	1.0314e+08	1.99232e+08	1.16904e+08	2.37816e+08	1.3161e+08	2.30665e+08	1.80403e+08
Glycerophosphocholine	C8 H20 N O6 P	Positive	5.62023e+06	3.86094e+06	6.50592e+06	6.00933e+06	4.15364e+06	4.17281e+06	3.83275e+06	940508	1.28243e+07	8.08677e+06	2.40747e+06	2.64665e+06	5.13378e+06	6.75776e+06	3.37948e+06	5.00354e+06	2.97351e+06	1.27744e+06	1.10783e+07	7.01152e+06	3.95736e+06	8.01883e+06	5.94766e+06	4.31274e+06	1.2495e+07	6.18508e+06	5.2961e+06	4.22223e+06	4.37339e+06	2.70322e+06	2.23997e+06	6.64662e+06	2.66148e+06	6.8259e+06	3.1568e+06	6.95718e+06	9.98665e+06	3.67378e+06	5.84386e+06	9.84801e+06	3.0458e+06	4.32169e+06	1.67751e+07	4.24248e+06	5.67055e+06	6.53758e+06	3.78908e+06
Ginkgoic acid	C22 H34 O3	Positive	2.98013e+06	2.37095e+06	2.37112e+06	1.38396e+06	3.76341e+06	1.59534e+06	998368	1.33886e+06	1.93348e+06	434971	930432	1.58292e+06	1.33188e+06	1.58681e+06	1.58123e+06	2.21291e+06	1.43494e+06	4.26929e+06	2.66974e+06	1.57684e+06	1.75047e+06	1.82088e+06	2.90762e+06	2.05726e+06	2.03374e+06	5.71573e+06	2.06358e+06	1.48371e+06	3.05618e+06	1.70365e+06	1.46071e+06	1.5226e+06	1.97267e+06	2.33783e+06	2.02795e+06	2.48338e+06	1.73151e+06	2.20567e+06	2.54597e+06	4.96653e+06	2.60022e+06	3.57722e+06	2.04055e+06	1.53788e+06	2.64288e+06	889593	2.64143e+06
Geranyl glucoside	C16 H28 O6	Positive	8.49134e+07	1.99742e+08	7.6857e+07	6.55539e+07	6.60677e+07	4.85682e+07	4.0181e+07	6.73037e+07	7.40107e+07	7.7043e+07	3.85039e+07	7.23238e+07	1.32787e+08	7.46043e+07	7.26868e+07	7.3331e+07	3.64946e+07	8.70103e+07	1.13306e+08	5.90615e+07	5.17646e+07	6.32217e+07	5.5257e+07	5.58973e+07	5.87811e+07	7.57001e+07	6.06095e+07	4.53173e+07	4.65492e+07	6.3131e+07	4.16092e+07	3.80449e+07	5.42032e+07	1.70646e+08	5.34203e+07	6.18666e+07	5.55594e+07	4.87435e+07	1.04125e+08	9.99797e+07	4.73965e+07	8.46953e+07	5.28084e+07	6.30266e+07	9.78067e+07	3.59067e+07	8.41671e+07
Gentian violet	C25 H29 N3	Positive	1.64746e+07	3.24634e+07	2.85656e+07	1.21415e+07	1.05943e+08	1.54181e+07	8.09249e+06	3.44004e+07	1.10506e+07	4.08052e+07	4.06409e+06	1.14619e+07	1.66656e+07	9.54377e+06	2.94511e+06	8.72336e+07	3.67689e+07	2.26269e+07	8.83804e+06	4.53428e+06	1.03886e+07	2.52593e+07	6.3903e+07	2.16828e+07	9.93145e+07	4.02777e+06	1.15393e+07	1.71252e+07	2.47072e+07	2.06855e+07	2.98102e+07	1.12428e+07	1.35116e+07	6.23868e+06	2.50892e+07	6.1347e+06	9.57456e+06	1.56211e+07	1.03579e+09	8.65387e+06	5.44546e+07	3.2288e+06	2.35134e+07	8.30668e+06	1.31569e+07	4.17866e+06	4.05117e+06
gamma-Aminobutyric acid	C4 H9 N O2	Positive	1.64465e+07	2.50449e+07	9.76629e+06	1.89629e+07	2.61586e+07	2.71765e+07	1.3556e+07	3.78828e+07	2.45873e+07	3.56484e+07	2.10021e+07	3.21865e+07	3.2234e+07	2.73888e+07	3.68028e+07	4.37345e+07	2.10971e+07	3.6959e+07	2.80001e+07	1.48496e+07	2.581e+07	2.75557e+07	1.65687e+07	1.82201e+07	2.14645e+07	2.87346e+07	2.84682e+07	1.66496e+07	3.01459e+07	1.82205e+07	2.03282e+07	2.09953e+07	1.36824e+07	1.00976e+07	2.10386e+07	2.96875e+07	1.84828e+07	4.80914e+07	1.98081e+07	2.36696e+07	3.98002e+07	1.6622e+07	1.73201e+07	2.03092e+07	5.20618e+07	1.79666e+07	2.00543e+07
Gabexate	C16 H23 N3 O4	Positive	3.40323e+06	1.32936e+06	3.16756e+06	622111	784525	1.21173e+06	2.77917e+06	350388	3.54317e+06	2.45874e+06	252953	1.69526e+06	970951	1.21465e+06	1.17595e+06	1.04719e+06	361609	251596	2.04539e+06	2.36278e+06	1.569e+06	1.89067e+06	1.25933e+06	2.47268e+06	4.0445e+06	1.21666e+06	1.15001e+06	3.92629e+06	347520	923897	1.17993e+06	2.50318e+06	817242	1.16138e+06	943424	1.40887e+06	2.29104e+06	522381	4.86384e+06	2.06764e+06	1.11066e+06	312685	4.21075e+06	487975	865352	1.04584e+06	2.4994e+06
Gabapentin	C9 H17 N O2	Positive	1.15781e+09	1.20185e+09	1.10644e+09	1.05904e+09	1.08016e+09	1.00559e+09	8.7468e+08	1.11321e+09	1.28604e+09	1.01899e+09	5.99918e+08	1.09224e+09	1.48311e+09	1.04716e+09	1.06144e+09	1.21314e+09	5.92897e+08	1.28383e+09	9.06769e+08	1.14612e+09	1.2098e+09	1.01583e+09	8.45786e+08	9.17274e+08	1.16477e+09	1.00785e+09	1.06225e+09	8.44124e+08	8.10371e+08	9.37001e+08	1.00598e+09	8.1401e+08	7.73938e+08	7.40799e+08	8.02678e+08	8.02458e+08	7.97589e+08	1.00139e+09	7.86508e+08	1.18822e+09	1.00822e+09	8.35297e+08	8.17176e+08	7.23967e+08	9.98683e+08	5.52988e+08	1.02933e+09
Furazolidone	C8 H7 N3 O5	Positive	6.10839e+07	6.35538e+07	4.82722e+07	5.74154e+07	4.80484e+07	4.86274e+07	5.99383e+07	7.05017e+07	3.47583e+07	4.15192e+07	3.46233e+07	5.05623e+07	6.42346e+07	3.77555e+07	4.8251e+07	3.32515e+07	3.58132e+07	6.73741e+07	3.91926e+07	5.63324e+07	6.20774e+07	6.54888e+07	5.65512e+07	6.52821e+07	5.46574e+07	6.17129e+07	5.24547e+07	4.86088e+07	5.29036e+07	3.92609e+07	6.68216e+07	4.96447e+07	7.02777e+07	4.2061e+07	4.2484e+07	3.86055e+07	6.05836e+07	5.96992e+07	6.6741e+07	9.357e+07	3.6443e+07	4.50531e+07	2.60738e+07	3.62596e+07	4.58088e+07	6.13991e+07	6.14104e+07
Fructoselysine	C12 H24 N2 O7	Positive	1.50321e+07	8.23713e+06	3.57565e+06	7.08967e+06	5.28478e+06	4.08708e+06	2.61548e+06	6.89132e+06	5.77403e+06	5.08185e+06	5.84106e+06	4.92215e+06	6.51005e+06	1.18622e+07	4.90873e+06	1.26326e+07	4.4563e+06	3.32248e+06	2.10963e+06	5.74845e+06	3.56517e+06	3.58713e+06	2.67198e+06	9.32965e+06	5.94403e+06	4.75905e+06	5.23266e+06	4.10632e+06	7.385e+06	3.61649e+06	3.3214e+06	5.73108e+06	3.3039e+06	1.72446e+06	4.92485e+06	2.86288e+06	2.97338e+06	1.67689e+07	4.93756e+06	1.02241e+07	6.38249e+06	5.05648e+06	3.51766e+06	1.11099e+07	4.68877e+06	1.10142e+07	1.81268e+07
Fesoterodine	C26 H37 N O3	Positive	3.73606e+06	1.16273e+06	1.20343e+06	2.88961e+06	2.24604e+06	3.44174e+06	2.89079e+06	4.33722e+06	6.45382e+06	3.3455e+06	1.12722e+06	1.46546e+06	5.61852e+06	1.4919e+06	1.12429e+07	3.6291e+06	458117	2.71217e+06	2.05923e+06	2.09313e+06	2.00132e+07	7.94466e+06	1.07576e+07	1.29033e+07	2.68122e+06	1.20416e+06	3.78956e+06	1.03056e+07	5.83573e+06	4.00527e+06	470301	2.06104e+06	1.01144e+06	5.03291e+06	444143	1.24988e+06	4.8353e+06	588876	7.08387e+06	4.353e+06	3.2559e+06	7.54807e+06	2.85491e+06	4.07087e+06	5.22594e+06	2.44333e+06	8.2763e+06
Fenclonine	C9 H10 Cl N O2	Positive	3.22954e+07	2.97763e+07	2.36521e+07	2.83582e+07	2.67079e+07	2.55071e+07	2.13011e+07	3.08718e+07	3.01174e+07	2.30016e+07	3.31161e+07	3.51892e+07	2.48167e+07	2.32179e+07	2.67233e+07	2.63174e+07	2.51321e+07	1.98135e+07	2.83236e+07	2.75706e+07	3.01566e+07	2.76343e+07	2.53071e+07	2.76943e+07	2.97558e+07	2.66003e+07	2.89023e+07	2.99339e+07	2.60962e+07	2.95052e+07	2.24689e+07	2.73794e+07	2.47238e+07	2.92889e+07	2.71599e+07	2.83259e+07	2.43758e+07	2.69281e+07	2.63295e+07	3.01052e+07	2.85768e+07	1.66142e+07	2.52951e+07	2.05213e+07	2.91694e+07	2.23426e+07	1.92858e+07
Fasoracetam	C10 H16 N2 O2	Positive	1.53907e+07	1.62161e+07	1.80433e+07	1.4661e+07	1.55895e+07	1.44341e+07	2.23633e+07	1.62068e+07	2.06467e+07	1.37022e+07	8.53183e+06	1.10649e+07	1.73601e+07	1.39194e+07	1.34819e+07	1.59639e+07	8.17371e+06	1.23113e+07	1.27165e+07	1.64264e+07	1.47102e+07	1.55179e+07	1.28634e+07	1.32e+07	2.08166e+07	1.24468e+07	1.39039e+07	1.85304e+07	9.69143e+06	1.54846e+07	1.58862e+07	1.43513e+07	9.99235e+06	1.57985e+07	1.06146e+07	1.17011e+07	1.49224e+07	9.59909e+06	1.05816e+07	1.45064e+07	1.1413e+07	1.14354e+07	1.28673e+07	1.13555e+07	1.35863e+07	7.97969e+06	1.41458e+07
Farnesylacetone	C18 H30 O	Positive	237536	337275	261857	1.19268e+06	318064	633849	166176	149238	1.84699e+06	194406	300912	536648	134903	351533	487245	407268	617173	586187	771282	232782	260459	604527	190506	198148	591129	395610	596329	199902	212785	72231.9	215263	1.00465e+06	72296.2	232198	128815	687539	202262	767329	376126	773250	513625	467040	741982	470813	444598	840228	336021
Eugenol	C10 H12 O2	Positive	92523.9	4.30166e+06	50183.8	733264	912137	3.58393e+06	42596.7	3.83546e+06	5.09603e+06	519203	6.03154e+06	1.14891e+06	3.86789e+06	2.12473e+06	688841	915482	5.6099e+06	5.16962e+06	841684	92323.8	4.93614e+06	1.25549e+06	55192.8	86352.7	4.66251e+06	959457	4.89514e+06	79500.4	1.00818e+06	38284	4.58356e+06	2.11176e+06	64961.3	63743.1	47312.7	663655	551899	929049	75269.4	6.04374e+06	614298	3.55745e+06	1.39674e+06	3.63814e+06	1.10957e+07	3.13449e+06	70878.7
Ethylenediaminetetraacetic acid (EDTA)	C10 H16 N2 O8	Positive	5.04656e+06	1.55233e+06	3.91041e+06	1.43043e+06	1.27673e+06	1.70391e+06	2.04759e+06	3.07569e+06	6.25076e+06	2.79439e+06	3.6112e+06	3.73868e+06	6.08085e+06	4.30534e+06	1.62661e+06	1.59498e+06	2.75675e+06	1.28236e+06	2.70627e+06	1.39663e+06	3.86794e+06	1.00787e+06	1.69648e+07	2.56701e+06	3.87774e+06	1.94426e+06	1.74612e+06	1.50229e+06	3.31256e+06	7.9459e+06	7.61519e+06	4.83032e+06	2.01108e+07	5.9315e+06	1.02818e+07	1.75504e+06	2.21345e+06	2.14615e+06	5.73402e+06	1.58484e+06	1.14095e+06	2.01041e+06	5.1229e+06	2.95402e+06	2.72072e+06	2.41299e+06	1.80894e+06
Ethyl docosahexaenoate	C24 H36 O2	Positive	198421	1.68353e+06	6.97942e+06	3.75353e+06	414003	424126	2.80347e+06	1.95987e+06	3.10912e+06	987473	826712	2.59228e+06	2.0319e+06	1.32229e+06	669733	865445	361470	2.3743e+06	3.74673e+06	1.78302e+06	296079	6.8371e+06	1.35922e+06	8.0343e+06	369429	632963	1.04403e+06	2.68552e+06	979248	871172	1.34998e+06	179789	259088	948905	4.94634e+06	537606	3.7112e+06	711319	374561	2.79832e+06	780809	763554	955238	211968	1.10428e+06	599752	957905
Ethosuximide	C7 H11 N O2	Positive	3.6935e+06	3.19972e+06	2.96138e+06	2.65037e+06	1.03612e+06	5.8609e+06	3.53779e+06	3.19352e+06	1.81146e+06	1.08401e+06	1.39653e+06	1.1942e+06	4.73395e+06	1.03396e+06	5.56127e+06	1.66413e+06	649255	1.22638e+06	1.61158e+06	3.09173e+06	3.29797e+06	2.87462e+06	3.17298e+06	2.03848e+06	2.42512e+06	3.53052e+06	1.26026e+06	2.35648e+06	2.96663e+06	3.59593e+06	2.18366e+06	659016	3.2794e+06	3.19482e+06	4.11766e+06	2.17429e+06	3.13476e+06	1.72134e+06	9.91265e+06	2.10215e+06	1.25592e+06	1.96577e+06	1.22945e+06	8.23361e+06	3.58155e+06	5.2524e+06	2.16759e+06
Erucamide	C22 H43 N O	Positive	8.27487e+06	5.47721e+06	6.48502e+06	1.15243e+07	9.17897e+06	1.24239e+07	7.58438e+06	6.43284e+06	8.97921e+06	4.33206e+06	1.41871e+07	4.89879e+06	5.84631e+06	4.29403e+06	1.00549e+07	7.39369e+06	1.01913e+07	2.21448e+07	7.34827e+06	9.53153e+06	5.91818e+06	9.64121e+06	7.12693e+06	6.71398e+06	8.60539e+06	8.17412e+06	8.41781e+06	7.45445e+06	1.52664e+07	6.67858e+06	4.47116e+06	4.15898e+06	4.99976e+06	5.51622e+06	4.87334e+06	1.00736e+07	7.03811e+06	1.66098e+07	8.51276e+06	9.0455e+06	6.26987e+06	1.10546e+07	3.86756e+06	1.12254e+07	6.79641e+06	1.03028e+07	6.00535e+06
Epsilon-rhodomycinone	C22 H20 O9	Positive	4.95986e+06	5.40905e+06	4.72443e+06	6.21077e+06	7.38724e+06	5.22682e+06	4.79187e+06	5.45647e+06	4.79556e+06	5.46796e+06	6.42215e+06	6.09217e+06	6.0068e+06	5.00778e+06	5.23971e+06	6.1034e+06	5.6284e+06	4.24315e+06	6.13962e+06	5.47965e+06	5.58668e+06	6.88142e+06	5.12767e+06	5.55095e+06	6.12728e+06	7.33358e+06	6.99714e+06	5.73307e+06	5.16746e+06	4.95693e+06	6.05311e+06	6.63134e+06	4.22124e+06	3.92428e+06	5.05399e+06	7.10013e+06	4.76117e+06	4.70763e+06	5.07207e+06	5.11586e+06	6.13702e+06	5.3128e+06	5.71466e+06	5.58918e+06	6.50241e+06	5.40329e+06	5.1344e+06
epsilon-Caprolactone	C6 H10 O2	Positive	4.07679e+06	8.12976e+06	3.01456e+06	1.98516e+06	2.49677e+06	3.44722e+06	2.4851e+06	2.59275e+06	2.96225e+06	5.51769e+06	1.85705e+06	2.44332e+06	6.18975e+06	2.77968e+06	2.73188e+06	3.37337e+06	1.17516e+06	3.64055e+06	4.70371e+06	2.84324e+06	1.95667e+06	2.50137e+06	2.60144e+06	2.42433e+06	2.16076e+06	2.06571e+06	2.07079e+06	1.46954e+06	2.30998e+06	2.67498e+06	1.92473e+06	1.18031e+06	1.90036e+06	7.18082e+06	3.18076e+06	2.91032e+06	3.21759e+06	1.4189e+06	3.55416e+06	3.12e+06	1.73242e+06	5.33345e+06	1.49659e+06	3.47011e+06	2.97222e+06	1.77294e+06	3.72374e+06
epi-jasmonic acid	C12 H18 O3	Positive	4.33082e+06	9.62678e+06	3.4112e+06	3.14373e+06	5.44584e+06	3.14299e+06	2.44031e+06	5.1342e+06	3.73522e+06	5.00299e+06	1.92468e+06	4.03014e+06	6.58472e+06	4.8921e+06	2.972e+06	4.20204e+06	1.37229e+06	5.98193e+06	5.82084e+06	2.17698e+06	2.91004e+06	4.80467e+06	3.03168e+06	2.04076e+06	2.54113e+06	4.57928e+06	3.68854e+06	1.66826e+06	5.40234e+06	2.62012e+06	2.02515e+06	1.57573e+06	2.12691e+06	5.90411e+06	2.24544e+06	6.25575e+06	2.2311e+06	1.47344e+06	3.99832e+06	5.17625e+06	2.76557e+06	3.5874e+06	2.77143e+06	3.374e+06	4.57281e+06	2.61498e+06	3.60059e+06
Elaeokanine C	C12 H21 N O2	Positive	109414	223378	295869	304140	289410	294825	315770	465499	205169	286326	397153	175217	198677	361910	140623	324816	281286	227864	189223	58540.1	220182	214378	210186	101307	185151	148137	269386	95283.9	270336	160755	199376	251498	157316	247573	335822	212988	165595	120521	236065	469763	268332	205533	297638	90194.2	237663	170061	318917
D-Sphingosine	C18 H37 N O2	Positive	8.52313e+06	6.56385e+06	7.60132e+06	6.43564e+06	6.42493e+06	7.08008e+06	4.76e+06	3.81795e+06	7.13036e+06	4.64788e+06	2.87958e+06	3.35351e+06	8.42042e+06	3.87146e+06	6.66016e+06	6.88554e+06	2.07891e+06	6.8024e+06	5.26324e+06	1.05765e+07	6.53436e+06	4.46176e+06	8.9092e+06	6.84081e+06	8.2687e+06	3.61176e+06	5.11173e+06	6.36894e+06	5.35024e+06	4.73526e+06	3.76287e+06	4.06377e+06	3.19889e+06	6.021e+06	4.59858e+06	2.84157e+06	6.29971e+06	4.2105e+06	6.97591e+06	9.42817e+06	3.99313e+06	7.59604e+06	2.04463e+06	4.9839e+06	4.83328e+06	6.08772e+06	9.31086e+06
Dodecyltrimethylammonium	C15 H33 N	Positive	2.2256e+07	2.46015e+07	6.14799e+06	1.3275e+07	1.02204e+07	9.35354e+06	1.52396e+07	1.78226e+07	1.99653e+07	1.43502e+07	4.33409e+06	1.38697e+07	1.14214e+07	8.96848e+06	2.21804e+06	8.7653e+06	1.10392e+07	4.1775e+06	4.041e+06	5.66403e+06	1.78385e+07	6.1919e+06	1.31864e+07	6.31278e+06	1.29899e+07	4.33629e+06	3.96984e+06	3.0366e+06	7.88972e+06	4.66387e+06	1.28547e+07	7.96345e+06	6.1143e+06	2.90332e+06	2.56185e+07	6.20298e+06	3.26461e+06	4.58394e+06	5.32045e+06	5.37176e+06	1.13704e+07	4.26331e+06	7.41552e+06	1.13486e+07	5.00044e+06	6.57312e+06	3.00717e+06
Docosahexaenoic acid ethyl ester	C24 H36 O2	Positive	1.39953e+06	5.77342e+06	1.56564e+06	583799	2.39632e+06	954316	1.72484e+06	856522	2.36308e+06	1.43269e+06	2.2876e+06	2.23148e+06	1.02208e+06	3.31915e+06	1.46104e+06	1.69962e+06	1.12985e+06	74656.3	5.22673e+06	1.90022e+06	1.89505e+06	3.16101e+06	1.87592e+06	2.78778e+06	2.10929e+06	2.22583e+06	1.61968e+06	1.97931e+06	3.18841e+06	3.67689e+06	2.74322e+06	2.43873e+06	2.39438e+06	477730	1.46894e+06	829303	2.17391e+06	1.6379e+06	829766	1.4582e+06	2.77e+06	3.20955e+06	1.65015e+06	3.73656e+06	2.81364e+06	2.08762e+06	2.73984e+06
DL-α-Aminocaprylic acid	C8 H17 N O2	Positive	6.77822e+06	1.39892e+07	8.68994e+06	6.18876e+06	1.06426e+07	9.1543e+06	4.75066e+06	1.01708e+07	1.02755e+07	5.23217e+06	3.64093e+06	7.11995e+06	1.47658e+07	4.42533e+07	7.53621e+06	7.21849e+06	3.73385e+06	6.53995e+06	1.00121e+07	7.32438e+06	5.99695e+06	4.88302e+06	5.10937e+06	1.0131e+07	7.95898e+06	7.24968e+06	9.96339e+06	8.43826e+06	4.72639e+06	7.15026e+06	5.3645e+06	5.10228e+06	9.34645e+06	3.71247e+07	5.73478e+06	7.7015e+06	4.70488e+06	5.60138e+06	1.39131e+07	1.52771e+07	1.55646e+07	9.59501e+06	6.44493e+06	6.08783e+06	1.25402e+07	1.83516e+06	6.24404e+06
DL-Thyroxine	C15 H11 I4 N O4	Positive	5.09411e+06	5.80183e+06	4.52531e+06	3.20407e+06	4.0868e+06	5.62059e+06	3.67611e+06	2.67744e+06	4.74397e+06	4.51376e+06	2.34206e+06	3.97665e+06	4.73052e+06	4.3428e+06	4.13779e+06	4.16899e+06	2.1257e+06	4.32578e+06	3.62016e+06	4.10245e+06	6.65725e+06	3.98694e+06	3.92829e+06	4.72957e+06	3.74533e+06	4.88413e+06	5.49844e+06	5.27639e+06	4.36988e+06	4.01745e+06	3.52463e+06	3.93852e+06	3.37382e+06	4.69067e+06	4.36375e+06	3.47848e+06	2.87636e+06	4.64291e+06	4.04006e+06	4.55365e+06	5.09294e+06	4.23772e+06	4.88387e+06	4.67944e+06	5.25208e+06	3.70943e+06	4.6527e+06
DL-Stachydrine	C7 H13 N O2	Positive	3.70933e+09	2.56522e+09	1.35796e+09	1.30531e+08	3.69361e+08	2.6194e+09	1.56948e+09	8.20476e+08	1.81532e+09	9.08666e+08	1.18712e+09	1.22622e+09	9.29826e+08	1.57866e+09	1.54846e+09	1.54779e+09	6.08078e+08	9.32464e+08	3.3435e+08	3.41294e+09	2.57328e+09	7.14084e+08	1.62281e+09	6.48229e+08	3.12179e+08	1.37554e+09	2.28163e+09	9.84186e+08	2.43988e+09	1.63299e+09	1.68436e+09	6.18444e+08	7.93453e+08	1.78219e+09	2.79703e+09	6.25771e+08	8.46075e+08	1.57939e+09	6.10313e+08	1.97911e+09	1.17554e+09	1.10154e+09	2.05715e+09	2.69158e+09	6.85617e+08	3.65355e+09	9.01339e+08
DL-Norleucine	C6 H13 N O2	Positive	4.25676e+09	4.84791e+09	3.06914e+09	1.47625e+09	3.55093e+09	4.97179e+09	6.17943e+08	3.54425e+09	3.89873e+09	3.77557e+09	2.14187e+09	8.37819e+08	4.29445e+09	3.06085e+09	9.89414e+08	3.2402e+09	1.58366e+09	9.56547e+08	2.48038e+09	4.67491e+09	5.61136e+09	3.12663e+09	4.78201e+09	3.96045e+09	2.05382e+09	5.30487e+09	3.68091e+09	2.99512e+09	7.57901e+08	1.91434e+09	2.71771e+09	4.36615e+09	3.79698e+09	4.38113e+09	3.05484e+09	8.12492e+08	3.43086e+09	2.10416e+09	3.72773e+09	4.67187e+09	4.20544e+09	4.11249e+09	2.89851e+09	3.22382e+09	1.07219e+09	7.15015e+09	2.17831e+09
DL-Lysine	C6 H14 N2 O2	Positive	1.09576e+08	1.42866e+08	1.27125e+08	1.08788e+08	1.63913e+08	1.34115e+08	6.90567e+07	1.52344e+08	1.16233e+08	1.19593e+08	1.25514e+08	1.33233e+08	1.68137e+08	1.62059e+08	1.26349e+08	1.67832e+08	7.97396e+07	1.49852e+08	9.17079e+07	1.18481e+08	1.56608e+08	1.35789e+08	1.25485e+08	1.1845e+08	1.19034e+08	1.43689e+08	1.73246e+08	1.02949e+08	1.85539e+08	1.0335e+08	1.32355e+08	1.19044e+08	1.04609e+08	9.63317e+07	9.84468e+07	1.21895e+08	9.47241e+07	1.53869e+08	1.22071e+08	1.52685e+08	1.41962e+08	9.94048e+07	8.39298e+07	1.01672e+08	1.43733e+08	1.52602e+08	1.19179e+08
DL-Homoserine	C4 H9 N O3	Positive	2.40778e+07	3.35584e+07	2.36906e+07	3.16851e+07	4.39446e+07	3.00384e+07	2.87541e+07	3.09899e+07	3.4661e+07	3.57366e+07	3.05481e+07	3.31335e+07	3.79216e+07	3.39936e+07	3.45743e+07	2.76291e+07	2.28801e+07	4.34851e+07	2.41708e+07	1.75047e+07	3.55369e+07	3.77134e+07	1.93827e+07	3.27767e+07	4.09005e+07	2.65097e+07	5.48753e+07	2.49358e+07	3.02914e+07	2.73921e+07	3.11958e+07	6.54013e+07	2.32228e+07	1.7763e+07	2.32558e+07	5.9793e+07	2.89519e+07	4.89156e+07	2.65416e+07	4.47194e+07	5.58166e+07	2.29437e+07	4.28998e+07	2.20802e+07	3.97964e+07	4.43414e+07	1.89328e+07
DL-Glutamine	C5 H10 N2 O3	Positive	8.35902e+07	5.75433e+07	5.17661e+07	1.40317e+08	1.11576e+08	1.19059e+08	8.71606e+07	4.41384e+07	9.56168e+07	5.96838e+07	7.02945e+07	4.63332e+07	6.1788e+07	1.24456e+08	1.01835e+08	1.0949e+08	1.1911e+08	1.36468e+08	1.14546e+08	3.75201e+07	5.39332e+07	1.45264e+08	1.154e+08	4.67474e+07	1.59163e+08	1.41981e+08	1.3668e+08	3.86023e+07	1.63596e+08	7.8215e+07	4.44316e+07	5.75283e+07	4.55935e+07	1.14098e+08	1.23162e+08	1.16764e+08	7.83584e+07	1.44413e+08	9.22442e+07	1.64291e+08	1.68706e+08	8.416e+07	1.54294e+08	9.29177e+07	1.39072e+08	8.21229e+07	4.12993e+07
DL-Citrulline	C6 H13 N3 O3	Positive	6.40815e+06	7.85482e+06	7.02241e+06	1.49042e+07	1.37265e+07	8.74355e+06	5.0689e+06	6.15248e+06	8.94391e+06	4.29003e+06	7.98691e+06	1.29186e+07	7.82481e+06	1.33203e+07	5.82907e+06	7.77358e+06	4.44925e+06	1.3589e+07	1.18002e+07	5.14382e+06	7.09545e+06	1.82639e+07	7.78044e+06	1.05593e+07	1.24967e+07	1.1444e+07	7.69577e+06	4.99332e+06	1.09682e+07	7.14246e+06	9.94136e+06	1.84915e+07	6.44231e+06	6.39486e+06	4.65006e+06	1.16476e+07	6.01099e+06	8.37075e+06	6.48195e+06	1.18031e+07	1.51278e+07	1.03616e+07	4.57108e+06	7.15911e+06	1.01026e+07	1.35506e+07	9.23339e+06
DL-Arginine	C6 H14 N4 O2	Positive	1.25237e+08	2.00286e+08	1.48508e+08	2.18342e+08	2.055e+08	2.06763e+08	1.51096e+08	1.61257e+08	1.77866e+08	2.06911e+08	1.73269e+08	1.49477e+08	2.01474e+08	2.32132e+08	1.21029e+08	3.10737e+08	9.16715e+07	2.12187e+08	1.20708e+08	1.24699e+08	1.77613e+08	1.87293e+08	1.47165e+08	2.22674e+08	2.37405e+08	2.15267e+08	2.29359e+08	1.70562e+08	2.204e+08	1.93778e+08	1.68031e+08	2.17969e+08	1.26911e+08	1.78067e+08	1.72958e+08	2.60365e+08	1.50409e+08	2.3874e+08	1.46561e+08	1.93287e+08	2.79799e+08	1.47846e+08	1.99168e+08	2.041e+08	1.96471e+08	2.16609e+08	1.55848e+08
Diphenylamine	C12 H11 N	Positive	2.18104e+07	1.73927e+07	2.10526e+07	1.15184e+07	2.56678e+07	1.35003e+07	1.93852e+07	1.52495e+07	1.46731e+07	1.53961e+07	1.88839e+07	1.07296e+07	1.58926e+07	1.54451e+07	1.28747e+07	1.42235e+07	1.30902e+07	1.46652e+07	1.32788e+07	2.06325e+07	1.52471e+07	1.28579e+07	1.82994e+07	2.20555e+07	1.06631e+07	1.32045e+07	1.24138e+07	2.13339e+07	1.38373e+07	2.10148e+07	1.75203e+07	1.43094e+07	1.83901e+07	1.35285e+07	2.61341e+07	1.79567e+07	2.13055e+07	3.77656e+07	3.23295e+07	1.40968e+07	1.73505e+07	1.19618e+07	2.45084e+07	6.3557e+07	1.30763e+07	2.63004e+07	5.89308e+07
Dinotefuran-metabolite-UF	C7 H14 N2 O2	Positive	6.0893e+07	2.66407e+07	4.36006e+07	9.89036e+06	1.33186e+07	2.62086e+07	7.82785e+07	9.164e+06	5.73175e+07	6.571e+07	7.44259e+06	2.95074e+07	2.29211e+07	2.87985e+07	1.2152e+07	1.0508e+07	2.08738e+07	5.85775e+06	3.94736e+07	2.42209e+07	5.79493e+07	4.05865e+07	5.8649e+07	3.24085e+07	6.26893e+07	2.28807e+07	1.59728e+07	3.84998e+07	9.25266e+06	1.65072e+07	2.36109e+07	3.78512e+07	2.03584e+07	5.47612e+07	3.9768e+07	1.8266e+07	2.73918e+07	1.24975e+07	5.09013e+07	1.61221e+07	1.22921e+07	8.98678e+06	2.08038e+08	1.25843e+07	1.92535e+07	2.25573e+07	4.54287e+07
Dinocton 6	C16 H22 N2 O7	Positive	4.526e+06	222187	1.07718e+07	1.12951e+06	9.48777e+06	4.7085e+06	8.69096e+06	1.73055e+07	2.38858e+06	700310	9.41381e+06	2.04624e+07	3.92117e+06	3.44191e+06	169256	2.62877e+06	4.12474e+06	45727	3.30579e+06	1.28374e+07	1.19675e+07	1.0643e+07	1.00112e+07	5.85689e+06	3.79737e+06	396739	640819	310143	1.46561e+06	364076	163618	62933.1	1.06971e+06	1.46802e+06	295797	314657	59116.5	64160.4	67521.9	401340	6.0451e+06	84500.7	66734.5	46681.1	1.23278e+06	45357.2	561489
Dinitrosopentamethylenetetramine	C5 H10 N6 O2	Positive	3.01347e+06	2.1641e+06	1.34668e+06	1.66159e+06	1.47476e+06	1.2157e+06	2.03813e+06	1.51803e+06	1.43584e+06	1.36723e+06	987721	1.55543e+06	2.51285e+06	1.59235e+06	1.50834e+06	1.46322e+06	443137	1.53405e+06	1.17656e+06	2.16202e+06	1.36213e+06	1.54923e+06	1.37734e+06	1.23899e+06	1.87174e+06	1.96816e+06	1.35699e+06	1.23661e+06	740463	1.41487e+06	1.8594e+06	1.4043e+06	1.47341e+06	1.62721e+06	2.13575e+06	1.11815e+06	2.18003e+06	1.65057e+06	2.59695e+06	2.22412e+06	1.62829e+06	944237	1.88752e+06	1.75447e+06	2.48832e+06	1.3631e+06	2.33573e+06
Diisodecyl phthalate	C28 H46 O4	Positive	7.55855e+06	5.67165e+06	8.39816e+06	9.28647e+06	1.17488e+07	5.00583e+06	3.65836e+06	8.30416e+06	1.09057e+07	5.70149e+06	6.48353e+06	5.22327e+06	8.44874e+06	1.09472e+07	7.33503e+06	7.25629e+06	5.62857e+06	1.05301e+07	7.03321e+06	3.20881e+06	6.3198e+06	6.19525e+06	7.28406e+06	6.57114e+06	7.01678e+06	1.65398e+07	4.12237e+06	5.92184e+06	1.1408e+07	9.16354e+06	3.86706e+06	5.43003e+06	4.36117e+06	7.59048e+06	4.93043e+06	6.60049e+06	7.81247e+06	5.5584e+06	7.37085e+06	8.74981e+06	4.0989e+06	9.39379e+06	3.19182e+06	6.63722e+06	7.97984e+06	3.30959e+06	8.48181e+06
Diisobutylphthalate	C16 H22 O4	Positive	1.04096e+08	1.34245e+08	1.03044e+08	1.24805e+08	2.06726e+08	1.09099e+08	1.07594e+08	1.46021e+08	1.40468e+08	9.36978e+07	1.39092e+08	1.35273e+08	1.16953e+08	1.07858e+08	1.03551e+08	1.25742e+08	1.18692e+08	1.98071e+08	1.63392e+08	1.24543e+08	1.13405e+08	1.61184e+08	1.11013e+08	1.26452e+08	1.46814e+08	1.86569e+08	1.74295e+08	1.02396e+08	1.4122e+08	1.2466e+08	1.48624e+08	1.36074e+08	1.31471e+08	1.19217e+08	1.24553e+08	1.86409e+08	1.0507e+08	1.46658e+08	9.14511e+07	1.32178e+08	9.70191e+07	1.12616e+08	1.30063e+08	9.81161e+07	1.66487e+08	1.12789e+08	1.10208e+08
Dihydrouridine	C9 H14 N2 O6	Positive	444782	659510	464951	651830	622009	548437	324149	600203	570369	496164	470665	516427	707728	668570	633446	646557	327637	683378	571270	578720	649955	788749	614058	534955	416163	593276	497447	419458	568413	381137	460303	511863	484538	518511	528855	514692	466566	659191	455685	615934	511670	381127	493398	533331	531084	673462	444877
Dihydrothymine	C5 H8 N2 O2	Positive	1.449e+07	2.03728e+07	1.43863e+08	1.29773e+08	8.38482e+07	2.06223e+07	1.53186e+07	1.63912e+07	1.95785e+07	1.77466e+07	4.06743e+06	1.10174e+07	3.46226e+07	5.84831e+07	4.33518e+07	5.00525e+07	5.60457e+06	1.25653e+07	2.93118e+07	4.64572e+07	1.49935e+07	1.23806e+07	3.44387e+07	4.25369e+07	4.30534e+07	3.98028e+07	1.40221e+07	1.26936e+07	1.69687e+07	4.00946e+06	2.01686e+07	1.30635e+07	1.43037e+07	2.92109e+07	1.36844e+07	8.55747e+06	1.16019e+07	2.30749e+07	6.98366e+07	5.87375e+07	5.63702e+07	7.51259e+07	8.51215e+06	4.58578e+07	1.89868e+07	5.81535e+06	1.12655e+07
difetarsone	C14 H18 As2 N2 O6	Positive	2.83615e+06	749483	765884	317304	340914	356143	485796	398390	313629	606944	242965	486455	332874	330690	325781	326010	279190	307043	277811	799267	382391	311850	299931	496852	325234	413917	278636	332471	313170	328352	3.26646e+06	303239	245212	2.55731e+06	300387	286530	328299	498296	509511	326019	332831	413551	416271	435699	315317	525478	378826
Diethyl phthalate	C12 H14 O4	Positive	5.89884e+06	5.79005e+06	5.62429e+06	5.92897e+06	6.56977e+06	5.11791e+06	2.81346e+06	6.26033e+06	9.13071e+06	4.26857e+06	2.06476e+06	7.47357e+06	6.70036e+06	7.94329e+06	4.54234e+06	5.91221e+06	3.56035e+06	5.64956e+06	3.52718e+06	4.73425e+06	5.5477e+06	3.84406e+06	4.51613e+06	4.72217e+06	5.55736e+06	6.27171e+06	5.22775e+06	4.03453e+06	2.40842e+06	3.0865e+06	3.29223e+06	3.66433e+06	2.6373e+06	2.26432e+06	2.32878e+06	2.23477e+06	3.11599e+06	1.85964e+06	2.83251e+06	3.72594e+06	3.2222e+06	3.23211e+06	2.5374e+06	2.14126e+06	4.27743e+06	2.41177e+06	4.0956e+06
Didecyldimethylammonium	C22 H47 N	Positive	2.90227e+07	1.70235e+06	776873	4.78104e+06	5.44137e+06	5.40615e+06	940837	821467	875302	1.32481e+06	792899	4.20227e+06	1.03881e+06	842592	834819	2.08061e+06	1.29484e+07	3.21593e+06	1.5528e+06	2.03907e+06	3.92274e+06	2.04362e+06	9.26457e+06	765784	2.42909e+06	774611	1.03561e+06	725146	2.86105e+06	3.59022e+06	1.51039e+07	3.1445e+06	642869	1.1156e+06	5.85498e+06	715634	1.90841e+07	600389	3.25316e+06	884917	713442	686755	2.52415e+06	994403	6.83905e+06	561828	3.1476e+06
Diaveridine	C13 H16 N4 O2	Positive	4.60787e+07	1.16923e+07	2.10413e+07	8.40407e+06	7.02257e+06	5.72327e+06	1.53296e+07	1.00549e+07	1.30481e+07	2.92189e+07	5.87307e+06	8.81115e+06	9.61776e+06	9.749e+06	9.93028e+06	9.84991e+06	8.91871e+06	7.28133e+06	9.89991e+06	3.48645e+07	3.71688e+07	8.65271e+06	6.60287e+07	3.85442e+07	9.65434e+06	9.40997e+06	8.75058e+06	1.50979e+07	6.37245e+06	7.3512e+07	1.12727e+07	9.66977e+06	1.69275e+07	5.27586e+07	6.48604e+07	1.94555e+07	5.5409e+07	7.15668e+06	1.32513e+07	9.03665e+06	1.07088e+07	6.55436e+06	1.21147e+07	5.3152e+06	9.63063e+06	5.3565e+06	4.69154e+07
diapamide	C9 H11 Cl N2 O3 S	Positive	4.82072e+06	5.59328e+06	2.68842e+06	1.4243e+07	1.40126e+07	1.58824e+07	3.16768e+06	5.09164e+06	7.07764e+06	5.87425e+06	8.40437e+06	7.05832e+06	6.48566e+06	4.97624e+06	1.43212e+07	1.74171e+07	1.04549e+07	1.3072e+07	1.00714e+07	5.31328e+06	6.58599e+06	1.37808e+07	6.79092e+06	4.13272e+06	1.08381e+07	1.39705e+07	1.32113e+07	3.61107e+06	8.44414e+06	2.64115e+06	4.84168e+06	6.20698e+06	3.23732e+06	3.40987e+06	2.9716e+06	1.27892e+07	3.51979e+06	1.28006e+07	3.70825e+06	1.69986e+07	6.83524e+06	1.16916e+07	9.29413e+06	1.41204e+07	1.30547e+07	1.98485e+07	4.29516e+06
DH2207000	C13 H18 O3	Positive	6.29538e+06	4.97459e+06	1.13304e+07	4.7931e+06	4.82078e+06	9.6678e+06	1.16639e+07	2.96934e+06	1.06169e+07	2.98092e+06	4.5486e+06	7.34689e+06	9.17489e+06	5.63018e+06	4.33626e+06	6.62297e+06	3.58795e+06	7.70966e+06	8.79894e+06	4.69678e+06	6.71898e+06	1.2614e+07	7.6036e+06	1.15628e+07	2.90241e+06	6.5165e+06	7.95636e+06	6.38218e+06	5.51219e+06	5.90572e+06	3.07479e+06	4.65517e+06	1.03967e+07	9.375e+06	6.13684e+06	6.10903e+06	1.05464e+07	7.08874e+06	8.80793e+06	1.33582e+07	6.7279e+06	1.18608e+07	7.02048e+06	1.06908e+07	9.09261e+06	9.27642e+06	1.07721e+07
D-Erythro-sphingosine 1-phosphate	C18 H38 N O5 P	Positive	5.75339e+07	4.25018e+07	4.39745e+07	3.55134e+07	2.98134e+07	4.98862e+07	3.93434e+07	3.3552e+07	4.53868e+07	4.55823e+07	2.08869e+07	4.41676e+07	4.84909e+07	4.73323e+07	4.98584e+07	4.85813e+07	1.46724e+07	3.5653e+07	5.97602e+07	6.29197e+07	5.83947e+07	3.38876e+07	3.88274e+07	4.88873e+07	6.88262e+07	3.92758e+07	4.56464e+07	5.41947e+07	3.25383e+07	4.94364e+07	3.40413e+07	3.94702e+07	3.89289e+07	4.36188e+07	4.41865e+07	3.57319e+07	4.96485e+07	4.36792e+07	5.24039e+07	6.25495e+07	4.80444e+07	4.9643e+07	4.10751e+07	4.93321e+07	3.94492e+07	4.99207e+07	6.47939e+07
DEET	C12 H17 N O	Positive	3.50576e+06	9.60213e+06	3.7636e+06	3.33299e+06	4.89075e+06	3.9249e+06	2.30073e+06	3.91459e+06	5.06012e+06	4.81841e+06	2.67771e+06	4.03834e+06	6.09678e+06	4.3302e+06	5.72592e+06	4.79885e+06	1.66821e+06	4.18915e+06	7.88102e+06	3.43956e+06	2.99635e+06	4.47226e+06	3.45735e+06	3.02586e+06	4.25609e+06	4.83765e+06	3.30349e+06	2.28339e+06	3.33503e+06	3.79754e+06	3.34302e+06	2.32349e+06	2.36972e+06	1.02549e+07	2.55104e+06	2.858e+06	2.12636e+06	2.10231e+06	4.07766e+06	4.07519e+06	2.71629e+06	4.06222e+06	2.49688e+06	3.06862e+06	4.57093e+06	2.60248e+06	3.45893e+06
Decanoylcarnitine	C17 H33 N O4	Positive	4.42999e+07	1.1372e+08	4.28969e+07	2.80632e+07	2.19308e+08	4.75266e+07	3.03924e+07	6.50929e+07	4.45725e+07	2.88011e+07	1.65834e+07	1.58147e+08	6.59728e+07	4.67299e+07	5.75794e+07	8.02973e+07	2.02907e+07	7.44564e+07	1.84188e+07	6.08509e+07	3.49456e+07	2.58054e+07	5.1504e+07	4.42167e+07	4.07868e+07	5.27299e+07	6.34361e+07	5.00067e+07	1.71403e+07	3.85728e+07	3.6741e+07	5.15932e+07	3.01257e+07	2.56564e+07	2.3284e+07	5.95649e+07	4.93723e+07	3.84827e+07	5.24513e+07	5.54226e+07	4.92045e+07	3.44977e+07	3.19941e+07	2.49641e+07	3.53628e+07	2.4066e+07	7.52058e+07
DA9185000	C12 H10 O S	Positive	4.37982e+08	5.5159e+08	4.56565e+08	8.19765e+08	6.09068e+08	7.58027e+08	4.32446e+08	4.17675e+08	1.00012e+09	7.46441e+08	6.35579e+08	6.4344e+08	5.36165e+08	7.60843e+08	6.32008e+08	7.89793e+08	5.94373e+08	7.74168e+08	7.2577e+08	3.45289e+08	5.25825e+08	6.98015e+08	5.22866e+08	4.41833e+08	7.21496e+08	7.12646e+08	9.60738e+08	4.04083e+08	8.43741e+08	4.00555e+08	5.43574e+08	6.4364e+08	4.27564e+08	3.99407e+08	4.7735e+08	6.75606e+08	4.04828e+08	8.38356e+08	4.98624e+08	8.64104e+08	7.9225e+08	5.56686e+08	7.14127e+08	5.84093e+08	7.06811e+08	5.83846e+08	4.43606e+08
D-(+)-Pyroglutamic Acid	C5 H7 N O3	Positive	3.95722e+07	9.52739e+06	1.59376e+07	1.98374e+07	4.60677e+07	1.69254e+07	8.90173e+06	1.34998e+07	2.12747e+07	1.54827e+07	1.52648e+07	1.18332e+07	2.96207e+07	1.50204e+07	1.71125e+07	1.92016e+07	1.50748e+07	3.26406e+07	1.61317e+07	5.4102e+07	2.00519e+07	1.67259e+07	1.35176e+07	1.41752e+07	1.43028e+07	3.08904e+07	1.11347e+07	1.52115e+07	3.27696e+07	2.61402e+07	7.04914e+06	1.80296e+07	1.92859e+07	2.02886e+07	2.18626e+07	9.68738e+06	1.59669e+07	1.63724e+07	4.1816e+07	1.29787e+07	3.16008e+07	8.84754e+06	1.59596e+07	9.95709e+06	1.21218e+07	1.22163e+07	1.12725e+07
D-(+)-Proline	C5 H9 N O2	Positive	1.08227e+08	4.12528e+08	5.55284e+08	6.70499e+08	6.9551e+08	4.44277e+08	6.42479e+08	3.78529e+08	9.29688e+08	3.00138e+08	6.07844e+08	4.62124e+08	3.86382e+08	5.87566e+08	7.8109e+08	4.86727e+08	3.06176e+08	4.03893e+08	4.09889e+08	5.9131e+08	6.23555e+08	6.83551e+08	6.91422e+08	5.08067e+08	5.49361e+08	3.94275e+08	7.67278e+08	4.6765e+08	1.70095e+09	5.94976e+08	4.07111e+08	4.93527e+08	4.71279e+08	6.65462e+08	4.84079e+08	4.96806e+08	4.55712e+08	7.64693e+08	4.38151e+08	8.20721e+08	5.72005e+08	4.42895e+08	5.60968e+08	5.66917e+08	6.24079e+08	7.16725e+08	4.26507e+08
D-(+)-Pipecolinic acid	C6 H11 N O2	Positive	3.97977e+07	6.41782e+07	5.3619e+07	5.07752e+07	8.47037e+07	5.74965e+07	3.11495e+07	7.13817e+07	4.8575e+07	5.63802e+07	5.77314e+07	6.28043e+07	9.51378e+07	8.16821e+07	5.84052e+07	7.47934e+07	3.7317e+07	6.65837e+07	3.82798e+07	5.09769e+07	6.41567e+07	6.90293e+07	5.25561e+07	5.04919e+07	6.60016e+07	7.7378e+07	7.44902e+07	4.63943e+07	7.71915e+07	3.84715e+07	6.09252e+07	4.99081e+07	4.50014e+07	3.97945e+07	4.29831e+07	5.39815e+07	3.91312e+07	6.68622e+07	5.70781e+07	6.21747e+07	6.83067e+07	4.35537e+07	3.77872e+07	3.96938e+07	6.85938e+07	6.53381e+07	4.54474e+07
Cyprodenate	C13 H25 N O2	Positive	3.19379e+06	3.09244e+06	4.25088e+06	8.0986e+06	2.80603e+06	1.4044e+06	3.20509e+06	5.46414e+06	7.14957e+06	8.07255e+06	7.5348e+06	5.45363e+06	7.62961e+06	9.30783e+06	9.76291e+06	1.3957e+07	1.75755e+07	2.51199e+07	9.41473e+06	2.15717e+06	4.79546e+06	3.33395e+06	1.50314e+07	3.20489e+06	8.84234e+06	9.08126e+06	7.74709e+06	6.32933e+06	3.15572e+07	1.09509e+06	5.13368e+06	2.91135e+06	3.97618e+06	5.82726e+06	5.78604e+06	2.26628e+07	1.15207e+07	2.76362e+07	2.65336e+06	1.09137e+07	6.58765e+06	4.12479e+06	5.84905e+06	1.64007e+06	1.5928e+07	6.97195e+06	1.37442e+06
Cyclo(leucylprolyl)	C11 H18 N2 O2	Positive	7.68921e+07	6.42243e+07	7.39189e+07	5.92274e+07	5.60028e+07	5.80928e+07	5.55792e+07	5.71286e+07	6.78841e+07	5.56358e+07	2.86117e+07	5.52269e+07	7.60035e+07	5.98077e+07	5.9314e+07	6.67637e+07	3.08164e+07	6.30442e+07	4.38544e+07	7.15296e+07	6.25259e+07	5.00805e+07	5.59395e+07	5.74451e+07	5.86404e+07	5.18889e+07	5.78125e+07	5.11406e+07	4.22294e+07	6.46036e+07	5.23427e+07	4.55597e+07	4.83647e+07	4.94031e+07	5.17086e+07	4.24277e+07	5.24052e+07	4.56036e+07	4.89866e+07	6.84503e+07	5.64014e+07	5.8245e+07	4.50928e+07	4.60628e+07	5.14728e+07	3.27773e+07	6.59917e+07
cyclandelate	C17 H24 O3	Positive	2.08268e+06	873005	2.98845e+06	1.13321e+06	2.36823e+06	818679	2.44365e+06	714208	568032	768902	1.10621e+06	817138	904743	672657	876573	545337	816999	1.29673e+06	1.33978e+06	2.98526e+06	746660	1.28108e+06	1.88061e+06	2.12469e+06	1.07212e+06	1.87746e+06	1.03098e+06	1.7503e+06	1.19196e+06	2.49708e+06	1.00315e+06	709325	2.39058e+06	2.3437e+06	1.75807e+06	717966	1.96212e+06	1.41028e+06	2.06348e+06	750463	1.3981e+06	701116	552896	896872	1.4337e+06	893903	2.10391e+06
Cxa-10	C18 H33 N O4	Positive	8.94786e+06	1.99565e+07	1.14348e+07	4.98813e+06	8.87216e+06	1.60984e+07	4.73067e+06	7.53897e+06	9.54504e+06	7.49959e+06	3.8589e+06	1.05262e+07	1.03497e+07	9.27999e+06	6.95364e+06	9.06061e+06	2.85576e+06	1.98716e+07	6.31358e+06	1.02225e+07	6.83935e+06	5.44263e+06	1.08733e+07	1.1411e+07	1.15323e+07	1.50252e+07	7.27173e+06	6.48737e+06	3.21221e+06	8.36569e+06	4.85554e+06	7.59351e+06	8.00183e+06	4.35671e+06	6.17294e+06	1.24961e+07	4.33218e+06	5.31031e+06	1.73769e+07	9.46761e+06	7.43442e+06	9.01714e+06	3.73512e+06	3.42001e+06	8.49622e+06	5.09327e+06	1.16835e+07
CU8460000	C10 H12 O4	Positive	1.53812e+06	4.57602e+06	1.97093e+06	586679	3.46651e+06	2.61349e+06	1.49354e+06	1.21358e+06	3.03619e+06	1.54709e+06	1.23878e+06	2.14496e+06	2.19581e+06	1.37904e+06	1.39314e+06	1.89337e+06	843282	1.92408e+06	1.01515e+06	3.01431e+06	1.97567e+06	3.33624e+06	3.01172e+06	4.68626e+06	988844	1.49799e+06	1.02247e+06	1.93089e+06	3.147e+06	2.62321e+06	1.58259e+06	826562	5.20646e+06	1.73627e+06	1.5692e+06	1.26092e+06	1.52208e+06	951110	2.87177e+06	1.30566e+06	2.77223e+06	3.01224e+06	1.96815e+06	1.3207e+06	3.99749e+06	1.77751e+06	1.8716e+06
Creatinine	C4 H7 N3 O	Positive	2.93631e+08	2.04232e+08	5.07802e+08	4.72216e+08	3.70121e+08	3.09908e+08	2.42955e+08	1.59675e+08	1.60554e+08	2.89349e+08	2.47912e+08	2.81429e+08	2.125e+08	3.56495e+08	2.28208e+08	2.4648e+08	1.38221e+08	3.3793e+08	2.27213e+08	1.9226e+08	1.71347e+08	1.32424e+08	3.02141e+08	4.03239e+08	2.05428e+08	4.12868e+08	3.08061e+08	2.16004e+08	1.94826e+08	2.86705e+08	2.44192e+08	2.69087e+08	2.52247e+08	1.98251e+08	1.30711e+08	2.68226e+08	1.54005e+08	3.04263e+08	2.93708e+08	3.62311e+08	3.20661e+08	3.96964e+08	2.73065e+08	2.61421e+08	3.44455e+08	1.38436e+08	3.105e+08
Creatine	C4 H9 N3 O2	Positive	1.62255e+08	1.26462e+08	1.01995e+08	1.60798e+08	6.69955e+07	1.96796e+08	2.30136e+08	8.62145e+07	1.58091e+08	1.87396e+08	1.39331e+08	3.29421e+08	1.42826e+08	1.15636e+08	6.52992e+07	1.30542e+08	2.62035e+08	2.48199e+08	1.45619e+08	6.8208e+07	2.17945e+08	2.91494e+08	1.04737e+08	1.42305e+08	1.75051e+08	2.22711e+08	1.92556e+08	2.10176e+08	2.68329e+08	1.33566e+08	1.4056e+08	1.54582e+08	1.30853e+08	1.02209e+08	1.42352e+08	2.02001e+08	1.02e+08	2.57304e+08	9.06345e+07	1.13984e+08	1.74629e+08	2.22338e+08	1.67192e+08	7.46077e+07	4.36452e+08	2.37214e+08	2.5427e+08
Coumarone	C8 H6 O	Positive	2.0826e+07	1.85195e+07	1.56623e+07	1.77602e+07	1.27636e+07	2.20299e+07	1.25151e+07	1.55021e+07	1.51577e+07	1.3737e+07	1.02557e+07	1.00732e+07	1.64614e+07	1.29331e+07	1.53447e+07	1.7609e+07	8.10369e+06	1.75483e+07	1.14624e+07	2.127e+07	1.60292e+07	1.72493e+07	1.62809e+07	2.09328e+07	1.794e+07	1.59248e+07	1.70998e+07	1.54513e+07	1.09857e+07	1.40701e+07	1.08974e+07	1.33154e+07	1.59224e+07	1.4054e+07	1.35329e+07	1.22118e+07	1.83846e+07	2.02945e+07	1.96078e+07	2.80807e+07	1.57357e+07	1.2276e+07	1.00626e+07	1.52451e+07	1.51939e+07	2.33744e+07	2.11323e+07
Coumarin	C9 H6 O2	Positive	1.95474e+07	1.89678e+07	1.69228e+07	2.06765e+07	1.41934e+07	2.37517e+07	1.30614e+07	1.76051e+07	1.72448e+07	1.15859e+07	1.17432e+07	1.40869e+07	1.77981e+07	1.51843e+07	1.56832e+07	2.17232e+07	9.03027e+06	2.03105e+07	1.42271e+07	1.90389e+07	1.99876e+07	1.95408e+07	1.72577e+07	2.13285e+07	2.22144e+07	1.70824e+07	1.93664e+07	1.70748e+07	1.46537e+07	1.46471e+07	1.32316e+07	1.46321e+07	1.70659e+07	1.35121e+07	1.35758e+07	1.38505e+07	1.67913e+07	2.10645e+07	2.30982e+07	2.97167e+07	1.95569e+07	1.12106e+07	1.15855e+07	1.40638e+07	1.47625e+07	2.38101e+07	2.11313e+07
Cortisone	C21 H28 O5	Positive	6.03035e+06	6.57039e+06	3.276e+06	5.56005e+06	4.23813e+06	7.106e+06	5.83104e+06	7.36393e+06	8.00144e+06	6.86343e+06	3.63698e+06	4.81758e+06	4.66663e+06	7.2918e+06	3.94005e+06	6.67331e+06	4.51497e+06	7.73089e+06	4.27529e+06	6.04767e+06	1.94548e+06	4.9821e+06	3.73165e+06	4.61689e+06	5.14954e+06	5.55312e+06	8.29837e+06	1.45364e+06	4.18489e+06	1.34719e+06	629724	2.31427e+06	908861	1.15877e+06	2.69327e+06	3.93451e+06	2.67697e+06	1.16463e+06	1.38185e+06	1.03098e+06	3.7443e+06	2.92269e+06	2.60948e+06	1.47836e+06	1.5897e+06	3.61246e+06	8.22662e+06
Corticosterone	C21 H30 O4	Positive	3.42355e+06	1.42274e+07	1.54697e+06	2.115e+06	5.4005e+06	6.59102e+06	2.35887e+06	1.91632e+06	6.23746e+06	3.10925e+06	1.92457e+06	5.20829e+06	1.1876e+07	5.57268e+06	2.7805e+06	5.65089e+06	2.98253e+06	5.05517e+06	1.01231e+07	3.72428e+06	5.08939e+06	4.8612e+06	4.72801e+06	3.00089e+06	1.75922e+06	5.38174e+06	5.91578e+06	3.08637e+06	2.87895e+06	3.66699e+06	1.04716e+06	2.18168e+06	4.10038e+06	1.14804e+06	3.3187e+06	4.9543e+06	4.07446e+06	661194	1.2025e+06	887233	2.73995e+06	1.08351e+06	3.87374e+06	1.02418e+06	5.73062e+06	910641	3.38934e+06
cis-5-Tetradecenoylcarnitine	C21 H39 N O4	Positive	2.44045e+07	5.57865e+07	1.49231e+07	1.03153e+07	1.15444e+08	2.10092e+07	1.54347e+07	2.55753e+07	2.72918e+07	1.24593e+07	9.47063e+06	3.21455e+07	2.30661e+07	1.9581e+07	2.09768e+07	2.58351e+07	8.8971e+06	4.64893e+07	1.14965e+07	3.14255e+07	1.49683e+07	1.09667e+07	2.14599e+07	1.67953e+07	2.35778e+07	2.4228e+07	2.13039e+07	2.08204e+07	9.99631e+06	1.72241e+07	2.27292e+07	2.17202e+07	1.6582e+07	1.03894e+07	1.86982e+07	2.13258e+07	2.05634e+07	1.63526e+07	3.40355e+07	2.67641e+07	2.53761e+07	1.15475e+07	2.71363e+07	1.03004e+07	2.44874e+07	8.50233e+06	2.41803e+07
Cinnamaldehyde	C9 H8 O	Positive	2.95457e+06	1.60421e+06	2.84461e+06	3.0881e+06	1.57492e+06	4.56937e+06	3.24282e+06	2.01551e+06	2.68022e+06	2.72805e+06	3.24791e+06	2.52237e+06	1.4635e+06	2.87999e+06	2.54147e+06	2.49596e+06	3.93676e+06	1.66533e+06	3.25479e+06	1.99993e+06	1.76555e+06	2.03561e+06	2.06835e+06	1.88964e+06	2.79934e+06	806127	2.49316e+06	2.11525e+06	1.1998e+06	2.70146e+06	2.03755e+06	2.63558e+06	2.35778e+06	2.60837e+06	1.75453e+06	2.69262e+06	1.70213e+06	1.73539e+06	2.28386e+06	2.47721e+06	2.01327e+06	2.38382e+06	1.91709e+06	2.95215e+06	2.93896e+06	3.43236e+06	1.94739e+06
CI-976	C23 H39 N O4	Positive	1.06919e+06	1.32347e+07	455312	3.22274e+06	1.45912e+07	354606	590128	4.2535e+06	6.08143e+06	3.56943e+06	2.62563e+06	6.30087e+06	6.29596e+06	4.88416e+06	7.65603e+06	7.52297e+06	3.01443e+06	754225	3.42376e+06	525521	5.03396e+06	2.90909e+06	1.25617e+06	415600	4.68037e+06	5.36573e+06	4.78024e+06	436001	3.42861e+06	324194	3.23977e+06	3.40837e+06	549146	3.61453e+06	3.18326e+06	3.97523e+06	168960	3.81777e+06	397274	7.19117e+06	6.40992e+06	4.13152e+06	3.71827e+06	2.47661e+06	4.40138e+06	1.81394e+06	173723
Choline	C5 H13 N O	Positive	9.85757e+08	8.67829e+08	6.5564e+08	5.27188e+08	6.00043e+08	1.03829e+09	8.00505e+08	4.3206e+08	7.14996e+08	5.33051e+08	5.17233e+08	6.39964e+08	5.85413e+08	5.30904e+08	4.893e+08	5.70364e+08	3.21142e+08	5.65003e+08	8.14099e+08	8.22505e+08	7.08897e+08	6.36346e+08	6.89941e+08	7.06602e+08	6.54391e+08	6.07376e+08	7.3524e+08	7.9862e+08	7.44325e+08	8.9692e+08	6.18842e+08	5.78637e+08	9.43967e+08	7.24941e+08	8.41061e+08	3.86491e+08	1.00573e+09	5.98607e+08	9.81155e+08	9.29928e+08	6.2992e+08	7.35813e+08	4.82067e+08	8.17854e+08	6.97835e+08	1.28141e+09	8.35164e+08
CERAMIDE 3	C36 H73 N O4	Positive	885532	1.48929e+06	996959	707463	877924	805591	891802	957482	678228	829847	829172	1.44391e+06	1.62148e+06	863407	803520	811665	890696	1.04025e+06	776429	1.25576e+06	887446	1.09189e+06	710118	774076	1.16254e+06	825900	975053	1.01772e+06	667152	771785	1.54212e+06	763791	1.0464e+06	724493	714560	922106	779869	1.02078e+06	740171	1.0341e+06	1.15989e+06	775995	1.11199e+06	872171	845084	544112	937772
Cedefingol	C20 H41 N O3	Positive	1.5404e+07	4.3912e+07	5.12456e+07	5.19384e+06	1.83764e+06	2.36987e+06	1.32633e+07	3.69399e+07	1.70917e+06	2.09959e+06	4.0265e+06	2.01592e+06	8.05824e+06	2.33011e+06	1.74754e+06	4.15722e+06	3.33098e+06	7.3329e+06	1.71873e+06	1.80923e+07	2.55751e+07	3.74558e+06	2.9815e+07	1.51329e+07	1.77034e+06	1.31889e+06	1.21547e+06	1.85613e+07	2.46232e+06	5.40491e+07	2.45145e+07	1.94405e+06	5.53439e+07	3.67173e+07	7.53721e+07	1.64532e+06	3.03357e+07	3.99874e+06	2.17513e+07	2.01508e+06	1.11364e+06	1.54145e+06	883099	1.00714e+06	1.68977e+06	2.00984e+06	4.23815e+07
castasterone	C28 H48 O5	Positive	6.73318e+06	3.7888e+06	6.47481e+06	8.04854e+06	8.23202e+06	2.2388e+06	2.75894e+06	6.04415e+06	7.1506e+06	3.54851e+06	5.32e+06	5.7758e+06	7.83776e+06	8.49732e+06	5.01677e+06	5.40172e+06	5.37976e+06	7.41163e+06	6.85605e+06	3.56256e+06	5.92478e+06	4.74948e+06	7.17512e+06	6.13395e+06	6.14102e+06	1.18283e+07	2.72052e+06	4.70477e+06	1.05231e+07	7.65992e+06	5.18416e+06	5.06081e+06	4.95456e+06	5.31047e+06	3.77589e+06	5.40154e+06	4.94944e+06	4.34696e+06	7.04683e+06	7.4176e+06	4.17107e+06	8.73328e+06	5.31133e+06	6.46218e+06	7.50741e+06	2.33086e+06	8.38799e+06
carisoprodol	C12 H24 N2 O4	Positive	8.08134e+06	1.03181e+07	2.76086e+06	210929	238635	4.16087e+06	5.04141e+06	3.0189e+06	3.23926e+06	1.36556e+06	1.59048e+06	1.16404e+06	3.04475e+06	3.1346e+06	3.96161e+06	2.33157e+06	893077	692129	252540	1.28982e+07	8.74655e+06	1.14062e+06	6.55713e+06	2.15966e+06	511681	2.10831e+06	2.46233e+06	2.94979e+06	6.54632e+06	4.40261e+06	4.29636e+06	624082	3.36355e+06	6.15449e+06	9.48252e+06	998369	2.02524e+06	1.9807e+06	1.57074e+06	2.94178e+06	4.25202e+06	1.66821e+06	4.18616e+06	7.66737e+06	1.15326e+06	1.38962e+07	2.24945e+06
carbazeran	C18 H24 N4 O4	Positive	1.74913e+06	521571	2.94059e+06	250978	660515	680296	1.68319e+06	302784	2.3351e+06	1.63906e+06	218731	876603	466074	836876	434234	328457	332983	304412	1.53635e+06	1.40807e+06	1.09445e+06	2.06677e+06	1.09712e+06	1.36447e+06	2.51362e+06	870117	948544	3.36021e+06	471110	486850	450673	1.75449e+06	615816	1.28994e+06	474568	796641	1.59468e+06	339273	3.45637e+06	1.08372e+06	536636	299516	3.27475e+06	388105	479833	668445	1.55998e+06
Caprolactam	C6 H11 N O	Positive	9.00447e+07	6.57395e+07	2.25641e+07	1.30138e+07	1.1603e+07	1.03932e+08	4.95516e+07	2.07859e+07	6.23743e+07	1.96123e+07	1.17273e+07	2.70897e+07	4.72015e+07	2.92569e+07	1.12307e+08	5.19756e+07	1.12393e+07	9.75814e+06	5.68067e+07	2.72356e+07	4.19882e+07	1.60516e+07	2.56169e+07	5.79964e+07	4.72062e+07	1.32023e+08	3.14626e+07	5.62779e+07	5.90394e+07	5.62349e+07	2.1614e+07	1.75749e+07	2.19636e+07	5.27489e+07	2.82979e+07	2.32087e+07	1.98032e+07	1.28354e+07	1.74406e+08	5.15732e+07	2.83007e+07	1.78426e+07	1.53169e+07	3.78783e+07	1.10154e+08	1.98952e+07	1.60578e+07
Calcitriol	C27 H44 O3	Positive	2.18336e+06	2.35152e+06	3.11161e+06	2.58579e+06	4.42349e+06	2.90271e+06	2.17492e+06	2.68438e+06	3.50111e+06	2.04174e+06	2.99899e+06	2.97527e+06	3.56975e+06	2.00011e+06	1.98146e+06	3.18717e+06	1.32847e+06	4.68559e+06	3.52593e+06	2.39941e+06	2.69548e+06	3.17929e+06	2.49912e+06	3.71107e+06	2.53906e+06	4.93296e+06	4.80203e+06	2.9616e+06	2.8837e+06	1.63837e+06	2.66864e+06	1.38884e+06	2.12918e+06	2.04297e+06	1.44564e+06	2.64416e+06	3.37115e+06	3.31282e+06	2.26537e+06	5.11222e+06	1.57237e+06	3.65883e+06	1.16834e+06	2.46488e+06	4.19805e+06	2.1679e+06	3.42132e+06
Caffeine	C8 H10 N4 O2	Positive	410323	626177	452383	288608	329507	372769	299539	571633	398733	293903	238512	240636	462727	304754	349391	398198	188515	257495	332731	407399	335858	284569	304449	342759	342457	327689	289994	3.49614e+07	230563	367472	289159	224575	292802	294870	311376	227762	310289	407659	299587	335350	274685	316394	203992	330322	264140	263871	364685
C-8 Ceramide-1-phosphate	C26 H52 N O6 P	Positive	2.03914e+06	6.07458e+06	4.17791e+06	1.46856e+06	520527	5.49435e+06	5.81943e+06	3.34467e+06	932397	3.4421e+06	5.67933e+06	2.08134e+06	2.1147e+06	6.9939e+06	3.95115e+06	7.93099e+06	2.31461e+06	5.69395e+06	2.72768e+06	7.4131e+06	1.03457e+06	5.12583e+06	7.03664e+06	4.04008e+06	1.57217e+06	6.3781e+06	4.95478e+06	1.47805e+06	6.58223e+06	3.40329e+06	2.97538e+06	4.97778e+06	2.49391e+06	7.08183e+06	1.74324e+06	4.3947e+06	5.75284e+06	5.19953e+06	9.20718e+06	1.08964e+06	4.90776e+06	3.18799e+06	4.49678e+06	5.16593e+06	1.11434e+06	1.55018e+06	6.80055e+06
C16-Dihydroceramide	C34 H69 N O3	Positive	2.15123e+07	6.12833e+06	5.62997e+06	6.26886e+06	6.02283e+06	1.45906e+07	1.598e+07	3.63863e+06	8.3937e+06	7.0577e+06	7.14331e+06	3.21639e+06	1.20566e+07	7.43661e+06	4.65155e+06	4.63133e+06	4.54833e+06	9.32625e+06	7.44297e+06	4.7348e+06	4.43218e+06	8.01933e+06	2.81468e+06	7.44822e+06	9.57343e+06	2.80113e+06	7.66757e+06	7.26146e+06	3.93195e+06	2.24242e+06	1.65012e+07	6.24276e+06	6.11598e+06	6.56044e+06	3.52979e+06	8.15913e+06	3.5991e+06	1.25737e+07	2.78149e+06	5.37278e+06	3.31817e+06	1.12824e+07	3.2437e+06	1.01647e+07	8.30129e+06	1.77051e+07	2.87763e+06
C14-Dihydroceramide	C32 H65 N O3	Positive	3.04806e+07	1.37018e+07	6.09374e+06	1.0592e+07	1.07882e+07	2.60739e+07	2.14728e+07	1.2703e+07	1.6754e+07	1.64878e+07	1.29752e+07	1.1859e+07	2.40802e+07	1.53368e+07	6.92294e+06	8.087e+06	1.05839e+07	1.18483e+07	1.20362e+07	6.93489e+06	1.52111e+07	9.84023e+06	5.86654e+06	1.05494e+07	1.89832e+07	4.82151e+06	1.42412e+07	9.74452e+06	1.14646e+07	3.48932e+06	2.94877e+07	1.58586e+07	6.81138e+06	1.02381e+07	5.07582e+06	1.28804e+07	5.9347e+06	2.03189e+07	3.82078e+06	7.57797e+06	1.33425e+07	1.84401e+07	1.23164e+07	1.64451e+07	1.25848e+07	2.90006e+07	3.46667e+06
Butyryl-L-homoserine lactone	C8 H13 N O3	Positive	795331	1.07886e+06	732808	2.11703e+06	695923	722539	1.10264e+06	1.7701e+06	911524	1.22692e+06	502773	617548	795547	643603	678543	794488	614603	759167	1.05074e+06	789663	1.40908e+06	679118	590115	664371	663785	1.12248e+06	742593	617863	1.23235e+06	693887	661285	985973	604862	571547	603542	1.39432e+06	601433	636110	645553	741515	701405	613268	3.01862e+06	640264	1.44461e+06	1.51794e+06	978245
Buflomedil	C17 H25 N O4	Positive	561408	1.0479e+06	528285	230976	792054	575776	436160	496898	482058	227830	206405	364492	639243	379525	329391	334972	187933	385026	497158	454018	621950	247622	551957	722613	297069	225540	518574	605240	339270	418359	380077	263387	497359	462568	427647	342132	298461	546086	446085	358071	1.19534e+06	356669	417574	194272	459831	354524	398931
Bufa-20,22-dienolide	C24 H34 O2	Positive	5.59871e+07	8.54873e+07	9.91299e+06	8.86225e+07	6.23645e+06	4.55815e+07	2.1717e+07	6.16624e+06	3.66316e+07	3.44264e+06	9.42308e+06	1.83157e+07	5.02085e+07	7.05656e+06	8.4418e+06	2.78357e+07	4.06386e+06	4.70501e+06	1.44812e+06	3.54813e+07	4.85712e+06	4.14624e+07	1.60876e+07	2.1798e+08	1.52569e+07	4.75735e+06	1.63445e+07	3.76549e+06	3.14257e+06	4.16753e+07	2.18404e+06	1.68577e+07	1.33827e+07	1.8459e+07	1.60559e+07	1.46265e+07	3.17174e+06	1.37113e+06	1.3903e+06	3.65091e+07	3.3692e+07	2.82121e+07	1.14145e+07	1.90174e+06	3.82838e+06	1.59133e+07	1.45938e+08
Bis(4-ethylbenzylidene)sorbitol	C24 H30 O6	Positive	3.32375e+06	2.56905e+06	1.88631e+06	8.02971e+06	3.56717e+06	6.60319e+06	3.27787e+06	2.60292e+06	5.42021e+06	3.95174e+06	3.97406e+06	5.57438e+06	1.72692e+06	1.08133e+07	7.15498e+06	5.59172e+06	7.96344e+06	2.76167e+06	7.74913e+06	1.78786e+06	1.6849e+06	3.8442e+06	2.29712e+06	1.73962e+06	5.22127e+06	885500	5.80905e+06	1.94686e+06	4.53495e+06	3.77457e+06	2.99486e+06	5.22544e+06	3.12184e+06	4.97166e+06	2.51366e+06	8.77033e+06	1.7691e+06	7.00107e+06	4.65377e+06	7.60021e+06	5.18365e+06	5.00848e+06	6.823e+06	5.99647e+06	8.23974e+06	5.07149e+06	2.48245e+06
Bis(2-ethylhexyl) terephthalate	C24 H38 O4	Positive	2.16791e+06	2.98845e+06	1.51073e+06	4.98042e+06	7.31249e+06	3.51227e+06	1.33597e+06	2.07839e+06	4.20104e+06	2.25818e+06	4.46621e+06	3.60669e+06	1.44292e+06	2.07795e+06	2.38461e+06	4.72818e+06	2.90698e+06	7.10589e+06	2.8383e+06	3.02922e+06	1.8437e+06	3.72289e+06	1.9514e+06	2.03476e+06	3.75356e+06	5.1652e+06	3.51746e+06	2.64601e+06	3.42653e+06	1.13894e+06	2.41777e+06	2.662e+06	1.53976e+06	1.93224e+06	1.2955e+06	4.40713e+06	1.62979e+06	6.4415e+06	3.27527e+06	6.44751e+06	3.88859e+06	3.01354e+06	2.26481e+06	2.49862e+06	6.33813e+06	3.60611e+06	1.6021e+06
Bis(2-ethylhexyl) amine	C16 H35 N	Positive	2.36735e+06	2.43178e+06	4.23734e+06	443439	772506	348491	1.32693e+06	2.19572e+06	1.26613e+06	1.43482e+06	790064	1.6566e+06	1.51196e+06	586601	631785	919460	369967	381773	351375	1.39756e+06	2.31636e+06	478079	981804	804309	844750	544835	353394	867212	800846	4.21906e+06	2.15821e+06	577652	2.19971e+06	1.08236e+06	5.30032e+06	346542	2.42735e+06	506983	3.13735e+06	476506	1.03779e+06	340225	1.16866e+06	484074	421118	1.08135e+06	2.0989e+06
Bicyclo Prostaglandin E2	C20 H30 O4	Positive	1.92638e+06	2.92637e+06	3.30892e+06	2.67008e+06	4.59516e+06	1.54517e+06	1.89791e+06	1.93916e+06	3.94775e+06	1.05012e+06	1.24373e+06	3.61632e+06	3.0775e+06	2.61838e+06	2.34252e+06	2.51735e+06	1.0737e+06	2.6487e+06	2.35576e+06	2.35002e+06	3.59918e+06	1.80913e+06	2.27542e+06	2.32508e+06	2.02532e+06	2.01303e+06	4.63589e+06	2.91654e+06	650048	2.08849e+06	2.84395e+06	1.43106e+06	4.60527e+06	3.1578e+06	1.5673e+06	2.35484e+06	2.92714e+06	1.91862e+06	2.63897e+06	5.01686e+06	3.2364e+06	1.96539e+06	3.0896e+06	1.42755e+06	4.64485e+06	1.30757e+06	3.43374e+06
Betaine	C5 H11 N O2	Positive	1.86474e+09	1.7555e+09	1.6209e+09	1.7972e+09	1.80689e+09	1.52499e+09	1.58353e+09	1.61007e+09	1.74426e+09	1.59232e+09	1.25518e+09	1.05335e+09	2.10707e+09	1.80398e+09	1.82664e+09	1.83269e+09	9.74913e+08	1.62458e+09	1.38656e+09	1.54518e+09	1.69205e+09	2.02917e+09	1.59516e+09	1.98751e+09	1.42551e+09	1.6454e+09	1.48458e+09	1.16719e+09	1.75097e+09	1.40871e+09	1.60952e+09	1.4151e+09	1.59469e+09	1.34352e+09	1.38921e+09	1.4778e+09	1.17278e+09	1.52932e+09	1.40486e+09	1.89613e+09	1.62642e+09	1.38015e+09	1.43977e+09	1.28758e+09	1.74372e+09	1.72826e+09	1.45357e+09
Benzophenone	C13 H10 O	Positive	1.12748e+06	1.81509e+06	804707	5.28548e+06	6.5788e+06	1.08182e+06	1.07854e+06	1.41905e+06	3.13145e+06	2.18165e+06	874141	1.44727e+06	1.42122e+06	1.51673e+06	6.05788e+06	3.23926e+06	4.99952e+06	1.49048e+06	5.4246e+06	1.13092e+06	876145	5.77772e+06	1.07388e+06	954707	3.85532e+06	6.19992e+06	5.84607e+06	1.24693e+06	936811	1.37199e+06	1.34977e+06	1.38799e+06	871277	1.52915e+06	1.24398e+06	4.42896e+06	980118	1.11028e+06	1.62151e+06	5.09078e+06	1.54998e+06	926783	1.21327e+06	1.3625e+06	4.16179e+06	1.03107e+06	1.13482e+06
Benzamide	C7 H7 N O	Positive	583207	2.03954e+06	1.30143e+06	1.47287e+06	1.86939e+06	484294	1.17399e+06	1.39787e+06	2.23613e+06	447946	1.60875e+06	343607	1.38218e+06	1.3805e+06	1.50565e+06	581976	1.23305e+06	419754	1.59925e+06	1.27303e+06	1.31232e+06	1.73122e+06	717090	494966	475050	529146	1.59615e+06	1.28178e+06	694077	635958	1.21753e+06	342672	1.06713e+06	1.13522e+06	1.76457e+06	325078	501817	2.27062e+06	939968	1.66568e+06	1.64168e+06	387341	1.06372e+06	3.40569e+06	1.60452e+06	2.80517e+06	2.63794e+06
Bendazac	C16 H14 N2 O3	Positive	9.65782e+06	1.07295e+07	8.57793e+06	4.24378e+06	1.93728e+06	3.02346e+07	3.6081e+06	5.25782e+06	1.20428e+07	5.36104e+06	118990	1.34914e+07	6.33309e+06	6.96523e+06	5.64525e+06	7.91448e+06	5.64118e+06	3.15961e+06	8.42009e+06	1.9475e+07	9.47749e+06	946932	1.07199e+07	4.89547e+06	1.10184e+07	1.78066e+07	4.68302e+06	8.59658e+06	232068	3.22712e+06	1.15608e+07	1.18108e+07	5.48029e+06	4.23451e+06	5.87471e+06	1.62827e+06	4.67462e+06	101198	1.52874e+07	1.5795e+07	2.42807e+07	1.23179e+07	1.03876e+07	8.45003e+06	2.11831e+07	3.00758e+06	6.55882e+06
belfosdil	C27 H50 O7 P2	Positive	1.67182e+06	7.20836e+06	9.49451e+06	7.30436e+06	6.02279e+06	2.19044e+06	4.92968e+06	5.81826e+06	2.69796e+06	5.54148e+06	3.04196e+06	4.57323e+06	6.46648e+06	6.13861e+06	7.2857e+06	6.47528e+06	2.39219e+06	3.87459e+06	1.67095e+06	2.31246e+06	6.99004e+06	5.24649e+06	4.97047e+06	5.48293e+06	6.93698e+06	6.38538e+06	8.60615e+06	2.09751e+06	6.06396e+06	6.02649e+06	6.50318e+06	6.57762e+06	5.38637e+06	6.25093e+06	4.33622e+06	1.86614e+06	1.92943e+06	7.35436e+06	2.41616e+06	2.82206e+06	5.46204e+06	5.74236e+06	6.16401e+06	1.94508e+06	8.46041e+06	4.22179e+06	8.87731e+06
Basic Violet 1	C24 H27 N3	Positive	5.45787e+06	9.16061e+06	6.80648e+06	3.70944e+06	2.4788e+07	4.22829e+06	2.45213e+06	9.34698e+06	3.00606e+06	1.23535e+07	1.35756e+06	3.70406e+06	5.41019e+06	4.36558e+06	1.16584e+06	2.81516e+07	9.40489e+06	7.29486e+06	5.75495e+06	1.83655e+06	3.61079e+06	6.00299e+06	1.7605e+07	5.61615e+06	2.80986e+07	1.44736e+06	3.35916e+06	4.61173e+06	6.11983e+06	5.36475e+06	7.53639e+06	3.39438e+06	4.24797e+06	1.80885e+06	6.93613e+06	1.90755e+06	2.62926e+06	3.81172e+06	2.13267e+08	1.76659e+06	1.30609e+07	800253	8.06847e+06	3.90828e+06	5.04473e+06	1.42566e+06	1.67218e+06
Azelnidipine	C33 H34 N4 O6	Positive	2.76243e+07	3.41783e+07	2.56207e+07	8.04709e+06	4.24597e+06	4.88809e+07	1.12009e+07	1.62283e+07	3.45621e+07	1.33833e+07	112472	3.45582e+07	2.03401e+07	1.71686e+07	3.15901e+07	3.13405e+07	1.98061e+07	5.20732e+06	1.58797e+07	5.88671e+07	2.07744e+07	1.74959e+06	3.32162e+07	1.20261e+07	3.48389e+07	3.47609e+07	9.60103e+06	2.63643e+07	291281	1.0411e+07	3.79873e+07	2.52421e+07	1.5421e+07	1.22742e+07	1.66451e+07	4.35473e+06	1.37613e+07	95655	4.47918e+07	3.11364e+07	4.13392e+07	2.51362e+07	3.10497e+07	1.29237e+07	3.8212e+07	5.75191e+06	1.86036e+07
Azaspiracid-10	C47 H71 N O13	Positive	1.09415e+07	8.21584e+06	1.09422e+07	8.24331e+06	8.24339e+06	9.73092e+06	7.22617e+06	7.84952e+06	9.10606e+06	7.03806e+06	5.41754e+06	6.78219e+06	8.12298e+06	7.71015e+06	7.68446e+06	7.52442e+06	5.82137e+06	7.00684e+06	5.55767e+06	1.11608e+07	7.28395e+06	7.01023e+06	8.62169e+06	8.40996e+06	6.83374e+06	6.15684e+06	7.13223e+06	7.7708e+06	7.15378e+06	9.50272e+06	8.71474e+06	5.95969e+06	1.31426e+07	7.43798e+06	6.82812e+06	6.45429e+06	7.39273e+06	6.55927e+06	8.82843e+06	1.01999e+07	6.9742e+06	7.40684e+06	7.0232e+06	8.36824e+06	7.05781e+06	6.07851e+06	1.1232e+07
Asp-tyr	C13 H16 N2 O6	Positive	110029	1.18025e+06	756109	6.98369e+06	3.1716e+06	608909	1.04136e+06	2.1535e+06	2.4965e+06	304454	3.89063e+06	1.37625e+06	2.71519e+06	2.07052e+06	6.37097e+06	8.90437e+06	1.04043e+06	3.16792e+06	154609	2.10053e+06	2.02734e+06	2.86241e+06	729138	2.11316e+06	7.71648e+06	299116	141022	1.2683e+06	3.24022e+06	1.91989e+06	1.61954e+06	2.56463e+06	1.07908e+06	2.02388e+06	2.03063e+06	98711	1.48329e+06	2.93954e+06	2.37568e+06	8.65331e+06	627733	2.75068e+06	787026	8.28126e+06	259886	919132	1.23885e+06
asp-leu	C10 H18 N2 O5	Positive	9.05957e+06	3.75015e+06	8.18764e+06	3.84924e+06	3.54744e+06	1.48336e+07	3.38865e+06	3.9137e+06	5.73939e+06	2.71745e+06	1.32251e+06	4.34038e+06	1.08864e+07	4.31138e+06	4.30478e+06	4.98855e+06	2.14774e+06	6.63704e+06	3.71539e+06	5.92227e+06	6.12573e+06	5.19195e+06	3.91802e+06	5.94924e+06	1.20511e+07	8.55925e+06	5.32064e+06	2.60466e+06	3.46207e+06	3.84113e+06	3.20855e+06	2.50006e+06	3.60635e+06	3.98537e+06	3.29155e+06	3.78301e+06	3.09902e+06	5.50511e+06	8.36924e+06	7.33503e+06	4.02909e+06	6.21468e+06	2.40307e+06	8.09022e+06	5.05873e+06	5.89758e+06	4.71948e+06
Aspirin	C9 H8 O4	Positive	2.02475e+07	3.74088e+07	1.92027e+07	1.14609e+07	1.38961e+07	1.38076e+07	1.14898e+07	1.39687e+07	1.45913e+07	1.30851e+07	9.42503e+06	1.31615e+07	2.585e+07	1.31016e+07	1.1301e+07	1.51155e+07	6.39908e+06	1.91922e+07	1.91038e+07	1.50389e+07	9.56522e+06	1.36419e+07	1.44637e+07	1.22122e+07	1.24261e+07	1.27777e+07	1.00991e+07	9.14859e+06	1.32996e+07	1.63966e+07	9.03529e+06	7.2854e+06	1.22663e+07	3.89018e+07	1.34949e+07	9.28659e+06	1.24299e+07	9.73696e+06	2.08412e+07	1.13496e+07	9.63661e+06	2.43485e+07	1.0536e+07	1.61784e+07	1.85135e+07	1.07672e+07	1.25632e+07
Aspidoalbine	C24 H32 N2 O5	Positive	52304.5	54942.1	70896.7	54900.4	56292.9	47864.2	56122.9	60956.3	54827.8	53040.1	51951.3	51657.1	57784.4	55573.2	62677.4	58063.7	54991.9	55382.2	54256.6	47062.2	70568.5	56273.9	57606.4	60503.4	51804.5	55619.3	59739.2	53664.3	54734.5	61404.6	55188.8	50361.7	56302	58779	58220.1	53284.7	56109.6	56897.9	48891	56734.2	5.1718e+08	51562.4	56655.2	50911	55763.2	46066.1	54251.7
asn-val	C9 H17 N3 O4	Positive	4.98622e+06	1.54763e+07	4.52498e+06	9.28685e+06	6.79408e+06	5.43445e+06	3.91956e+06	3.3235e+06	6.47355e+06	8.81374e+06	3.51877e+06	4.40829e+06	4.01357e+06	4.32893e+06	6.17573e+06	6.26801e+06	2.19748e+06	7.39031e+06	3.84678e+06	4.05391e+06	8.84239e+06	4.69754e+06	6.99605e+06	4.75072e+06	5.37672e+06	3.69671e+06	6.94927e+06	6.78188e+06	4.73348e+06	7.16344e+06	3.00983e+06	5.5253e+06	2.85422e+06	4.9952e+06	5.70773e+06	5.30884e+06	6.67715e+06	9.19657e+06	2.71449e+06	5.9355e+06	6.54656e+06	4.81852e+06	3.54213e+06	8.64887e+06	4.87319e+06	3.52866e+06	1.03255e+07
Artemether	C16 H26 O5	Positive	3.38812e+07	9.43015e+07	3.77535e+07	3.76261e+07	3.1129e+07	2.28403e+07	1.62862e+07	3.12786e+07	3.67532e+07	3.56041e+07	1.9352e+07	3.07782e+07	5.46162e+07	3.61242e+07	3.01802e+07	3.09571e+07	1.54119e+07	6.0974e+07	4.70551e+07	2.51811e+07	2.40197e+07	6.95063e+07	2.23956e+07	2.08037e+07	2.42465e+07	3.21024e+07	3.10933e+07	1.87991e+07	2.38397e+07	2.58444e+07	1.80542e+07	1.62996e+07	2.29798e+07	8.0611e+07	2.20027e+07	2.87438e+07	2.55987e+07	2.5274e+07	4.07876e+07	4.52956e+07	2.27753e+07	3.95391e+07	2.23885e+07	2.92686e+07	5.02279e+07	1.72286e+07	3.7081e+07
ARECOLINE	C8 H13 N O2	Positive	4.4171e+06	4.47952e+06	5.55417e+06	3.75559e+06	3.17691e+06	4.42643e+06	3.51774e+06	4.46735e+06	5.29984e+06	3.89891e+06	1.51196e+06	3.36978e+06	3.18875e+06	3.7816e+06	3.45765e+06	2.88073e+06	1.20882e+06	3.85303e+06	2.17119e+06	5.42497e+06	3.42395e+06	2.9221e+06	4.82199e+06	4.81035e+06	2.45866e+06	2.35426e+06	2.8859e+06	3.87343e+06	4.38319e+06	3.73049e+06	4.17793e+06	2.86895e+06	3.77804e+06	3.37538e+06	3.97412e+06	1.73239e+06	2.90531e+06	2.99786e+06	4.55986e+06	2.86358e+06	4.97044e+06	5.08808e+06	2.04099e+06	4.52683e+06	2.18116e+06	2.42466e+06	4.83464e+06
Arachidonic acid methyl ester	C21 H34 O2	Positive	2.60463e+06	993357	1.42283e+06	1.73275e+06	1.10513e+06	3.48853e+06	907998	450571	9.38982e+06	4.46367e+06	581082	2.17081e+06	255316	2.84708e+06	2.08984e+06	2.50987e+06	3.64662e+06	1.07131e+06	6.86561e+06	1.77776e+06	868744	3.8949e+06	996629	1.59188e+06	4.6208e+06	7.382e+06	5.4399e+06	3.04453e+06	1.8741e+06	490080	744330	4.05989e+06	252889	657398	395559	4.31991e+06	1.71385e+06	2.50495e+06	2.46693e+06	6.24185e+06	1.87502e+06	1.01243e+06	1.33397e+07	2.39663e+06	6.62283e+06	2.87995e+06	3.24004e+06
Arachidic Acid	C20 H40 O2	Positive	8.58812e+07	1.29411e+08	1.0505e+08	7.04011e+07	3.10825e+07	2.63755e+07	1.14989e+08	1.04809e+08	3.16652e+07	4.83875e+07	4.27316e+07	7.15275e+07	8.02426e+07	5.46954e+07	7.25155e+07	5.82584e+07	5.70503e+07	4.24271e+07	7.31619e+07	3.33452e+07	7.19579e+07	4.47767e+07	7.12914e+07	1.39587e+08	4.98136e+07	6.5679e+07	9.44487e+07	6.13863e+07	1.03366e+08	1.609e+08	2.01134e+08	1.55975e+08	1.3211e+08	1.2371e+08	1.73808e+08	9.32586e+07	1.41032e+08	1.22042e+08	1.71946e+08	1.36892e+08	1.25264e+08	9.91394e+07	1.19001e+08	6.6233e+07	1.68315e+08	6.99279e+07	1.24932e+08
apronalide	C9 H16 N2 O2	Positive	3.09429e+07	5.46086e+07	3.10305e+07	1.87847e+07	3.15361e+07	5.08705e+07	2.87809e+07	2.94595e+07	2.91627e+07	1.9184e+07	1.34547e+07	2.46239e+07	2.86997e+07	4.25351e+07	2.3481e+07	5.18189e+07	1.84805e+07	6.69981e+07	2.88785e+07	2.85531e+07	2.43839e+07	2.51632e+07	2.48461e+07	2.94414e+07	2.6307e+07	4.30532e+07	3.44097e+07	1.28939e+07	4.85802e+07	3.1787e+07	1.8806e+07	2.30586e+07	1.42244e+07	2.10554e+07	1.52364e+07	2.32367e+07	2.20237e+07	2.56057e+07	2.75827e+07	6.27722e+07	4.66457e+07	2.16993e+07	2.06151e+07	2.04243e+07	4.85228e+07	1.95053e+07	2.37051e+07
Amide C18	C18 H37 N O	Positive	774679	522369	1.01128e+06	1.05539e+06	513590	753945	1.42413e+06	347193	918025	525186	1.08013e+06	1.0831e+06	422221	1.08995e+06	460862	652797	563092	899144	978980	1.26629e+06	1.34559e+06	1.25797e+06	1.16761e+06	479926	682434	1.22817e+06	483421	531975	628748	1.38962e+06	1.43815e+06	750082	1.17276e+06	303049	1.1814e+06	1.03022e+06	376126	1.44766e+06	1.37655e+06	592152	609353	540848	423917	472638	1.27347e+06	932210	597883
all-cis-4,7,10,13,16-Docosapentaenoic acid	C22 H34 O2	Positive	4.35497e+06	2.71075e+06	5.01883e+06	3.74886e+06	5.732e+06	2.57233e+06	2.93271e+06	2.45925e+06	3.40358e+06	1.21045e+06	1.6059e+06	2.1702e+06	2.33328e+06	3.32174e+06	2.62224e+06	3.8397e+06	1.92902e+06	5.73721e+06	6.24391e+06	2.80469e+06	2.58308e+06	2.90455e+06	6.4628e+06	3.49642e+06	3.84989e+06	9.69848e+06	2.52134e+06	3.62988e+06	4.39387e+06	2.41365e+06	2.70725e+06	2.54167e+06	2.97994e+06	5.5043e+06	2.909e+06	4.17337e+06	2.60924e+06	6.38323e+06	4.88729e+06	5.64391e+06	4.66113e+06	8.521e+06	3.00976e+06	3.13104e+06	3.10062e+06	1.4746e+06	5.32112e+06
afegostat	C6 H13 N O3	Positive	1.28853e+07	1.29694e+07	1.42588e+07	1.04789e+07	1.15587e+07	1.10044e+07	1.21095e+07	1.21754e+07	2.7562e+07	6.68964e+06	9.07221e+06	9.26741e+06	1.64766e+07	9.01079e+06	1.09932e+07	9.30636e+06	9.54882e+06	1.96145e+07	1.39989e+07	1.42773e+07	7.26421e+06	2.01938e+07	1.00521e+07	1.12216e+07	1.35474e+07	1.35691e+07	1.76603e+07	1.5614e+07	1.85193e+07	1.00019e+07	1.83787e+07	9.86013e+06	1.50131e+07	8.46858e+06	5.65859e+06	8.11155e+06	1.00552e+07	2.91688e+07	1.26057e+07	3.33644e+07	8.35735e+06	1.71205e+07	5.72889e+06	1.60657e+07	1.91801e+07	1.25071e+07	2.29465e+07
AF4878000	C11 H12 O3	Positive	706914	566547	1.05717e+06	553158	2.2361e+06	1.29545e+06	640658	6.79111e+06	1.61655e+07	980312	499313	1.85128e+06	837718	1.01802e+06	1.23444e+06	643400	483029	942532	1.71232e+06	1.44188e+06	626919	945226	4.19468e+06	6.66119e+06	288412	1.64714e+06	861838	1.17471e+06	582381	6.04996e+06	1.28704e+06	3.72514e+06	954244	764657	6.7495e+06	3.47583e+06	5.44333e+06	9.58514e+06	454840	6.66508e+06	717466	6.65879e+06	188818	695598	7.94431e+06	4.67237e+06	5.6075e+06
Adaprolol	C26 H39 N O4	Positive	7.87806e+06	1.85784e+06	2.93597e+06	4.86433e+06	4.6061e+06	6.47783e+06	6.7843e+06	6.22016e+06	1.05473e+07	7.68714e+06	1.85078e+06	2.07304e+06	9.0947e+06	3.43213e+06	1.6689e+07	7.88256e+06	989045	4.86297e+06	3.44847e+06	6.44058e+06	3.42257e+07	1.22251e+07	2.11043e+07	2.36492e+07	4.44894e+06	3.33469e+06	5.98733e+06	2.11733e+07	1.03683e+07	8.95309e+06	832538	3.41267e+06	3.17721e+06	1.05322e+07	1.19832e+06	2.20185e+06	1.05814e+07	1.0133e+06	1.67518e+07	8.93361e+06	7.94344e+06	1.54784e+07	5.39132e+06	7.26074e+06	1.08186e+07	6.26462e+06	1.83802e+07
ACPC	C4 H7 N O2	Positive	5.61853e+06	2.59175e+06	7.7007e+06	2.68614e+07	4.25944e+06	5.91332e+06	9.08141e+06	6.56348e+06	2.42038e+06	4.9337e+06	2.24384e+07	1.53336e+06	7.20141e+06	2.65458e+07	2.62743e+07	2.95009e+06	2.2247e+07	2.73589e+07	2.44965e+07	6.78775e+06	5.79183e+06	2.34512e+07	6.77942e+06	2.00868e+07	938179	2.51536e+07	6.79108e+06	1.13378e+07	1.21738e+06	2.80424e+06	5.37078e+06	5.57878e+06	7.15634e+06	4.48812e+06	2.06267e+07	4.39531e+06	8.31492e+06	6.89298e+06	1.09202e+07	3.85491e+06	3.30417e+06	2.39232e+07	4.94114e+06	1.05081e+07	2.59939e+07	1.11713e+07	6.42743e+06
Acetyl-β-methylcholine	C8 H17 N O2	Positive	2.46073e+08	3.07168e+08	1.63823e+08	1.27368e+08	6.66624e+07	2.72141e+08	9.3646e+07	1.1994e+08	1.51689e+08	7.70287e+07	5.85794e+07	1.22446e+08	1.65744e+08	1.16369e+08	1.10006e+08	9.29669e+07	3.02388e+07	1.67564e+08	1.73211e+08	3.21062e+08	8.25544e+07	1.24158e+08	1.61451e+08	2.46304e+08	1.35821e+08	1.33414e+08	5.81195e+07	1.82409e+08	7.96398e+07	1.86088e+08	1.0542e+08	1.11602e+08	1.80327e+08	1.26843e+08	6.26083e+07	7.97489e+07	2.14297e+08	1.36908e+08	1.94298e+08	1.93928e+08	6.20859e+07	2.31779e+08	9.24536e+07	2.14205e+08	6.18816e+07	1.91413e+08	2.53749e+08
Acetyl-L-carnitine	C9 H17 N O4	Positive	1.08789e+09	1.2839e+09	1.27898e+09	1.19117e+09	1.79431e+09	1.3296e+09	7.10348e+08	1.17035e+09	7.91518e+08	7.1136e+08	6.93339e+08	1.12628e+09	1.09552e+09	5.37892e+08	7.34313e+08	6.41665e+08	6.55221e+08	1.35828e+09	6.17347e+08	1.06686e+09	6.80791e+08	7.65425e+08	1.04312e+09	9.86209e+08	8.1133e+08	9.70271e+08	9.03178e+08	9.92353e+08	8.38809e+08	9.95547e+08	1.36367e+09	7.521e+08	1.05814e+09	7.19906e+08	8.52754e+08	1.35498e+09	1.31717e+09	8.70643e+08	1.59633e+09	6.1575e+08	7.12208e+08	9.82895e+08	3.32218e+08	8.64959e+08	1.32896e+09	6.18663e+08	1.29295e+09
Acetylcholine	C7 H15 N O2	Positive	6.12564e+07	6.06851e+07	1.04578e+08	1.67637e+08	1.14931e+08	9.23232e+07	1.05325e+08	1.25311e+08	6.0387e+07	7.42696e+07	5.63101e+07	9.28622e+07	8.93608e+07	8.35407e+07	7.30877e+07	7.38129e+07	5.33182e+07	1.33442e+08	5.81139e+07	1.08695e+08	1.07557e+08	6.9207e+07	1.05579e+08	1.24465e+08	1.39567e+08	8.62134e+07	5.81473e+07	9.71483e+07	5.62298e+07	9.07798e+07	7.48008e+07	8.8483e+07	9.27939e+07	1.05034e+08	9.02254e+07	7.08885e+07	1.32213e+08	7.53011e+07	1.7356e+08	1.07996e+08	1.06807e+08	1.21804e+08	5.35366e+07	1.03608e+08	9.33128e+07	6.78401e+07	1.24659e+08
ACETYL PROLINE	C7 H11 N O3	Positive	1.26935e+06	625945	2.17022e+06	2.69367e+06	3.26345e+06	1.0369e+06	8.85318e+06	1.99099e+06	1.05341e+07	3.29522e+06	2.80628e+06	717867	2.75932e+06	539846	2.68787e+06	3.03877e+06	1.2561e+06	221210	1.84573e+06	1.25896e+06	2.178e+06	3.4985e+06	2.44746e+06	1.54568e+06	4.28144e+06	1.07359e+06	1.1063e+06	1.97732e+06	1.36986e+06	465026	1.07365e+06	4.50461e+06	595193	2.3858e+06	1.20687e+06	1.59175e+06	6.72595e+06	1.19895e+06	2.3759e+06	1.16095e+06	767260	1.78126e+06	2.29905e+07	2.55638e+06	625786	2.61761e+06	1.19262e+06
Aceclidine	C9 H15 N O2	Positive	4.81656e+06	5.36941e+06	6.15138e+06	3.77483e+06	5.13249e+06	4.62146e+06	3.44402e+06	4.88804e+06	6.0113e+06	4.22145e+06	2.39141e+06	6.01418e+06	5.21262e+06	4.10546e+06	5.43333e+06	7.75579e+06	2.03166e+06	6.24407e+06	3.54645e+06	5.29111e+06	4.85069e+06	3.84691e+06	4.96008e+06	5.00649e+06	6.287e+06	6.12317e+06	5.08373e+06	3.9872e+06	3.07203e+06	6.06636e+06	3.69591e+06	2.71164e+06	4.2148e+06	5.74182e+06	3.38201e+06	4.99084e+06	3.3784e+06	5.29855e+06	3.74748e+06	4.76902e+06	4.13719e+06	6.4334e+06	2.63255e+06	5.98039e+06	5.16315e+06	3.75167e+06	4.11883e+06
Acamprosate	C5 H11 N O4 S	Positive	420453	600426	390023	363941	349164	414610	1.30077e+06	264770	438427	546677	233585	296254	701930	292312	304884	308550	281715	328674	256916	434483	525652	279434	409374	608566	322852	290582	316570	410925	340165	453529	388735	510804	878574	410723	473312	274567	515026	323814	457880	336656	290377	364502	969781	394743	280462	421253	591945
AB-PINACA	C18 H26 N4 O2	Positive	7.15347e+06	4.87712e+06	6.53682e+06	4.6757e+06	4.5921e+06	4.6227e+06	4.51252e+06	4.4153e+06	5.29954e+06	3.8601e+06	2.63516e+06	4.27521e+06	6.33998e+06	4.11102e+06	4.25478e+06	5.30488e+06	2.18962e+06	5.19756e+06	3.25206e+06	6.26734e+06	5.32376e+06	3.85495e+06	3.88738e+06	4.94791e+06	5.01797e+06	4.03958e+06	4.51709e+06	4.4472e+06	3.55714e+06	4.51869e+06	4.3149e+06	3.04551e+06	3.45511e+06	3.60431e+06	3.63482e+06	3.90166e+06	3.96133e+06	3.34612e+06	4.19107e+06	4.5606e+06	4.23681e+06	4.144e+06	2.78761e+06	3.62389e+06	4.33208e+06	2.75369e+06	5.79901e+06
abietatriene	C20 H30	Positive	1.22571e+06	6.27623e+06	1.28561e+07	1.65721e+06	7.88594e+06	1.56067e+06	2.20293e+06	1.69739e+06	3.261e+06	3.286e+06	1.18731e+06	5.31463e+06	1.49482e+07	1.47618e+07	3.93204e+06	2.33391e+06	2.82454e+06	2.28445e+06	1.19057e+07	2.73674e+06	4.94956e+06	4.45225e+06	1.15803e+07	1.15615e+07	1.70003e+06	3.6192e+06	2.20037e+07	1.17791e+06	6.44834e+06	2.47433e+06	153480	243815	2.79811e+06	1.76381e+06	6.34973e+06	519425	4.2556e+06	2.71508e+06	4.02259e+07	5.62289e+07	2.35255e+06	4.57207e+06	6.68318e+06	1.55963e+07	6.82662e+06	3.41689e+06	4.82354e+06
A-12(13)-EpODE	C18 H30 O3	Positive	423968	540948	722630	761101	773048	421096	694323	570627	1.01111e+06	372489	298644	875606	686070	686401	652606	805074	731514	1.01268e+06	649170	517183	1.05538e+06	811532	283890	510272	667118	510818	896088	402796	250078	613944	701016	333230	958968	838809	182924	563948	663108	609406	849266	1.37493e+06	754139	594722	564436	593613	1.12064e+06	342517	775819
9-Decenoylcarnitine	C17 H31 N O4	Positive	7.64793e+07	1.74755e+08	5.96096e+07	3.25816e+07	2.17706e+08	6.84056e+07	6.30589e+07	5.70822e+07	6.6362e+07	4.15064e+07	3.07126e+07	1.3674e+08	8.71865e+07	6.43865e+07	6.17076e+07	7.47314e+07	4.08582e+07	8.48331e+07	4.32731e+07	6.22566e+07	5.57886e+07	3.53721e+07	6.14175e+07	7.67486e+07	4.59401e+07	6.18444e+07	8.5866e+07	5.7743e+07	3.2931e+07	6.5828e+07	4.96855e+07	5.43048e+07	7.53176e+07	3.5695e+07	4.27735e+07	6.98366e+07	6.05565e+07	3.5478e+07	8.32427e+07	5.50374e+07	1.04743e+08	4.96363e+07	4.88292e+07	2.69734e+07	5.90635e+07	3.06533e+07	9.24913e+07
8-Hydroxyquinoline	C9 H7 N O	Positive	2.68636e+08	1.89784e+08	3.38839e+08	2.25434e+08	2.35649e+08	3.65753e+08	2.30542e+08	2.35697e+08	2.60692e+08	2.24676e+08	1.81265e+08	2.17277e+08	2.35414e+08	2.30655e+08	2.63801e+08	3.18249e+08	1.11722e+08	3.15758e+08	2.23454e+08	3.43185e+08	2.35889e+08	3.01438e+08	2.94213e+08	2.83576e+08	2.79798e+08	2.791e+08	2.70447e+08	2.30216e+08	2.10873e+08	2.50342e+08	2.25439e+08	1.7671e+08	3.00097e+08	2.4056e+08	1.89897e+08	2.29469e+08	2.15436e+08	3.02277e+08	3.55995e+08	3.07468e+08	2.43414e+08	2.16812e+08	1.43674e+08	2.63089e+08	2.85779e+08	3.25637e+08	5.2319e+08
8-[(4E)-6-Methoxy-6-methyl-4-hepten-2-yl]-5,9,17,17-tetramethyl-18-oxapentacyclo[10.5.2.0~1,13~.0~4,12~.0~5,9~]nonadec-2-en-16-yl hexopyranoside	C37 H60 O8	Positive	3.06743e+06	7.74456e+06	3.2473e+06	9.28572e+06	7.98402e+06	1.89039e+06	2.20309e+06	7.49142e+06	1.10687e+07	6.23266e+06	3.90594e+06	4.75291e+06	9.67166e+06	7.58165e+06	5.93715e+06	8.42477e+06	5.31114e+06	5.60965e+06	5.53736e+06	1.6595e+06	6.44532e+06	5.66886e+06	2.42283e+06	2.86287e+06	9.39042e+06	6.14035e+06	7.45618e+06	1.69518e+06	5.04643e+06	3.80911e+06	6.23448e+06	6.06097e+06	3.05708e+06	2.84981e+06	1.28843e+06	6.08416e+06	1.78437e+06	6.51621e+06	2.39231e+06	9.42363e+06	1.01391e+07	2.97768e+06	6.24488e+06	3.11371e+06	6.09854e+06	1.59569e+06	1.98228e+06
8,8a-Deoxyoleandolide	C20 H36 O6	Positive	3.14337e+08	6.47105e+08	4.94435e+08	1.50545e+08	2.52699e+08	4.25394e+08	2.4478e+08	3.52977e+08	2.40407e+08	1.95307e+08	1.91149e+08	1.82675e+08	4.03825e+08	1.9786e+08	2.05622e+08	1.80256e+08	1.14742e+08	8.74967e+08	3.42951e+08	3.82112e+08	2.68064e+08	1.83864e+08	2.65242e+08	2.40509e+08	1.63094e+08	1.98519e+08	1.95648e+08	1.87209e+08	3.13931e+08	2.6303e+08	2.0009e+08	1.10714e+08	3.0093e+08	9.80435e+08	2.07776e+08	2.05218e+08	2.45309e+08	4.75135e+08	3.90771e+08	2.31603e+08	1.88406e+08	4.03818e+08	1.14336e+08	3.53419e+08	2.43607e+08	1.98521e+08	3.7671e+08
7-methyl-3-nitroimidazo[1,2-a]pyridine	C8 H7 N3 O2	Positive	5.32318e+07	4.19251e+07	4.44771e+07	5.09311e+07	5.84754e+07	5.96991e+07	4.68287e+07	4.27249e+07	5.21833e+07	4.87426e+07	4.19989e+07	4.61134e+07	4.98267e+07	4.34495e+07	4.24679e+07	4.81259e+07	3.25286e+07	5.1021e+07	4.58762e+07	4.06166e+07	4.00157e+07	4.62642e+07	4.66097e+07	4.01912e+07	4.66454e+07	4.90084e+07	4.80961e+07	3.7999e+07	4.79503e+07	5.01014e+07	4.23668e+07	3.98434e+07	4.25875e+07	3.99358e+07	3.67672e+07	3.95399e+07	3.66081e+07	4.00564e+07	4.00089e+07	5.67414e+07	5.40241e+07	5.23654e+07	3.71184e+07	4.72602e+07	5.20332e+07	3.97206e+07	4.04709e+07
7Î±-Hydroxy-3-oxo-4-cholen-24-oic acid	C24 H36 O4	Positive	1.98153e+06	3.41623e+06	2.80286e+06	2.09056e+06	3.28197e+06	1.21432e+06	2.56167e+06	3.23207e+06	3.02191e+06	1.867e+06	2.56053e+06	1.861e+06	3.90178e+06	2.5959e+06	2.52286e+06	3.93692e+06	866270	2.17647e+06	3.31059e+06	3.694e+06	2.76805e+06	2.56287e+06	2.66715e+06	5.92638e+06	3.04937e+06	3.0833e+06	2.94562e+06	3.18583e+06	3.21478e+06	1.72272e+06	2.62821e+06	1.61109e+06	2.55272e+06	2.32789e+06	1.03691e+06	1.47704e+06	3.24929e+06	1.46521e+06	2.91761e+06	3.41304e+06	1.57543e+06	2.22196e+06	1.62351e+06	2.19599e+06	1.58457e+06	1.06868e+06	4.21355e+06
7-Dechlorogriseofulvin	C17 H18 O6	Positive	4.26736e+06	1.45448e+07	4.348e+06	1.7446e+06	5.34798e+06	4.40527e+06	7.66933e+06	2.94055e+06	97344.2	3.52862e+06	3.79575e+06	5.19933e+06	6.11807e+06	3.40733e+06	4.41966e+06	2.13504e+06	3.30237e+06	79190.3	1.33201e+06	4.33471e+06	1.23248e+07	4.10488e+06	5.10138e+06	9.87921e+06	2.20906e+06	2.65032e+06	3.54296e+06	3.66612e+06	8.39531e+06	77586.1	75918.8	69921.9	81801.3	3.1528e+06	76243.8	84393.9	239737	1.13007e+06	98170.7	1.30756e+06	4.90068e+06	77367.6	77596.8	82034.2	904963	82998.1	79127.5
7,8-Didehydro-4,5-epoxymorphinan-3,6-diol	C16 H17 N O3	Positive	1.12662e+06	6.51976e+06	1.17293e+06	5.93136e+06	1.37276e+06	282036	2.92665e+06	1.79015e+06	1.09012e+06	3.62087e+06	578304	8.72949e+06	4.04023e+06	2.27668e+06	667333	3.10029e+06	2.68069e+06	628962	1.05015e+06	1.47732e+06	5.6044e+06	5.16923e+06	4.26566e+06	2.22905e+06	972471	941712	3.79791e+06	2.0493e+06	696515	1.3418e+06	271160	395811	5.74339e+06	3.10197e+06	2.27788e+06	547427	93275.8	3.4085e+06	3.53928e+06	3.3543e+06	1.49411e+06	1.20041e+06	1.06792e+06	1.86831e+06	1.29278e+06	3.68634e+06	1.01464e+07
6-Methylquinoline	C10 H9 N	Positive	1.47829e+08	1.09652e+08	1.76292e+08	1.26397e+08	1.38583e+08	2.01096e+08	1.28973e+08	1.40283e+08	2.00239e+08	1.27034e+08	1.00646e+08	1.2169e+08	1.3235e+08	1.36514e+08	1.48975e+08	2.0457e+08	6.44908e+07	1.87761e+08	1.30977e+08	1.87976e+08	1.35751e+08	1.73688e+08	1.55649e+08	1.50129e+08	1.8389e+08	1.78604e+08	1.51743e+08	1.24628e+08	1.1823e+08	1.6706e+08	8.90465e+07	1.25284e+08	1.16176e+08	1.31362e+08	1.04074e+08	1.28557e+08	1.17706e+08	1.55322e+08	1.97853e+08	1.79412e+08	1.32692e+08	1.21482e+08	8.38953e+07	1.35666e+08	1.50576e+08	1.69925e+08	2.83456e+08
6-hydroxypseudooxynicotine	C10 H14 N2 O2	Positive	4.38363e+06	3.96925e+06	3.79349e+06	6.97371e+06	6.31688e+06	5.22671e+06	2.19201e+06	5.17957e+06	5.96277e+06	2.36165e+06	3.44053e+06	7.03201e+06	6.61011e+06	5.07933e+06	4.55567e+06	4.66182e+06	1.79919e+06	7.24147e+06	2.65795e+06	6.0598e+06	9.57268e+06	5.84679e+06	5.13457e+06	4.59802e+06	4.56912e+06	6.78424e+06	4.90787e+06	6.42718e+06	4.52046e+06	6.04864e+06	5.48956e+06	5.66839e+06	7.4328e+06	4.0663e+06	5.44738e+06	7.77437e+06	4.12385e+06	5.96389e+06	6.53388e+06	7.85442e+06	4.01957e+06	6.88381e+06	2.97034e+06	6.68088e+06	5.21413e+06	3.92775e+06	6.86941e+06
6-[8-Hydroxy-1-(hydroxymethyl)octahydro-2H-quinolizin-3-yl]-2-piperidinone	C15 H26 N2 O3	Positive	3.31904e+09	3.16751e+09	3.16565e+09	2.7979e+09	2.84112e+09	2.60881e+09	2.28055e+09	2.81255e+09	3.45319e+09	2.79727e+09	1.52475e+09	2.79909e+09	3.82324e+09	3.10439e+09	3.10117e+09	3.57667e+09	1.61096e+09	3.28323e+09	2.41691e+09	3.17394e+09	3.10912e+09	2.78891e+09	2.54351e+09	2.53846e+09	3.2846e+09	2.85716e+09	2.70646e+09	2.39128e+09	2.35273e+09	2.69324e+09	2.49095e+09	2.40885e+09	2.0919e+09	2.11943e+09	2.33157e+09	2.26383e+09	2.35782e+09	2.16414e+09	2.39338e+09	3.16252e+09	2.75278e+09	2.45931e+09	2.22197e+09	2.23367e+09	2.56017e+09	1.77459e+09	3.07743e+09
6,9,11,13,14-Pentahydroxy-11-isopropyl-3,7,10-trimethyl-15-oxapentacyclo[7.5.1.0~1,6~.0~7,13~.0~10,14~]pentadec-2-yl acetate	C22 H34 O8	Positive	6.33348e+06	1.3499e+07	5.80982e+06	4.58818e+06	7.07745e+06	4.37472e+06	3.55393e+06	4.6429e+06	4.36242e+06	4.87241e+06	2.88717e+06	3.83312e+06	8.7527e+06	5.95921e+06	4.26019e+06	5.24692e+06	3.22571e+06	6.23138e+06	1.34413e+07	4.72753e+06	4.6132e+06	3.88407e+06	4.11806e+06	5.4503e+06	4.25389e+06	6.39199e+06	5.29905e+06	5.19205e+06	4.79615e+06	5.05222e+06	4.52155e+06	3.30499e+06	5.50748e+06	1.47316e+07	4.11627e+06	4.57235e+06	3.85671e+06	4.74508e+06	7.44e+06	6.4937e+06	4.55088e+06	8.26677e+06	4.26924e+06	5.32329e+06	6.14029e+06	4.71547e+06	6.12799e+06
6,11-dihydro-5H-benzo[a]carbazole	C16 H13 N	Positive	62126.8	70602.9	56039.8	53367.4	54343.4	45891	79980.6	64951.1	54856.3	51406.5	112718	68045.9	68302.8	50432.9	62991.2	108293	95424.2	61568.8	57323.2	67288.8	75519.3	84142.9	346775	60832.4	83212.1	53693.2	57907.5	142532	69327.8	126666	50068.3	50390.7	102267	59073.6	73259.5	56055.6	90516.2	56788.4	55080.9	61227.1	68468.8	49776.8	54693.2	47231.1	55609.8	50516.9	54934.7
6-(4-methoxyphenyl)pyrimidine-2,4-diamine	C11 H12 N4 O	Positive	6.34266e+06	7.58847e+06	4.52893e+07	4.82485e+06	5.88903e+06	4.27534e+06	7.22727e+06	5.28413e+06	4.90386e+06	3.57398e+06	5.46884e+06	6.34766e+06	4.74476e+06	4.96945e+06	2.84501e+06	7.82857e+06	1.7352e+07	2.99839e+06	5.27064e+06	3.17498e+07	3.29773e+07	4.61954e+06	4.09387e+07	4.8486e+06	2.04609e+07	3.37909e+06	2.13159e+06	2.86204e+07	3.48266e+06	4.83825e+07	4.91325e+06	2.79157e+06	4.34018e+07	2.48086e+06	7.72667e+06	3.37824e+06	3.72469e+07	4.87303e+06	5.38899e+06	1.68733e+07	2.01271e+07	1.14051e+07	2.14714e+07	2.83365e+06	3.4987e+06	1.20158e+07	7.01173e+06
5α-Dihydrotestosterone glucuronide	C25 H38 O8	Positive	1.08067e+07	9.4107e+06	1.38025e+07	6.74549e+06	7.92086e+06	9.37978e+06	8.04276e+06	7.0959e+06	8.39507e+06	7.14337e+06	4.91205e+06	7.66376e+06	1.17297e+07	1.14117e+07	8.22151e+06	8.3319e+06	4.58379e+06	7.63257e+06	6.8142e+06	1.24001e+07	8.57259e+06	5.95095e+06	1.05794e+07	1.18516e+07	7.94422e+06	6.38009e+06	7.26553e+06	1.01478e+07	6.12508e+06	1.27692e+07	7.17899e+06	6.21271e+06	9.83116e+06	1.07688e+07	1.00936e+07	6.08654e+06	1.03853e+07	5.88963e+06	1.15306e+07	6.46175e+06	7.73328e+06	7.9389e+06	7.48008e+06	7.8104e+06	7.01243e+06	8.62843e+06	1.21804e+07
5-O-methyl embelin	C18 H28 O4	Positive	2.08361e+06	1.21691e+06	1.1369e+06	366874	565368	913726	1.23323e+06	839149	671452	843849	574102	650573	1.26277e+06	862116	313981	714773	512795	454401	696066	946163	1.16653e+06	1.22822e+06	1.09828e+06	1.35306e+06	984335	523574	721380	1.09632e+06	721037	578898	1.69205e+06	722033	876341	1.99637e+06	344277	768150	1.00556e+06	241699	985416	747041	563769	565574	874151	340757	836049	866700	1.0186e+06
5-Nitro-o-toluidine	C7 H8 N2 O2	Positive	2.35121e+07	1.35234e+07	1.30645e+07	1.05877e+07	1.45295e+07	2.17199e+07	1.5205e+07	9.35268e+06	1.11421e+07	4.61822e+06	7.13991e+06	1.36204e+07	1.60028e+07	9.16649e+06	5.24347e+06	9.9351e+06	9.55259e+06	2.01868e+07	1.4576e+07	7.14275e+06	7.05103e+06	1.51478e+07	1.50409e+07	1.41428e+07	1.16121e+07	9.96606e+06	1.20879e+07	1.41638e+07	1.73348e+07	1.28104e+07	1.31518e+07	5.86362e+06	5.74983e+06	4.73845e+06	7.66666e+06	1.02686e+07	2.17615e+07	5.47717e+06	8.70096e+06	4.90063e+06	1.86587e+06	1.26865e+07	6.22348e+06	5.64473e+06	8.05116e+06	9.77296e+06	9.93375e+06
5-Methoxy-3-indoleaceate	C11 H11 N O3	Positive	8.51744e+06	8.12849e+06	1.97635e+07	1.84729e+07	1.36261e+07	1.46842e+07	1.35351e+07	1.19346e+07	1.80137e+07	8.41749e+06	8.48605e+06	8.86308e+06	1.99092e+07	1.62384e+07	1.85264e+07	1.64756e+07	3.89224e+06	1.79015e+07	1.04266e+07	1.13095e+07	1.36955e+07	1.70643e+07	1.11869e+07	1.40752e+07	1.23199e+07	1.11129e+07	1.4205e+07	8.62092e+06	1.30423e+07	1.07088e+07	1.26115e+07	8.72747e+06	7.27427e+06	1.20114e+07	8.45982e+06	1.31299e+07	9.22024e+06	1.09519e+07	9.31068e+06	2.92194e+07	8.44828e+06	2.4202e+07	4.86553e+06	1.11267e+07	8.51794e+06	1.49931e+07	1.67728e+07
5-Hydroxyindole-3-acetic acid	C10 H9 N O3	Positive	1.34122e+07	1.03486e+07	1.12391e+07	1.35209e+07	1.19318e+07	1.02173e+07	1.19316e+07	7.58815e+06	8.30141e+06	6.60589e+06	2.89669e+06	7.61728e+06	1.53925e+07	9.9408e+06	8.77567e+06	1.19786e+07	3.42978e+06	1.02888e+07	7.58171e+06	7.44217e+06	1.32266e+07	1.16893e+07	6.4317e+06	1.00938e+07	8.86174e+06	8.29009e+06	1.21619e+07	6.07307e+06	9.94831e+06	1.05879e+07	6.63542e+06	6.6798e+06	7.92484e+06	7.15888e+06	5.19518e+06	7.32985e+06	1.11777e+07	7.87047e+06	8.03657e+06	1.46654e+07	7.83063e+06	1.60487e+07	3.63604e+06	8.1418e+06	1.02248e+07	9.84257e+06	9.66471e+06
5-guanidino-3-methyl-2-oxopentanoic acid	C7 H13 N3 O3	Positive	9.65222e+06	4.49068e+06	1.3358e+07	6.63266e+06	5.14958e+06	7.73723e+06	2.30326e+07	4.21239e+06	9.30612e+06	1.96102e+07	3.88108e+06	1.0523e+07	6.07707e+06	1.31514e+07	6.50616e+06	6.74784e+06	1.18227e+07	3.30699e+06	1.79959e+07	3.71104e+06	7.89718e+06	1.1056e+07	4.06325e+06	1.27635e+07	3.66229e+07	7.07728e+06	6.37884e+06	2.19707e+07	4.167e+06	7.79655e+06	9.66246e+06	1.69699e+07	4.20862e+06	4.14434e+06	5.3279e+06	8.65153e+06	1.02865e+07	6.59688e+06	1.65919e+07	8.71224e+06	1.26528e+07	3.43238e+06	3.09811e+07	3.92597e+06	6.23697e+06	4.61983e+06	1.28184e+07
5-Fluoro-3,5-AB-PFUPPYCA	C20 H26 F2 N4 O2	Positive	5.62619e+06	8.06911e+06	5.33967e+06	2.52835e+06	2.46294e+06	2.59658e+06	3.32071e+06	5.37367e+06	1.75723e+06	2.06389e+06	2.46065e+06	2.21679e+06	2.41154e+06	2.38532e+06	2.09175e+06	3.46812e+06	1.61779e+06	1.86578e+06	2.16865e+06	2.52905e+06	2.68984e+06	2.47268e+06	3.67682e+06	4.31717e+06	1.53684e+06	2.0592e+06	2.96545e+06	3.1092e+06	1.93018e+06	4.39578e+06	2.85972e+06	1.94054e+06	3.96496e+06	3.48037e+06	5.50097e+06	1.87465e+06	5.05136e+06	2.2113e+06	3.99746e+06	2.06073e+06	1.73879e+06	1.26429e+06	1.46958e+06	1.6072e+06	1.48172e+06	855875	3.27741e+06
5-Aminolevulinic acid hydrochloride	C5 H9 N O3	Positive	3.81804e+06	7.96144e+06	3.86546e+06	8.5433e+06	1.98373e+07	3.26637e+06	3.72785e+06	5.77888e+06	6.15089e+06	6.14473e+06	2.50304e+06	4.03166e+06	3.90915e+06	1.76987e+07	5.32755e+06	6.19163e+06	6.45056e+06	8.26026e+06	1.39502e+07	5.91888e+06	6.79505e+06	1.63721e+07	3.07895e+06	7.11026e+06	1.65974e+07	3.63315e+06	3.89016e+06	6.11805e+06	7.12762e+06	8.62607e+06	3.22718e+06	8.42866e+06	2.9309e+06	3.87402e+06	3.88741e+06	4.35102e+06	3.23509e+06	3.80739e+06	4.61035e+06	1.88939e+07	7.90517e+06	3.02784e+06	5.70198e+06	8.64073e+06	1.138e+07	2.80107e+06	5.4264e+06
5,7-dihydroxy-3,8-dimethoxy-2-phenyl-4H-chromen-4-one	C17 H14 O6	Positive	504720	393812	418164	448291	572133	417499	406066	333162	460056	372345	341778	476434	377128	418600	475031	461676	327629	477074	412316	439663	434058	452235	440451	390266	455059	472945	398943	325390	460862	506634	395574	397648	486858	284382	362707	387985	441349	435811	450602	530591	463259	355051	485066	576379	483505	594946	407080
5(Z),8(Z),11(Z)-Eicosatrienoic acid methyl ester	C21 H36 O2	Positive	423363	92476.8	109599	277029	160754	862733	135690	77458.5	1.53785e+06	436300	355502	206855	67425.5	247914	875385	414743	270838	345937	717847	161336	77056.7	613878	81225.2	357974	971343	215035	485248	462965	454492	75101.1	106219	605289	71545.3	89026.5	63805.5	191393	191668	249942	241271	1.11453e+06	273881	137720	689506	270593	433626	440372	197621
5-(6-hydroxy-6-methyloctyl)-2,5-dihydrofuran-2-one	C13 H22 O3	Positive	1.41872e+06	1.25614e+06	1.92356e+06	4.45137e+06	2.07567e+06	715026	1.48168e+06	2.98499e+06	3.83154e+06	4.96742e+06	3.4403e+06	3.67296e+06	4.23555e+06	5.85417e+06	5.82592e+06	8.68287e+06	1.07327e+07	1.60784e+07	5.20831e+06	1.13795e+06	2.62486e+06	2.51053e+06	6.72979e+06	1.44429e+06	5.3666e+06	6.89466e+06	4.58085e+06	2.98439e+06	1.84379e+07	489712	2.692e+06	1.59912e+06	2.10755e+06	2.53653e+06	2.18462e+06	1.32152e+07	5.17379e+06	1.68087e+07	1.27891e+06	6.75557e+06	4.02107e+06	2.04755e+06	2.98901e+06	844599	7.47753e+06	3.61229e+06	668641
4-Sulfanyldihydro-3(2H)-furanone	C4 H6 O2 S	Positive	1.25179e+07	1.45181e+07	6.61359e+06	9.58535e+06	1.91078e+07	1.05661e+07	6.1569e+06	5.18576e+06	4.91719e+06	4.46064e+06	7.36279e+06	6.16104e+06	9.19665e+06	5.63209e+06	1.70694e+07	5.53386e+06	3.42272e+06	2.04186e+07	9.14138e+06	5.73417e+06	6.99634e+06	1.06423e+07	5.5874e+06	6.48971e+06	2.87885e+06	6.46247e+06	1.47384e+07	6.29333e+06	1.36223e+07	6.03902e+06	4.84882e+06	5.89696e+06	1.7042e+07	8.10531e+06	1.65128e+07	5.4511e+06	3.15301e+06	1.05314e+07	9.98359e+06	7.60864e+06	1.76613e+07	1.01211e+07	5.42472e+06	1.23977e+07	1.8846e+07	1.1724e+07	1.28885e+07
4-Oxocyclohexanecarboxylic acid	C7 H10 O3	Positive	4.71752e+06	9.95215e+06	5.79568e+06	3.56614e+06	8.41751e+06	4.65514e+06	2.6283e+06	3.92056e+06	4.54956e+06	4.15331e+06	3.04472e+06	4.05345e+06	6.34971e+06	4.19595e+06	2.99224e+06	4.24124e+06	1.86139e+06	5.31165e+06	9.51163e+06	3.18727e+06	2.65125e+06	4.20973e+06	2.93566e+06	3.42337e+06	3.4152e+06	3.87401e+06	3.46218e+06	2.46546e+06	3.56552e+06	2.87642e+06	2.55939e+06	1.57092e+06	2.34273e+06	1.10057e+07	3.24308e+06	3.98369e+06	2.52949e+06	4.63186e+06	4.9667e+06	6.11907e+06	2.35067e+06	5.30221e+06	2.24914e+06	3.85191e+06	5.60455e+06	2.82449e+06	4.19729e+06
4-Methyleneglutamic acid	C6 H9 N O4	Positive	658998	878739	475280	666311	635827	560621	511100	613537	709473	796183	989413	694577	797457	662301	976752	660921	701874	600762	583961	403194	664394	806272	640955	546839	660275	591073	508499	472312	518636	379194	896105	603645	1.01866e+06	530030	861378	677862	677249	808092	395773	629617	523037	786928	836567	470295	900262	756106	810887
4-Methylcarbostyril	C10 H9 N O	Positive	1.60976e+07	1.17284e+07	2.19574e+07	1.69376e+07	1.63968e+07	2.33389e+07	1.58347e+07	1.44063e+07	1.71878e+07	1.58851e+07	1.03571e+07	1.5015e+07	1.4252e+07	1.24867e+07	1.87145e+07	2.29611e+07	5.79185e+06	2.14623e+07	1.5016e+07	2.09234e+07	1.45412e+07	1.79525e+07	1.71538e+07	1.73122e+07	1.6175e+07	1.98466e+07	1.83092e+07	1.39948e+07	1.24195e+07	1.45152e+07	9.56184e+06	1.30062e+07	1.33595e+07	1.46409e+07	1.27946e+07	1.4038e+07	1.31226e+07	1.79806e+07	2.26611e+07	2.05064e+07	1.1681e+07	1.30683e+07	1.00546e+07	1.43737e+07	1.80244e+07	2.27789e+07	2.09616e+07
4-Methoxyaniline	C7 H9 N O	Positive	6.05223e+07	5.0538e+07	5.87158e+07	5.00074e+07	4.49969e+07	5.81141e+07	4.48991e+07	4.593e+07	4.98523e+07	4.15182e+07	2.53288e+07	4.5354e+07	5.43195e+07	4.14975e+07	5.01315e+07	5.65883e+07	2.45894e+07	5.37906e+07	3.76604e+07	5.75544e+07	4.67269e+07	4.257e+07	4.50801e+07	5.01356e+07	4.7249e+07	4.29884e+07	4.25109e+07	4.63562e+07	3.34442e+07	5.1476e+07	3.82986e+07	3.29628e+07	3.95335e+07	3.93699e+07	3.90434e+07	3.41963e+07	4.03712e+07	3.70824e+07	4.20056e+07	4.98984e+07	4.05926e+07	5.09941e+07	3.38079e+07	4.90884e+07	4.06752e+07	3.62546e+07	5.48256e+07
4-Iodoanisole	C7 H7 I O	Positive	195884	258912	197853	232683	217026	215157	187648	258577	252275	235286	254724	215235	234882	222116	209668	216159	203243	242869	213985	198801	240397	223112	239615	191820	217912	233109	199380	192348	199447	240482	218928	209883	225490	249057	224749	251723	230093	259027	184726	208986	208897	200827	213978	202399	225275	226328	202999
4-Hydroxyprolylleucine	C11 H20 N2 O4	Positive	3.73077e+06	1.15764e+06	2.60668e+06	211461	850470	1.31068e+06	4.46473e+06	354916	3.20112e+06	3.0953e+06	264359	1.4728e+06	959056	1.27428e+06	959223	1.00513e+06	295698	192787	844292	1.4316e+06	1.71217e+06	1.76254e+06	1.25857e+06	1.58056e+06	3.19707e+06	691005	854114	1.93173e+06	294007	605280	380256	1.67752e+06	538165	1.03506e+06	378891	658745	2.06309e+06	764603	2.31558e+06	1.1488e+06	526647	182153	3.87509e+06	641621	582917	1.65872e+06	2.15443e+06
4-Hydroxybenzaldehyde	C7 H6 O2	Positive	1.15397e+07	1.54184e+07	1.36115e+07	1.12688e+07	1.1954e+07	1.55107e+07	1.36367e+07	1.76942e+07	1.55046e+07	1.57787e+07	1.37064e+07	1.27741e+07	1.62101e+07	6.86193e+06	1.39911e+07	1.55334e+07	8.78473e+06	4.60328e+07	1.31302e+07	1.20946e+07	1.49155e+07	1.46773e+07	1.58027e+07	2.34919e+07	1.59939e+07	1.84188e+07	2.17097e+07	1.02404e+07	1.5731e+07	9.03443e+06	1.3796e+07	1.37197e+07	1.27754e+07	1.08265e+07	8.25935e+06	1.25413e+07	1.12846e+07	1.77359e+07	1.14272e+07	2.98628e+07	1.47868e+07	1.48448e+07	3.92303e+06	1.16816e+07	1.02657e+07	2.18486e+07	2.43146e+07
4-Hydroxy-5-methoxy-4-[2-methyl-3-(3-methyl-2-buten-1-yl)-2-oxiranyl]-1-oxaspiro[2.5]octan-6-one	C16 H24 O5	Positive	3.65401e+06	7.3311e+06	4.01677e+06	3.99862e+06	4.16681e+06	2.78124e+06	1.91707e+06	3.73876e+06	3.75246e+06	2.6848e+06	1.59685e+06	2.62974e+06	5.29526e+06	2.97193e+06	3.17091e+06	3.05745e+06	1.45957e+06	4.6044e+06	6.03329e+06	3.41766e+06	2.24021e+06	4.48468e+06	2.57337e+06	3.0043e+06	2.72011e+06	3.46137e+06	2.61624e+06	1.9174e+06	1.92196e+06	2.71691e+06	1.89417e+06	1.54242e+06	2.53169e+06	8.48929e+06	2.95077e+06	2.62186e+06	2.32455e+06	2.11527e+06	3.86451e+06	4.6458e+06	2.09905e+06	4.67664e+06	2.17582e+06	3.28972e+06	3.27877e+06	1.50295e+06	3.99251e+06
4-Amino-3-[(1-carboxyvinyl)oxy]-1,5-cyclohexadiene-1-carboxylic acid	C10 H11 N O5	Positive	640074	1.11143e+06	2.51006e+06	1.72893e+07	5.68301e+06	631218	2.33803e+06	4.80246e+06	4.00464e+06	900184	4.84232e+06	2.37907e+06	7.04603e+06	3.42269e+06	1.70961e+07	1.79271e+07	1.94203e+06	2.57605e+06	511390	5.47474e+06	3.05488e+06	2.36616e+06	771554	3.80201e+06	1.26844e+07	539507	554359	4.8862e+06	3.82088e+06	5.16497e+06	1.97751e+06	6.59007e+06	2.37935e+06	5.65453e+06	5.75125e+06	483099	4.85828e+06	3.32641e+06	7.00193e+06	2.25608e+07	1.49305e+06	6.93063e+06	1.01376e+06	2.90042e+07	532442	1.06592e+06	3.66754e+06
4-{(Z)-[(4E,7Z,16Z,19Z)-1-Hydroxy-4,7,10,13,16,19-docosahexaen-1-ylidene]amino}butanoic acid	C26 H39 N O3	Positive	1.92759e+06	7.16608e+06	1.55103e+06	2.92335e+06	5.16588e+06	1.09379e+06	3.91769e+06	812759	3.12257e+06	368688	259614	984196	2.14006e+06	1.38516e+06	484247	2.37111e+06	482637	1.94096e+06	1.183e+06	3.53704e+06	2.74868e+06	3.44203e+06	6.62284e+06	1.29058e+07	3.89253e+06	3.11314e+06	1.59655e+06	3.6003e+06	2.78725e+06	902215	757460	645472	6.82638e+06	1.55789e+06	5.61033e+06	897763	1.32399e+06	500430	3.32314e+06	5.73187e+06	4.11604e+06	1.87813e+06	2.57463e+06	1.27341e+06	3.06416e+06	839219	1.05664e+06
4-(Trimethylammonio)-3-(undecanoyloxy)butanoate	C18 H35 N O4	Positive	4.14494e+06	4.8524e+06	4.33093e+06	4.08304e+06	3.09709e+06	5.88571e+06	2.81185e+06	3.70102e+06	4.15477e+06	1.34932e+06	1.40099e+06	6.29153e+06	2.8425e+06	3.458e+06	2.70818e+06	3.12958e+06	913022	3.85088e+06	1.16362e+06	2.34138e+06	1.39652e+06	1.74993e+06	5.11563e+06	5.06044e+06	4.47622e+06	5.02052e+06	2.53608e+06	1.67149e+06	1.50827e+06	1.59802e+06	1.70716e+06	1.86641e+06	1.7699e+06	2.13243e+06	1.0135e+06	2.20309e+06	1.15234e+06	2.2531e+06	3.76634e+06	5.47292e+06	1.64401e+06	3.42605e+06	931422	2.31548e+06	1.98884e+06	1.14666e+06	3.39706e+06
4-(Heptyloxy)benzoic acid	C14 H20 O3	Positive	567494	268605	151720	465205	439377	443512	434965	317105	766023	338816	294091	680009	354433	685057	363502	513414	415619	423458	120958	615053	498243	375790	525091	619483	208622	324794	843864	244536	298488	556493	102519	285211	538854	205385	456085	427516	748278	366199	608230	807056	1.23611e+06	1.39379e+06	591519	363527	875908	370466	1.15644e+06
4-(3,4-dihydro-2H-1,5-benzodioxepin-7-ylmethyl)-1lambda~6~,4-thiazinane-1,1-dione	C14 H19 N O4 S	Positive	381188	1.41276e+06	1.69913e+06	204137	659136	1.33832e+06	140703	242646	260717	695920	536342	1.59544e+06	1.18846e+06	1.32861e+06	1.04239e+06	146251	193571	1.02524e+06	1.15502e+06	163376	1.49881e+06	1.06611e+06	1.35031e+06	161724	456058	250184	1.18158e+06	229192	72305.2	719814	1.57405e+06	162193	1.48034e+06	1.26755e+06	176438	1.40868e+06	282583	1.14437e+06	1.51005e+06	1.60441e+06	1.22943e+06	1.86604e+06	1.24285e+06	1.34188e+06	1.83124e+06	1.03563e+06	1.59672e+06
4-(2-Aminopropoxy)-3,5-dimethylphenol	C11 H17 N O2	Positive	1.32372e+07	1.59565e+07	1.3649e+07	1.40605e+07	1.3739e+07	1.10441e+07	1.0677e+07	1.08573e+07	1.53654e+07	1.03158e+07	8.42529e+06	1.41426e+07	1.54991e+07	1.26761e+07	1.28298e+07	1.43305e+07	6.67979e+06	1.48225e+07	1.21278e+07	1.44101e+07	1.48765e+07	1.62726e+07	9.2475e+06	1.13056e+07	1.72396e+07	1.79466e+07	1.28615e+07	1.10092e+07	1.04164e+07	1.01618e+07	1.43974e+07	1.11769e+07	9.20367e+06	8.35801e+06	9.16832e+06	1.23328e+07	9.11622e+06	1.33944e+07	1.29878e+07	1.53473e+07	1.14053e+07	1.08431e+07	9.13203e+06	8.84988e+06	1.49562e+07	6.42755e+06	1.31543e+07
3-Ureidopropionic acid	C4 H8 N2 O3	Positive	1.36512e+06	3.44408e+06	1.72521e+06	5.76243e+06	7.49901e+06	4.03767e+06	2.09257e+06	3.43564e+06	3.38636e+06	5.02411e+06	5.04577e+06	4.42288e+06	3.91901e+06	4.78359e+06	2.81055e+06	5.95163e+06	2.03114e+06	4.91566e+06	4.51221e+06	4.99346e+06	3.18712e+06	4.46762e+06	3.68687e+06	4.19349e+06	6.73391e+06	4.3104e+06	7.11185e+06	3.4255e+06	5.31871e+06	3.67488e+06	2.64427e+06	5.92925e+06	2.24323e+06	2.26005e+06	2.04312e+06	7.74825e+06	2.27422e+06	5.46555e+06	2.0962e+06	6.17977e+06	5.87418e+06	3.50704e+06	5.69617e+06	3.91836e+06	3.86865e+06	3.73095e+06	2.39243e+06
3-Tropanol	C8 H15 N O	Positive	1.21821e+06	1.23216e+06	3.48263e+06	1.39522e+06	4.01481e+06	2.01127e+06	2.88439e+06	1.33029e+06	3.6057e+06	4.05534e+06	626517	2.14786e+06	2.96018e+06	1.40356e+06	3.57445e+06	2.1464e+06	816374	2.55003e+06	1.71127e+06	2.29424e+06	3.13976e+06	2.28327e+06	1.41244e+06	828503	1.81309e+06	1.34586e+06	1.7304e+06	2.91883e+06	975570	1.39245e+06	1.75347e+06	1.09641e+06	1.203e+06	1.39534e+06	816223	1.25744e+06	1.31663e+06	613994	2.97864e+06	1.30382e+06	1.65439e+06	1.2175e+06	1.42979e+06	1.40628e+06	3.47959e+06	514464	3.08273e+06
3-Phenylpropanoic acid	C9 H10 O2	Positive	8.50411e+06	3.5276e+06	7.639e+06	9.77065e+06	8.99709e+06	9.85213e+06	5.28526e+06	7.83004e+06	1.34105e+07	3.69195e+06	5.19983e+06	5.37256e+06	4.80519e+06	5.30625e+06	9.37362e+06	7.75006e+06	3.69814e+06	8.75311e+06	6.69236e+06	5.57041e+06	5.61325e+06	7.09927e+06	5.08164e+06	7.65839e+06	3.40283e+06	6.35323e+06	8.75483e+06	5.97935e+06	6.79047e+06	6.09285e+06	8.6727e+06	1.03995e+07	4.69681e+06	4.65829e+06	4.88928e+06	5.76253e+06	7.32586e+06	4.78498e+06	6.33012e+06	1.0631e+07	8.83475e+06	1.11132e+07	4.56151e+06	6.60973e+06	6.20565e+06	5.70365e+06	8.35787e+06
3-oxolauric acid	C12 H22 O3	Positive	3.59367e+06	1.12515e+07	7.18597e+06	4.03376e+06	9.45272e+06	4.48091e+06	2.33331e+06	5.59968e+06	7.6541e+06	5.85289e+06	2.07618e+06	4.48394e+06	5.59087e+06	5.73104e+06	5.61744e+06	4.0194e+06	1.76479e+06	7.31631e+06	1.02933e+07	3.77692e+06	3.61256e+06	3.59118e+06	4.75174e+06	2.80117e+06	3.3938e+06	4.70694e+06	5.01041e+06	3.00724e+06	1.7946e+06	3.71634e+06	3.8985e+06	2.70865e+06	3.39256e+06	1.43844e+07	2.80306e+06	4.14203e+06	3.01049e+06	3.13039e+06	4.53737e+06	5.39602e+06	3.34893e+06	5.84349e+06	3.8051e+06	4.9186e+06	5.88972e+06	3.68311e+06	6.05713e+06
3-Oxalomalic acid	C6 H6 O8	Positive	7.19139e+06	9.59348e+06	9.24228e+06	9.57362e+06	1.06184e+07	9.0997e+06	8.09007e+06	8.29327e+06	7.5817e+06	8.24605e+06	8.03299e+06	5.04934e+06	9.42981e+06	8.49521e+06	7.90948e+06	7.90878e+06	5.83927e+06	1.0857e+07	9.09497e+06	8.29304e+06	7.80614e+06	9.62146e+06	9.43121e+06	9.93365e+06	1.07042e+07	1.15898e+07	1.3749e+07	9.77222e+06	1.13843e+07	9.95704e+06	8.673e+06	1.135e+07	9.89933e+06	8.83244e+06	8.99927e+06	9.58837e+06	7.5943e+06	1.17849e+07	9.54483e+06	7.78323e+06	1.35619e+07	1.21543e+07	6.99692e+06	1.11235e+07	1.02765e+07	8.41908e+06	6.59838e+06
3-Methylsulfolene	C5 H8 O2 S	Positive	2.39978e+07	3.0407e+07	2.02562e+07	2.72267e+07	3.02085e+07	3.77414e+07	1.68363e+07	2.96599e+07	2.44869e+07	2.34605e+07	2.13282e+07	2.35875e+07	2.95161e+07	2.45581e+07	2.7042e+07	3.29153e+07	1.29834e+07	2.85581e+07	1.77446e+07	2.62327e+07	3.36838e+07	2.52807e+07	2.5449e+07	2.97422e+07	3.30368e+07	2.82091e+07	3.46295e+07	3.04443e+07	2.00071e+07	2.1967e+07	2.26549e+07	2.38733e+07	2.2881e+07	1.95733e+07	2.08547e+07	2.66388e+07	2.83547e+07	3.65687e+07	3.76074e+07	3.85041e+07	2.51929e+07	2.53719e+07	2.25581e+07	2.8347e+07	3.0059e+07	3.78558e+07	2.88605e+07
3-Methyl-5-(5,5,8a-trimethyl-2-methylene-7-oxodecahydro-1-naphthalenyl)pentyl acetate	C22 H36 O3	Positive	6.99065e+06	5.67032e+06	9.73187e+06	5.51563e+06	1.55417e+07	6.68812e+06	4.28762e+06	3.78375e+06	7.70022e+06	2.09723e+06	3.78708e+06	3.80985e+06	4.66092e+06	5.94832e+06	4.86234e+06	6.72183e+06	3.9294e+06	8.51371e+06	7.98799e+06	4.32735e+06	4.47359e+06	7.2115e+06	9.66595e+06	6.55979e+06	7.01887e+06	1.47187e+07	5.64646e+06	6.69482e+06	1.06903e+07	6.74773e+06	5.51048e+06	6.1916e+06	5.75588e+06	8.85211e+06	4.51315e+06	5.92845e+06	4.83261e+06	9.21176e+06	7.95323e+06	9.64968e+06	7.85464e+06	1.27481e+07	5.36635e+06	6.90052e+06	6.06893e+06	2.34468e+06	9.43078e+06
3-hydroxyoctanoylcarnitine	C15 H29 N O5	Positive	5.09005e+06	8.50002e+06	4.99295e+06	4.51254e+06	2.13337e+07	1.12972e+07	2.41508e+06	1.09217e+07	3.90355e+06	3.95045e+06	3.24693e+06	8.70821e+06	9.95003e+06	6.45778e+06	8.1762e+06	6.60293e+06	1.9465e+06	9.94415e+06	3.08116e+06	1.03672e+07	3.06698e+06	2.37988e+06	4.02093e+06	4.47383e+06	4.18696e+06	6.14392e+06	9.0889e+06	3.45173e+06	1.72954e+06	4.02312e+06	4.52754e+06	3.21876e+06	6.34131e+06	2.91617e+06	4.5985e+06	5.40677e+06	5.71303e+06	4.46619e+06	4.40065e+06	8.58526e+06	5.45387e+06	6.17754e+06	1.87906e+06	3.13568e+06	3.96516e+06	1.35015e+06	6.25926e+06
3-Hydroxy-cis-5-tetradecenoylcarnitine	C21 H39 N O5	Positive	1.42478e+06	3.01231e+06	1.97294e+06	560024	6.27058e+06	2.32109e+06	1.25846e+06	2.56334e+06	328275	133510	864587	424246	227149	528103	497072	348402	192396	2.83914e+06	195828	2.19608e+06	202729	335036	1.849e+06	2.6679e+06	363315	1.86646e+06	1.93187e+06	1.25914e+06	1.01237e+06	1.83303e+06	1.16201e+06	278111	1.80908e+06	1.32726e+06	1.58895e+06	2.07191e+06	1.23424e+06	1.17354e+06	1.41043e+06	565619	362664	1.83882e+06	201539	1.60044e+06	257012	2.09146e+06	1.779e+06
3-dehydro-6-deoxoteasterone	C28 H48 O3	Positive	1.97244e+06	6.56185e+06	2.14219e+06	5.71164e+06	358811	261680	2.29014e+06	4.26352e+06	3.78599e+06	8.52797e+06	303272	6.90173e+06	5.35471e+06	3.20424e+06	1.75474e+06	3.69216e+06	7.29851e+06	257307	5.73303e+06	4.49841e+06	8.00017e+06	344522	2.08831e+06	1.41941e+06	3.53735e+06	7.49492e+06	1.86098e+06	2.27654e+06	273580	128957	6.22679e+06	1.02781e+07	2.29586e+06	2.12806e+06	2.67529e+06	5.88953e+06	1.72595e+06	301620	1.46444e+06	5.34817e+06	1.25332e+07	168839	7.98533e+06	209759	9.66932e+06	211441	1.82706e+06
3-Chlorobenzamide	C7 H6 Cl N O	Positive	8.31549e+07	8.6143e+07	8.5045e+07	9.22466e+07	8.16036e+07	8.93305e+07	8.54189e+07	8.41667e+07	9.86189e+07	9.51981e+07	1.25221e+08	8.08237e+07	8.88484e+07	1.08488e+08	9.92408e+07	9.69115e+07	9.6369e+07	9.99292e+07	9.91292e+07	8.25026e+07	8.9406e+07	9.93455e+07	8.94705e+07	8.56392e+07	9.44143e+07	8.83879e+07	8.37812e+07	8.47994e+07	1.10831e+08	8.63463e+07	8.80453e+07	9.40182e+07	8.88705e+07	8.8442e+07	8.52757e+07	1.06887e+08	8.38373e+07	1.24458e+08	8.6251e+07	9.65186e+07	9.80721e+07	9.3767e+07	9.48534e+07	9.51403e+07	9.18248e+07	9.17819e+07	8.50316e+07
3b-Hydroxy-5-cholenoic acid	C24 H38 O3	Positive	637376	2.2023e+06	2.26666e+06	347255	1.86164e+06	480853	1.50307e+06	4.37393e+06	2.39263e+06	450558	1.12828e+06	5.729e+06	1.57898e+06	3.21499e+06	1.27953e+06	3.21252e+06	1.28546e+06	3.01964e+06	1.21689e+06	1.37475e+06	629501	2.76754e+06	1.86924e+06	1.37301e+06	267922	3.52953e+06	5.05992e+06	1.23948e+06	2.71482e+06	333003	2.49151e+06	389429	396834	220063	526630	675716	1.89027e+06	207656	1.43697e+06	421482	817547	1.01872e+06	782137	900779	1.0665e+06	1.10888e+06	2.36694e+06
3-[2-[(E)-[3-(2-carboxyethyl)-5-[(4-ethyl-3-methyl-5-oxo-pyrrolidin-2-yl)methyl]-4-methyl-pyrrol-2-ylidene]methyl]-5-[(3-ethyl-4-methyl-5-oxo-pyrrolidin-2-yl)methyl]-4-methyl-1H-pyrrol-3-yl]propanoic acid	C33 H46 N4 O6	Positive	366492	1.37734e+06	1.26406e+06	110020	7.44894e+06	854538	117866	111832	522413	185450	99157.5	2.58277e+06	111777	629835	375590	1.48454e+06	113023	88890.9	163704	692062	161294	223405	2.69279e+06	110095	861393	3.80874e+06	117310	108968	560565	355305	1.84228e+06	143003	707559	113954	136123	93459.7	642050	1.58531e+06	1.51775e+07	449155	1.47399e+06	3.03234e+06	890022	581122	330332	332597	446354
3-[(3-Hydroxydecanoyl)oxy]-4-(trimethylammonio)butanoate	C17 H33 N O5	Positive	4.31599e+06	8.47868e+06	4.16408e+06	2.95886e+06	2.17463e+07	7.43932e+06	1.66287e+06	7.62918e+06	2.34328e+06	2.94891e+06	2.03321e+06	8.96631e+06	8.67794e+06	4.61506e+06	5.99373e+06	6.25171e+06	1.38301e+06	6.14705e+06	2.17534e+06	8.60877e+06	2.58466e+06	1.69848e+06	3.91983e+06	3.65985e+06	3.24488e+06	4.38231e+06	7.5851e+06	3.31482e+06	1.16493e+06	3.49126e+06	3.36272e+06	3.37981e+06	4.37574e+06	2.28216e+06	3.07984e+06	5.41072e+06	4.7306e+06	2.66099e+06	3.17637e+06	6.18555e+06	4.69241e+06	5.32225e+06	1.43687e+06	2.62043e+06	3.15082e+06	1.23333e+06	6.23672e+06
3-[(2,6-Dimethylheptanoyl)oxy]-4-(trimethylammonio)butanoate	C16 H31 N O4	Positive	4.19847e+06	7.8157e+06	4.85051e+06	5.39093e+06	2.61697e+06	6.89906e+06	2.52547e+06	2.74343e+06	3.7861e+06	1.70605e+06	1.66833e+06	4.38308e+06	3.28877e+06	4.08632e+06	4.79366e+06	3.34804e+06	1.14627e+06	2.41461e+06	1.33096e+06	2.75481e+06	1.709e+06	1.49132e+06	4.41939e+06	8.65604e+06	3.35101e+06	3.10887e+06	2.60871e+06	1.43322e+06	2.93999e+06	1.92464e+06	2.37459e+06	1.23947e+06	2.20158e+06	3.76448e+06	1.28337e+06	3.69446e+06	1.20576e+06	1.52682e+06	3.1215e+06	9.78992e+06	2.53292e+06	4.65004e+06	1.02733e+06	2.39856e+06	1.87798e+06	1.65742e+06	3.51756e+06
3,5-di-tert-Butyl-4-hydroxybenzaldehyde	C15 H22 O2	Positive	1.10091e+07	6.97266e+06	7.19151e+06	7.26688e+06	9.48594e+06	7.69943e+06	1.09992e+07	8.06499e+06	6.30039e+06	1.16787e+07	6.8001e+06	7.47932e+06	6.78331e+06	7.43291e+06	7.06526e+06	1.0934e+07	1.00142e+07	6.7961e+06	8.98041e+06	1.0074e+07	6.63624e+06	6.77764e+06	7.23768e+06	7.99965e+06	9.62262e+06	7.60224e+06	7.14901e+06	1.03814e+07	5.48818e+06	8.54336e+06	6.71123e+06	7.94345e+06	6.09927e+06	7.90733e+06	7.01815e+06	7.84394e+06	9.8493e+06	7.10522e+06	1.10516e+07	9.12395e+06	9.17826e+06	9.07175e+06	7.8148e+06	8.29453e+06	1.31175e+07	8.31323e+06	9.651e+06
3,4-Methylenedioxy U-47700	C17 H24 N2 O3	Positive	2.50236e+09	1.50717e+08	1.07456e+08	1.79475e+09	1.97138e+09	1.85613e+09	1.41057e+08	6.65293e+07	2.1953e+09	2.04271e+09	9.99172e+07	8.07927e+07	2.58258e+09	2.05901e+09	2.17841e+09	2.20288e+09	1.37575e+09	2.11877e+09	1.66384e+09	2.31617e+09	2.11909e+09	1.28182e+08	1.24919e+08	2.01859e+09	2.01786e+09	7.21417e+07	1.79762e+08	1.91157e+09	1.41347e+09	2.02922e+08	1.8968e+09	1.79991e+09	1.95122e+09	1.56865e+08	2.02102e+09	1.46472e+09	1.84684e+09	1.54977e+09	1.87423e+09	2.19581e+09	1.9278e+09	1.93563e+09	1.50721e+08	1.6773e+09	1.93e+09	1.15216e+08	2.23101e+09
3,4-Dihydroxyphenylglycol	C8 H10 O4	Positive	9.99175e+06	3.44613e+07	9.52399e+06	9.18574e+06	1.70303e+07	1.1412e+07	4.98161e+06	1.03307e+07	1.32521e+07	1.19617e+07	6.94685e+06	9.31323e+06	1.78561e+07	1.29976e+07	1.16708e+07	1.0122e+07	3.58327e+06	1.41743e+07	2.2757e+07	9.51623e+06	7.6439e+06	1.16301e+07	6.32668e+06	7.40752e+06	9.24934e+06	1.10889e+07	9.85972e+06	5.99907e+06	9.32151e+06	7.42599e+06	8.05441e+06	6.15785e+06	5.59192e+06	3.74338e+07	6.86562e+06	7.36854e+06	5.05361e+06	1.02521e+07	1.08587e+07	1.14034e+07	8.19296e+06	1.28567e+07	7.45726e+06	9.73197e+06	1.40742e+07	5.61204e+06	9.26149e+06
3,4-dihydroxyphenylacetic acid	C8 H8 O4	Positive	3.55158e+07	6.3442e+07	6.71696e+07	1.57576e+07	2.66462e+07	4.5497e+07	3.52193e+07	3.38146e+07	2.59049e+07	1.91593e+07	2.21408e+07	1.81627e+07	3.84972e+07	2.40708e+07	2.25818e+07	1.76644e+07	1.09406e+07	8.56914e+07	4.64023e+07	4.24721e+07	2.48137e+07	2.5177e+07	3.14669e+07	3.19088e+07	1.15805e+07	2.37614e+07	2.34402e+07	2.13262e+07	2.75037e+07	3.76412e+07	2.01572e+07	1.1987e+07	3.55575e+07	1.24468e+08	2.65564e+07	3.07654e+07	2.80932e+07	4.80998e+07	4.48215e+07	2.39409e+07	2.1116e+07	4.07534e+07	1.15637e+07	4.40904e+07	2.55631e+07	3.10975e+07	4.47967e+07
3,4-Diaminopyridine	C5 H7 N3	Positive	1.23832e+07	8.4838e+06	1.02718e+07	1.54912e+07	1.74196e+07	1.078e+07	9.3451e+06	1.16033e+07	8.58803e+06	8.65214e+06	1.03576e+07	1.37494e+07	9.23541e+06	8.74801e+06	1.04632e+07	1.00908e+07	6.44096e+06	9.20984e+06	1.08142e+07	1.05317e+07	9.13051e+06	8.48869e+06	1.0418e+07	1.05116e+07	7.35615e+06	1.41518e+07	1.28137e+07	7.44365e+06	1.46924e+07	9.46876e+06	7.90361e+06	8.09847e+06	9.49759e+06	8.99425e+06	8.13268e+06	9.68814e+06	6.59766e+06	6.50539e+06	8.98136e+06	9.88099e+06	1.49466e+07	1.45778e+07	6.98287e+06	9.74493e+06	1.35617e+07	1.03453e+07	1.20141e+07
3,4-dehydrothiomorpholine-3-carboxylic acid	C5 H7 N O2 S	Positive	1.11071e+07	9.07291e+06	2.14932e+07	8.42169e+06	1.67754e+07	2.17162e+07	2.73439e+07	1.75575e+07	1.45935e+07	1.82651e+07	8.44876e+06	2.10449e+07	1.92022e+07	9.44899e+06	1.41282e+07	1.93148e+07	1.09221e+07	2.49113e+07	1.58489e+07	2.15899e+07	2.22389e+07	2.04991e+07	1.4996e+07	1.81905e+07	3.69912e+07	1.09034e+07	5.42516e+06	5.24204e+06	1.0932e+07	7.89833e+06	4.06311e+07	2.41933e+07	1.05707e+07	2.31682e+07	6.7605e+07	3.4601e+07	4.50589e+07	3.39176e+07	1.16995e+07	1.04103e+07	2.46801e+07	6.95979e+06	7.50465e+07	3.0888e+06	1.83273e+07	3.03251e+07	5.76059e+07
3,3-dimethyl-5-oxo-5-(2-piperidinoanilino)pentanoic acid	C18 H26 N2 O3	Positive	9.59894e+06	9.07331e+06	9.28899e+06	7.33142e+06	8.24266e+06	7.77909e+06	6.40969e+06	7.37064e+06	9.8313e+06	7.11543e+06	4.13454e+06	6.81028e+06	1.0277e+07	7.65348e+06	8.58443e+06	1.0141e+07	4.0451e+06	9.46712e+06	6.23222e+06	9.48397e+06	1.05563e+07	8.59511e+06	6.646e+06	7.39891e+06	9.35333e+06	8.16326e+06	7.74242e+06	6.78503e+06	6.76394e+06	6.95847e+06	7.00236e+06	5.62409e+06	6.33254e+06	5.51007e+06	6.45636e+06	6.10531e+06	5.95943e+06	6.47126e+06	6.1016e+06	1.09504e+07	7.06234e+06	7.16734e+06	5.71123e+06	5.76641e+06	7.92564e+06	4.34709e+06	7.8571e+06
3-(propan-2-yl)-octahydropyrrolo[1,2-a]pyrazine-1,4-dione	C10 H16 N2 O2	Positive	5.79973e+06	2.54233e+06	4.92941e+06	4.32037e+06	1.65596e+06	3.56775e+06	2.3176e+06	1.55507e+06	2.85314e+06	2.90322e+06	1.99823e+06	5.57914e+06	7.0533e+06	3.47099e+06	4.33648e+06	2.98516e+06	1.31483e+06	6.02084e+06	3.90983e+06	3.49167e+06	9.78284e+06	4.1421e+06	3.22675e+06	2.3244e+06	4.5112e+06	3.97216e+06	2.62387e+06	1.64469e+07	1.27544e+06	9.81638e+06	1.03142e+07	7.99327e+06	1.33388e+07	5.64781e+06	9.83039e+06	1.21027e+07	2.97489e+06	5.36623e+06	9.16164e+06	5.45322e+06	2.37969e+06	6.14964e+06	6.541e+06	5.60649e+06	2.64028e+06	4.69311e+06	1.03403e+07
3-(Icosanoyloxy)-4-(trimethylammonio)butanoate	C27 H53 N O4	Positive	3.40472e+06	3.90519e+06	2.1343e+06	1.79771e+06	2.30205e+06	2.82335e+06	1.44679e+06	2.14951e+06	2.60188e+06	1.72302e+06	1.07776e+06	3.23248e+06	2.33614e+06	2.25267e+06	2.10549e+06	1.85583e+06	825429	2.75451e+06	2.3264e+06	3.00544e+06	1.92768e+06	1.21034e+06	1.97809e+06	2.40036e+06	1.87567e+06	1.16522e+06	1.86354e+06	2.12667e+06	2.32999e+06	2.37927e+06	1.61902e+06	1.70592e+06	1.59726e+06	1.60413e+06	2.2706e+06	2.10572e+06	2.624e+06	1.36918e+06	2.62402e+06	2.95019e+06	2.38945e+06	1.95482e+06	1.50479e+06	1.18315e+06	1.76733e+06	2.14298e+06	4.15968e+06
3-(Hexacosanoyloxy)-4-(trimethylammonio)butanoate	C33 H65 N O4	Positive	1.14247e+07	9.42443e+06	1.02347e+07	9.17082e+06	1.12149e+07	1.3977e+07	8.24036e+06	1.05282e+07	1.08864e+07	4.99466e+06	5.29175e+06	8.64246e+06	1.2097e+07	8.15478e+06	1.26896e+07	8.21881e+06	8.85915e+06	1.20433e+07	1.15091e+07	1.5572e+07	1.02182e+07	5.31982e+06	1.25299e+07	8.14988e+06	1.3563e+07	7.36481e+06	8.01901e+06	9.71295e+06	1.47454e+07	1.45769e+07	5.5552e+06	4.63317e+06	6.52642e+06	7.45708e+06	9.77574e+06	5.35384e+06	1.39612e+07	1.58433e+07	1.26928e+07	1.19039e+07	8.12239e+06	1.0768e+07	4.29034e+06	6.43385e+06	5.97519e+06	8.52314e+06	1.38287e+07
3-(3,4-dihydroxyphenyl)propanoic acid	C9 H10 O4	Positive	2.96852e+07	4.28817e+07	2.51924e+07	2.61769e+07	4.06723e+07	3.21211e+07	2.84039e+07	3.49085e+07	3.7373e+07	3.32421e+07	2.21557e+07	2.95091e+07	3.42115e+07	3.4212e+07	3.35704e+07	3.38884e+07	1.85594e+07	4.95121e+07	3.52083e+07	4.48236e+07	3.1922e+07	4.28749e+07	2.50986e+07	3.13283e+07	3.85514e+07	3.89733e+07	5.02914e+07	2.6146e+07	3.88811e+07	1.90972e+07	3.38041e+07	2.03643e+07	2.55429e+07	2.23997e+07	1.82662e+07	2.78764e+07	2.43839e+07	6.06273e+07	4.59203e+07	5.62883e+07	2.05344e+07	3.50276e+07	2.21097e+07	2.75088e+07	2.44712e+07	4.37336e+07	5.24784e+07
3-(3,4,5-trimethoxyphenyl)propanoic acid	C12 H16 O5	Positive	2.16701e+07	2.28121e+07	4.30493e+07	3.13262e+07	1.79157e+07	3.41944e+07	1.44962e+07	3.07309e+07	6.0077e+07	2.0121e+07	1.71144e+07	4.54355e+07	2.95354e+07	1.80064e+07	1.28752e+07	2.31875e+07	1.14497e+07	3.44089e+07	1.28036e+07	1.90327e+07	4.25142e+07	3.51255e+07	2.26664e+07	1.79422e+07	2.577e+07	3.74923e+07	3.25306e+07	1.96426e+07	1.69228e+07	2.41801e+07	1.63258e+07	1.35782e+07	2.58586e+07	1.90219e+07	1.23768e+07	1.68213e+07	1.79542e+07	2.08745e+07	2.43276e+07	3.0423e+07	1.23099e+06	2.59155e+07	2.60141e+07	1.62703e+07	6.82328e+07	1.8983e+07	2.62935e+07
3-(2,4-Cyclopentadien-1-ylidene)-5alpha-androstan-17beta-ol	C24 H34 O	Positive	376954	138946	810934	588717	548504	734789	1.18931e+06	863920	1.47341e+06	876213	260578	695818	1.25813e+06	64785	1.31714e+06	795989	89708.3	942927	406845	501564	4.16355e+06	3.33049e+06	1.94766e+06	1.16291e+06	300732	355604	457266	3.04738e+06	1.26305e+06	1.042e+06	213182	341641	220163	920534	238532	489841	688718	149429	1.93518e+06	1.22345e+06	890633	1.52041e+06	1.28092e+06	1.06953e+06	934931	1.16259e+06	982981
3-(2,3-dihydro-1H-indol-1-yl)-2-[(2-furylmethyl)sulfonyl]acrylonitrile	C16 H14 N2 O3 S	Positive	359766	331077	310170	246186	250625	318947	313669	258579	433161	360219	465721	332498	893939	827671	290416	328553	194818	260663	314083	244058	586390	326051	1.36732e+06	452228	917656	248015	267496	442013	263200	1.234e+06	243925	471457	2.26788e+06	590763	497650	237809	371482	249426	756034	355359	230180	322817	509048	363667	267582	346988	265655
2-Phenylethyl D-glucopyranoside	C14 H20 O6	Positive	6.86811e+06	1.59155e+07	6.41703e+06	4.84696e+06	7.70964e+06	5.87708e+06	4.20112e+06	6.09364e+06	6.44223e+06	6.44601e+06	3.89589e+06	5.35187e+06	1.03949e+07	7.51816e+06	6.19648e+06	6.75218e+06	2.91286e+06	7.33824e+06	9.64531e+06	5.227e+06	4.41155e+06	5.91589e+06	5.52604e+06	5.71089e+06	5.88085e+06	4.82887e+06	4.58056e+06	4.34374e+06	5.55343e+06	5.42527e+06	4.38378e+06	2.90078e+06	4.43127e+06	1.63142e+07	4.126e+06	4.60854e+06	3.71499e+06	3.65618e+06	6.6888e+06	5.82374e+06	4.58054e+06	7.52441e+06	3.397e+06	5.58919e+06	6.82978e+06	4.1303e+06	7.01349e+06
2-Oxo-3-hydroxy-LSD	C20 H25 N3 O3	Positive	1.04455e+07	7.17262e+06	1.04682e+07	6.62427e+06	6.71973e+06	7.61284e+06	7.51829e+06	7.26117e+06	8.10647e+06	7.04963e+06	5.01811e+06	7.57481e+06	8.18077e+06	6.83948e+06	5.93033e+06	5.65626e+06	5.32067e+06	6.00012e+06	6.4035e+06	9.40711e+06	8.57446e+06	5.20487e+06	1.09679e+07	9.06148e+06	7.99565e+06	6.85595e+06	6.61834e+06	6.33295e+06	5.05836e+06	9.08657e+06	7.49645e+06	6.05633e+06	8.22152e+06	7.77521e+06	8.26405e+06	6.13505e+06	9.26787e+06	5.34215e+06	8.39743e+06	6.58952e+06	8.41866e+06	6.22922e+06	6.01763e+06	6.42222e+06	5.76277e+06	5.76657e+06	8.94726e+06
2-naphthyl beta-D-glucoside	C16 H18 O6	Positive	1.06221e+07	595087	1.05601e+07	2.0402e+06	4.16928e+06	1.33244e+07	1.97882e+06	9.51514e+06	237330	5.63353e+06	4.05322e+06	1.01621e+07	3.96515e+06	9.7037e+06	6.49462e+06	2.61324e+06	3.33945e+06	134918	9.35959e+06	9.66195e+06	7.03338e+06	5.77418e+06	4.11113e+06	3.71784e+06	4.2544e+06	5.24785e+06	123245	3.27368e+06	145627	118560	96179.8	107136	99389.5	94228	100981	115943	91464	122952	89436.9	204651	1.94501e+06	116138	137164	824654	553087	118732	111946
2-morpholinoacetic acid	C6 H11 N O3	Positive	1.82962e+07	1.23397e+07	1.35735e+07	1.44451e+06	3.28226e+06	1.68207e+07	2.19121e+07	2.17485e+06	1.98517e+07	3.99622e+06	5.10762e+06	9.61823e+06	5.8682e+06	4.06209e+06	1.40983e+07	7.0451e+06	7.26981e+06	5.35005e+06	4.32313e+06	1.50136e+07	1.30085e+07	8.52585e+06	1.38743e+07	7.16957e+06	1.84803e+06	7.65816e+06	1.67079e+07	8.65654e+06	5.81704e+06	5.16879e+06	6.37521e+06	4.45361e+06	5.50242e+06	1.23336e+07	1.03001e+07	4.21421e+06	4.95197e+06	6.13235e+06	7.65097e+06	1.386e+07	4.07297e+06	4.00117e+06	1.93434e+07	1.23281e+07	2.45485e+06	2.04546e+07	9.98223e+06
2-Methylthiazolidine	C4 H9 N S	Positive	1.13514e+07	9.55979e+06	1.04712e+07	9.67116e+06	1.05922e+07	1.79865e+07	7.50336e+06	8.85381e+06	8.30524e+06	7.82684e+06	5.74083e+06	7.67298e+06	1.0991e+07	8.44289e+06	9.26402e+06	1.07946e+07	4.66166e+06	9.71257e+06	6.30255e+06	1.32978e+07	9.78717e+06	7.67083e+06	1.06659e+07	1.23473e+07	1.06544e+07	1.11591e+07	1.10688e+07	1.57075e+07	6.90531e+06	8.92079e+06	7.6309e+06	7.70647e+06	9.91001e+06	9.79096e+06	9.29436e+06	8.29154e+06	1.16958e+07	1.21097e+07	1.5533e+07	1.25936e+07	7.9147e+06	1.04478e+07	7.52384e+06	1.43139e+07	9.37842e+06	1.9011e+07	1.17879e+07
2-methylbutyrylcarnitine	C12 H23 N O4	Positive	3.54205e+07	4.28428e+07	6.75838e+07	4.88346e+07	3.46549e+07	5.90098e+07	2.81841e+07	3.36496e+07	4.51611e+07	3.10741e+07	2.8504e+07	9.55253e+07	5.57125e+07	5.26067e+07	5.64436e+07	6.09061e+07	1.651e+07	6.80824e+07	2.30737e+07	4.98114e+07	3.66056e+07	4.2692e+07	4.3942e+07	4.81107e+07	3.80336e+07	4.26241e+07	2.51835e+07	2.06279e+07	4.44707e+07	3.09282e+07	2.95583e+07	2.07459e+07	3.04604e+07	3.03639e+07	2.08629e+07	1.97548e+07	3.38922e+07	3.87077e+07	5.85104e+07	1.01312e+08	3.33933e+07	5.59168e+07	1.65299e+07	3.00035e+07	3.0863e+07	6.49201e+07	4.58349e+07
2-Methoxynaphthalene	C11 H10 O	Positive	5.35146e+06	5.43909e+06	5.25583e+06	5.8619e+06	8.00413e+06	4.54528e+06	5.01306e+06	5.31592e+06	5.71223e+06	5.52107e+06	4.75665e+06	6.62869e+06	5.45656e+06	5.16756e+06	4.47058e+06	5.1838e+06	5.50583e+06	7.26263e+06	5.56012e+06	4.93463e+06	5.64072e+06	4.70246e+06	4.24898e+06	5.26672e+06	5.23609e+06	4.75491e+06	5.70643e+06	5.33163e+06	6.25314e+06	5.61923e+06	4.20936e+06	4.99928e+06	4.64481e+06	4.43743e+06	4.21578e+06	6.06789e+06	3.98318e+06	6.47497e+06	5.60268e+06	5.48836e+06	4.12406e+06	6.8536e+06	5.40197e+06	5.59583e+06	4.84111e+06	5.62992e+06	4.99077e+06
2JXY218SZI	C10 H13 N O	Positive	6.72085e+06	1.82703e+07	7.56711e+06	8.17345e+06	1.04434e+07	6.50498e+06	4.80574e+06	7.39664e+06	9.36828e+06	9.90843e+06	4.51085e+06	6.11335e+06	1.20052e+07	7.84661e+06	7.76544e+06	7.34421e+06	3.5412e+06	8.09794e+06	1.72325e+07	6.04105e+06	6.20594e+06	7.20874e+06	5.88373e+06	6.01017e+06	6.22435e+06	8.42198e+06	7.75389e+06	4.88679e+06	5.48013e+06	7.03318e+06	6.61123e+06	4.40621e+06	5.0976e+06	2.05224e+07	5.5164e+06	5.2802e+06	4.03436e+06	4.95721e+06	7.01056e+06	7.2917e+06	7.2195e+06	7.09747e+06	6.39056e+06	4.53494e+06	9.42215e+06	3.14846e+06	6.50587e+06
2-Hexenoylcarnitine	C13 H23 N O4	Positive	4.76465e+06	5.41577e+06	1.18568e+06	1.18773e+06	2.32583e+06	2.16461e+06	1.706e+06	1.70193e+06	3.20338e+06	725592	943140	1.16117e+06	2.31433e+06	711495	2.18956e+06	1.49936e+06	662033	1.85613e+06	3.01804e+06	1.37164e+06	2.21516e+06	1.97524e+06	1.75297e+06	2.78868e+06	759061	1.25951e+06	3.43684e+06	962426	2.54712e+06	1.8654e+06	1.40008e+06	1.32995e+06	3.11769e+06	548757	2.26665e+06	2.21412e+06	1.89415e+06	1.08133e+06	2.87732e+06	2.74722e+06	5.72516e+06	1.69376e+06	2.28637e+06	1.50451e+06	2.3024e+06	2.35433e+06	2.69551e+06
2-Ethyl-4,5-dimethylthiazole	C7 H11 N O	Positive	9.76342e+06	1.38554e+07	8.60893e+06	3.07009e+06	5.82915e+06	1.56377e+07	9.18851e+06	7.70891e+06	8.25587e+06	5.88599e+06	4.06505e+06	1.32957e+07	7.73123e+06	1.23909e+07	7.16024e+06	1.63176e+07	5.6807e+06	1.94994e+07	8.3297e+06	8.65594e+06	7.07252e+06	1.00582e+07	8.08753e+06	9.23692e+06	1.02867e+07	1.08893e+07	1.11634e+07	5.81125e+06	1.23545e+07	9.74235e+06	5.94282e+06	6.56611e+06	4.45991e+06	7.20771e+06	3.44462e+06	6.57324e+06	8.22405e+06	6.26061e+06	7.29292e+06	1.44886e+07	1.21254e+07	7.76149e+06	5.59337e+06	7.93467e+06	1.24804e+07	5.09384e+06	7.54257e+06
2-Arachidonoyl glycerol	C23 H38 O4	Positive	5.82694e+06	1.19284e+07	3.72402e+06	1.69849e+06	1.65452e+07	3.55629e+06	2.86379e+06	4.59247e+06	4.54306e+06	3.26898e+06	1.89768e+06	7.0688e+06	4.71152e+06	3.64834e+06	3.6086e+06	4.74238e+06	2.83334e+06	8.08697e+06	4.6661e+06	4.52765e+06	2.67274e+06	2.05782e+06	4.42382e+06	3.48213e+06	3.79324e+06	3.94684e+06	5.64329e+06	3.53987e+06	2.15502e+06	3.38593e+06	4.36815e+06	3.19424e+06	4.71619e+06	1.7843e+06	3.92332e+06	3.60564e+06	4.33278e+06	2.51228e+06	6.23573e+06	3.30678e+06	9.14015e+06	3.04707e+06	4.16013e+06	1.56604e+06	5.79545e+06	1.31282e+06	5.06105e+06
2-Aminoethyl (2R)-3-[(1Z)-1-hexadecen-1-yloxy]-2-hydroxypropyl hydrogen phosphate	C21 H44 N O6 P	Positive	1.06997e+08	6.60827e+07	6.55832e+07	4.88763e+07	4.68075e+07	9.47153e+07	5.48794e+07	5.70526e+07	7.41586e+07	5.11075e+07	3.18481e+07	5.50265e+07	5.22057e+07	6.10017e+07	4.56487e+07	5.53326e+07	4.30122e+07	5.0285e+07	7.38791e+07	8.77775e+07	6.54896e+07	6.684e+07	5.41924e+07	8.21569e+07	8.38651e+07	6.52808e+07	5.51802e+07	1.15483e+08	6.9184e+07	5.71835e+07	4.85561e+07	7.14775e+07	4.43043e+07	5.21561e+07	4.66948e+07	5.65394e+07	6.60044e+07	8.07639e+07	8.35003e+07	7.83497e+07	4.20829e+07	6.68026e+07	4.94238e+07	6.6536e+07	5.46242e+07	8.44334e+07	1.19566e+08
2-Amino-3-hydroxyoctadecyl beta-D-glucopyranoside	C24 H49 N O7	Positive	2.47101e+06	2.9351e+06	2.86015e+06	2.49224e+06	2.00501e+06	2.39285e+06	5.79323e+06	2.32014e+06	1.69348e+06	1.46386e+06	3.05542e+06	1.81035e+06	2.59307e+06	1.53895e+06	2.2239e+06	2.54361e+06	2.48426e+06	2.80801e+06	2.17783e+06	2.75207e+06	2.95334e+06	1.93549e+06	3.57315e+06	2.82854e+06	1.4463e+06	2.78483e+06	1.67736e+06	3.18354e+06	4.42628e+06	2.36821e+06	2.58822e+06	1.97331e+06	3.07917e+06	4.42955e+06	3.32844e+06	4.21464e+06	3.00518e+06	4.98403e+06	2.96134e+06	1.91992e+06	1.37915e+06	2.33366e+06	1.17863e+06	2.022e+06	2.24876e+06	1.75489e+06	3.36791e+06
2-Amino-1,3,4-octadecanetriol	C18 H39 N O3	Positive	6.34329e+07	3.68504e+07	2.12465e+08	4.61218e+07	4.39956e+07	5.2491e+07	6.87438e+07	6.26158e+07	6.36173e+07	1.09787e+08	4.66459e+07	9.39776e+07	8.13468e+07	1.10303e+08	8.55703e+07	1.0645e+08	4.32717e+07	5.1616e+07	1.62953e+08	3.64078e+07	4.33242e+07	9.08847e+07	8.70349e+07	8.56677e+07	1.51762e+08	1.10304e+08	8.92738e+07	4.65434e+07	1.33007e+08	2.28119e+08	2.13123e+08	1.13094e+08	8.90387e+07	1.44905e+08	1.51952e+08	1.47839e+08	1.22098e+08	2.11361e+08	2.14972e+08	1.87367e+08	1.48602e+08	1.14957e+08	1.64549e+08	8.54825e+07	1.83605e+08	8.64072e+07	7.99063e+07
2-Acetylcyclohexanone	C8 H12 O2	Positive	2.68924e+06	7.12552e+06	6.83683e+06	3.80259e+06	3.82313e+06	3.85294e+06	1.97323e+06	3.88118e+06	4.27919e+06	3.33672e+06	1.53081e+06	3.073e+06	3.3756e+06	4.70554e+06	3.23576e+06	6.01047e+06	1.44562e+06	7.21924e+06	7.63977e+06	3.58773e+06	2.4842e+06	2.36792e+06	2.73101e+06	4.77294e+06	2.35057e+06	3.03082e+06	3.50112e+06	2.16484e+06	1.1294e+06	2.61842e+06	2.42811e+06	1.48313e+06	2.78128e+06	1.26118e+07	4.61135e+06	2.56205e+06	2.05838e+06	1.73427e+06	3.76199e+06	3.25395e+06	2.18711e+06	5.82686e+06	2.21719e+06	3.09923e+06	5.1496e+06	1.53254e+06	3.34521e+06
246I1D7TDL	C13 H21 N O	Positive	853090	621748	839619	2.31193e+06	1.13267e+06	343697	634688	1.34031e+06	1.71386e+06	1.99046e+06	1.56137e+06	1.47658e+06	1.98275e+06	2.5326e+06	2.38401e+06	3.84549e+06	4.5439e+06	7.30061e+06	2.37788e+06	602845	1.08922e+06	990809	3.5257e+06	691696	2.26207e+06	2.23597e+06	1.84916e+06	1.58647e+06	9.43726e+06	286619	1.3068e+06	780094	835061	1.44616e+06	1.10235e+06	6.14947e+06	2.57481e+06	7.46463e+06	695900	2.65401e+06	1.61264e+06	1.03274e+06	1.22718e+06	324977	3.46711e+06	1.54026e+06	285208
235BBF3K97	C20 H28	Positive	3.77241e+07	2.11736e+07	4.81368e+07	2.47508e+07	1.41423e+07	7.13853e+07	2.61981e+07	1.10231e+07	3.67137e+07	9.38172e+06	1.37129e+07	1.35013e+07	2.12874e+07	1.31109e+07	2.13207e+07	3.11191e+07	1.22238e+07	5.24194e+07	1.57368e+07	3.70189e+07	1.95237e+07	1.12327e+07	3.35559e+07	2.8002e+07	1.24639e+07	1.73841e+07	2.2226e+07	2.20589e+07	3.27196e+07	2.40951e+07	1.02127e+07	7.9539e+06	1.67941e+07	2.52227e+07	1.66487e+07	1.67186e+07	3.17914e+07	3.59223e+07	2.6989e+07	2.52199e+07	1.52931e+07	3.89936e+07	6.51992e+06	3.52659e+07	2.35164e+07	3.76117e+07	4.05023e+07
2-{2-[(2E)-3,6-Dimethyl-2-hepten-1-yl]-3,4-dihydroxyphenyl}-7-hydroxy-2,3-dihydro-4H-chromen-4-one	C24 H28 O5	Positive	8.51295e+06	2.95103e+06	5.57528e+06	7.73371e+06	4.70486e+06	1.26268e+07	5.83387e+06	4.92454e+06	6.32743e+06	6.31464e+06	5.35446e+06	5.39775e+06	2.89449e+06	7.22937e+06	6.1186e+06	6.43098e+06	9.75112e+06	4.33008e+06	8.3025e+06	4.54431e+06	3.83746e+06	5.22976e+06	4.99804e+06	4.02038e+06	6.74172e+06	1.84932e+06	6.77598e+06	4.99718e+06	3.42311e+06	6.52254e+06	4.31595e+06	6.37388e+06	5.99817e+06	6.09561e+06	4.88826e+06	6.99142e+06	3.89574e+06	4.77432e+06	5.61589e+06	6.31982e+06	5.90112e+06	5.22987e+06	5.24435e+06	7.40907e+06	6.80257e+06	7.60186e+06	5.48844e+06
2-[5-(4-chlorophenyl)-2-(trifluoromethyl)-3-furyl]-5-(2-furyl)-1,3,4-oxadiazole	C17 H8 Cl F3 N2 O3	Positive	114821	107754	110460	113740	110601	139412	199270	108767	106574	114465	131337	108300	111223	111287	112670	112682	104310	102370	108781	116350	118580	120285	104028	108003	113246	123854	105889	116983	112874	104131	145272	114739	99104.4	176399	347743	106874	101090	107930	104238	114894	110241	217754	110199	102200	111932	98870.6	110576
2-[2-(2,3-dihydro-1,4-benzodioxin-6-yl)-1,3-thiazol-4-yl]-1,3-benzothiazole	C18 H12 N2 O2 S2	Positive	524087	651015	434209	465492	594086	716821	421647	495911	584949	485033	354892	494715	391598	434662	493259	479391	340201	615605	428137	456533	450713	469588	532880	405241	472519	491093	563321	337876	637126	432164	410753	412906	422733	491760	376625	514262	458284	606501	467892	550950	481035	553843	503678	598494	502057	617775	422700
2-[(5Z)-5-tetradecenyl]cyclobutanone	C18 H32 O	Positive	6.71379e+06	1.77068e+06	9.04459e+06	995821	2.24892e+06	3.75053e+06	433124	3.11946e+06	1.87915e+06	587458	1.42261e+06	1.02579e+06	1.43678e+06	1.65752e+06	2.10228e+06	2.03477e+06	941992	4.83396e+06	1.77424e+06	6.44202e+06	1.93947e+06	971414	1.94813e+06	3.61179e+06	1.50279e+06	1.9073e+06	2.13977e+06	2.75992e+06	2.74684e+06	6.23965e+06	1.57504e+06	1.29182e+06	2.68061e+06	1.20244e+06	2.27396e+06	2.34734e+06	3.7252e+06	4.85762e+06	7.21893e+06	2.02696e+06	1.35092e+06	2.90348e+06	850740	6.01906e+06	2.25482e+06	4.08494e+06	5.25458e+06
2-[(2R,4aS,6S,8aS)-6-Hydroxy-4a-methyl-8-methylenedecahydro-2-naphthalenyl]-2-propanyl beta-D-glucopyranoside	C21 H36 O7	Positive	8.01284e+06	1.90258e+07	9.4101e+06	9.37827e+06	1.33787e+07	6.5704e+06	6.95198e+06	9.01433e+06	7.86444e+06	8.01396e+06	5.68938e+06	5.97361e+06	1.1841e+07	9.66418e+06	8.57133e+06	7.24551e+06	3.48719e+06	1.29507e+07	1.72668e+07	5.47365e+06	8.47033e+06	7.76439e+06	6.31274e+06	8.0264e+06	6.54822e+06	9.0152e+06	6.37857e+06	3.75208e+06	5.27239e+06	7.27389e+06	3.97629e+06	6.45207e+06	6.08367e+06	2.49504e+07	5.3407e+06	7.89325e+06	5.24434e+06	6.68724e+06	8.34749e+06	6.39698e+06	6.36393e+06	8.69496e+06	5.21299e+06	6.91061e+06	1.2055e+07	5.0223e+06	1.00071e+07
2-[(2-chlorobenzyl)sulfanyl]-4,6-dimethylnicotinonitrile	C15 H13 Cl N2 S	Positive	4.75425e+06	1.46469e+06	4.28488e+06	1.51527e+06	4.25305e+06	3.10398e+06	4.08899e+06	4.23168e+06	5.8907e+06	5.01572e+06	1.92653e+06	2.12014e+06	3.68964e+06	1.73685e+06	5.06022e+06	1.3608e+06	5.48953e+06	2.1807e+06	3.84615e+06	4.48734e+06	4.68331e+06	4.40908e+06	3.91322e+06	3.73563e+06	4.58221e+06	4.32067e+06	3.62481e+06	4.1591e+06	4.38704e+06	4.40728e+06	3.49637e+06	1.42008e+06	2.27528e+06	3.31075e+06	4.40543e+06	1.35055e+06	1.75916e+06	4.87359e+06	3.11449e+06	1.39439e+06	4.38557e+06	3.08691e+06	3.66275e+06	3.30288e+06	3.72233e+06	1.68663e+06	4.2482e+06
2,6-Diamino-4-hexenoic acid	C6 H12 N2 O2	Positive	1.75262e+06	509601	1.47712e+06	1.81128e+06	1.66213e+06	769929	4.1105e+06	322189	742541	3.15789e+06	274545	793533	922358	739632	320466	806811	1.52583e+06	399953	8.07238e+06	528708	482861	4.33513e+06	893768	1.18674e+06	5.8761e+06	1.10171e+06	547591	2.63442e+06	414878	550070	934465	5.24997e+06	1.40467e+06	319492	900886	3.22707e+06	5.81616e+06	394038	2.64227e+06	579023	618628	359827	9.2331e+06	388837	1.43391e+06	401363	3.31864e+06
2,4-Dimethylbenzaldehyde	C9 H10 O	Positive	2.80151e+07	1.68827e+07	2.06508e+07	3.29312e+07	2.02394e+07	3.68509e+07	1.98388e+07	2.30909e+07	2.80789e+07	2.59051e+07	2.66829e+07	2.66522e+07	1.76083e+07	3.03442e+07	2.77671e+07	2.74804e+07	4.3925e+07	1.94526e+07	3.73119e+07	1.61362e+07	1.8236e+07	2.33972e+07	1.83677e+07	1.52586e+07	2.88503e+07	8.87315e+06	2.96555e+07	1.72728e+07	1.82369e+07	2.3178e+07	2.37159e+07	3.14916e+07	1.94717e+07	2.45526e+07	1.62763e+07	3.2328e+07	1.57192e+07	2.13086e+07	1.8445e+07	3.15023e+07	2.62745e+07	2.02132e+07	2.438e+07	2.30158e+07	3.28064e+07	2.38167e+07	1.89645e+07
2,3-Dinor-6-keto-PGF1?	C18 H30 O6	Positive	8.96049e+06	3.49679e+07	2.06245e+07	1.32257e+07	2.99595e+07	2.19818e+07	8.93061e+06	1.01379e+07	1.14934e+07	1.47279e+07	9.7829e+06	1.00282e+07	6.58142e+06	1.38021e+07	1.39089e+07	6.94863e+06	4.9856e+06	2.37777e+07	4.88577e+07	1.43061e+07	1.30494e+07	8.55079e+06	9.06522e+06	1.17072e+07	6.56094e+06	1.89147e+07	1.5795e+07	6.40499e+06	2.84144e+06	8.05317e+06	1.53589e+07	6.30623e+06	1.42442e+07	6.08043e+07	1.29689e+07	1.3378e+07	1.10348e+07	1.43464e+07	1.21842e+07	1.7349e+07	1.30322e+07	1.94456e+07	1.06597e+07	1.65267e+07	1.52626e+07	8.40992e+06	1.59744e+07
2,3-Dihydroxypropyl stearate	C21 H42 O4	Positive	144774	295168	707185	304540	270837	210404	88847.4	102739	152341	174891	398841	255988	99088.6	177707	234797	331931	197848	398416	266893	157749	196740	332985	114433	189144	183649	1.1355e+06	424730	304563	359402	185415	240200	309375	183457	109513	68485.1	346477	103488	230521	127176	375262	448283	184543	186077	180329	482475	347650	186684
2,3-Bis(octanoyloxy)propanimidic acid	C19 H35 N O5	Positive	1.82689e+06	3.80434e+06	3.62768e+06	3.02718e+06	5.46042e+06	3.88124e+06	2.16239e+06	2.63672e+06	3.37656e+06	1.10508e+06	1.30631e+06	3.25299e+06	4.37726e+06	2.15627e+06	3.76874e+06	1.74802e+06	752672	5.64374e+06	2.09655e+06	3.22841e+06	2.20749e+06	1.9086e+06	2.37237e+06	4.8841e+06	2.20074e+06	1.74162e+06	2.50952e+06	1.90918e+06	1.2811e+06	2.60212e+06	1.77565e+06	2.08513e+06	2.79069e+06	2.50536e+06	1.50986e+06	2.82244e+06	1.47035e+06	951437	2.25851e+06	3.70821e+06	2.88799e+06	4.53453e+06	992954	2.04387e+06	3.02706e+06	2.69895e+06	2.31394e+06
2-(tert-butyl)-1,3-thiazolane-4-carboxylic acid	C8 H15 N O2 S	Positive	9.95746e+06	1.38604e+06	1.43694e+06	1.28959e+06	1.30022e+06	1.5411e+06	2.19487e+06	2.26998e+06	1.60198e+06	1.05469e+06	1.4157e+06	2.32666e+06	2.72247e+06	2.281e+06	1.74762e+06	1.43454e+06	633033	1.30345e+06	2.27647e+06	3.40101e+06	2.30767e+06	1.57524e+06	2.13218e+06	2.78278e+06	3.02776e+06	1.46627e+06	1.70957e+06	2.27774e+06	2.74781e+06	2.90068e+06	2.43453e+06	2.06531e+06	1.3711e+06	1.94984e+06	3.85596e+06	2.27346e+06	2.98703e+06	2.9425e+06	3.31849e+06	2.06375e+06	4.29057e+06	3.53458e+06	3.12049e+06	2.49487e+06	2.71578e+06	3.06218e+06	2.89677e+07
2-(Diethoxymethyl)furan	C9 H14 O3	Positive	2.02717e+06	5.40853e+06	2.37286e+06	2.22827e+06	3.81427e+06	2.25189e+06	1.28557e+06	4.08457e+06	2.0553e+06	3.0844e+06	1.43575e+06	2.45194e+06	3.39976e+06	2.91318e+06	4.49368e+06	2.7208e+06	927784	3.82159e+06	5.10093e+06	1.54332e+06	2.29813e+06	3.02948e+06	1.34366e+06	1.3516e+06	2.20064e+06	2.33411e+06	2.67576e+06	1.10178e+06	1.3906e+06	2.00101e+06	1.25317e+06	1.09899e+06	1.27211e+06	5.26943e+06	1.03402e+06	2.90045e+06	1.04177e+06	1.66964e+06	1.91722e+06	2.71287e+06	1.41477e+06	1.92337e+06	2.23023e+06	1.9566e+06	2.73075e+06	1.06073e+06	2.1554e+06
2-(Cyclohexylmethylidene)-1,2,3,4-tetrahydronaphthalen-1-one	C17 H20 O	Positive	5.12816e+06	7.01361e+06	1.20426e+07	8.64811e+06	8.47555e+06	1.15901e+07	5.39082e+06	8.88824e+06	7.09429e+06	5.33162e+06	3.10681e+06	1.06458e+07	8.99849e+06	9.50331e+06	5.01168e+06	9.23126e+06	3.59642e+06	6.5714e+06	7.04154e+06	1.16152e+07	8.04898e+06	8.60924e+06	1.12384e+07	9.04857e+06	6.4212e+06	8.40921e+06	8.77777e+06	5.74188e+06	5.45711e+06	7.26214e+06	8.37045e+06	8.11648e+06	5.68518e+06	7.02844e+06	4.15067e+06	8.63411e+06	5.77798e+06	9.62413e+06	9.73248e+06	1.17382e+07	4.65785e+06	1.3544e+07	6.07465e+06	7.80702e+06	8.7289e+06	5.28833e+06	1.1201e+07
2-(3-Hydroxy-3,4,5,6-tetrahydro-1H-cyclopenta[c]furan-4-yl)-3-methoxy-3-oxopropanoic acid	C11 H14 O6	Positive	1.40754e+07	2.34749e+07	1.24089e+07	8.47735e+06	1.11943e+07	8.91102e+06	8.05024e+06	1.19656e+07	1.19538e+07	9.04228e+06	6.58722e+06	9.50074e+06	1.999e+07	1.11098e+07	9.17032e+06	1.03299e+07	5.02777e+06	1.30779e+07	1.4987e+07	9.75992e+06	7.16357e+06	1.1297e+07	8.83342e+06	8.45358e+06	9.4525e+06	9.33261e+06	7.31661e+06	7.223e+06	9.52454e+06	9.91856e+06	7.04545e+06	5.19811e+06	7.61463e+06	2.54694e+07	9.46887e+06	7.33266e+06	6.36989e+06	6.8212e+06	1.39158e+07	1.02699e+07	7.68067e+06	1.40208e+07	6.79016e+06	9.69319e+06	1.25902e+07	6.4965e+06	1.26869e+07
1-Pentofuranosyl-2,4(1H,3H)-pyrimidinedione	C9 H12 N2 O6	Positive	4.90641e+07	1.07086e+08	4.85118e+07	3.02149e+07	3.97594e+07	2.98728e+07	2.65247e+07	3.89508e+07	4.23822e+07	3.94723e+07	2.18867e+07	3.30188e+07	6.74795e+07	3.86009e+07	3.72461e+07	3.00576e+07	1.69923e+07	4.82482e+07	6.90613e+07	4.11021e+07	2.78417e+07	3.3861e+07	3.15453e+07	3.25836e+07	3.01493e+07	3.39594e+07	2.91808e+07	2.58973e+07	2.87023e+07	3.97733e+07	2.29529e+07	1.7675e+07	3.07956e+07	1.43443e+08	3.05123e+07	3.06613e+07	2.75169e+07	2.54824e+07	5.29382e+07	4.45375e+07	2.88162e+07	4.44408e+07	2.49681e+07	3.52271e+07	4.34177e+07	2.26441e+07	5.25781e+07
1-palmitoyl-2-oleoyl-sn-glycero-3-phosphocholine	C42 H82 N O8 P	Positive	4.22829e+07	3.56696e+07	2.59985e+07	7.60948e+07	6.9757e+07	3.30694e+07	3.12208e+07	3.71669e+07	6.96211e+07	1.77848e+07	5.56323e+07	2.78366e+07	1.425e+07	2.92354e+07	3.25157e+07	3.32335e+07	3.39943e+07	5.59822e+07	9.43427e+07	1.31213e+07	1.94857e+07	7.93806e+07	2.12267e+07	2.92802e+07	9.31655e+07	6.27155e+07	8.77937e+07	3.12918e+07	3.43714e+07	2.38096e+07	2.64992e+07	3.25313e+07	2.66481e+07	6.40878e+06	2.97499e+07	3.96655e+07	4.46072e+07	768143	3.11538e+07	1.95651e+07	4.7734e+07	8.22604e+07	7.07483e+07	4.80552e+07	5.18306e+06	3.43526e+07	2.19131e+07
1-oleoyl-2-linoleoyl-sn-glycero-3-phosphocholine	C44 H82 N O8 P	Positive	3.2242e+07	3.79601e+07	4.04555e+07	8.1964e+07	5.9749e+07	5.88879e+07	7.27948e+07	1.2556e+07	5.73447e+07	2.33747e+07	4.99243e+07	4.02136e+07	1.72015e+07	2.38452e+07	3.15019e+07	5.62797e+07	3.6264e+07	2.17881e+07	1.43449e+08	2.27765e+07	1.73128e+07	7.51271e+07	2.2006e+07	5.31073e+07	4.22248e+07	4.84791e+07	1.24764e+08	2.71845e+07	4.62458e+07	3.39029e+07	2.03532e+06	2.95024e+07	3.93297e+07	2.23786e+07	3.26003e+07	5.48907e+07	5.39342e+07	4.09615e+07	4.72562e+07	3.17063e+07	3.15965e+07	7.44301e+07	2.35795e+07	4.29909e+07	4.92452e+07	6.54832e+07	4.24689e+07
1-octadecanoyl-2-(4Z,7Z,10Z,13Z,16Z-docosapentaenoyl)-sn-glycero-3- phosphocholine	C48 H86 N O8 P	Positive	1.84356e+06	2.29124e+06	1.49533e+06	3.23849e+06	6.63067e+06	2.82702e+06	3.10378e+06	1.4357e+06	5.36767e+06	786129	3.70833e+06	5.39915e+06	1.43077e+06	753240	1.56011e+06	958356	4.291e+06	3.1341e+06	6.83957e+06	1.11594e+06	1.32479e+06	4.08407e+06	1.30071e+06	1.1255e+06	5.24723e+06	845758	6.72497e+06	973471	1.91235e+06	1.44255e+06	2.01902e+06	1.38155e+06	2.11521e+06	865087	1.25652e+06	6.18352e+06	3.27872e+06	5.8732e+06	2.10519e+06	2.9543e+06	3.20659e+06	2.64852e+06	2.17998e+06	1.86838e+06	4.62733e+06	2.37491e+06	1.73402e+06
1-Linoleoyl-2-Hydroxy-sn-glycero-3-PC	C26 H50 N O7 P	Positive	222442	228359	212155	1.40086e+06	1.85114e+06	4.43012e+07	146360	312416	3.22462e+06	5.89925e+06	1.59737e+06	1.84704e+06	389464	1.58793e+06	1.19214e+06	1.48327e+06	3.55954e+06	2.29018e+06	4.09101e+06	163902	168893	2.15825e+06	268981	217512	2.5916e+06	2.77676e+06	4.55285e+06	4.12779e+06	8.07169e+06	81826	125646	4.6879e+06	111316	129258	87046.7	1.10089e+07	220544	3.32991e+06	97535.1	5.32036e+06	3.18992e+06	4.5267e+06	2.25847e+06	3.6694e+06	8.00955e+06	9.77626e+06	195179
1-Linoleoyl glycerol	C21 H38 O4	Positive	1.86759e+06	3.28476e+06	4.21013e+06	5.25527e+06	6.38978e+06	5.50535e+06	3.34133e+06	3.1566e+06	4.49644e+06	2.50867e+06	2.36447e+06	2.38078e+06	6.55032e+06	3.71305e+06	5.46628e+06	8.09856e+06	1.10652e+06	2.90985e+06	6.23951e+06	4.60506e+06	5.27598e+06	4.10101e+06	3.48545e+06	3.47178e+06	3.23722e+06	1.66512e+06	4.40346e+06	3.35285e+06	6.60373e+06	3.71635e+06	4.19295e+06	5.23772e+06	4.01038e+06	6.41208e+06	2.47717e+06	6.60943e+06	3.98279e+06	2.75856e+06	5.37376e+06	1.24011e+07	4.33076e+06	6.36655e+06	3.61923e+06	6.43149e+06	4.78111e+06	5.48744e+06	4.3641e+06
1-icosanoyl-sn-glycero-3-phosphocholine	C28 H58 N O7 P	Positive	1.92381e+06	2.24506e+06	1.19524e+06	986841	387879	874324	761209	626693	1.50842e+06	440060	354222	500515	1.17797e+06	922153	584550	487226	425443	852548	468133	1.4726e+06	697869	369895	1.36297e+06	756198	1.09594e+06	399941	1.1846e+06	1.1529e+06	445460	881446	776152	521790	1.11776e+06	1.78567e+06	1.78472e+06	434440	2.06582e+06	449140	2.35268e+06	940170	710474	2.26664e+06	383054	1.81939e+06	427547	1.68971e+06	2.71064e+06
1-Hexadecyllysophosphatidylcholine	C24 H52 N O6 P	Positive	2.98209e+08	2.74312e+08	2.9532e+08	1.75494e+08	2.53777e+08	3.00002e+08	1.85062e+08	1.96444e+08	2.74431e+08	2.20457e+08	1.50432e+08	2.41306e+08	2.37273e+08	2.42739e+08	1.67139e+08	2.47913e+08	1.17278e+08	2.64286e+08	2.73535e+08	2.71491e+08	2.69475e+08	2.58215e+08	2.31931e+08	2.43922e+08	3.12474e+08	2.63409e+08	2.96891e+08	3.08451e+08	2.26724e+08	2.37958e+08	2.22442e+08	2.75376e+08	2.07935e+08	1.97349e+08	1.72688e+08	1.83393e+08	2.72582e+08	2.35748e+08	2.77672e+08	2.76937e+08	1.5822e+08	3.40735e+08	1.57012e+08	2.30196e+08	1.89033e+08	1.67999e+08	3.98665e+08
1-hexadecanoyl-2-[(7Z,10Z,13Z,16Z,19Z)-docosapentaenoyl]-sn-glycero-3-phosphocholine	C46 H82 N O8 P	Positive	3.20394e+07	2.51734e+07	4.16e+07	2.28445e+07	2.2544e+07	1.305e+08	2.41272e+07	3.18464e+07	3.53155e+07	6.9461e+06	3.48481e+07	1.73696e+07	2.7527e+07	6.74083e+06	4.3865e+07	8.45286e+07	2.34019e+07	9.93129e+07	1.01513e+07	3.96616e+07	1.90301e+07	6.88153e+06	2.76694e+07	1.56068e+07	4.26321e+07	3.086e+07	5.29208e+07	2.20419e+07	4.22942e+07	5.5835e+07	2.6058e+07	7.13923e+07	3.05604e+07	2.01148e+07	2.79202e+08	1.40388e+07	1.52702e+08	6.14807e+07	2.67922e+07	1.28336e+07	3.69861e+07	6.98062e+08	1.02427e+07	9.87339e+07	3.16125e+07	1.94262e+08	2.15063e+07
1-Dodecyl-2-pyrrolidinone	C16 H31 N O	Positive	860891	1.09299e+06	443834	377664	367202	714455	1.46577e+06	420053	1.07754e+06	619291	423178	382052	763545	409759	262801	285101	151451	337960	242953	435275	939648	487772	534309	549452	588337	314340	522025	897289	360099	437117	1.18728e+06	535775	460539	492914	422976	250755	281403	196839	569845	431711	311482	683346	436144	306810	682803	951038	298811
1-arachidonoyl-sn-glycero-3-phosphoethanolamine	C25 H44 N O7 P	Positive	2.09963e+08	2.30776e+08	2.4874e+08	1.73536e+08	2.6966e+08	3.36883e+08	1.54264e+08	1.9061e+08	2.07127e+08	1.39398e+08	1.69687e+08	1.392e+08	1.73737e+08	1.6341e+08	2.42113e+08	2.8796e+08	1.10157e+08	2.34515e+08	2.6389e+08	2.42847e+08	2.43263e+08	2.23006e+08	1.93635e+08	1.8543e+08	2.42212e+08	2.25031e+08	2.5744e+08	1.85983e+08	2.43277e+08	1.95078e+08	2.20014e+08	1.90903e+08	1.60953e+08	1.67829e+08	1.80057e+08	2.6874e+08	2.36483e+08	1.98922e+08	1.65482e+08	2.22766e+08	1.64214e+08	2.67839e+08	2.29838e+08	2.00521e+08	2.07955e+08	2.27906e+08	2.32038e+08
1-arachidonoyl-sn-glycero-3-phosphocholine	C28 H50 N O7 P	Positive	6.49615e+08	3.99422e+08	4.85276e+08	2.98627e+08	2.42937e+08	3.70061e+08	2.47001e+08	2.83753e+08	3.8681e+08	4.28124e+08	1.35974e+08	3.37337e+08	2.1194e+08	3.70148e+08	3.4649e+08	3.79263e+08	2.68224e+08	2.43335e+08	3.63868e+08	3.6722e+08	3.516e+08	1.95248e+08	3.47516e+08	3.71019e+08	3.34117e+08	3.13483e+08	3.2592e+08	3.86919e+08	1.95653e+08	2.7608e+08	2.21547e+08	3.41873e+08	2.13105e+08	2.47716e+08	2.15375e+08	3.64478e+08	4.41592e+08	2.82901e+08	3.63638e+08	5.4883e+08	2.50176e+08	3.17649e+08	4.67045e+08	2.93845e+08	3.62597e+08	3.80111e+08	5.57632e+08
1'-Acetoxychavicol acetate	C13 H14 O4	Positive	5.02733e+06	4.74173e+06	3.55842e+06	1.73408e+06	4.46264e+06	4.54047e+06	2.97652e+06	7.71057e+06	521277	1.86409e+06	2.41896e+06	4.66983e+06	3.68934e+06	4.13291e+06	4.9381e+06	1.63411e+06	1.3733e+06	1.50301e+06	7.09604e+06	3.44653e+06	5.35118e+06	4.41391e+06	2.37097e+06	5.96591e+06	2.54399e+06	3.36614e+06	4.07112e+06	3.60785e+06	5.81013e+06	2.22075e+06	3.04458e+06	1.37424e+06	1.90175e+06	1.85858e+06	1.21905e+06	1.97975e+06	3.34892e+06	3.05799e+06	1.46797e+06	1.57886e+06	1.16126e+07	1.19098e+06	1.25759e+06	720508	3.72737e+06	1.00625e+06	2.2164e+06
18-β-Glycyrrhetinic acid	C30 H46 O4	Positive	7.2676e+06	1.06765e+07	639112	337302	1.47835e+06	2.69988e+06	268534	1.06072e+06	2.32523e+06	321235	1.72938e+06	6.22022e+06	420385	4.65769e+06	1.45936e+07	1.27825e+06	2.15856e+06	2.79157e+06	4.85005e+06	3.12619e+06	2.60339e+06	1.24314e+06	5.64851e+06	440661	1.07951e+06	3.27594e+06	1.88679e+06	292612	3.65534e+06	4.51688e+06	1.3503e+06	1.08343e+07	5.93359e+06	298263	329252	1.61765e+06	271553	437892	514244	471897	1.06933e+07	1.64473e+06	272496	1.29068e+06	230730	352396	1.12495e+07
15,16-DiHODE	C18 H32 O4	Positive	1.97516e+06	2.86513e+06	3.30892e+06	2.67008e+06	4.59516e+06	1.53044e+06	2.03519e+06	2.10892e+06	3.45451e+06	1.04639e+06	1.25587e+06	3.61632e+06	3.0775e+06	2.61838e+06	2.33216e+06	2.49124e+06	1.06277e+06	2.6487e+06	2.35576e+06	2.35002e+06	3.59918e+06	1.77292e+06	2.27542e+06	2.32508e+06	2.13327e+06	2.00594e+06	4.63589e+06	2.91654e+06	642962	2.02102e+06	2.84395e+06	1.64686e+06	4.60527e+06	3.1578e+06	914177	2.35484e+06	2.92714e+06	1.91089e+06	2.50962e+06	5.01686e+06	3.2364e+06	1.94206e+06	3.0896e+06	1.69631e+06	4.64485e+06	1.24109e+06	3.43374e+06
14,18-Dihydroxy-12-oxo-9,13,15-octadecatrienoic acid	C18 H28 O5	Positive	8.02444e+06	8.59619e+06	8.06293e+06	2.08332e+06	3.25219e+06	9.35698e+06	5.01605e+06	2.68433e+06	3.36367e+06	1.62954e+06	3.14173e+06	2.32387e+06	5.74418e+06	2.62519e+06	3.99867e+06	2.87823e+06	1.51799e+06	1.20962e+07	4.08941e+06	6.63534e+06	3.07788e+06	1.96506e+06	5.30343e+06	3.862e+06	1.0297e+06	5.12956e+06	3.36529e+06	2.53434e+06	3.12011e+06	4.96739e+06	1.76128e+06	1.08495e+06	4.42959e+06	2.01439e+07	3.29867e+06	3.25937e+06	4.85059e+06	4.31154e+06	7.12857e+06	3.37112e+06	1.99736e+06	7.00185e+06	779207	2.38811e+06	4.74992e+06	2.8862e+06	6.4432e+06
13-Hydroxy-9-methoxy-10-oxo-11-octadecenoic acid	C19 H34 O5	Positive	4.82131e+06	1.53456e+07	6.35321e+06	5.76348e+06	6.9418e+06	3.41867e+06	2.78734e+06	6.42249e+06	5.85197e+06	5.78588e+06	4.06546e+06	5.28376e+06	9.10673e+06	8.11301e+06	5.48657e+06	5.48704e+06	3.09915e+06	8.54573e+06	1.28374e+07	2.98856e+06	4.54741e+06	5.85575e+06	3.68067e+06	3.16746e+06	4.61155e+06	7.04249e+06	4.91533e+06	2.42346e+06	4.77628e+06	4.14223e+06	3.78688e+06	2.75111e+06	3.69985e+06	1.31175e+07	3.42547e+06	5.68874e+06	3.46395e+06	4.73214e+06	5.04188e+06	6.52e+06	3.3303e+06	5.73568e+06	4.19638e+06	3.8198e+06	8.82974e+06	2.42163e+06	4.59234e+06
12-Oxo phytodienoic acid	C18 H28 O3	Positive	2.26686e+06	3.90744e+06	3.83213e+06	2.88432e+06	6.94017e+06	2.27503e+06	2.55333e+06	1.89866e+06	4.13618e+06	1.72337e+06	1.70523e+06	3.30766e+06	2.83681e+06	2.84394e+06	2.2852e+06	2.39038e+06	1.46715e+06	6.44819e+06	4.30979e+06	2.31248e+06	2.45758e+06	3.44651e+06	1.68239e+06	3.6638e+06	1.49162e+06	2.36517e+06	2.81143e+06	3.41854e+06	2.65185e+06	1.20665e+06	2.20482e+06	2.53874e+06	6.90476e+06	2.72053e+06	2.35151e+06	2.57179e+06	2.13992e+06	1.86669e+06	4.81505e+06	4.92145e+06	4.51855e+06	2.97444e+06	2.22903e+06	2.65021e+06	4.49991e+06	1.91952e+06	3.92191e+06
1-[(9Z)-hexadecenoyl]-sn-glycero-3-phosphocholine	C24 H48 N O7 P	Positive	5.57567e+08	6.10341e+08	4.47654e+08	5.83001e+08	4.27474e+08	6.45002e+08	4.88692e+08	5.30188e+08	7.19913e+08	4.34926e+08	2.19455e+08	3.318e+08	4.55692e+08	5.7414e+08	5.29261e+08	6.63376e+08	2.47759e+08	5.53795e+08	3.50109e+08	6.5777e+08	5.40692e+08	4.9092e+08	5.01808e+08	3.75615e+08	4.94123e+08	3.14688e+08	4.73765e+08	3.99583e+08	4.86624e+08	4.28604e+08	4.28625e+08	3.4243e+08	3.29327e+08	2.88273e+08	2.52124e+08	4.1269e+08	6.0797e+08	4.47141e+08	4.47731e+08	5.92373e+08	3.92195e+08	4.72374e+08	4.63078e+08	5.03085e+08	4.00507e+08	5.09134e+08	5.48397e+08
1-[(8Z,11Z,14Z)-icosatrienoyl]-sn-glycero-3-phosphocholine	C28 H52 N O7 P	Positive	6.64363e+08	3.0535e+08	5.44611e+08	4.74791e+08	3.83406e+08	6.53887e+08	4.19085e+08	2.48382e+08	6.29349e+08	3.71851e+08	2.57558e+08	2.95483e+08	3.49728e+08	3.03563e+08	5.13492e+08	4.84779e+08	2.57444e+08	3.6107e+08	3.50456e+08	4.59809e+08	3.32531e+08	4.40036e+08	3.91926e+08	3.68251e+08	6.50973e+08	3.06522e+08	3.53551e+08	5.63266e+08	4.96389e+08	4.41195e+08	4.02173e+08	5.05746e+08	1.95978e+08	3.81521e+08	2.26873e+08	3.37913e+08	5.91296e+08	3.44069e+08	4.4857e+08	5.89312e+08	2.35916e+08	4.8774e+08	3.90758e+08	4.99099e+08	4.08593e+08	3.47677e+08	3.92186e+08
1-[(11Z,14Z)]-icosadienoyl-sn-glycero-3-phosphocholine	C28 H54 N O7 P	Positive	1.18809e+08	1.06953e+08	1.12342e+08	6.64116e+07	1.02593e+08	1.13292e+08	8.94176e+07	8.05814e+07	1.90777e+08	7.68932e+07	4.65654e+07	5.86182e+07	1.00199e+08	7.92288e+07	7.51252e+07	9.82989e+07	4.29991e+07	7.9613e+07	1.21005e+08	1.06463e+08	8.01646e+07	6.4976e+07	7.76419e+07	7.79131e+07	8.48998e+07	7.90813e+07	1.5505e+08	1.00629e+08	8.66955e+07	9.38507e+07	9.14569e+07	1.15996e+08	6.30658e+07	7.33924e+07	7.23854e+07	1.03657e+08	1.51519e+08	9.41235e+07	1.10303e+08	1.39683e+08	1.02557e+08	1.27728e+08	1.21151e+08	1.13679e+08	1.39532e+08	6.76013e+07	1.30451e+08
1,5-DAN	C10 H10 N2	Positive	9.78267e+07	8.96956e+07	1.39501e+08	1.02297e+08	1.15254e+08	1.47826e+08	8.82369e+07	1.10125e+08	1.26517e+08	1.10698e+08	7.90166e+07	1.05791e+08	1.0585e+08	1.13165e+08	1.18381e+08	1.45954e+08	4.82352e+07	1.45255e+08	1.20753e+08	1.2516e+08	1.09712e+08	1.38762e+08	1.06012e+08	1.10912e+08	1.22123e+08	1.10647e+08	1.23927e+08	8.43412e+07	9.65234e+07	9.81011e+07	7.36442e+07	8.60841e+07	8.83896e+07	8.87138e+07	7.82312e+07	1.08951e+08	8.28521e+07	1.24562e+08	1.42248e+08	1.53109e+08	8.57232e+07	8.6579e+07	6.3653e+07	9.29037e+07	1.27443e+08	1.13695e+08	1.47346e+08
1,3-Dipalmitoyl-2-Stearoyl Glycerol	C53 H102 O6	Positive	1.27217e+06	1.84004e+06	3.85913e+06	2.04903e+06	3.23703e+06	4.03115e+06	3.62039e+06	1.45089e+06	2.17061e+06	2.61521e+06	2.73584e+06	1.24245e+06	3.24016e+06	1.25928e+06	5.12768e+06	2.31056e+06	3.20262e+06	3.50828e+06	2.15056e+06	5.17115e+06	5.70532e+06	3.69144e+06	1.29908e+06	2.71151e+06	3.20243e+06	4.98603e+06	2.34412e+06	2.30648e+06	2.96595e+06	6.09472e+06	5.87096e+06	1.76598e+06	3.75262e+06	3.69316e+06	1.08956e+06	2.9389e+06	2.00539e+06	3.46324e+06	3.48244e+06	1.35674e+06	1.61189e+06	2.73779e+06	3.39837e+06	1.45802e+06	4.57517e+06	1.34588e+06	2.14683e+06
1,3,7-Octanetriol	C8 H18 O3	Positive	6.43527e+07	3.08477e+07	4.71954e+07	4.29777e+07	5.18721e+07	2.96969e+07	5.64643e+07	3.58006e+07	4.41239e+07	4.20999e+07	3.82018e+07	4.23845e+07	3.9344e+07	4.77452e+07	4.66518e+07	4.19471e+07	4.73978e+07	3.69152e+07	5.00029e+07	7.09063e+07	3.50609e+07	5.3483e+07	4.68312e+07	6.24755e+07	5.04259e+07	4.60665e+07	4.20551e+07	6.46023e+07	3.68985e+07	4.47967e+07	3.23914e+07	4.42969e+07	4.32697e+07	4.46588e+07	5.6247e+07	4.99659e+07	5.77752e+07	5.04894e+07	6.51874e+07	4.39165e+07	4.43638e+07	2.21174e+07	5.54283e+07	4.21713e+07	4.31152e+07	2.66485e+07	7.63619e+07
1,3,5-Heptatriene	C7 H10	Positive	1.31131e+07	9.12049e+06	1.33285e+07	7.06529e+06	7.81486e+06	8.30655e+06	1.13256e+07	7.70826e+06	8.69731e+06	7.42205e+06	3.99951e+06	7.1978e+06	8.54959e+06	7.19283e+06	1.01262e+07	1.11274e+07	7.43978e+06	7.86697e+06	4.56687e+06	1.72544e+07	8.2057e+06	6.53618e+06	8.05891e+06	1.26931e+07	7.10732e+06	6.91141e+06	7.12856e+06	8.8908e+06	4.87818e+06	1.00828e+07	6.67842e+06	6.06379e+06	7.99657e+06	9.8497e+06	1.09038e+07	5.89119e+06	7.78899e+06	6.18289e+06	1.07741e+07	9.09452e+06	6.79071e+06	7.90949e+06	5.29835e+06	9.97979e+06	1.00768e+07	8.40461e+06	9.94087e+06
1,1,6-Trimethyl-1,2-dihydronaphthalene	C13 H16	Positive	892305	813214	998857	2.76095e+06	1.12957e+06	429786	815162	1.55809e+06	1.97963e+06	2.30496e+06	1.98448e+06	1.93928e+06	2.15328e+06	3.3241e+06	2.87299e+06	4.21033e+06	5.82434e+06	8.5551e+06	2.88744e+06	723946	1.48954e+06	1.16294e+06	3.92165e+06	768974	2.87782e+06	3.04695e+06	2.62793e+06	1.81524e+06	9.79167e+06	319003	1.60522e+06	944843	952984	1.36467e+06	1.35916e+06	7.84667e+06	2.99674e+06	9.58045e+06	843927	3.20221e+06	1.91021e+06	1.50986e+06	1.50312e+06	543437	4.09396e+06	1.74657e+06	401871
1-(4Z,7Z,10Z,13Z,16Z,19Z-docosahexaenoyl)-sn-glycero-3-phosphocholine	C30 H50 N O7 P	Positive	4.26934e+08	2.68094e+08	2.97268e+08	1.90069e+08	2.15567e+08	3.9059e+08	1.85665e+08	1.9727e+08	4.44843e+08	2.10865e+08	1.40736e+08	2.44218e+08	1.55498e+08	2.03477e+08	2.01744e+08	2.79952e+08	2.15485e+08	2.14327e+08	3.07083e+08	2.39668e+08	3.71895e+08	1.93953e+08	2.50324e+08	2.16157e+08	3.69928e+08	3.09509e+08	3.12738e+08	3.10056e+08	1.65881e+08	2.6278e+08	1.78491e+08	3.03257e+08	1.87685e+08	1.71013e+08	2.30649e+08	3.7663e+08	3.22679e+08	2.31564e+08	2.69858e+08	2.00672e+08	1.9602e+08	2.05885e+08	4.76107e+08	1.77451e+08	4.13669e+08	1.72006e+08	4.26949e+08
1-(1Z-hexadecenyl)-sn-glycero-3-phosphocholine	C24 H50 N O6 P	Positive	2.99062e+08	2.9604e+08	3.31796e+08	2.34478e+08	2.38278e+08	3.24385e+08	1.72112e+08	2.90231e+08	2.78281e+08	2.0438e+08	1.46473e+08	1.904e+08	2.21847e+08	2.50866e+08	1.80107e+08	1.93777e+08	1.25559e+08	2.1979e+08	2.56824e+08	2.44754e+08	2.65487e+08	1.88962e+08	2.20745e+08	2.44942e+08	2.8048e+08	2.55757e+08	2.4022e+08	2.67563e+08	2.58807e+08	1.96937e+08	2.307e+08	2.74825e+08	2.12967e+08	1.87491e+08	1.49532e+08	1.81243e+08	3.07022e+08	2.30881e+08	2.88391e+08	2.70799e+08	1.4603e+08	2.71581e+08	1.95999e+08	2.28607e+08	2.60991e+08	1.634e+08	3.26201e+08
1-(1Z-hexadecenyl)-2-(9Z,12Z-octadecadienoyl)-sn-glycero-3-phosphocholine	C42 H80 N O7 P	Positive	496420	1.87893e+06	2.54292e+06	5.50695e+06	1.10969e+07	2.4719e+06	1.19913e+06	1.88094e+06	2.91334e+06	2.31322e+06	2.8484e+06	2.46462e+06	883280	1.66656e+06	2.38198e+06	3.30384e+06	2.08053e+06	4.23024e+06	6.39029e+06	787591	1.0649e+06	6.22062e+06	642602	1.9513e+06	2.57063e+06	7.36459e+06	4.40994e+06	782473	5.01511e+06	2.32296e+06	1.26716e+06	1.17229e+06	2.03948e+06	303953	1.06881e+06	7.00207e+06	4.49212e+06	4.86479e+06	987779	1.57769e+06	2.99132e+06	7.13801e+06	3.04802e+06	4.02125e+06	2.5298e+06	3.14692e+06	3.15961e+06
.beta.-Naphthol ethyl ether	C12 H12 O	Positive	2.55768e+06	2.59401e+06	3.62369e+06	3.55126e+06	4.56255e+06	3.8209e+06	4.60959e+06	2.62898e+06	3.32983e+06	4.65005e+06	6.02603e+06	4.2755e+06	5.01013e+06	4.63073e+06	3.2194e+06	3.17138e+06	3.24373e+06	6.65446e+06	5.77138e+06	3.30163e+06	3.19601e+06	4.32992e+06	2.33939e+06	2.83279e+06	2.93567e+06	5.55856e+06	5.3222e+06	3.42761e+06	5.6366e+06	2.8256e+06	2.79851e+06	2.75005e+06	4.83657e+06	3.35185e+06	2.56378e+06	6.35023e+06	3.22557e+06	4.7673e+06	2.54917e+06	5.60996e+06	3.24976e+06	5.84509e+06	3.63259e+06	3.83568e+06	6.32179e+06	5.47438e+06	2.79034e+06
.alpha.-Aminoadipic acid	C6 H11 N O4	Positive	3.17741e+06	3.49701e+06	7.02055e+06	2.58316e+06	1.96292e+06	4.15982e+06	6.63257e+06	2.37353e+06	2.37629e+06	7.13967e+06	2.13527e+06	2.95522e+06	3.42444e+06	2.18719e+06	2.26581e+06	5.34581e+06	1.86577e+06	2.16303e+06	4.46513e+06	2.82568e+06	5.22513e+06	4.37709e+06	3.78454e+06	6.47949e+06	7.26502e+06	4.2257e+06	5.14379e+06	5.73975e+06	2.80187e+06	3.90009e+06	5.83597e+06	7.21292e+06	3.20842e+06	4.37504e+06	5.0563e+06	4.53422e+06	2.39487e+06	4.37601e+06	8.01675e+06	3.42969e+06	3.39351e+06	2.85316e+06	1.03441e+07	3.4188e+06	4.68125e+06	5.21394e+06	4.7475e+06
(R)-3-Hydroxy myristic acid	C14 H28 O3	Positive	1.41285e+06	1.75024e+06	3.11373e+06	1.34537e+06	1.14986e+06	1.23553e+06	1.41783e+06	1.83327e+06	1.58495e+06	1.58454e+06	1.63414e+06	1.28412e+06	1.05435e+06	1.46399e+06	1.09182e+06	1.52951e+06	1.57115e+06	2.37375e+06	2.43169e+06	1.37029e+06	1.72305e+06	1.22609e+06	1.76808e+06	1.39437e+06	1.52548e+06	1.84053e+06	1.23568e+06	1.93998e+06	2.04176e+06	2.82919e+06	2.00948e+06	1.21181e+06	1.70075e+06	2.15106e+06	2.78667e+06	2.09713e+06	2.26606e+06	2.12814e+06	2.50723e+06	1.35483e+06	1.02664e+06	927401	1.83381e+06	806097	1.56565e+06	975306	2.1396e+06
(E,E)-2,4-Dodecadienal	C12 H20 O	Positive	853209	1.20555e+06	1.28689e+06	2.64891e+06	2.43722e+06	849298	926275	2.94306e+06	7.30643e+06	1.11355e+06	676196	2.60371e+06	2.41263e+06	1.86136e+06	1.61839e+06	1.8334e+06	646583	1.5986e+06	1.68966e+06	1.28509e+06	5.96193e+06	1.61146e+06	1.8892e+06	649396	2.37427e+06	1.9403e+06	694574	3.5245e+06	271213	756827	4.82806e+06	3.08106e+06	265983	1.52961e+06	545874	4.88658e+06	1.69836e+06	3.54515e+06	1.11151e+06	4.70271e+06	1.48714e+06	1.18565e+06	4.44074e+06	479344	3.27107e+06	131231	1.46136e+06
(E)-Chalcone	C15 H12 O	Positive	9.63267e+06	7.94376e+06	7.52027e+06	7.89804e+06	8.60124e+06	1.02835e+07	7.56115e+06	8.45967e+06	6.71507e+06	7.86123e+06	7.57057e+06	6.92951e+06	7.84623e+06	7.72624e+06	7.62892e+06	8.43693e+06	8.50675e+06	6.1912e+06	7.44999e+06	8.72087e+06	8.65877e+06	6.20678e+06	7.21357e+06	8.26337e+06	8.50899e+06	6.45909e+06	7.39959e+06	8.77337e+06	7.12044e+06	8.64609e+06	8.29706e+06	6.8198e+06	7.21448e+06	7.8587e+06	7.85066e+06	8.59316e+06	6.95625e+06	5.93597e+06	9.10454e+06	9.46481e+06	8.03507e+06	7.70649e+06	7.65566e+06	8.56181e+06	7.67985e+06	7.14798e+06	7.39376e+06
(E)-3,4,5-Trimethoxycinnamic acid	C12 H14 O5	Positive	7.77485e+06	8.42657e+06	1.03836e+07	6.26779e+06	5.91505e+06	9.60755e+06	4.68026e+06	1.13474e+07	1.61183e+07	4.87068e+06	5.07645e+06	1.04803e+07	6.43199e+06	5.72968e+06	1.88885e+06	8.67509e+06	1.99279e+06	1.43306e+07	1.0546e+07	4.52807e+06	1.09934e+07	6.68121e+06	8.68784e+06	4.61867e+06	1.68025e+07	1.76071e+07	1.59396e+07	7.91449e+06	5.06284e+06	9.42841e+06	3.27766e+06	4.89751e+06	7.92998e+06	8.76444e+06	5.81353e+06	1.15899e+07	9.27923e+06	6.35618e+06	8.31774e+06	6.87945e+06	437076	6.2674e+06	4.82448e+06	5.04749e+06	2.74464e+07	5.62862e+06	6.54283e+06
(Ac)2-L-Lys-D-Ala	C13 H23 N3 O5	Positive	3.07783e+06	828371	1.37349e+06	839202	1.0625e+06	1.31531e+06	1.90317e+06	1.06506e+06	2.49129e+06	2.57841e+06	641630	891167	1.13654e+06	1.38639e+06	1.21744e+06	1.3575e+06	572120	1.38699e+06	1.47768e+06	1.62635e+06	1.09553e+06	1.06441e+06	1.0488e+06	1.73246e+06	3.8469e+06	1.05649e+06	1.15693e+06	2.24156e+06	789533	1.01224e+06	843888	1.77694e+06	856486	912345	806993	883086	1.46996e+06	1.05924e+06	2.55851e+06	1.40435e+06	860193	812033	3.99886e+06	921939	1.07135e+06	1.09872e+06	2.08835e+06
(5S)-5-hydroxy-1,7-diphenylheptan-3-one	C19 H22 O2	Positive	7.67713e+06	1.67127e+07	7.03034e+06	7.94663e+06	7.5815e+06	6.28624e+06	5.80746e+06	1.54108e+07	4.79036e+06	9.56812e+06	6.55762e+06	3.3999e+06	5.14107e+06	6.57077e+06	2.47449e+06	8.32393e+06	2.88677e+06	7.22874e+06	3.17408e+06	5.87636e+06	5.64437e+06	7.90789e+06	7.45268e+06	6.79711e+06	3.41098e+06	7.47899e+06	4.72447e+06	5.57905e+06	6.24793e+06	5.81669e+06	4.06668e+06	4.60345e+06	5.45915e+06	6.24969e+06	2.00951e+07	3.56391e+06	6.79935e+06	6.66823e+06	5.74443e+06	2.06906e+06	1.96977e+06	2.18468e+06	2.84112e+06	4.4321e+06	5.69962e+06	3.48881e+06	8.17809e+06
(5E)-7,7-Dimethyl-4-oxa-8-thia-2,5-diazanon-5-en-3-one	C7 H14 N2 O2 S	Positive	4.65027e+06	2.1154e+06	4.19517e+06	348716	1.1486e+06	4.54583e+06	8.6307e+06	1.67344e+06	4.1176e+06	5.054e+06	667491	3.83161e+06	2.54805e+06	4.1397e+06	1.6515e+06	896750	2.23602e+06	497770	2.04628e+06	3.56381e+06	3.36922e+06	1.07663e+06	3.13509e+06	3.75196e+06	7.30142e+06	2.09846e+06	2.41783e+06	8.19719e+06	622401	1.84455e+06	3.0334e+06	4.3784e+06	2.33348e+06	2.49537e+06	1.53392e+06	1.75437e+06	4.09452e+06	1.36397e+06	7.94538e+06	849731	1.23092e+06	1.2872e+06	4.87721e+06	2.65977e+06	1.45207e+06	2.54969e+06	6.57004e+06
(4S)-4-[(9Z,12Z,15Z)-9,12,15-Octadecatrienoyloxy]-4-(trimethylammonio)butanoate	C25 H43 N O4	Positive	1.23428e+07	1.15784e+07	8.72372e+06	6.72902e+06	1.50431e+07	6.99148e+06	5.77903e+06	5.52985e+06	9.00863e+06	5.47052e+06	3.73985e+06	7.73097e+06	9.63048e+06	7.30853e+06	1.17657e+07	1.07493e+07	4.65776e+06	1.17802e+07	1.0827e+07	1.09763e+07	6.45574e+06	5.14714e+06	8.23432e+06	8.27144e+06	7.99743e+06	7.34721e+06	9.15875e+06	7.14969e+06	5.33809e+06	9.51271e+06	6.04743e+06	5.86731e+06	7.99027e+06	5.08105e+06	5.36354e+06	5.76891e+06	1.03473e+07	4.47743e+06	9.65849e+06	1.17767e+07	1.05631e+07	8.18923e+06	5.72947e+06	4.99463e+06	5.4485e+06	3.5642e+06	1.08322e+07
(4S)-4-[(2E,4Z)-2,4-Decadienoyloxy]-4-(trimethylammonio)butanoate	C17 H29 N O4	Positive	1.71043e+07	2.61615e+07	9.56004e+06	8.05669e+06	2.59247e+07	1.5906e+07	9.83911e+06	9.75862e+06	1.17814e+07	8.02267e+06	6.80628e+06	1.51509e+07	1.60474e+07	1.17688e+07	8.55192e+06	1.43953e+07	4.45692e+06	1.51876e+07	6.62296e+06	1.09084e+07	1.1004e+07	7.89223e+06	9.59857e+06	1.22492e+07	7.94602e+06	1.0326e+07	1.21114e+07	9.61056e+06	6.69352e+06	7.84818e+06	9.09432e+06	8.03631e+06	1.62546e+07	7.90496e+06	8.65245e+06	9.72877e+06	1.06186e+07	8.01321e+06	1.37418e+07	1.3345e+07	1.62652e+07	1.65218e+07	6.84411e+06	6.51737e+06	9.82171e+06	7.39001e+06	1.56001e+07
(4S)-4-[(2E)-2-Octenoyloxy]-4-(trimethylammonio)butanoate	C15 H27 N O4	Positive	1.68804e+08	2.91293e+08	9.58958e+07	5.68484e+07	1.75063e+08	1.7139e+08	8.99991e+07	1.34028e+08	1.6642e+08	8.21061e+07	6.39471e+07	1.80873e+08	1.75668e+08	1.11467e+08	1.02843e+08	9.85722e+07	6.25761e+07	1.3708e+08	1.51244e+08	9.33834e+07	1.11013e+08	6.59824e+07	9.86779e+07	1.88022e+08	7.5544e+07	1.21868e+08	1.9383e+08	9.92668e+07	7.11538e+07	1.17774e+08	7.25702e+07	7.46647e+07	1.75363e+08	4.97559e+07	1.37826e+08	1.42951e+08	1.2393e+08	1.26529e+08	1.62156e+08	1.36193e+08	2.09472e+08	8.64434e+07	1.06794e+08	4.0719e+07	1.75731e+08	5.57839e+07	1.9691e+08
(4E)-1,7-Bis(4-hydroxyphenyl)-4-hepten-3-one	C19 H20 O3	Positive	1.79312e+06	984366	1.27125e+06	887835	506020	306515	891722	908910	1.1165e+06	687218	485659	809869	702167	538742	560124	592316	506205	295671	340621	1.09001e+06	785643	558591	1.16638e+06	1.50091e+06	808995	361104	329383	491205	439922	1.12867e+06	819184	523106	1.57456e+06	1.11943e+06	1.09871e+06	445550	1.26193e+06	361529	965646	407311	534672	328206	449479	207999	466011	228556	759598
(4aS,5R,6S,8aS)-5-[(3E)-5-methoxy-3-methyl-5-oxopent-3-en-1-yl]-5,6,8a-trimethyl-3,4,4a,5,6,7,8,8a-octahydronaphthalene-1-carboxylic acid	C21 H32 O4	Positive	7.00309e+06	1.56445e+07	1.08106e+07	4.92323e+06	7.22539e+06	9.94717e+06	5.47699e+06	5.88649e+06	5.55984e+06	3.15351e+06	8.15752e+06	3.43444e+06	8.97505e+06	5.57203e+06	5.12494e+06	6.1626e+06	2.57973e+06	2.05179e+07	8.99954e+06	6.72659e+06	4.74106e+06	4.96148e+06	4.89191e+06	5.21497e+06	4.39057e+06	5.94636e+06	4.92245e+06	2.96676e+06	7.18789e+06	4.87593e+06	3.3879e+06	2.25088e+06	4.82523e+06	2.01438e+07	4.03467e+06	5.99982e+06	4.18151e+06	9.36073e+06	7.50972e+06	6.84078e+06	3.3366e+06	1.21601e+07	1.97531e+06	8.25203e+06	6.13592e+06	8.4269e+06	7.10825e+06
(3'Z)-3',4'-Didehydro-beta,psi-caroten-4-one	C40 H52 O	Positive	2.84896e+06	7.14117e+06	1.89045e+06	429905	331349	1.06856e+06	1.525e+06	3.45758e+06	1.19125e+06	9.85041e+06	372105	5.64371e+06	7.74144e+06	1.1072e+06	378889	663848	1.59037e+06	388658	392109	1.27014e+06	6.12463e+06	449843	2.25829e+06	316364	1.83044e+06	910879	804779	1.81859e+06	331057	328979	9.02056e+06	1.84185e+07	744403	2.38914e+06	873312	3.46066e+06	1.56932e+06	370079	600568	5.27251e+06	2.12334e+07	1.0082e+06	5.44338e+06	1.27494e+06	5.90218e+06	1.24144e+06	1.9758e+06
(3beta,24R,24'R)-fucosterol epoxide	C29 H48 O2	Positive	5.29927e+06	1.56924e+07	3.45602e+06	3.33968e+06	2.61355e+06	819492	4.74884e+06	8.44211e+06	3.73302e+06	1.43614e+07	4.7847e+06	8.63136e+06	1.20978e+07	4.26832e+06	3.17932e+06	1.32189e+06	4.78393e+06	2.43735e+06	827804	3.61302e+06	1.77556e+07	1.71298e+06	1.30405e+07	3.69629e+06	3.02979e+06	1.83338e+06	3.31824e+06	3.72405e+06	2.73059e+06	603179	1.46629e+07	1.31709e+07	4.55752e+06	1.14774e+07	5.47201e+06	1.32844e+06	5.03702e+06	6.00738e+06	3.64529e+06	982935	1.36493e+07	948223	1.43356e+07	742499	1.43312e+06	1.06968e+06	4.82923e+06
(3aR,4R,5R,6aS)-5-Hydroxy-4-[(1E,3S)-3-hydroxy-1-octen-1-yl]hexahydro-2H-cyclopenta[b]furan-2-one	C15 H24 O4	Positive	6.72121e+06	1.45315e+07	7.27092e+06	4.76754e+06	6.12506e+06	4.36533e+06	3.45722e+06	6.10827e+06	5.44408e+06	5.27211e+06	5.08404e+06	5.08499e+06	8.24298e+06	6.60325e+06	4.95567e+06	5.40027e+06	3.17908e+06	9.42423e+06	1.21979e+07	4.95436e+06	4.03451e+06	5.47853e+06	5.04194e+06	4.15678e+06	4.8864e+06	6.77145e+06	3.66579e+06	3.07295e+06	3.78626e+06	5.1969e+06	3.48381e+06	3.12628e+06	4.47768e+06	1.70197e+07	4.10437e+06	6.99747e+06	4.24569e+06	4.03038e+06	7.34411e+06	6.47085e+06	2.44679e+06	8.43838e+06	3.07884e+06	4.96337e+06	9.23316e+06	2.87709e+06	6.00618e+06
(2Z)-5-(1,2,4a,5-tetramethyl-7-oxo-1,2,3,4,4a,7,8,8a-octahydronaphthalen-1-yl)-3-methylpent-2-enoic acid	C20 H30 O3	Positive	322801	107474	545821	123647	153044	228171	107793	362989	147597	115241	97337.2	198396	192615	245261	129983	241872	105666	106597	126419	607578	150512	152717	171642	140674	104566	138388	199956	175448	160146	705094	219255	183738	147092	201758	298235	253211	207826	179655	539153	201458	183188	101128	220624	190096	217391	198870	307177
(2Z)-3,7-Dimethyl-2,6-octadien-1-yl 3-oxobutanoate	C14 H22 O3	Positive	7.28188e+06	8.25017e+06	5.33804e+06	6.53377e+06	7.20241e+06	1.0935e+07	7.55372e+06	5.09961e+06	1.08197e+07	5.86924e+06	6.67161e+06	1.15086e+07	8.45132e+06	8.35106e+06	6.45857e+06	7.04e+06	6.42187e+06	1.11475e+07	1.04797e+07	1.13992e+07	9.66944e+06	8.69086e+06	7.89389e+06	9.01307e+06	2.99533e+06	8.7567e+06	1.34955e+07	4.99884e+06	5.4264e+06	5.53708e+06	3.8876e+06	5.03806e+06	9.59715e+06	6.76623e+06	6.51605e+06	1.01341e+07	1.33497e+07	9.19654e+06	7.19306e+06	1.14412e+07	1.24679e+07	1.35551e+07	9.19115e+06	5.79876e+06	1.56106e+07	7.31385e+06	2.08233e+07
(2Z)-3-(3,4,5-Trimethoxyphenyl)-2-propen-1-yl acetate	C14 H18 O5	Positive	755609	467358	1.93199e+06	236613	692747	364163	391445	597034	879878	214683	105718	144777	176913	228420	274082	723299	280021	115651	483960	224471	213966	117816	857448	121315	284260	797837	159535	231705	185468	567723	474845	215014	176157	279018	253312	253951	154961	281463	159239	259903	296921	207285	312454	291085	412821	248785	264382
(2S,3S,4S,5R,6R)-6-{[(3R,5R,7R,8R,9S,10S,13R,14S)-17-{(2R)-5-[(Carboxymethyl)amino]-5-oxo-2-pentanyl}-7-hydroxy-10,13-dimethylhexadecahydro-1H-cyclopenta[a]phenanthren-3-yl]oxy}-3,4,5-trihydroxytetrah ydro-2H-pyran-2-carboxylic acid (non-preferred name)	C32 H51 N O11	Positive	1.8764e+06	8.80487e+06	3.28464e+06	6.28594e+06	6.90517e+06	2.17266e+06	2.0279e+06	4.4524e+06	5.59689e+06	3.19799e+06	1.18916e+06	4.52331e+06	2.46997e+06	8.17314e+06	5.57538e+06	8.18107e+06	1.73639e+06	2.35077e+06	6.80013e+06	4.65341e+06	1.57554e+06	2.75271e+06	5.88838e+06	6.62509e+06	8.03498e+06	5.25741e+06	7.32303e+06	862228	5.69801e+06	5.38237e+06	3.35728e+06	3.80829e+06	5.96694e+06	1.34316e+06	528150	674239	1.16298e+06	3.63818e+06	7.18424e+06	2.98631e+06	6.68179e+06	5.15803e+06	2.58965e+06	7.03346e+06	7.0743e+06	1.88527e+06	4.83127e+06
(2S)-3-Methyl-2-({[(3S,4S,5R)-2,3,4-trihydroxy-5-(hydroxymethyl)tetrahydro-2-furanyl]methyl}amino)butanoic acid (non-preferred name)	C11 H21 N O7	Positive	8.55617e+06	8.44305e+06	2.68244e+06	2.03048e+06	1.94926e+06	5.99678e+06	2.02981e+06	5.21485e+06	1.71031e+06	3.0313e+06	3.02096e+06	1.93785e+06	6.45175e+06	2.05771e+06	1.10659e+06	2.80476e+06	852049	2.16657e+06	1.22068e+06	3.50031e+06	3.11286e+06	1.37724e+06	1.82331e+06	1.06384e+07	1.71565e+06	3.79811e+06	1.66341e+06	3.42544e+06	3.47672e+06	3.53419e+06	2.60216e+06	3.13834e+06	2.43065e+06	1.71378e+06	4.16497e+06	1.58739e+06	2.15695e+06	9.43698e+06	2.45982e+06	2.00741e+06	3.75485e+06	5.32146e+06	2.52676e+06	9.76336e+06	1.51451e+06	1.50832e+07	1.75254e+07
(2S)-2-Piperazinecarboxylic acid	C5 H10 N2 O2	Positive	1.46068e+07	7.04121e+06	1.45702e+07	3.08039e+06	4.76508e+06	8.37941e+06	3.06341e+07	2.44483e+06	1.8633e+07	2.51195e+07	2.76055e+06	5.64984e+06	5.70926e+06	9.15352e+06	3.73731e+06	3.35476e+06	6.10543e+06	1.94679e+06	9.4482e+06	6.10332e+06	1.17746e+07	1.60582e+07	9.29384e+06	9.25894e+06	2.52895e+07	5.39851e+06	7.50225e+06	1.65455e+07	3.74348e+06	5.02987e+06	3.55949e+06	1.25826e+07	5.02134e+06	7.73589e+06	4.56223e+06	5.23137e+06	1.58321e+07	4.24193e+06	1.54776e+07	6.20859e+06	6.64489e+06	2.57155e+06	2.09577e+07	4.32964e+06	5.34442e+06	5.07944e+06	9.63865e+06
(2R)-3-{[(2-Aminoethoxy)(hydroxy)phosphoryl]oxy}-2-hydroxypropyl pentadecanoate	C20 H42 N O7 P	Positive	800150	731050	1.61346e+06	4.16278e+06	248952	1.99761e+06	1.29921e+06	2.36e+06	1.91058e+06	1.4502e+06	481305	309229	851398	1.93977e+06	2.03542e+06	2.07501e+06	288071	493053	843460	1.68897e+06	1.19698e+06	4.50155e+06	1.76652e+06	2.38006e+06	1.04227e+06	340046	403863	2.73369e+06	748246	883786	399069	567060	478398	2.70306e+06	261994	124513	2.01861e+06	5.0746e+06	962764	5.56012e+06	835397	1.88206e+06	306279	2.92372e+06	205412	5.20148e+06	659552
(2R)-1-{[(2-Aminoethoxy)(hydroxy)phosphoryl]oxy}-3-hydroxy-2-propanyl docosanoate	C27 H56 N O7 P	Positive	8.65708e+06	1.02991e+07	6.32614e+06	7.11886e+06	2.50627e+06	9.40854e+06	5.83659e+06	5.88779e+06	8.37378e+06	4.68462e+06	3.63025e+06	4.00847e+06	6.30636e+06	5.30631e+06	4.94685e+06	6.67992e+06	3.70194e+06	5.0335e+06	5.24019e+06	7.34177e+06	6.88291e+06	2.21756e+06	7.27723e+06	6.01919e+06	5.02718e+06	3.8037e+06	1.1478e+07	6.23404e+06	1.0772e+06	5.78193e+06	5.4415e+06	5.97192e+06	6.56259e+06	6.33251e+06	5.8304e+06	5.34264e+06	8.05564e+06	5.20706e+06	6.43091e+06	9.90355e+06	4.19726e+06	8.90481e+06	5.49813e+06	7.16792e+06	5.91055e+06	6.89864e+06	1.16515e+07
(2R)-1-{[(2-Aminoethoxy)(hydroxy)phosphoryl]oxy}-3-hydroxy-2-propanyl (5Z,8Z,11Z,14Z,17Z)-5,8,11,14,17-icosapentaenoate	C25 H42 N O7 P	Positive	1.2131e+07	614956	359162	1.27168e+07	4.63765e+06	1.50508e+07	1.04662e+07	6.64265e+06	5.8508e+06	5.39879e+06	6.51156e+06	4.90601e+06	8.19748e+06	9.15783e+06	1.7195e+07	1.95294e+07	7.81792e+06	7.56842e+06	2.80922e+06	1.12146e+07	1.26689e+07	1.45093e+07	2.68225e+06	8.49117e+06	8.89555e+06	6.86039e+06	6.55811e+06	7.96071e+06	1.90664e+07	1.20983e+07	698154	2.01346e+06	5.16091e+06	1.132e+07	4.55622e+06	583521	8.73249e+06	4.40544e+06	6.41255e+06	1.74932e+07	1.58372e+06	1.38319e+07	6.00389e+06	1.72959e+07	5.44423e+06	2.64027e+06	1.01081e+07
(2R)-1-{[(2-Aminoethoxy)(hydroxy)phosphoryl]oxy}-3-hydroxy-2-propanyl (13Z)-13-docosenoate	C27 H54 N O7 P	Positive	1.55213e+07	1.58189e+07	1.14602e+07	1.42073e+07	9.92353e+06	1.64006e+07	8.27922e+06	1.20006e+07	1.98092e+07	8.51331e+06	5.82997e+06	8.77518e+06	1.12558e+07	1.34062e+07	8.47858e+06	1.24034e+07	2.71176e+06	1.18722e+07	1.21549e+07	1.53375e+07	1.12785e+07	9.68766e+06	1.19166e+07	1.18795e+07	1.26218e+07	1.11182e+07	1.54857e+07	1.15855e+07	1.10219e+07	1.10042e+07	1.00357e+07	1.17021e+07	9.00198e+06	1.09781e+07	9.25011e+06	1.09658e+07	1.45756e+07	1.10659e+07	1.46331e+07	2.21278e+07	7.72929e+06	1.52838e+07	1.06266e+07	1.27358e+07	1.44107e+07	8.1368e+06	1.54693e+07
(2E,6Z)-N-Cyclopropyl-2,6-nonadienamide	C12 H19 N O	Positive	2.11913e+07	1.37608e+07	1.63003e+07	1.12008e+07	1.18947e+07	1.53638e+07	1.32202e+07	1.21492e+07	1.87496e+07	1.27168e+07	6.27192e+06	1.42368e+07	1.68618e+07	1.17093e+07	1.5137e+07	1.40267e+07	5.9508e+06	1.6996e+07	1.31692e+07	2.17039e+07	1.31476e+07	1.03815e+07	1.18668e+07	1.42595e+07	1.16953e+07	1.33128e+07	1.16463e+07	1.24217e+07	8.94197e+06	1.53554e+07	1.08532e+07	1.16653e+07	1.0399e+07	1.03995e+07	1.13329e+07	8.75356e+06	1.16175e+07	1.13728e+07	1.14372e+07	1.35288e+07	1.10938e+07	1.33436e+07	8.18665e+06	1.07847e+07	1.05807e+07	8.45965e+06	1.5801e+07
(2E,4Z)-N-Isobutyl-2,4-octadecadienamide	C22 H41 N O	Positive	2.13865e+06	2.81501e+06	2.48453e+06	5.77712e+06	2.55269e+06	2.58887e+06	1.55757e+06	3.16651e+06	3.94269e+06	1.97615e+06	4.57046e+06	1.50574e+06	5.51512e+06	1.36934e+06	5.22728e+06	3.36945e+06	4.8323e+06	3.57842e+06	3.34883e+06	934108	1.50617e+06	2.28602e+06	4.09566e+06	2.09344e+06	2.16832e+06	2.15655e+06	3.58226e+06	2.03934e+06	5.97039e+06	1.53226e+06	2.30556e+06	2.20775e+06	2.24878e+06	2.63159e+06	5.61607e+06	4.07557e+06	5.94839e+06	3.17444e+06	1.36529e+06	2.84378e+06	3.08876e+06	3.59955e+06	2.97248e+06	3.30223e+06	2.81338e+06	1.08132e+07	1.7101e+06
(2E,4E,12Z)-N-Isobutyl-2,4,12-octadecatrienamide	C22 H39 N O	Positive	961385	2.38112e+06	2.56944e+06	5.13535e+06	1.17671e+06	1.32184e+06	828158	1.0551e+06	1.90683e+06	1.58817e+06	5.18883e+06	1.23663e+06	3.91559e+06	796491	2.98645e+06	1.61559e+06	4.21486e+06	993366	2.38018e+06	939421	1.23619e+06	1.28165e+06	2.62031e+06	1.04548e+06	1.04926e+06	677791	1.99211e+06	1.79448e+06	2.20894e+06	590822	2.0436e+06	1.24319e+06	1.25942e+06	1.58447e+06	768385	2.70293e+06	4.59039e+06	725451	873378	1.59465e+06	2.06857e+06	1.80862e+06	2.06241e+06	1.69661e+06	1.31983e+06	7.2163e+06	1.25742e+06
(2E,2'E)-3,3'-[2,4-Bis(1,3-benzodioxol-5-yl)-1,3-cyclobutanediyl]bis[1-(1-piperidinyl)-2-propen-1-one]	C34 H38 N2 O6	Positive	567803	5.34781e+06	2.37399e+06	9.19781e+06	2.43139e+06	212905	2.15547e+06	3.14941e+06	2.36047e+06	5.11064e+06	292189	1.34224e+07	5.26577e+06	3.77724e+06	173289	4.59139e+06	2.53819e+06	691815	1.31422e+06	1.77276e+06	5.16117e+06	8.20182e+06	2.83258e+06	1.7442e+06	536187	1.36258e+06	1.03297e+07	1.97948e+06	542965	1.37146e+06	56470.5	49725.1	7.58013e+06	3.87036e+06	1.49863e+06	146553	54925.1	5.89238e+06	3.92844e+06	1.03842e+07	1.01123e+06	1.52455e+06	1.23493e+06	2.44414e+06	1.06473e+06	3.15835e+06	1.5651e+07
(2E)-hexadecenoylcarnitine	C23 H43 N O4	Positive	2.36593e+07	3.12337e+07	1.20784e+07	8.64577e+06	2.97451e+07	1.49559e+07	1.27812e+07	1.65606e+07	2.32343e+07	1.12686e+07	5.39692e+06	1.8882e+07	1.49584e+07	1.17688e+07	1.65777e+07	1.78446e+07	8.31655e+06	3.28598e+07	1.2729e+07	2.50903e+07	1.38069e+07	9.1221e+06	1.80358e+07	1.19323e+07	1.91199e+07	1.38468e+07	1.40985e+07	1.62547e+07	1.16517e+07	2.18181e+07	1.72719e+07	1.41808e+07	1.27072e+07	7.16376e+06	1.34591e+07	1.40042e+07	2.23422e+07	1.33712e+07	2.1465e+07	1.67764e+07	1.54651e+07	1.0295e+07	1.77235e+07	6.41922e+06	1.45697e+07	9.85828e+06	1.99438e+07
(2E)-3-(3,4-Dimethoxyphenyl)acrylic acid	C11 H12 O4	Positive	1.20874e+06	1.09677e+06	1.05498e+06	870221	1.62418e+06	1.52255e+06	772191	4.68628e+06	8.33768e+06	829383	612035	1.56047e+06	847356	1.04051e+06	740596	641568	479512	1.03554e+06	1.45513e+06	1.68378e+06	1.42644e+06	733091	1.97547e+06	4.73752e+06	759592	1.44376e+06	1.47075e+06	1.44151e+06	254212	1.23879e+06	870627	874439	1.33463e+06	658584	1.30185e+06	1.04521e+06	3.27786e+06	6.98085e+06	795398	1.77872e+06	782710	917660	336595	227962	4.25179e+06	1.10961e+06	2.15411e+06
(2E)-3-(3,4-Dihydroxyphenyl)-N-[2-(3,4-dihydroxyphenyl)ethyl]acrylamide	C17 H17 N O5	Positive	60451.9	485400	390338	3.23366e+06	1.55146e+06	297497	613105	963627	1.07435e+06	273680	2.18699e+06	625309	1.45256e+06	1.15471e+06	3.31938e+06	4.43417e+06	248183	1.15894e+06	72773.2	765867	562093	888697	278115	1.15628e+06	2.74733e+06	104504	60110.8	436751	1.24796e+06	957205	495176	843884	332654	666579	609245	87424.3	496531	1.18617e+06	616636	5.14498e+06	169990	2.60517e+06	159119	6.20369e+06	88043.7	671592	1.39916e+06
(22R,23R,24S)-22,23-Dihydroxyergost-4-en-3-one	C28 H46 O3	Positive	3.89737e+06	1.92557e+07	3.12407e+06	8.57632e+06	1.9073e+06	346618	7.07702e+06	1.6436e+07	1.16113e+07	1.88167e+07	532532	1.78114e+07	1.59245e+07	8.66598e+06	1.0067e+06	7.0143e+06	8.50348e+06	539768	7.14274e+06	1.17118e+07	2.48604e+07	1.73025e+06	7.01698e+06	3.19016e+06	8.93478e+06	1.26989e+07	8.17142e+06	6.12728e+06	877671	2.02517e+06	2.11365e+07	3.36419e+07	2.64516e+06	5.15659e+06	3.69799e+06	1.36783e+07	5.5559e+06	3.71728e+06	3.41057e+06	1.95666e+07	3.26735e+07	227611	2.0973e+07	381750	2.10958e+07	264816	1.76786e+06
(1Z,3S,4Z,6S,7E,9S,15aR)-9-sec-Butyl-1,4,7-trihydroxy-3-[(6R)-6-hydroxyoctyl]-6-[(1-methoxy-1H-indol-3-yl)methyl]-3,6,9,12,13,14,15,15a-octahydro-10H-pyrido[1,2-a][1,4,7,10]tetraazacyclododecin-10-one	C34 H51 N5 O6	Positive	2.79794e+07	9.45979e+06	3.15316e+07	2.79238e+07	1.46786e+07	2.67134e+07	2.4283e+07	2.65154e+07	4.25761e+07	2.90096e+07	8.4137e+06	7.47161e+06	2.80326e+07	3.25389e+07	3.02987e+07	4.02659e+07	2.36596e+07	3.40666e+07	2.92959e+07	2.45038e+07	2.63851e+07	2.94427e+07	2.62768e+07	2.69453e+07	3.55509e+07	6.77473e+06	3.03321e+07	2.74057e+07	2.82511e+07	2.60564e+07	8.12519e+06	7.26697e+06	2.60974e+07	2.66093e+07	2.37568e+07	2.9474e+07	2.54671e+07	3.43249e+07	2.73214e+07	7.14767e+06	3.01173e+07	3.24146e+07	2.72493e+07	2.87115e+07	3.22216e+07	2.18989e+07	2.96628e+07
(1S,5R)-5-Isopropenyl-2-methyl-2-cyclohexen-1-yl beta-D-glucopyranoside	C16 H26 O6	Positive	1.01274e+07	2.552e+07	1.04577e+07	6.72064e+06	1.15545e+07	6.86883e+06	5.47881e+06	1.03745e+07	1.13195e+07	1.1204e+07	5.66686e+06	9.91309e+06	2.04689e+07	1.08827e+07	8.79551e+06	1.07289e+07	5.03227e+06	1.47882e+07	1.78635e+07	7.31895e+06	6.96087e+06	1.15616e+07	7.06425e+06	6.44425e+06	8.3805e+06	1.21344e+07	9.38386e+06	5.44362e+06	7.94965e+06	8.04507e+06	6.03462e+06	5.7268e+06	7.44539e+06	2.22959e+07	7.88567e+06	9.54085e+06	6.55168e+06	7.87817e+06	1.03058e+07	1.40579e+07	6.02014e+06	1.29273e+07	7.85771e+06	8.4128e+06	1.47554e+07	4.62267e+06	9.05522e+06
(1R,9R)-5-Cyclohexyl-11-(propylsulfonyl)-7,11-diazatricyclo[7.3.1.02,7]trideca-2,4-dien-6-one	C20 H30 N2 O3 S	Positive	3.95438e+07	3.32617e+07	3.74443e+07	2.95973e+07	3.34015e+07	3.96508e+07	4.02905e+07	3.117e+07	3.37043e+07	3.24932e+07	3.13504e+07	3.06955e+07	3.71408e+07	3.95557e+07	3.10457e+07	2.8765e+07	2.67182e+07	3.50929e+07	3.01325e+07	3.97909e+07	3.50834e+07	3.2305e+07	4.29005e+07	3.7514e+07	3.19561e+07	2.90364e+07	3.37442e+07	3.39884e+07	3.36531e+07	4.02622e+07	3.56768e+07	2.66525e+07	3.89206e+07	3.85358e+07	3.86274e+07	3.12818e+07	3.73731e+07	3.09293e+07	3.82441e+07	3.05166e+07	3.18578e+07	3.75232e+07	3.16827e+07	3.90841e+07	3.24606e+07	3.46472e+07	4.05078e+07
(10E,15Z)-9,12,13-Trihydroxy-10,15-octadecadienoic acid	C18 H32 O5	Positive	4.34593e+06	1.04533e+07	7.56388e+06	3.75459e+06	1.15416e+07	4.96668e+06	3.7703e+06	4.72613e+06	4.01281e+06	4.43433e+06	4.51069e+06	3.51662e+06	4.12784e+06	4.9763e+06	3.34762e+06	2.68984e+06	1.99299e+06	1.23374e+07	1.19093e+07	4.073e+06	5.47082e+06	3.49021e+06	3.56306e+06	3.87557e+06	2.35776e+06	5.85581e+06	5.12313e+06	2.0561e+06	1.71377e+06	3.11404e+06	2.926e+06	2.09453e+06	3.46868e+06	1.54206e+07	3.6807e+06	4.73721e+06	2.92895e+06	3.93175e+06	4.0724e+06	4.0729e+06	3.50204e+06	5.08879e+06	2.51819e+06	4.12089e+06	5.19775e+06	3.14491e+06	8.73851e+06
(±)-(2E)-Abscisic acid	C15 H20 O4	Positive	2.53193e+06	1.36307e+06	2.55126e+06	3.76003e+06	3.1315e+06	3.07114e+06	1.4903e+06	2.85907e+06	5.78486e+06	861802	2.09509e+06	1.87861e+06	1.67968e+06	2.05865e+06	4.07423e+06	2.88708e+06	1.62346e+06	3.60281e+06	2.98258e+06	1.34056e+06	1.81732e+06	3.69751e+06	1.55705e+06	2.49338e+06	1.43692e+06	2.79197e+06	3.56069e+06	1.53496e+06	2.82992e+06	1.64793e+06	3.1026e+06	3.5543e+06	1.3907e+06	1.51678e+06	1.53941e+06	2.07168e+06	1.91242e+06	2.12639e+06	1.89938e+06	3.93839e+06	3.76654e+06	3.65724e+06	2.11383e+06	1.73403e+06	2.303e+06	1.26963e+06	2.46946e+06
(+/-)-Hesperetin	C16 H14 O6	Positive	537613	2.03099e+06	1.04174e+07	167320	1.04942e+06	1.06638e+06	5.95316e+06	3.50131e+06	4.16863e+06	954259	600352	1.46692e+06	1.1717e+06	973681	1.0723e+06	824276	260459	1.51095e+06	170270	1.70856e+06	4.03153e+06	4.46347e+06	3.09224e+06	3.39747e+06	3.55291e+06	615277	1.03937e+06	2.47047e+06	1.37924e+06	975201	76595.2	74703.2	91932.6	4.1581e+06	1.82799e+06	1.59241e+06	286001	102218	164195	3.09598e+06	2.18745e+06	632561	861333	141366	231294	391124	86963.8
(+/-)11(12)-EET	C20 H32 O3	Positive	3.19707e+06	3.00768e+06	1.41408e+07	1.32984e+06	2.67334e+06	2.61876e+06	765134	1.64454e+06	1.15089e+06	2.25862e+06	745344	1.26481e+07	1.97261e+06	3.25588e+06	1.85362e+06	2.01527e+06	1.89824e+06	1.94735e+06	4.47542e+06	3.33039e+06	822640	1.08047e+06	7.6656e+06	4.23746e+06	1.08761e+06	3.13719e+06	9.75923e+06	887470	5.31129e+06	1.74398e+06	428795	746823	1.32679e+06	985258	1.23933e+06	828731	2.01715e+06	1.70597e+06	6.17485e+06	1.01343e+07	1.03963e+06	1.59477e+06	6.36607e+06	3.72889e+06	3.72546e+06	531428	3.37002e+06
(+)-TRAMADOL	C16 H25 N O2	Positive	398511	1.0536e+06	383383	358392	989276	500735	1.74015e+06	1.55485e+06	548929	308107	624639	3.10175e+06	313245	2.09109e+06	112813	2.05613e+06	531302	138502	1.53272e+06	4.44035e+06	5.80667e+06	3.45563e+06	2.26274e+06	1.36251e+06	177514	981364	434031	4.08051e+06	1.32315e+06	489589	593243	842909	3.77181e+06	1.06162e+06	990933	1.57263e+06	117308	6.93527e+06	1.90239e+06	1.56374e+06	114096	306456	2.59615e+06	778085	3.61741e+06	107592	4.40145e+06
(-)-pinellic acid	C18 H34 O5	Positive	7.97768e+06	2.47409e+07	1.24861e+07	5.58964e+06	1.0846e+07	7.92738e+06	4.45937e+06	9.89179e+06	6.62909e+06	9.89395e+06	8.56664e+06	9.67164e+06	1.04495e+07	1.2103e+07	8.72441e+06	4.76972e+06	7.77583e+06	1.34847e+07	2.39411e+07	8.54168e+06	8.23957e+06	7.01916e+06	6.98043e+06	7.48579e+06	4.7241e+06	1.84452e+07	1.01573e+07	4.60982e+06	2.69986e+06	7.22693e+06	6.92069e+06	3.99937e+06	7.59251e+06	3.40143e+07	6.27403e+06	1.04644e+07	5.37519e+06	6.53438e+06	8.77751e+06	1.03649e+07	6.08306e+06	7.15986e+06	7.94294e+06	8.60445e+06	1.89167e+07	4.16438e+06	8.99e+06
(−)-nabilone	C24 H36 O3	Positive	1.04748e+06	6.53181e+06	1.56295e+06	5.94741e+06	1.83504e+06	2.09503e+06	1.32605e+06	2.83382e+06	3.78156e+06	418106	566820	1.8473e+06	3.38932e+06	1.21438e+06	540585	1.45451e+06	418687	1.09167e+06	450263	2.06478e+06	711253	2.56239e+06	1.59774e+06	8.62443e+06	2.01249e+06	967215	1.11199e+06	1.03305e+06	474043	2.43208e+06	654817	468993	2.07126e+06	1.11164e+06	2.54389e+06	1.12079e+06	781675	156181	863676	2.59254e+06	3.00254e+06	3.31453e+06	2.32019e+06	150000	772187	650884	4.27502e+06
(−)-(alpha)-Kainic Acid	C10 H15 N O4	Positive	3.67338e+06	1.65864e+07	4.04234e+06	7.72937e+06	8.61858e+06	4.64336e+06	2.53111e+06	8.40053e+06	2.82936e+06	4.64528e+06	4.24047e+06	5.85229e+06	1.19736e+07	7.48467e+06	8.16411e+06	7.30272e+06	1.8424e+06	7.33806e+06	8.44778e+06	4.78835e+06	4.70912e+06	3.8425e+06	4.44624e+06	4.46519e+06	2.73345e+06	4.0942e+06	4.85631e+06	1.57055e+06	4.08838e+06	6.22264e+06	4.03886e+06	1.82277e+06	5.20555e+06	1.23161e+07	3.86272e+06	3.5954e+06	2.35883e+06	4.42133e+06	2.08902e+06	7.3104e+06	5.26758e+06	7.40217e+06	1.38858e+06	5.33192e+06	6.29096e+06	2.81666e+06	5.05742e+06
β-Muricholic acid	C24 H40 O5	Negative	718669	7.63463e+06	1.04646e+06	6.8025e+06	2.40013e+06	1.97746e+06	1.10463e+06	3.43717e+06	2.0255e+06	356989	534832	1.57723e+06	4.06701e+06	1.23944e+06	549410	1.42306e+06	398081	1.16947e+06	618228	2.90201e+06	301248	2.69748e+06	1.20125e+06	5.50763e+06	1.74103e+06	339217	1.25765e+06	951395	328478	2.11123e+06	599193	104572	2.14128e+06	1.09189e+06	2.74411e+06	1.06026e+06	873021	86539.3	592560	2.66126e+06	2.65351e+06	3.32363e+06	2.72107e+06	218040	828222	681001	4.2116e+06
YQ1927500	C15 H26 O4	Negative	2.47568e+06	2.77042e+06	2.28674e+06	1.75931e+06	1.71844e+06	1.96351e+06	2.16572e+06	1.69421e+06	2.9448e+06	909986	895877	1.75812e+06	2.41474e+06	2.13998e+06	1.47392e+06	2.15142e+06	843709	1.59926e+06	1.72975e+06	3.20042e+06	1.7837e+06	2.17219e+06	1.97321e+06	2.36147e+06	1.01773e+06	1.63755e+06	2.21081e+06	1.86235e+06	1.64839e+06	1.54662e+06	1.65623e+06	1.00357e+06	2.21208e+06	2.30814e+06	1.42262e+06	1.44121e+06	1.73374e+06	1.44473e+06	2.79042e+06	3.18431e+06	1.56566e+06	2.53717e+06	1.84224e+06	1.70595e+06	2.66357e+06	1.78237e+06	2.13364e+06
YK6000000	C12 H20 O6	Negative	4.13458e+06	4.28076e+06	2.05355e+06	1.86309e+06	2.64496e+06	2.32617e+06	2.65462e+06	3.04077e+06	2.60132e+06	2.33121e+06	1.19305e+06	2.05801e+06	7.72538e+06	2.20647e+06	2.38613e+06	3.83835e+06	1.37903e+06	3.69023e+06	2.02962e+06	1.95849e+06	2.67784e+06	3.87078e+06	2.44051e+06	2.48583e+06	2.51209e+06	1.688e+06	1.96689e+06	1.56946e+06	7.53253e+06	2.34449e+06	1.86469e+06	1.61792e+06	1.9394e+06	2.71432e+06	2.8114e+06	2.70084e+06	1.43112e+06	1.07246e+06	2.85514e+06	2.19148e+06	2.31221e+06	3.39503e+06	1.22837e+06	1.48891e+06	3.18653e+06	2.41254e+06	3.30634e+06
Xanthine	C5 H4 N4 O2	Negative	1.19976e+07	8.44696e+06	8.06619e+06	2.90681e+06	3.66181e+06	5.76693e+06	5.28014e+06	6.65767e+06	8.25707e+06	4.98399e+06	1.84752e+06	4.90391e+06	6.77806e+06	5.76957e+06	4.93157e+06	6.4206e+06	3.44104e+06	7.41782e+06	5.92022e+06	1.04688e+07	8.57973e+06	3.13521e+06	7.04752e+06	8.50893e+06	1.2279e+07	3.70322e+06	5.82759e+06	7.13163e+06	3.27119e+06	3.5719e+06	7.30985e+06	7.91793e+06	4.66987e+06	8.35244e+06	5.06297e+06	6.56361e+06	6.79497e+06	7.95175e+06	1.15716e+07	8.19671e+06	4.32498e+06	3.48161e+06	6.11066e+06	6.6114e+06	3.14767e+06	6.33906e+06	1.3546e+07
VS1150000	C18 H34 O4	Negative	376429	1.13858e+06	348063	603357	648111	199865	390484	472300	549093	276570	327651	546024	988512	846732	184258	504958	306895	598878	682362	438368	826068	525275	469761	414758	378248	676999	414878	1.05074e+06	810728	518795	406683	214961	616298	507209	316338	207922	225602	406309	595941	1.22193e+06	298870	527407	265093	357694	362571	106003	994669
Viloxazine	C13 H19 N O3	Negative	74763.2	596743	977987	5.68254e+06	2.99905e+06	732149	1.43826e+06	1.72538e+06	1.99611e+06	526370	3.06976e+06	1.24398e+06	2.98101e+06	1.86011e+06	6.62617e+06	8.96322e+06	526659	1.28405e+06	125230	1.98967e+06	1.17579e+06	1.83736e+06	410124	2.35573e+06	5.55079e+06	241198	46137.3	1.0866e+06	1.88929e+06	1.555e+06	987260	1.77563e+06	852518	1.31624e+06	1.43596e+06	116934	998609	1.36563e+06	1.70862e+06	1.08531e+07	261347	3.6953e+06	354335	9.95685e+06	218802	1.86015e+06	2.31018e+06
Uridine	C9 H12 N2 O6	Negative	5.28378e+06	3.65378e+06	4.16468e+06	2.93092e+06	2.79496e+06	5.82611e+06	2.69549e+06	3.76936e+06	3.07087e+06	1.67882e+06	1.63292e+06	1.40067e+06	5.17387e+06	1.89168e+06	1.6125e+06	3.79087e+06	983085	3.35451e+06	4.11549e+06	6.1681e+06	3.33077e+06	3.93769e+06	4.04654e+06	4.80854e+06	2.79834e+06	3.70775e+06	2.83953e+06	3.07844e+06	2.8137e+06	2.00515e+06	2.93225e+06	1.86302e+06	1.64447e+06	3.27429e+06	2.20716e+06	1.93156e+06	3.95471e+06	2.46073e+06	5.79553e+06	4.98405e+06	1.72912e+06	3.24469e+06	1.45358e+06	3.81642e+06	3.08998e+06	1.96383e+06	4.38703e+06
Uric acid	C5 H4 N4 O3	Negative	1.58126e+09	9.2316e+08	1.02079e+09	4.56374e+08	6.13418e+08	6.00118e+08	7.32252e+08	8.34178e+08	7.10276e+08	8.53102e+08	4.85208e+08	1.04406e+09	8.26629e+08	6.28061e+08	5.93513e+08	4.54305e+08	4.18546e+08	4.98125e+08	4.90907e+08	9.30466e+08	9.74288e+08	4.85757e+08	9.88753e+08	9.22948e+08	7.27544e+08	8.13363e+08	6.53276e+08	6.90907e+08	4.81972e+08	7.2848e+08	1.13383e+09	7.0042e+08	4.97494e+08	1.27964e+09	6.83999e+08	6.93895e+08	7.31654e+08	8.21392e+08	7.20985e+08	7.6371e+08	4.62018e+08	7.98948e+08	8.03317e+08	9.72179e+08	4.44425e+08	9.50164e+08	7.19474e+08
UQ1355000	C10 H18 O2	Negative	2.53242e+06	5.59942e+06	2.27275e+06	1.19163e+06	6.5781e+06	2.5441e+06	1.73969e+06	2.1816e+06	2.46319e+06	1.56941e+06	1.3652e+06	4.40281e+06	3.21227e+06	2.31415e+06	2.53504e+06	2.55887e+06	1.24443e+06	3.31242e+06	1.86835e+06	2.09414e+06	2.05383e+06	1.2759e+06	1.89677e+06	2.49601e+06	1.47577e+06	2.52305e+06	3.41212e+06	1.77244e+06	1.16742e+06	1.90337e+06	1.80788e+06	1.94186e+06	2.48459e+06	1.18252e+06	1.35325e+06	2.72203e+06	1.56101e+06	1.46424e+06	2.6508e+06	1.86481e+06	3.71435e+06	1.92115e+06	1.4862e+06	1.0244e+06	2.52963e+06	1.15244e+06	2.80399e+06
Undecanedioic acid	C11 H20 O4	Negative	791417	523940	666803	340684	915874	620116	500247	1.54852e+06	932577	664091	398529	810233	620595	948393	800580	610771	327340	667937	321055	807294	565834	828292	802543	643272	409388	657303	470285	1.02552e+06	362456	523178	862968	612416	440758	713325	548723	563788	712351	533156	1.38138e+06	659217	598421	473724	675529	571565	1.1738e+06	1.08037e+06	487769
Typhasterol	C28 H48 O4	Negative	2.90103e+07	6.35608e+06	2.54864e+07	1.28168e+07	1.32079e+07	1.84429e+07	5.06563e+07	7.36505e+06	1.41268e+07	6.62244e+06	6.96489e+06	6.51156e+06	9.97931e+06	6.52318e+06	1.15535e+07	1.65989e+07	7.16559e+06	3.94765e+07	1.04563e+07	2.22994e+07	2.14866e+07	9.12148e+06	2.60134e+07	2.72053e+07	1.2043e+07	1.67992e+07	1.11463e+07	3.46736e+07	1.82456e+07	9.19112e+07	1.79024e+07	5.99501e+06	3.04899e+07	2.51542e+07	1.63323e+07	1.25956e+07	2.3097e+07	1.70286e+07	3.47647e+07	1.45191e+07	8.99502e+06	3.14791e+07	9.35448e+06	1.28654e+07	1.58058e+07	1.34446e+07	3.81912e+07
Trp-Phe	C20 H21 N3 O3	Negative	1.35304e+06	1.94818e+06	1.42833e+06	2.12844e+06	2.29927e+06	2.35017e+06	2.23097e+06	2.13101e+06	2.63633e+06	2.52711e+06	1.7024e+06	2.87946e+06	1.39318e+06	2.14495e+06	2.31103e+06	3.3571e+06	2.80382e+06	5.06022e+06	4.40527e+06	2.23961e+06	2.2271e+06	4.752e+06	1.34365e+06	1.08551e+06	1.61542e+06	1.91493e+06	5.09863e+06	2.58197e+06	3.29538e+06	2.17601e+06	2.15226e+06	3.0594e+06	2.24123e+06	1.62144e+06	2.54893e+06	4.36654e+06	2.37186e+06	3.81655e+06	2.27382e+06	4.2997e+06	2.60523e+06	2.34706e+06	2.51772e+06	2.31136e+06	4.47486e+06	3.99941e+06	3.45008e+06
trp-lys	C17 H24 N4 O3	Negative	2.93604e+06	475016	373520	419550	1.2796e+06	429121	174671	1.77234e+06	499628	336036	131227	875218	335809	298099	269544	131460	123593	195369	620790	246705	553324	219702	370479	609833	259962	241730	872161	99735.5	207006	175033	67383.9	402776	310707	558861	382398	310650	252663	156312	375813	55838.8	266487	493100	188429	77361.5	90038.7	174443	131378
Tricaprilin	C27 H50 O6	Negative	1.20701e+06	3.31424e+06	3.59381e+06	4.41978e+06	4.63208e+06	2.71617e+06	2.41928e+06	3.12194e+06	5.65418e+06	847294	1.0778e+06	1.98989e+06	2.55499e+06	2.63626e+06	1.73445e+06	2.29091e+06	764072	5.17579e+06	1.34917e+06	996587	6.40941e+06	1.61653e+06	4.88719e+06	1.3879e+06	2.78706e+06	1.4766e+06	1.37753e+06	3.60852e+06	2.02789e+06	1.40046e+06	4.28067e+06	2.04461e+06	1.99302e+06	1.7308e+06	1.35954e+06	1.12163e+06	1.68275e+06	9.39575e+06	1.59945e+06	2.2653e+06	767234	4.45833e+06	3.55908e+06	1.16043e+06	4.42641e+06	500556	3.45978e+06
tp	C22 H32 O3	Negative	1.939e+06	3.1906e+06	351699	563885	2.43829e+06	1.53733e+06	432076	2.36664e+06	792178	1.97497e+06	501940	2.04343e+06	2.14766e+06	368251	1.86962e+06	2.86367e+06	236817	833267	3.76e+06	5.51662e+06	1.77322e+06	702845	1.6355e+06	1.62713e+06	900667	1.87483e+06	929331	1.2997e+06	1.04028e+06	965953	756096	1.93814e+06	507221	3.64625e+06	1.75567e+06	707819	2.31431e+06	5.35694e+06	1.94409e+06	2.19293e+06	540370	666829	1.12263e+06	1.17534e+06	1.7595e+06	560337	1.14784e+06
Thymidine	C10 H14 N2 O5	Negative	3.20249e+06	4.55844e+06	2.44182e+06	3.87072e+06	3.87204e+06	3.19931e+06	2.79964e+06	3.8518e+06	3.03178e+06	3.7883e+06	3.18568e+06	3.42753e+06	3.79059e+06	4.03372e+06	3.40354e+06	3.92246e+06	3.49537e+06	1.80192e+06	3.72617e+06	2.86447e+06	4.13354e+06	3.19451e+06	2.33598e+06	2.38607e+06	3.41564e+06	3.27037e+06	4.0191e+06	3.04926e+06	3.1818e+06	2.47733e+06	3.96749e+06	3.97754e+06	2.19211e+06	2.51316e+06	2.95385e+06	4.05816e+06	2.4673e+06	2.97558e+06	2.78765e+06	3.95173e+06	3.5431e+06	2.91272e+06	3.98529e+06	2.66765e+06	3.91211e+06	2.67211e+06	2.93548e+06
Theophylline	C7 H8 N4 O2	Negative	57212.9	54558.6	65578.1	50521.6	53336.4	72999.2	56024.9	62986.8	64422	55465.8	398243	56526.9	95034.9	55761.3	60091	67354.1	38113.3	59410.9	53599.6	66331	64926.6	58928.5	53151.1	57749.6	60999.3	55252.6	61038.6	7.16323e+06	50249.1	53180.5	49288	49415.5	47694.1	50329.2	42083.6	51010.6	47259	49025.7	63465.4	70283.4	48887.1	56637.9	44318.6	55428.2	57981.7	59135.4	60310.4
Tetradecanedioic acid	C14 H26 O4	Negative	2.23518e+06	2.4942e+06	3.05454e+06	1.3423e+06	1.17085e+07	5.21912e+06	2.96928e+06	2.74166e+06	3.48369e+06	1.92802e+06	751980	3.26367e+06	2.08122e+06	2.46104e+06	3.43601e+06	2.64462e+06	1.11024e+06	5.00441e+06	1.2227e+06	3.68753e+06	2.31967e+06	2.08838e+06	2.09794e+06	1.87076e+06	2.31768e+06	1.96721e+06	3.64436e+06	3.15473e+06	2.03488e+06	2.43826e+06	1.13926e+07	1.78339e+06	2.01389e+06	1.77974e+06	1.49226e+06	2.31449e+06	2.26585e+06	2.2652e+06	3.28729e+06	3.41277e+06	2.23707e+06	1.77385e+06	5.1504e+06	1.78587e+06	3.73022e+06	3.37578e+06	2.65302e+06
Testosterone sulfate	C19 H28 O5 S	Negative	5.92531e+08	7.55704e+08	2.52075e+09	1.22697e+09	2.50746e+09	2.46106e+09	7.55174e+08	9.837e+08	2.27861e+09	1.22671e+09	8.36282e+08	2.40286e+09	1.92612e+09	1.48048e+09	1.30793e+09	2.78554e+09	5.03263e+08	5.57326e+07	5.48443e+08	4.78583e+08	8.59932e+08	1.64521e+09	1.11631e+09	1.74079e+09	8.62952e+08	8.42313e+08	9.99299e+08	9.7026e+08	2.1891e+08	6.25818e+08	1.17012e+09	6.93832e+08	4.14018e+08	1.52454e+09	5.20711e+08	8.83238e+08	3.14593e+08	1.16507e+09	1.28351e+09	1.19196e+09	8.866e+08	4.1442e+07	8.35099e+08	9.78283e+08	1.78261e+09	4.21843e+08	1.84642e+09
Taurochenodeoxycholic Acid (sodium salt)	C26 H45 N O6 S	Negative	5.75043e+06	3.63066e+06	8.28431e+06	6.03627e+06	5.34655e+06	2.54665e+07	7.149e+06	4.34445e+07	2.44255e+07	1.90382e+07	1.23802e+07	1.04048e+07	3.18008e+07	5.91181e+06	9.78868e+07	1.62909e+07	1.01731e+06	2.04058e+07	1.26292e+07	1.29979e+07	1.23785e+08	5.04336e+07	3.20063e+07	9.79413e+06	1.09254e+07	2.14537e+06	1.70266e+07	6.62935e+07	3.69681e+07	7.73443e+07	6.68205e+06	1.31148e+07	1.08058e+07	1.44879e+07	3.80469e+06	1.31646e+07	1.92426e+07	4.42598e+06	4.21058e+07	1.58344e+07	2.8063e+07	3.42067e+07	3.09939e+07	2.78076e+07	3.41493e+07	8.59437e+06	2.49808e+07
Taurine	C2 H7 N O3 S	Negative	3.04668e+07	3.50511e+07	3.60313e+07	3.52742e+07	3.65244e+07	2.30861e+07	3.35876e+07	2.66344e+07	1.49953e+07	2.57359e+07	2.83448e+07	1.84409e+07	3.0723e+07	2.6565e+07	2.67824e+07	2.69116e+07	2.47968e+07	3.22186e+07	3.02022e+07	5.32861e+07	4.42686e+07	3.0427e+07	3.2405e+07	3.68509e+07	5.12994e+07	3.24783e+07	3.04701e+07	3.39117e+07	3.13579e+07	2.75337e+07	2.30516e+07	3.69768e+07	2.51869e+07	3.95531e+07	3.65466e+07	2.95452e+07	3.04723e+07	3.60351e+07	4.20117e+07	2.67761e+07	3.15972e+07	2.7764e+07	1.80927e+07	3.3744e+07	4.19499e+07	3.45617e+07	2.86516e+07
taleranol	C18 H26 O5	Negative	1.71668e+06	1.98408e+06	2.53767e+06	2.14188e+06	2.72368e+06	2.50929e+06	1.14152e+06	2.14498e+06	3.85079e+06	650494	705682	1.65735e+06	1.5216e+06	1.50661e+06	1.48577e+06	1.88615e+06	425120	1.58678e+06	1.36579e+06	1.22221e+06	1.30591e+06	2.3545e+06	1.20457e+06	2.04838e+06	1.53811e+06	853484	2.22786e+06	1.45612e+06	1.11012e+06	1.26458e+06	1.43143e+06	1.58324e+06	1.18119e+06	1.49125e+06	720321	1.75716e+06	957887	1.72653e+06	2.18939e+06	2.30264e+06	2.23826e+06	2.14912e+06	2.29435e+06	1.30177e+06	2.32472e+06	1.04062e+06	1.62294e+06
Suberic acid	C8 H14 O4	Negative	1.30943e+06	1.29109e+06	1.37301e+06	813800	1.49492e+06	1.30759e+06	1.30485e+06	4.40068e+06	1.07247e+06	1.05819e+06	1.26834e+06	1.19307e+06	1.36464e+06	1.0236e+06	805462	1.33323e+06	680057	1.70777e+06	683366	1.28034e+06	1.206e+06	1.55951e+06	1.31203e+06	1.68014e+06	681066	642096	1.00543e+06	1.55201e+06	1.66759e+06	1.10834e+06	1.43122e+06	1.12975e+06	1.32641e+06	1.23525e+06	1.37125e+06	1.0292e+06	1.45547e+06	1.59267e+06	2.1427e+06	1.3437e+06	1.31975e+06	1.10973e+06	1.17769e+06	1.85037e+06	2.23392e+06	1.48216e+06	1.41862e+06
Stearic acid	C18 H36 O2	Negative	2.56602e+06	1.70971e+06	2.28335e+06	1.23788e+06	577026	4.36358e+06	1.79089e+06	1.0205e+06	1.42394e+06	904978	998036	826603	1.00011e+06	892914	996907	1.38608e+06	851159	1.27194e+06	1.19299e+06	3.38583e+06	1.47747e+06	1.06885e+06	1.73399e+06	1.90234e+06	1.05329e+06	1.22579e+06	1.61278e+06	2.47485e+06	1.35755e+06	1.68661e+06	1.06357e+06	1.35728e+06	1.58477e+06	1.92391e+06	1.84272e+06	1.41412e+06	2.50225e+06	1.41535e+06	2.06213e+06	1.65816e+06	963101	3.22596e+06	831887	4.19927e+06	1.17569e+06	3.39821e+06	3.23735e+06
Sphingosine 1-phosphate	C18 H38 N O5 P	Negative	3.22385e+07	2.86718e+07	2.65745e+07	2.43867e+07	1.46881e+07	3.5392e+07	2.31527e+07	2.10689e+07	2.94284e+07	2.48841e+07	1.41031e+07	2.90016e+07	2.97304e+07	2.6945e+07	3.30285e+07	2.89124e+07	9.28208e+06	2.622e+07	3.55387e+07	3.80651e+07	3.95891e+07	2.27315e+07	2.45729e+07	3.20944e+07	4.26177e+07	2.23666e+07	3.05022e+07	3.25168e+07	2.0512e+07	2.94084e+07	2.13339e+07	2.44839e+07	2.35676e+07	2.99576e+07	2.62017e+07	2.7441e+07	3.09704e+07	2.99927e+07	3.20408e+07	3.95537e+07	3.34243e+07	2.87146e+07	2.79543e+07	3.71847e+07	2.52214e+07	3.49668e+07	3.56988e+07
soyasapogenol A	C30 H50 O4	Negative	3.47104e+07	1.42301e+07	4.9033e+07	6.09553e+06	1.47724e+07	1.10356e+07	2.33685e+07	1.67339e+07	8.5218e+06	3.69995e+06	5.91316e+06	5.7904e+06	1.68163e+07	6.06777e+06	5.83023e+06	7.69578e+06	7.15123e+06	3.85618e+07	5.22644e+06	1.22565e+07	1.57156e+07	5.77108e+06	4.17391e+07	3.24406e+07	6.65311e+06	9.97994e+06	6.73794e+06	1.64397e+07	1.62974e+07	4.35284e+07	1.95597e+07	5.18973e+06	2.64515e+07	5.83767e+07	3.4061e+07	9.65744e+06	3.55328e+07	1.24299e+07	3.82558e+07	1.05725e+07	1.06548e+07	1.17999e+07	7.07029e+06	7.74446e+06	9.7446e+06	5.66981e+06	3.02074e+07
Sebacic acid	C10 H18 O4	Negative	800802	1.0504e+06	975478	1.30934e+06	1.20177e+06	608140	809747	905105	1.23001e+06	462174	547840	525858	1.36546e+06	1.01841e+06	484018	763643	348495	1.22174e+06	669704	1.05796e+06	1.10396e+06	1.03578e+06	632771	1.5594e+06	480358	574464	926227	502070	495556	1.04298e+06	1.11382e+06	645436	1.75654e+06	822192	549465	854090	888755	1.09081e+06	908572	1.22732e+06	1.25861e+06	1.17765e+06	776318	841232	1.12162e+06	946939	793933
Salicylic acid	C7 H6 O3	Negative	1.00721e+07	1.63746e+07	1.12073e+07	6.01276e+06	9.75789e+06	8.18918e+06	7.20406e+06	7.25981e+06	1.34637e+07	8.8788e+06	5.75876e+06	1.32729e+07	1.08204e+07	9.88197e+06	8.67707e+06	7.82068e+06	3.34453e+06	7.0979e+06	1.27776e+07	7.78846e+06	1.96795e+07	9.48432e+06	6.47207e+06	1.05055e+07	6.57648e+06	7.59191e+06	8.14035e+06	5.46734e+06	1.08986e+07	9.70545e+06	9.9385e+06	5.00962e+06	7.48741e+06	1.19463e+07	6.83463e+06	7.45016e+06	7.08417e+06	4.4998e+06	1.14392e+07	6.87423e+06	8.65438e+06	6.06653e+06	5.94795e+06	5.42882e+06	8.71871e+06	6.09986e+06	7.54273e+06
Ro 20-1724	C15 H22 N2 O3	Negative	2.24779e+07	9.99654e+06	1.63727e+07	9.89516e+06	1.3364e+07	1.70918e+07	1.08119e+07	9.84236e+06	1.46713e+07	1.10656e+07	7.05208e+06	1.25618e+07	1.68168e+07	7.20801e+06	1.20118e+07	1.00521e+07	9.28498e+06	2.15246e+07	1.10679e+07	2.02202e+07	1.222e+07	1.57428e+07	2.30613e+07	1.23439e+07	9.32269e+06	1.06389e+07	1.50353e+07	1.60266e+07	1.23203e+07	1.3282e+07	5.46602e+06	8.33564e+06	1.48822e+07	1.13812e+07	1.50813e+07	1.22181e+07	1.07165e+07	1.22321e+07	8.79608e+06	9.20608e+06	1.10229e+07	1.4003e+07	8.10075e+06	1.27104e+07	1.77013e+07	1.51899e+07	2.45616e+07
RG1300000	C18 H34 O3	Negative	8.4607e+06	6.13813e+06	3.46549e+06	2.43937e+06	9.40989e+06	5.4338e+06	3.93647e+06	8.57365e+06	8.75932e+06	4.77651e+06	2.56921e+06	7.27e+06	8.05285e+06	1.97913e+06	3.38806e+06	4.96808e+06	2.89687e+06	1.08561e+07	4.12013e+06	4.82475e+06	5.27695e+06	3.30437e+06	3.77865e+06	3.16235e+06	3.45952e+06	3.42462e+06	7.30126e+06	5.05637e+06	1.90728e+06	4.36949e+06	7.6073e+06	4.26332e+06	4.31106e+06	2.66649e+06	4.32503e+06	4.31147e+06	5.3542e+06	8.51852e+06	4.3034e+06	5.8305e+06	3.32673e+06	3.01713e+06	4.32514e+06	1.20748e+06	6.44272e+06	2.44704e+06	4.6557e+06
Quwenzhi	C11 H21 N O3	Negative	167450	174743	189357	138042	170302	122364	137552	400846	190484	179802	224725	190814	217864	311102	160210	429599	350412	187156	244286	107946	162451	182691	213640	103854	181906	172368	128886	162523	316501	137257	193316	209675	161222	92533.7	301626	273402	174668	264948	161142	266919	249008	105888	228310	163642	268010	180348	99907.3
Quercitrin	C21 H20 O11	Negative	635958	7.66226e+06	4.12488e+07	1.61121e+06	3.25283e+06	2.5606e+06	2.14334e+07	4.17616e+07	7.37982e+06	1.77917e+06	1.61408e+06	4.0181e+06	5.57807e+06	1.69768e+06	3.83581e+06	2.37586e+06	728595	2.03167e+06	741785	2.58955e+06	1.10975e+07	5.0625e+06	4.83429e+06	9.28854e+06	7.68577e+06	1.32438e+06	2.83575e+06	1.2603e+07	3.92726e+06	1.14803e+06	110275	158528	619561	7.63638e+06	6.68961e+06	2.95069e+06	3.05993e+06	62768.5	126995	4.96892e+06	6.71681e+06	560808	1.45312e+06	656257	3.42292e+06	3.49657e+06	136866
Pyruvic acid	C3 H4 O3	Negative	5.03176e+06	8.07325e+06	3.07294e+06	1.00761e+07	2.0934e+06	1.09147e+07	3.30799e+06	3.17615e+06	786580	1.67131e+06	3.30927e+06	6.85064e+06	9.90341e+06	609039	731172	7.86008e+06	2.25644e+06	7.61581e+06	723123	7.6574e+06	1.14134e+07	1.33063e+07	1.10551e+06	1.58382e+06	4.47261e+06	2.53813e+06	2.95064e+06	4.19143e+06	7.24325e+06	1.46877e+06	3.54918e+06	2.00746e+06	625433	1.23518e+06	6.65112e+06	2.54798e+06	9.47365e+06	7.95236e+07	1.39427e+06	1.55238e+06	3.90404e+06	5.62512e+06	2.21877e+06	5.29198e+07	1.82452e+06	2.87971e+07	4.50327e+07
Pseudouridine	C9 H12 N2 O6	Negative	2.10416e+07	1.66707e+07	1.50877e+07	1.35353e+07	1.30029e+07	2.47738e+07	1.15135e+07	1.11568e+07	1.03232e+07	5.85288e+06	8.84833e+06	1.08707e+07	1.82042e+07	7.84029e+06	7.96741e+06	8.58877e+06	4.52583e+06	1.45009e+07	1.24054e+07	2.32256e+07	1.18802e+07	1.36515e+07	1.05207e+07	1.20287e+07	1.04465e+07	1.36418e+07	1.27606e+07	1.29794e+07	1.59626e+07	9.07048e+06	1.40222e+07	9.6872e+06	8.1691e+06	1.20248e+07	8.83586e+06	1.07506e+07	1.39466e+07	1.38624e+07	1.97376e+07	1.00164e+07	7.0566e+06	2.2165e+07	4.93762e+06	1.95811e+07	1.31892e+07	1.71039e+07	1.96189e+07
Prostaglandin D3	C20 H30 O5	Negative	1.5568e+06	3.33135e+06	1.44375e+06	740263	2.0414e+06	2.07017e+06	1.93186e+06	1.63482e+06	1.16996e+06	1.04538e+06	865818	1.56079e+06	2.28287e+06	2.13019e+06	1.14041e+06	2.55148e+06	618332	2.63035e+06	3.41504e+06	928180	1.62813e+06	2.48525e+06	770999	3.06441e+06	541756	955555	4.67289e+06	731985	1.35984e+06	1.29696e+06	2.58703e+06	2.74594e+06	5.51793e+06	1.29692e+06	2.83523e+06	3.80302e+06	648305	3.96101e+06	1.32868e+06	2.21272e+06	3.99281e+06	2.75475e+06	2.44962e+06	1.93786e+06	4.7044e+06	6.48008e+06	2.30834e+06
Propylparaben	C10 H12 O3	Negative	938680	696028	481094	504039	504095	877439	332183	502617	797359	385658	359989	676233	310791	607238	441405	690661	552783	514814	1.21341e+06	763984	910322	374457	1.93531e+06	601511	312350	419365	548752	730704	418277	619145	406050	278890	676897	341012	1.08981e+06	561481	511957	644709	408389	1.04963e+06	516058	770908	489875	879248	419301	683792	724067
Pregnane-3,3-diol	C21 H36 O2	Negative	4.09214e+06	691503	6.10809e+06	2.5422e+06	5.91504e+06	1.76075e+06	2.83354e+06	2.19241e+06	2.53228e+06	837904	1.1498e+06	1.00929e+06	2.28052e+06	2.75362e+06	2.73069e+06	2.50347e+06	1.49035e+06	4.80722e+06	2.66817e+06	2.87725e+06	3.94723e+06	2.14421e+06	6.45737e+06	4.01882e+06	3.27731e+06	7.47708e+06	478761	3.63025e+06	4.97558e+06	3.86487e+06	1.81147e+06	3.45263e+06	3.76424e+06	3.28277e+06	3.08419e+06	4.63002e+06	3.11667e+06	4.70831e+06	6.01201e+06	3.99189e+06	3.64921e+06	7.16775e+06	1.37382e+06	3.21656e+06	2.34185e+06	1.51567e+06	5.25994e+06
Plumerubroside	C24 H30 O12	Negative	653399	289274	599621	1.19204e+06	2.23292e+06	1.87457e+06	394633	110796	164728	317531	1.32773e+06	2.54137e+06	800339	2.52738e+06	2.28857e+06	2.3123e+06	1.79771e+06	779695	699072	1.11896e+06	3.57856e+06	826554	530685	35448.7	2.83633e+06	3.08155e+06	1.64715e+06	479117	54036.1	7.15739e+06	3.53337e+06	3.42062e+06	3.49211e+06	826247	1.15294e+06	2.24684e+06	77774.5	30534.4	5.55111e+06	33314.1	800442	2.35657e+06	3.06873e+06	3.41229e+06	190627	1.21862e+06	9.77962e+06
Pivagabine	C9 H17 N O3	Negative	298949	656688	402371	383519	556655	223960	173297	961330	242504	422698	399275	418037	385409	398297	274950	881791	493567	284933	197410	353264	246273	575831	313105	318906	266011	227552	256146	250642	399820	104619	333453	332312	585343	238522	742970	408883	203501	250517	595859	341974	362093	311614	425689	322931	331921	346872	395399
Picrocrocin	C16 H26 O7	Negative	7.13025e+06	1.68556e+07	1.02736e+07	6.70388e+06	2.95606e+06	6.23846e+06	4.66091e+06	5.80149e+06	5.94985e+06	7.26107e+06	4.92116e+06	7.36905e+06	1.21448e+07	1.00853e+07	7.19546e+06	6.80704e+06	3.70916e+06	9.84423e+06	1.28361e+07	6.17462e+06	7.3512e+06	6.65317e+06	4.83487e+06	5.87115e+06	5.51381e+06	5.36436e+06	6.65621e+06	4.19018e+06	6.02054e+06	6.59246e+06	5.39518e+06	4.35079e+06	5.99384e+06	2.78903e+07	6.12143e+06	6.73528e+06	4.92802e+06	6.18526e+06	7.37015e+06	8.78328e+06	5.84714e+06	8.99194e+06	4.97336e+06	8.73246e+06	8.60061e+06	4.85783e+06	1.00938e+07
phenyl ?-D-glucopyranoside	C12 H16 O6	Negative	1.12779e+07	1.37292e+07	1.65968e+07	1.06625e+07	8.95392e+06	1.6644e+07	7.85562e+06	1.76427e+07	2.18294e+07	6.56258e+06	7.93852e+06	1.54094e+07	1.11662e+07	8.09746e+06	3.71064e+06	1.42788e+07	3.19763e+06	2.18997e+07	1.68669e+07	7.3131e+06	1.89886e+07	1.10951e+07	1.14855e+07	6.89698e+06	2.65868e+07	2.56465e+07	2.41977e+07	1.29647e+07	8.16985e+06	1.45802e+07	5.59112e+06	6.65175e+06	1.19554e+07	1.27776e+07	8.81984e+06	1.75672e+07	1.40191e+07	9.87424e+06	1.24114e+07	1.24158e+07	608314	1.00837e+07	8.12477e+06	9.20675e+06	3.34362e+07	1.1678e+07	1.02994e+07
Phenol	C6 H6 O	Negative	3.62424e+06	5.28649e+06	2.03796e+06	3.2211e+06	2.8986e+06	5.32321e+06	643865	5.69157e+06	2.72524e+06	2.79626e+06	2.0212e+06	1.39998e+06	1.48566e+06	2.65397e+06	2.31855e+06	2.46898e+06	544373	6.02883e+06	2.31597e+06	2.27645e+06	1.26322e+06	1.88426e+06	1.5042e+06	2.77747e+06	1.4835e+06	2.28119e+06	2.37978e+06	680028	2.38741e+06	1.25473e+06	2.56504e+06	807738	1.17728e+06	3.48532e+06	1.79115e+06	780011	3.09025e+06	1.25812e+06	3.28512e+06	7.08894e+06	1.78483e+06	5.25759e+06	1.52398e+06	1.23516e+06	4.28267e+06	6.76304e+06	1.83625e+06
Petromyzonol	C24 H42 O4	Negative	1.13446e+07	8.76956e+06	1.1523e+07	5.3402e+06	1.19607e+07	7.10411e+06	6.49123e+06	9.42062e+06	9.33825e+06	5.71067e+06	6.08949e+06	7.02639e+06	8.57247e+06	6.06738e+06	5.83828e+06	7.76254e+06	4.72139e+06	1.60347e+07	6.82106e+06	5.83288e+06	1.01026e+07	8.00532e+06	8.21531e+06	6.32119e+06	7.63135e+06	7.84581e+06	9.40082e+06	7.55014e+06	1.53109e+07	5.05942e+06	8.05861e+06	6.34058e+06	6.94903e+06	6.35145e+06	6.72485e+06	9.09548e+06	7.111e+06	1.38601e+07	1.14785e+07	1.15643e+07	1.12222e+07	1.00283e+07	9.85333e+06	6.75018e+06	1.09273e+07	3.69721e+06	1.33071e+07
p-Cresylsulfate	C7 H8 O4 S	Negative	6.48468e+08	4.79425e+08	4.85415e+08	9.49728e+07	3.02398e+08	1.05254e+09	4.32349e+08	3.28869e+07	1.01593e+09	1.01118e+09	4.29846e+08	7.43618e+08	1.55213e+08	1.18384e+09	2.40261e+09	3.5215e+08	2.81941e+08	6.00778e+08	1.59646e+09	5.20716e+08	9.82639e+08	6.54283e+08	1.21955e+08	1.49205e+08	1.4015e+09	2.97854e+09	1.36264e+09	6.64968e+08	9.05641e+08	9.56291e+08	2.12284e+09	2.82039e+09	2.39956e+08	4.65946e+07	1.35634e+07	5.42513e+07	1.45787e+09	4.76278e+08	5.44609e+08	2.25801e+09	2.33952e+09	2.59506e+09	5.5633e+08	1.42678e+09	1.4759e+09	3.67612e+07	1.98052e+09
Palmitic acid	C16 H32 O2	Negative	7.22025e+06	6.34495e+06	5.57443e+06	4.94103e+06	5.45577e+06	1.14632e+07	5.60302e+06	4.69591e+06	5.23429e+06	4.7157e+06	4.24498e+06	3.84773e+06	5.85577e+06	3.77868e+06	4.70554e+06	6.39613e+06	2.84786e+06	6.30472e+06	4.30512e+06	8.80096e+06	5.91534e+06	5.52189e+06	5.87952e+06	5.9962e+06	6.49418e+06	4.13289e+06	5.6962e+06	6.73455e+06	6.43692e+06	6.08137e+06	4.63298e+06	4.40835e+06	4.67409e+06	5.50408e+06	5.21661e+06	5.11855e+06	6.76334e+06	6.24607e+06	7.11264e+06	5.32278e+06	4.68685e+06	1.03166e+07	4.29179e+06	9.99993e+06	5.36996e+06	8.68355e+06	8.36156e+06
ON1225000	C8 H12 O4	Negative	5.71966e+06	6.04663e+06	6.0538e+06	1.13436e+07	1.30499e+07	4.33365e+06	8.25197e+06	6.00801e+06	7.78715e+06	3.63278e+06	4.89924e+06	8.54541e+06	7.67786e+06	6.12776e+06	7.02686e+06	8.68523e+06	5.16506e+06	6.36596e+06	4.53876e+06	1.21306e+07	5.61605e+06	7.43707e+06	8.10988e+06	1.1624e+07	1.05138e+07	9.63112e+06	4.65982e+06	1.22069e+07	9.80295e+06	5.80801e+06	4.84429e+06	8.65608e+06	5.29748e+06	6.95234e+06	8.5823e+06	1.0264e+07	8.37588e+06	3.65955e+06	9.18699e+06	1.08235e+07	4.92477e+06	4.10786e+06	5.45474e+06	3.4785e+06	4.95688e+06	3.683e+06	8.51737e+06
Obeticholic acid	C26 H44 O4	Negative	9.28079e+06	6.26127e+06	1.33619e+07	2.04916e+06	5.45327e+06	2.92358e+06	4.11738e+06	4.2344e+06	5.61616e+06	1.05345e+06	2.77402e+06	2.37232e+06	4.13541e+06	1.47009e+06	1.35299e+06	3.29386e+06	2.30239e+06	1.29058e+07	2.66825e+06	3.35393e+06	3.98927e+06	1.43256e+06	1.04582e+07	5.59951e+06	2.83712e+06	4.92826e+06	2.09726e+06	6.04111e+06	5.67909e+06	2.86195e+06	6.61271e+06	3.12123e+06	4.48902e+06	7.17516e+06	8.41151e+06	2.69567e+06	6.04149e+06	4.26459e+06	1.19296e+07	5.58412e+06	5.2165e+06	2.81503e+06	2.50336e+06	1.82695e+06	7.24414e+06	826777	7.00765e+06
O-{[(2R)-2-[(13Z)-13-Docosenoyloxy]-3-(pentadecanoyloxy)propoxy](hydroxy)phosphoryl}-L-serine	C43 H82 N O10 P	Negative	1.53459e+07	1.94532e+07	1.60453e+07	2.46317e+07	1.63541e+07	3.27697e+07	4.03009e+07	2.7155e+07	1.30893e+07	1.21618e+07	192225	1.12353e+07	1.87183e+07	1.8031e+07	7.10139e+06	1.00937e+07	1.13466e+07	1.22183e+07	2.58197e+07	1.29244e+07	2.13495e+07	1.80047e+07	1.8547e+07	2.46818e+07	1.25913e+07	9.0364e+06	2.02927e+07	3.68881e+07	1.17796e+07	4.25384e+07	6.90711e+06	1.14788e+07	1.75481e+07	9.55345e+06	1.37339e+07	1.06844e+07	1.60817e+07	1.59378e+07	1.78066e+07	1.97527e+07	1.05052e+07	2.71257e+07	7.44794e+06	2.52871e+07	1.14007e+07	3.17184e+07	2.43526e+07
O-(Hydroxy{(2R)-3-(pentadecanoyloxy)-2-[(15Z)-15-tetracosenoyloxy]propoxy}phosphoryl)-L-serine	C45 H86 N O10 P	Negative	8.66442e+06	9.6697e+06	5.14914e+06	6.42414e+06	8.10555e+06	4.92038e+06	3.35795e+06	4.79866e+06	7.65953e+06	2.33623e+06	4.65385e+06	4.37584e+06	9.49772e+06	5.05681e+06	4.91544e+06	2.7618e+06	2.1618e+06	1.01522e+07	5.52045e+06	6.23756e+06	1.17616e+07	6.04963e+06	6.60739e+06	4.25135e+06	7.94599e+06	3.59906e+06	6.03647e+06	1.44785e+07	4.17761e+06	1.36807e+07	2.30956e+06	4.70264e+06	1.84673e+07	8.11227e+06	3.59419e+06	5.73848e+06	4.72424e+06	5.65273e+06	7.52371e+06	5.53489e+06	3.88654e+06	1.78324e+07	2.71164e+06	1.03638e+07	4.29176e+06	1.66406e+07	7.68469e+06
N-Undecanoylglycine	C13 H25 N O3	Negative	2.96464e+06	2.94288e+06	2.61653e+06	4.33201e+06	5.18233e+06	2.17036e+06	2.43435e+06	6.20499e+06	4.05804e+06	6.98405e+06	7.23032e+06	5.71254e+06	5.90404e+06	7.53539e+06	5.51372e+06	9.76162e+06	6.09563e+06	4.93759e+06	4.41206e+06	2.23973e+06	3.51544e+06	4.92534e+06	4.7882e+06	2.70433e+06	4.68229e+06	4.09879e+06	3.85449e+06	3.66895e+06	7.81526e+06	2.44538e+06	3.57734e+06	4.0023e+06	2.61203e+06	2.76497e+06	6.29339e+06	8.42902e+06	3.50233e+06	6.13023e+06	3.87947e+06	5.81681e+06	5.3788e+06	3.81972e+06	5.11804e+06	3.18987e+06	5.78991e+06	5.93088e+06	1.7329e+06
n-Propyl GalIate	C10 H12 O5	Negative	6.15636e+06	5.00756e+06	6.28106e+06	5.07325e+06	1.01077e+07	8.35032e+06	4.1999e+06	4.445e+07	6.00946e+07	5.41714e+06	2.9789e+06	8.29599e+06	6.41123e+06	5.94762e+06	3.89892e+06	4.68826e+06	2.90814e+06	8.0731e+06	7.29313e+06	6.07979e+06	9.46832e+06	7.1611e+06	8.95537e+06	4.11473e+07	6.0936e+06	8.31645e+06	8.91871e+06	7.23594e+06	936507	7.97089e+06	5.88896e+06	6.15493e+06	5.09035e+06	2.88285e+06	9.85817e+06	6.5806e+06	2.05441e+07	2.1653e+07	3.60335e+06	1.6759e+07	4.27663e+06	5.88589e+06	1.15203e+06	1.23727e+06	3.10869e+07	5.0603e+06	1.28325e+07
N-Phenylacetylglutamine	C13 H16 N2 O4	Negative	1.25435e+08	7.71513e+07	1.8506e+07	1.66042e+07	2.33125e+07	3.07831e+07	3.2029e+07	2.17778e+07	7.66476e+07	3.39735e+07	1.56029e+07	3.87422e+07	2.31463e+07	7.21332e+07	5.11482e+07	5.22983e+07	2.17442e+07	4.40008e+07	6.56359e+07	3.84663e+07	3.49261e+07	2.46731e+07	1.54501e+07	1.11821e+07	6.11776e+07	9.26982e+07	3.17332e+07	8.72318e+07	5.1005e+07	4.80068e+07	1.14886e+08	4.87188e+07	4.21474e+07	1.39802e+07	1.27053e+07	9.01128e+06	6.12099e+07	3.06743e+07	3.6662e+07	5.23093e+07	8.11232e+07	7.82894e+07	2.22528e+07	3.7557e+07	3.95009e+07	9.34819e+06	6.83943e+07
NP-021797	C12 H22 O3	Negative	4.68225e+06	5.95384e+06	3.28359e+06	2.1777e+06	1.32521e+07	4.77647e+06	2.93016e+06	6.43191e+06	7.69903e+06	4.79272e+06	1.53799e+06	5.80271e+06	7.25823e+06	2.7033e+06	3.01084e+06	4.4225e+06	4.01591e+06	6.32331e+06	4.57462e+06	3.571e+06	4.4469e+06	3.3537e+06	2.94493e+06	2.75336e+06	4.0683e+06	4.0144e+06	9.20866e+06	3.06642e+06	1.49017e+06	2.64862e+06	5.38985e+06	3.90498e+06	3.54057e+06	1.405e+06	4.58105e+06	4.89366e+06	3.80708e+06	3.269e+06	3.92123e+06	3.27965e+06	6.55934e+06	2.08917e+06	3.6502e+06	1.01882e+06	8.99608e+06	2.47042e+06	4.20696e+06
NP-021701	C15 H22 O4	Negative	3.19777e+06	2.75027e+06	1.84363e+06	990306	5.39509e+06	4.10688e+06	1.3901e+06	2.18461e+06	4.64789e+06	1.87086e+06	1.50887e+06	4.6266e+06	2.22973e+06	2.25142e+06	2.66936e+06	1.675e+06	900142	2.98114e+06	3.72831e+06	5.53689e+06	841343	1.0047e+06	1.02306e+06	1.49152e+06	1.70013e+06	1.72099e+06	4.97514e+06	3.31829e+06	756162	1.89587e+06	3.83566e+06	2.5116e+06	1.83632e+06	923845	1.63387e+06	3.58347e+06	2.3934e+06	1.66967e+06	2.36615e+06	1.98613e+06	2.77683e+06	1.3155e+06	3.6923e+06	658940	4.9269e+06	1.24033e+06	2.69365e+06
NP-021050	C30 H48 O4	Negative	3.93846e+06	2.34768e+06	3.85785e+06	1.12095e+06	2.65308e+06	1.17087e+06	1.66011e+06	1.69012e+06	1.61248e+06	1.56688e+06	2.17381e+06	1.73442e+06	1.91192e+06	1.72296e+06	1.74169e+06	1.55048e+06	1.35176e+06	3.69704e+06	1.18431e+06	1.57806e+06	2.18665e+06	1.1366e+06	3.27609e+06	2.97657e+06	1.82004e+06	3.05529e+06	1.2409e+06	2.73023e+06	2.41588e+06	2.8983e+06	1.98775e+06	1.38098e+06	3.94143e+06	3.48069e+06	2.28538e+06	1.97873e+06	2.19039e+06	2.48585e+06	4.3747e+06	2.48327e+06	2.36672e+06	2.48704e+06	1.52851e+06	815446	2.46513e+06	528886	3.332e+06
NP-020609	C29 H48 O3	Negative	2.7442e+06	2.90185e+06	6.02105e+06	2.90465e+06	6.02751e+06	861047	3.37173e+06	3.68556e+06	3.57649e+06	1.07718e+06	1.4361e+06	1.06449e+06	4.30367e+06	1.3203e+06	1.31376e+06	2.68239e+06	1.15128e+06	5.30208e+06	1.78783e+06	2.89817e+06	3.20082e+06	1.14499e+06	4.98327e+06	3.60733e+06	4.41528e+06	4.3286e+06	769399	3.64554e+06	710216	1.31849e+06	6.49665e+06	1.33753e+06	3.20583e+06	4.71561e+06	2.85124e+06	1.50981e+06	3.97707e+06	2.29974e+06	5.51443e+06	3.34995e+06	2.8194e+06	3.38006e+06	2.86993e+06	698964	3.82916e+06	381188	5.19446e+06
NP-020521	C18 H32 O3	Negative	4.76126e+06	5.40352e+06	8.22494e+06	2.89285e+06	5.03331e+06	3.55733e+06	3.41867e+06	3.78575e+06	3.8566e+06	1.96632e+06	2.18784e+06	2.11044e+06	4.52835e+06	1.68002e+06	2.72658e+06	4.13631e+06	2.67504e+06	5.57416e+06	5.96583e+06	1.79056e+06	2.7011e+06	2.03173e+06	4.16468e+06	4.94605e+06	2.51502e+06	4.43761e+06	4.11511e+06	4.29875e+06	4.96402e+06	3.55124e+06	2.041e+06	1.86592e+06	2.84296e+06	4.90226e+06	4.57934e+06	5.48616e+06	4.60995e+06	5.24753e+06	7.29339e+06	5.36202e+06	2.71166e+06	5.39793e+06	1.51351e+06	1.38365e+06	5.69546e+06	1.6074e+06	5.35003e+06
NP-020414	C31 H44 N4 O6	Negative	691088	5.31817e+07	1.40841e+06	3.48408e+06	8.32883e+06	375426	7.97943e+06	637618	4.48299e+06	365511	954540	6.86048e+06	1.00614e+07	6.28807e+06	729650	1.99679e+06	738750	926621	2.15674e+06	1.47707e+06	4.17409e+06	1.1217e+07	3.23913e+06	6.18128e+06	3.16738e+06	1.21279e+06	4.27095e+06	1.05017e+06	1.39445e+06	625910	762277	223904	8.13353e+06	874979	2.49005e+06	253806	2.95601e+06	180906	7.76865e+06	6.68165e+06	2.25086e+06	4.41276e+06	823267	4.32966e+06	732203	1.11732e+06	4.0277e+06
NP-018661	C8 H16 O3	Negative	2.6669e+06	2.96398e+06	1.29235e+06	918138	8.34571e+06	2.53277e+06	1.14286e+06	3.16932e+06	3.51393e+06	1.142e+06	601270	3.22553e+06	5.09308e+06	2.108e+06	1.89904e+06	2.36565e+06	1.07646e+06	2.17202e+06	2.77264e+06	2.20759e+06	2.4256e+06	2.30094e+06	1.11351e+06	1.94367e+06	1.97366e+06	2.22195e+06	4.08413e+06	1.43769e+06	429344	1.55695e+06	2.93553e+06	2.15247e+06	1.83686e+06	652664	1.95012e+06	2.69753e+06	2.26758e+06	2.42199e+06	2.12262e+06	3.09364e+06	3.56052e+06	893878	3.04356e+06	730763	5.93074e+06	2.70305e+06	3.32732e+06
NP-017061	C20 H30 O4	Negative	1.17085e+06	1.62623e+06	1.36819e+06	535262	1.8455e+06	1.46906e+06	1.08862e+06	1.28483e+06	1.0092e+06	811485	609079	1.19136e+06	737764	780696	1.17903e+06	837826	474493	2.9219e+06	904043	1.87602e+06	638501	583594	778258	697278	547404	692336	1.04008e+06	742056	759672	623022	2.84168e+06	860596	958822	794401	925200	894848	1.22653e+06	860071	1.53066e+06	874762	984353	625292	2.21341e+06	706363	2.27794e+06	753440	1.20558e+06
NP-011548	C18 H34 O3	Negative	4.57341e+06	6.2187e+06	1.70222e+06	5.26802e+06	1.19708e+07	3.01937e+06	1.64905e+06	3.79724e+06	4.71642e+06	4.76313e+06	2.18288e+06	4.98186e+06	9.11882e+06	2.96429e+06	5.30308e+06	6.46465e+06	3.74847e+06	5.21177e+06	673849	1.74537e+06	5.56889e+06	3.7862e+06	2.245e+06	1.33964e+06	4.96794e+06	5.39603e+06	3.19806e+06	2.72982e+06	429364	1.65689e+06	1.35801e+07	6.94562e+06	1.85127e+06	3.06011e+06	1.49309e+06	3.80713e+06	2.17065e+06	2.55934e+06	1.60948e+06	1.45119e+07	4.11382e+06	1.93918e+06	5.30886e+06	1.55658e+06	1.69671e+07	1.72129e+06	1.67304e+06
NP-009373	C20 H26 N2 O2	Negative	4.20722e+06	1.10383e+07	2.65949e+07	2.34507e+07	4.22641e+07	2.57685e+07	1.05351e+07	2.00735e+07	1.19862e+07	1.49102e+07	7.3739e+06	5.76076e+07	3.61492e+07	3.16488e+07	3.68384e+07	3.31353e+07	5.39472e+06	1.76443e+06	6.04614e+06	2.12693e+07	1.52425e+07	1.67855e+07	3.26579e+07	1.58671e+07	1.19766e+07	1.47511e+07	1.05592e+07	8.78288e+06	2.54452e+06	4.03919e+06	1.43115e+07	9.11569e+06	5.56508e+06	2.69879e+07	5.02758e+06	7.76867e+06	8.35289e+06	1.41449e+07	2.14519e+07	2.38093e+07	1.34336e+07	9.63609e+06	1.36337e+07	2.75478e+06	1.73267e+07	1.86499e+07	2.40773e+07
NP-008993	C18 H34 O4	Negative	1.79422e+06	5.03265e+06	3.054e+06	1.27341e+06	2.90121e+06	2.21214e+06	1.98243e+06	2.78899e+06	2.93992e+06	868591	1.44087e+06	1.49444e+06	2.94293e+06	3.56239e+06	942309	2.34e+06	1.11001e+06	3.35448e+06	2.13526e+06	1.16326e+06	1.4627e+06	1.85371e+06	1.68637e+06	3.90353e+06	896688	1.85703e+06	4.35869e+06	2.80106e+06	1.75602e+06	1.3411e+06	1.20232e+06	1.14196e+06	3.88011e+06	2.24396e+06	1.89998e+06	1.71714e+06	1.39474e+06	990037	4.07324e+06	4.93984e+06	3.15277e+06	2.93389e+06	1.39539e+06	1.73823e+06	2.95522e+06	1.04313e+06	3.10327e+06
NP-008309	C11 H13 N O3	Negative	2.25789e+06	2.02217e+06	1.92349e+06	1.3671e+06	1.24974e+06	2.33094e+06	3.60518e+06	1.1933e+06	2.12653e+06	2.16348e+06	904683	1.12915e+06	1.1876e+06	1.07806e+06	1.03029e+06	1.10122e+06	1.08613e+06	1.17508e+06	1.4566e+06	1.7829e+06	1.40919e+06	1.25491e+06	1.60987e+06	1.44057e+06	3.23796e+06	1.12742e+06	839184	1.88657e+06	551516	1.1779e+06	1.48582e+06	2.07294e+06	1.09728e+06	1.30684e+06	1.35659e+06	1.21691e+06	1.44232e+06	1.16155e+06	1.76394e+06	1.4175e+06	935453	935682	4.711e+06	1.67708e+06	1.21711e+06	1.56972e+06	2.08512e+06
NP-004768	C13 H12 O6	Negative	6.20851e+06	1.35788e+07	1.48118e+07	5.71214e+07	9.17412e+07	4.55693e+06	4.99885e+06	1.13165e+07	1.76131e+08	3.83009e+06	2.00587e+07	2.02988e+07	2.2128e+07	1.49221e+07	6.94826e+07	2.87891e+07	3.217e+06	4.92104e+07	2.39202e+06	6.71504e+07	8.48047e+06	2.39655e+07	3.80456e+06	5.46385e+06	8.12961e+07	1.27521e+06	2.83629e+06	2.51879e+08	1.21297e+07	1.90043e+07	2.18017e+07	4.83809e+07	1.74666e+07	4.4114e+07	6.35097e+06	1.72784e+06	1.83284e+07	6.81125e+06	1.4747e+07	8.88666e+07	4.44745e+06	4.03141e+07	7.50533e+06	1.20898e+08	1.88603e+07	2.21701e+07	2.56533e+07
NP-002322	C18 H32 O4	Negative	4.54022e+06	5.82417e+06	5.62809e+06	5.37509e+06	7.84495e+06	4.10965e+06	4.46563e+06	3.98433e+06	7.21414e+06	2.45697e+06	3.35414e+06	6.29454e+06	5.71932e+06	5.79889e+06	4.03056e+06	4.77636e+06	2.97849e+06	5.34207e+06	3.87149e+06	3.45567e+06	6.58523e+06	3.91429e+06	3.53923e+06	4.51718e+06	3.64049e+06	4.09678e+06	7.50192e+06	4.54321e+06	2.52515e+06	4.00632e+06	6.62211e+06	3.92627e+06	6.9528e+06	4.93223e+06	2.26863e+06	4.23547e+06	4.94003e+06	4.60169e+06	4.46398e+06	1.06717e+07	6.21286e+06	4.80325e+06	5.08921e+06	4.0067e+06	9.64596e+06	2.80928e+06	5.65132e+06
NP-000124	C12 H20 O4	Negative	7.8766e+06	3.87933e+06	4.18864e+06	2.50348e+06	1.47019e+07	4.73966e+06	2.79244e+06	6.00175e+06	7.62914e+06	2.29261e+06	2.51754e+06	5.12832e+06	5.23749e+06	5.3228e+06	8.58418e+06	3.82259e+06	1.20179e+06	5.92424e+06	2.70588e+06	4.7355e+06	3.48815e+06	3.95541e+06	4.33538e+06	4.54767e+06	2.94353e+06	5.15994e+06	3.94848e+06	3.90374e+06	3.4711e+06	3.54705e+06	8.65113e+06	2.97489e+06	2.54274e+06	2.95723e+06	2.2648e+06	3.69068e+06	3.39495e+06	2.71139e+06	7.35083e+06	4.28152e+06	2.18383e+06	3.61173e+06	5.10228e+06	3.3678e+06	5.58174e+06	4.00504e+06	2.55679e+06
Neopetasitenine	C21 H29 N O8	Negative	6.53846e+06	6.07662e+06	3.33799e+06	5.85339e+06	4.39363e+06	7.81927e+06	6.54371e+06	7.03682e+06	7.70101e+06	6.02989e+06	4.57163e+06	4.66413e+06	5.18807e+06	7.31275e+06	4.44316e+06	7.84962e+06	4.98654e+06	9.56256e+06	4.87235e+06	5.32458e+06	2.14963e+06	6.48174e+06	3.62165e+06	4.88269e+06	4.89244e+06	6.33871e+06	8.48478e+06	1.95538e+06	5.48208e+06	1.17661e+06	704165	2.27002e+06	1.09708e+06	1.24098e+06	3.18352e+06	4.53814e+06	2.87534e+06	1.04828e+06	1.59962e+06	1.27731e+06	3.89244e+06	3.34707e+06	3.56069e+06	2.15939e+06	1.71873e+06	4.5832e+06	7.32529e+06
NATA	C13 H15 N3 O2	Negative	4.22717e+06	1.77503e+06	4.82597e+06	1.04293e+06	1.43264e+06	2.57296e+06	5.9662e+06	1.09061e+06	7.44252e+06	5.57703e+06	612226	2.96203e+06	1.6601e+06	2.58858e+06	1.48983e+06	1.36304e+06	1.57731e+06	822866	3.47779e+06	2.54315e+06	2.4821e+06	3.02494e+06	2.32514e+06	2.37976e+06	6.12057e+06	2.10839e+06	1.57599e+06	3.68468e+06	859398	1.35798e+06	1.61238e+06	4.10512e+06	1.40205e+06	1.96852e+06	1.42482e+06	1.73852e+06	2.51047e+06	1.36683e+06	4.38765e+06	2.47575e+06	1.36296e+06	683985	7.16048e+06	1.27624e+06	1.87683e+06	1.81431e+06	4.14312e+06
N-Acetyl-L-proline	C7 H11 N O3	Negative	168458	714338	215201	701174	607926	675093	654204	558274	507585	299730	54336.4	52591.5	681647	684841	93431.1	597367	647187	47187.2	808856	703210	849415	357231	215076	634927	405018	778281	747843	217123	898302	499169	708421	417915	535442	272435	494612	713426	306727	854160	169432	680390	656503	587682	1.56535e+06	656914	752557	704793	55733.3
N-Acetyl-L-leucine	C8 H15 N O3	Negative	135469	235740	103301	193079	252338	171027	140630	242831	268197	192016	252515	194016	202428	233528	249053	49680.2	38692.5	218233	197194	41006	217745	158805	139646	153088	725131	241111	245224	90535.3	258307	122638	506134	174673	26383.5	145034	143646	182435	111747	201542	361988	35846.8	201434	132099	186542	114230	184902	193027	54979.9
N-Acetyl-DL-alanine	C5 H9 N O3	Negative	6.73245e+06	5.56164e+06	5.36039e+06	4.45251e+06	4.17029e+06	6.12523e+06	2.69543e+06	4.1211e+06	4.99073e+06	2.78285e+06	2.41445e+06	3.08934e+06	5.82933e+06	2.94107e+06	3.46883e+06	3.86059e+06	1.6614e+06	5.63633e+06	3.61616e+06	6.29057e+06	5.83021e+06	3.96023e+06	3.04178e+06	5.34336e+06	4.17308e+06	3.00436e+06	3.94507e+06	4.8546e+06	3.32495e+06	2.68723e+06	4.77297e+06	2.24829e+06	2.86065e+06	3.91205e+06	2.67598e+06	2.80303e+06	4.47807e+06	5.25405e+06	3.49464e+06	4.67385e+06	3.8663e+06	5.5182e+06	2.09227e+06	3.76593e+06	3.98128e+06	3.74218e+06	5.07095e+06
N5-(3-chloro-4-methylphenyl)-4-methyl-4,5,6,7-tetrahydrothieno[3,2-c]pyridine-5-carbothioamide,80<90%	C16 H17 Cl N2 S2	Negative	372702	391213	717862	468535	516517	1.12866e+06	401758	363217	437811	366737	423080	415475	1.01971e+06	383950	474819	656838	784817	480841	485972	443016	803180	762099	378884	317152	399159	869122	429749	385888	501478	2.49113e+06	1.50578e+06	363262	3.59039e+06	279470	405716	838851	1.28166e+06	1.10165e+06	359247	465597	531563	415834	336039	373454	1.16447e+06	404162	519443
N-{[(2R,4S,5R)-5-(3-Cyclohexyl-1-methyl-1H-pyrazol-5-yl)-1-azabicyclo[2.2.2]oct-2-yl]methyl}-4-morpholinecarboxamide	C23 H37 N5 O2	Negative	57432.3	212059	142017	119748	107130	29850.8	127961	42034.5	90700.4	61312.6	29078.7	99588.9	447155	136683	32953.4	98748.2	76020.7	27126.8	209633	51468	117196	153581	224571	301102	54362.2	114902	102440	90442.7	94274.1	68951.2	28874.5	27654.2	69052.2	101880	33349.4	39457	35592.6	83165.4	244640	376198	129117	46707	56690.7	126289	184699	28819.3	36259.9
N-[(1S,3aS,5S,7aR)-7a-{3-[(2-Furylmethyl)amino]-3-oxopropyl}-5-hydroxy-3,3,5-trimethyloctahydro-1H-inden-1-yl]benzamide	C27 H36 N2 O4	Negative	3.98524e+06	4.71006e+06	5.95984e+06	3.82682e+06	5.82662e+06	5.11962e+06	4.43655e+06	2.90848e+06	6.90262e+06	4.82573e+06	2.40587e+06	3.94901e+06	4.92225e+06	3.90326e+06	3.7897e+06	4.73882e+06	2.84977e+06	4.70378e+06	4.14194e+06	3.01037e+06	3.75315e+06	5.0057e+06	3.73743e+06	4.61838e+06	1.74671e+06	3.3133e+06	4.74035e+06	2.5723e+06	1.97139e+06	3.77414e+06	3.29284e+06	1.51503e+06	4.43994e+06	2.74989e+06	2.15613e+06	2.63487e+06	3.31092e+06	2.36017e+06	5.97325e+06	4.25809e+06	2.8374e+06	5.30845e+06	5.65318e+06	4.24409e+06	5.40426e+06	4.4592e+06	5.70978e+06
N-[(1S,3aS,5S,7aR)-5-Hydroxy-7a-{3-[4-(2-methoxyphenyl)-1-piperazinyl]-3-oxopropyl}-3,3,5-trimethyloctahydro-1H-inden-1-yl]nicotinamide	C32 H44 N4 O4	Negative	645044	4.83358e+06	2.76995e+06	6.25271e+06	1.0957e+06	304408	1.43741e+06	1.27401e+06	3.90182e+06	426964	315348	1.40193e+06	2.66533e+06	1.62778e+06	1.27606e+06	1.71925e+06	628988	1.12168e+06	1.74541e+06	1.1877e+06	670310	1.93873e+06	423676	3.83859e+06	846238	1.21464e+06	782724	2.70868e+06	1.60192e+06	509598	583688	206667	1.67947e+06	1.41308e+06	2.58073e+06	687123	1.63111e+06	372039	861573	1.3583e+06	3.50134e+06	2.03763e+06	1.00184e+06	936882	3.11218e+06	565945	895793
N-({(2R,4S,5R)-5-[3-(3,4-Dimethoxyphenyl)-1-methyl-1H-pyrazol-5-yl]-1-azabicyclo[2.2.2]oct-2-yl}methyl)-2-ethylbutanamide	C26 H38 N4 O3	Negative	86560	261411	229897	559670	361611	100218	264140	98207.7	161955	92205.6	40826	252013	185342	194804	83293.5	184701	49182.9	112200	377071	209308	517714	760407	283640	957621	51778.7	39199.1	179716	174887	116247	215352	323000	84910.5	2.88519e+06	170387	154036	799918	105643	180057	252330	172286	461508	335655	278855	490429	1.05528e+06	422768	240348
Myrmicacin	C10 H20 O3	Negative	3.61628e+06	4.43773e+06	2.33281e+06	1.61415e+06	1.10933e+07	3.87769e+06	2.39592e+06	4.91745e+06	5.81098e+06	3.44074e+06	1.18743e+06	6.21026e+06	5.45602e+06	2.56896e+06	2.7186e+06	3.05383e+06	2.64484e+06	3.15282e+06	3.92712e+06	3.58401e+06	3.56448e+06	3.5092e+06	2.16471e+06	1.96793e+06	2.81027e+06	3.19956e+06	6.27231e+06	2.79023e+06	937965	2.23685e+06	4.2406e+06	3.21346e+06	2.34767e+06	1.4391e+06	2.60695e+06	4.03771e+06	2.95517e+06	3.42964e+06	2.86377e+06	3.60429e+06	4.49387e+06	1.46461e+06	3.858e+06	684382	7.80592e+06	3.22581e+06	4.24223e+06
Monobutyl phthalate	C12 H14 O4	Negative	2.80316e+07	2.73524e+07	2.49344e+07	2.84306e+07	2.86205e+07	2.89443e+07	1.4513e+07	2.9656e+07	2.39989e+07	2.07985e+07	1.2944e+07	2.35118e+07	3.50898e+07	3.0574e+07	2.48544e+07	3.35789e+07	1.46213e+07	2.24262e+07	1.71642e+07	2.45011e+07	2.65936e+07	2.15386e+07	1.71187e+07	1.84791e+07	2.69211e+07	2.64463e+07	2.48896e+07	1.77853e+07	1.15074e+07	1.133e+07	1.7404e+07	1.34552e+07	1.15684e+07	1.08202e+07	9.43056e+06	1.47342e+07	1.07021e+07	1.11961e+07	1.58232e+07	1.75787e+07	1.24188e+07	1.78641e+07	1.37562e+07	1.47002e+07	1.7399e+07	1.00689e+07	1.7501e+07
Mono(2-ethylhexyl) phthalate (MEHP)	C16 H22 O4	Negative	5.32877e+06	3.34026e+06	4.99928e+06	4.21334e+06	5.14231e+06	4.3996e+06	3.70273e+06	2.93671e+06	4.89578e+06	3.20788e+06	3.18239e+06	3.13002e+06	2.15331e+06	4.19045e+06	4.47879e+06	5.05837e+06	2.70246e+06	4.55067e+06	4.26309e+06	5.60553e+06	2.75574e+06	4.48848e+06	2.19083e+06	3.55543e+06	2.53029e+06	5.08724e+06	4.48942e+06	2.93986e+06	2.18957e+06	2.24357e+06	2.90585e+06	2.80555e+06	2.9805e+06	2.66406e+06	2.63947e+06	2.65402e+06	2.39155e+06	4.46676e+06	4.47919e+06	5.31169e+06	2.55029e+06	3.45635e+06	2.69445e+06	2.38971e+06	4.09756e+06	3.00754e+06	2.86653e+06
MFCD12546417	C6 H6 O5 S	Negative	1.22989e+08	2.9248e+07	1.03665e+08	8.58896e+06	3.79639e+07	1.21586e+08	5.03196e+07	6.49234e+07	4.34491e+07	9.91018e+07	8.25719e+07	2.44475e+08	4.69333e+07	8.71529e+07	7.53434e+07	5.02833e+07	9.9185e+06	7.23581e+07	8.01556e+07	1.91006e+08	5.2979e+07	8.51992e+07	7.51525e+07	5.68854e+07	1.94378e+07	4.08655e+07	6.11527e+07	3.48935e+07	8.83397e+07	1.42012e+08	5.37979e+07	5.0154e+07	2.75548e+07	2.61655e+07	2.3103e+07	6.52996e+07	5.78279e+07	4.56368e+07	5.21465e+07	1.05801e+08	4.89935e+07	8.86648e+07	4.55705e+07	7.42908e+07	2.39731e+07	1.01992e+08	4.55986e+07
MFCD00083068	C27 H52 O4	Negative	4.44179e+06	1.92645e+06	6.33258e+06	757080	1.39232e+06	3.36117e+06	6.16269e+06	2.88314e+06	2.20991e+06	625739	649173	1.07499e+06	3.54083e+06	308697	773241	933874	799277	4.92795e+06	799726	2.7049e+06	1.96816e+06	616467	7.9516e+06	3.35651e+06	1.60289e+06	1.17899e+06	1.27798e+06	2.53707e+06	740357	4.67063e+06	2.75013e+06	547058	3.76396e+06	6.44163e+06	5.96491e+06	875143	8.04909e+06	2.61646e+06	3.41965e+06	1.07293e+06	514993	2.19556e+06	928059	739742	2.76429e+06	1.57648e+06	3.0309e+06
MFCD00059633	C14 H28 O3	Negative	2.83062e+06	3.37336e+06	1.46765e+06	1.18303e+06	4.88797e+06	2.98393e+06	1.37202e+06	2.9172e+06	3.09442e+06	2.17976e+06	800372	3.12017e+06	3.97412e+06	733839	1.07151e+06	2.08306e+06	1.01816e+06	2.88396e+06	976548	1.55159e+06	2.22365e+06	1.00265e+06	1.51114e+06	1.62584e+06	1.2554e+06	927150	2.7918e+06	1.84089e+06	528340	1.35318e+06	2.89305e+06	1.61617e+06	1.28144e+06	1.18795e+06	1.94476e+06	1.79499e+06	1.59014e+06	1.87296e+06	1.29265e+06	3.22942e+06	1.35354e+06	880723	1.75034e+06	869172	2.64132e+06	1.58407e+06	1.40225e+06
MFCD00020424	C18 H20 N2 O3	Negative	8.10461e+07	5.72215e+07	6.48604e+07	6.06644e+07	7.33547e+07	8.03258e+07	7.37497e+07	3.4254e+07	7.91048e+07	5.4105e+07	4.97182e+07	6.39837e+07	9.17807e+07	3.16456e+07	6.15257e+07	6.29777e+07	5.14535e+07	9.91921e+07	6.51004e+07	6.55832e+07	5.91352e+07	1.01256e+08	9.07797e+07	9.01894e+07	4.95867e+07	6.33271e+07	7.68543e+07	6.69798e+07	1.19337e+08	5.40045e+07	3.52598e+07	5.72942e+07	5.88325e+07	7.83209e+07	5.27481e+07	5.72133e+07	4.61376e+07	7.51471e+07	4.9319e+07	6.33489e+07	4.77019e+07	5.62641e+07	4.38788e+07	6.87e+07	8.91471e+07	6.08109e+07	1.31772e+08
MFCD00004231	C8 H8 O5	Negative	7.71901e+06	1.81356e+07	5.00495e+07	2.82937e+07	4.13081e+07	2.37968e+07	5.02906e+07	4.23429e+07	5.48225e+07	1.7639e+07	2.06801e+07	2.70984e+07	6.83008e+07	3.10157e+07	2.53818e+07	4.47853e+07	7.61481e+06	5.23586e+07	1.51128e+07	3.47369e+07	4.35301e+07	4.16772e+07	3.88126e+07	3.4561e+07	6.07161e+07	8.12988e+06	8.22627e+06	5.96821e+07	2.26326e+07	3.455e+07	3.46611e+07	3.3101e+07	2.84904e+07	3.59768e+07	4.1375e+07	1.5873e+07	2.21135e+07	3.38367e+07	3.93467e+07	4.31987e+07	8.76886e+06	2.52382e+07	4.197e+07	2.13154e+07	1.55831e+07	1.29344e+07	4.42835e+07
Methylmalonic acid	C4 H6 O4	Negative	8.07035e+06	9.77981e+06	4.52553e+06	3.63182e+06	4.63028e+06	6.59519e+06	3.8067e+06	5.41407e+06	6.66914e+06	4.41539e+06	2.81556e+06	3.97656e+06	9.39081e+06	4.74023e+06	6.05864e+06	4.90678e+06	2.26802e+06	5.92821e+06	5.27097e+06	1.15967e+07	7.27495e+06	4.6035e+06	6.40491e+06	9.77549e+06	4.0002e+06	4.84815e+06	5.54679e+06	7.14498e+06	7.60276e+06	5.879e+06	7.38614e+06	3.38168e+06	5.29676e+06	4.66869e+06	4.2587e+06	3.57037e+06	4.4429e+06	5.40789e+06	6.46229e+06	7.14561e+06	4.58541e+06	6.36721e+06	4.06216e+06	3.23321e+06	5.8869e+06	5.18083e+06	4.59247e+06
Methyl Jasmonate	C13 H20 O3	Negative	7.69386e+06	5.68683e+06	9.01248e+06	5.30084e+06	5.6547e+06	8.6156e+06	6.09245e+06	5.2808e+06	8.69041e+06	3.58179e+06	3.93533e+06	8.279e+06	9.88479e+06	6.9992e+06	7.09563e+06	5.53383e+06	3.64139e+06	5.59347e+06	8.31495e+06	3.58477e+06	7.12215e+06	6.34633e+06	7.02798e+06	6.1564e+06	3.59245e+06	7.16727e+06	7.4209e+06	4.55749e+06	5.03661e+06	4.79916e+06	3.37997e+06	4.65044e+06	5.3417e+06	5.2836e+06	3.26138e+06	4.25301e+06	6.22036e+06	6.05743e+06	6.34728e+06	1.06708e+07	5.71701e+06	8.5415e+06	5.69278e+06	5.43032e+06	8.69984e+06	5.71748e+06	8.80565e+06
Methyl 9-oxononanoate	C10 H18 O3	Negative	1.26527e+07	2.52404e+07	1.65879e+07	1.94228e+07	3.04337e+07	1.38612e+07	1.47216e+07	1.1514e+07	3.1547e+07	6.47773e+06	9.59813e+06	1.55336e+07	2.53045e+07	2.50315e+07	1.53898e+07	1.75675e+07	6.72545e+06	1.94374e+07	2.30789e+07	1.71013e+07	2.95166e+07	1.66623e+07	1.36778e+07	2.30029e+07	1.231e+07	1.36853e+07	2.37915e+07	1.04182e+07	6.98747e+06	1.72943e+07	1.73722e+07	1.25138e+07	3.17292e+07	2.47055e+07	1.5951e+07	1.89761e+07	1.76079e+07	9.32914e+06	1.9916e+07	2.4918e+07	2.61601e+07	1.69107e+07	1.2063e+07	1.73264e+07	3.31297e+07	1.84701e+07	1.93119e+07
Methyl 5-{(3aS,5R,6R,6aS)-5-hydroxy-6-[(1E,3R)-3-hydroxy-1-octen-1-yl]-1,3a,4,5,6,6a-hexahydro-2-pentalenyl}pentanoate	C22 H36 O4	Negative	8.61696e+06	7.1045e+06	1.1215e+07	5.88883e+06	1.12443e+07	6.3502e+06	6.0599e+06	6.88359e+06	7.7306e+06	4.03559e+06	5.51263e+06	5.15009e+06	5.38286e+06	8.55964e+06	9.00506e+06	9.06851e+06	5.08939e+06	1.539e+07	8.00217e+06	5.44426e+06	6.20893e+06	6.0995e+06	1.11649e+07	7.13068e+06	6.26379e+06	1.54e+07	9.05892e+06	8.61348e+06	9.68206e+06	5.82322e+06	6.64555e+06	6.50516e+06	7.05212e+06	1.03277e+07	7.74156e+06	8.64506e+06	5.60248e+06	7.60464e+06	1.09838e+07	1.4272e+07	1.49418e+07	1.09204e+07	7.43468e+06	6.50423e+06	8.87998e+06	2.81366e+06	1.02276e+07
Methyl 3,4,5-trimethoxycinnamate	C13 H16 O5	Negative	2.82146e+06	3.25763e+06	2.17463e+06	1.04271e+06	2.91888e+06	2.98709e+06	1.76118e+06	5.10948e+06	427355	1.11143e+06	1.71945e+06	3.05717e+06	2.42781e+06	2.36147e+06	2.64958e+06	1.01442e+06	890482	955263	4.15682e+06	1.89384e+06	3.60575e+06	2.77457e+06	1.58465e+06	3.56703e+06	1.52471e+06	1.82597e+06	2.25045e+06	2.14688e+06	3.50634e+06	1.5654e+06	1.98794e+06	993609	1.2588e+06	1.08269e+06	665582	1.5119e+06	1.75379e+06	1.26527e+06	861738	948200	7.62948e+06	677875	931186	590606	2.58922e+06	619212	1.55762e+06
methadone-d9	C21 H18 [2]H9 N O	Negative	2.38501e+08	2.77303e+08	2.33951e+08	2.32472e+08	2.46319e+08	2.23282e+08	2.41428e+08	2.69758e+08	1.85595e+08	2.38591e+08	2.87491e+08	2.17776e+08	2.58108e+08	2.22852e+08	2.29916e+08	2.27557e+08	2.53902e+08	2.3082e+08	2.48808e+08	2.53519e+08	2.68511e+08	2.63424e+08	2.61801e+08	2.37746e+08	2.25065e+08	2.46582e+08	2.2405e+08	2.47079e+08	2.42809e+08	2.39969e+08	2.52645e+08	2.25426e+08	2.57049e+08	2.61081e+08	2.52954e+08	2.43349e+08	2.41607e+08	2.44305e+08	2.49676e+08	2.23902e+08	2.25031e+08	2.28238e+08	2.41106e+08	2.33923e+08	2.41218e+08	2.31112e+08	2.34302e+08
merimepodib	C23 H24 N4 O6	Negative	1.44495e+06	487589	3.66138e+06	488614	1.78982e+06	2.5917e+06	715622	2.87697e+06	5.04045e+06	1.25495e+06	266469	1.91481e+06	1.48494e+06	935561	1.13926e+06	1.20571e+06	519225	2.50377e+06	952719	1.29418e+06	2.10372e+06	1.61853e+06	2.7834e+06	3.38255e+06	401466	2.52261e+06	1.7798e+06	1.34126e+06	213743	612597	1.26334e+06	1.06088e+06	754185	1.17489e+06	1.79559e+06	1.13548e+06	2.70832e+06	2.65539e+06	559188	1.94712e+06	457801	807240	917281	316074	3.43788e+06	1.21474e+06	2.13125e+06
mephenesin	C10 H14 O3	Negative	1.09219e+06	731485	1.19285e+06	666049	1.43723e+06	1.65119e+06	864901	3.16094e+06	6.91938e+06	899970	261923	1.15034e+06	1.00438e+06	901502	866783	831460	440977	1.07896e+06	1.15456e+06	1.47829e+06	1.29544e+06	699436	1.70812e+06	3.98751e+06	729728	1.19944e+06	1.17e+06	1.39185e+06	137702	1.32226e+06	1.05592e+06	897739	1.46129e+06	668323	1.70348e+06	853469	2.94886e+06	3.55699e+06	808947	1.55623e+06	716176	1.12811e+06	354598	344526	2.63229e+06	860435	2.09638e+06
mephedrone-d3	C11 H12 [2]H3 N O	Negative	314349	398873	374587	352322	421793	353148	369784	378106	419083	337012	411557	384694	360820	294224	373035	324685	342869	381780	419686	329584	375658	387923	401889	315949	412701	349442	398522	328250	441456	343039	339103	385478	344798	344832	323461	403546	359905	428165	316189	322905	418767	340877	394655	383046	362293	354606	330365
Medroxyprogesterone 17-acetate	C24 H34 O4	Negative	2.28215e+06	2.08862e+06	3.12433e+06	2.17219e+06	3.81103e+06	735247	3.05897e+06	1.96326e+06	1.57019e+06	1.57922e+06	2.23759e+06	2.35568e+06	3.3377e+06	2.81975e+06	3.31821e+06	5.03061e+06	1.90191e+06	1.11742e+06	1.23945e+06	3.81526e+06	2.34444e+06	4.90548e+06	4.07798e+06	7.55098e+06	886394	2.27435e+06	2.32446e+06	2.15129e+06	4.18152e+06	848721	771557	457519	1.36395e+06	2.35131e+06	1.35139e+06	815998	802879	871996	1.52828e+06	2.54695e+06	2.04754e+06	2.98623e+06	1.27189e+06	1.73661e+06	1.45916e+06	3.87741e+06	2.27853e+06
Macrozamin	C13 H24 N2 O11	Negative	9.58594e+06	1.79675e+07	8.49116e+06	5.71773e+06	7.64252e+06	5.97653e+06	4.78899e+06	7.79905e+06	7.49693e+06	7.45331e+06	4.18764e+06	6.35437e+06	1.39033e+07	9.08787e+06	6.79278e+06	7.67952e+06	3.53451e+06	7.67612e+06	1.14137e+07	7.19377e+06	5.45287e+06	9.50517e+06	5.16721e+06	5.53432e+06	5.98316e+06	6.37323e+06	5.6561e+06	5.52939e+06	5.62642e+06	5.5692e+06	5.72539e+06	4.79111e+06	5.15504e+06	1.4663e+07	5.90773e+06	5.25164e+06	4.71372e+06	3.82913e+06	8.81414e+06	8.45292e+06	5.01891e+06	1.09607e+07	5.19687e+06	5.4915e+06	9.09685e+06	3.89031e+06	8.39999e+06
lysophosphatidylethanolamine (22:6(4Z,7Z,10Z,13Z,16Z,19Z)/0:0)	C27 H44 N O7 P	Negative	2.24893e+07	2.01147e+07	1.63734e+07	1.1707e+07	1.92332e+07	2.5178e+07	1.29358e+07	2.05382e+07	1.62914e+07	1.65422e+07	9.77538e+06	1.44576e+07	1.36727e+07	1.40882e+07	1.75031e+07	1.98603e+07	1.62278e+07	1.69038e+07	1.66941e+07	1.72461e+07	3.06226e+07	1.14501e+07	1.56091e+07	1.56459e+07	1.85978e+07	2.13117e+07	1.61235e+07	1.75874e+07	1.82038e+07	1.43255e+07	1.72956e+07	1.83046e+07	1.25392e+07	1.32826e+07	1.52881e+07	2.52068e+07	1.8671e+07	2.05778e+07	1.34152e+07	1.42868e+07	1.52854e+07	1.81978e+07	2.02601e+07	1.49519e+07	2.20787e+07	1.88065e+07	1.94513e+07
L-Tyrosine	C9 H11 N O3	Negative	5.78777e+06	8.26494e+06	3.53294e+06	6.63974e+06	5.22684e+06	6.21915e+06	2.56328e+06	7.99575e+06	5.62002e+06	5.42341e+06	5.18015e+06	4.60677e+06	7.81255e+06	5.37687e+06	4.79584e+06	6.54134e+06	2.761e+06	6.30711e+06	5.03677e+06	5.7406e+06	6.78042e+06	7.20163e+06	4.52226e+06	5.43034e+06	6.78532e+06	6.70086e+06	5.89551e+06	5.10434e+06	5.55165e+06	2.92007e+06	5.30648e+06	4.36832e+06	4.31067e+06	3.73624e+06	3.01726e+06	4.50126e+06	4.33969e+06	8.64692e+06	6.8905e+06	9.87647e+06	5.90214e+06	3.61389e+06	3.70084e+06	4.91381e+06	5.64331e+06	7.61757e+06	5.70591e+06
L-Threonic acid	C4 H8 O5	Negative	2.16329e+07	1.80381e+07	1.45606e+07	6.0408e+06	6.10531e+06	1.27384e+07	1.61891e+07	1.58202e+07	6.88498e+06	6.37013e+06	5.96034e+06	5.21197e+06	9.46769e+06	6.42051e+06	9.25947e+06	6.65768e+06	4.43379e+06	1.49091e+07	1.59181e+07	1.19854e+07	6.45622e+06	8.28399e+06	1.2421e+07	1.20281e+07	1.35348e+07	7.95975e+06	7.22556e+06	8.80941e+06	8.35737e+06	1.81048e+07	1.58173e+07	1.29154e+07	1.07467e+07	1.97583e+07	1.67957e+07	1.81734e+07	2.6832e+07	2.72371e+07	1.86718e+07	1.34706e+07	1.06052e+07	2.70523e+07	9.56607e+06	2.1238e+07	9.36381e+06	2.17152e+07	2.00371e+07
LT9970000	C14 H21 N O3	Negative	1.6507e+07	1.16898e+07	1.25041e+07	5.51939e+06	2.38858e+06	7.72616e+06	1.23518e+07	8.11979e+06	6.27393e+06	1.01233e+07	6.3177e+06	9.82839e+06	8.56363e+06	1.01839e+07	4.45186e+06	6.22536e+06	4.56345e+06	7.2264e+06	3.95879e+06	1.63261e+07	7.3349e+06	8.65637e+06	1.36471e+07	1.56292e+07	5.81459e+06	5.2581e+06	6.47595e+06	1.64307e+07	5.32829e+06	1.47282e+07	1.00612e+07	8.02921e+06	1.13574e+07	1.22016e+07	1.47313e+07	5.5254e+06	1.48653e+07	6.0931e+06	1.86247e+07	7.94546e+06	7.56961e+06	5.31876e+06	8.26999e+06	5.02703e+06	5.1678e+06	5.46221e+06	1.60283e+07
L-Phenylalanine	C9 H11 N O2	Negative	1.63638e+07	1.6461e+07	9.37659e+06	1.73479e+07	2.624e+07	1.14387e+07	9.66485e+06	1.05573e+07	1.30401e+07	2.11971e+07	1.00604e+07	1.20863e+07	1.46001e+07	1.31242e+07	1.04969e+07	2.88883e+07	8.04104e+06	2.23598e+07	1.74551e+07	1.6002e+07	1.38614e+07	1.70144e+07	1.09794e+07	1.38728e+07	2.50936e+07	1.83272e+07	2.46164e+07	1.07826e+07	1.86837e+07	1.08633e+07	1.63994e+07	9.17876e+06	8.22338e+06	1.27134e+07	1.64976e+07	2.03725e+07	8.15052e+06	2.37198e+07	1.9406e+07	3.45172e+07	1.2732e+07	8.63494e+06	1.87729e+07	1.89789e+07	2.90359e+07	9.11544e+06	9.96802e+06
Linoleic Acid	C18 H32 O2	Negative	1.69422e+06	1.09012e+06	2.38279e+06	1.32784e+06	1.27769e+06	3.50789e+06	1.59165e+06	1.71579e+06	3.2743e+06	1.27232e+06	798384	1.16147e+06	2.0261e+06	1.47453e+06	2.78574e+06	1.59131e+06	775224	1.10135e+06	1.22142e+06	3.17839e+06	2.04296e+06	1.43496e+06	1.74464e+06	3.32417e+06	1.22316e+06	942935	1.52046e+06	3.49271e+06	935963	1.44005e+06	1.97643e+06	1.51933e+06	2.45569e+06	3.63049e+06	1.50268e+06	2.55606e+06	3.27027e+06	1.31834e+06	4.31079e+06	3.18252e+06	2.51398e+06	4.67087e+06	2.45084e+06	4.07567e+06	1.94802e+06	2.74744e+06	3.33125e+06
L-Histidine	C6 H9 N3 O2	Negative	3.28276e+07	2.29272e+07	2.35824e+07	2.95228e+07	3.415e+07	4.43975e+07	2.27442e+07	2.65093e+07	2.75522e+07	2.91159e+07	2.5733e+07	2.61846e+07	2.3608e+07	3.24787e+07	3.42758e+07	3.28305e+07	1.69977e+07	2.88275e+07	2.67908e+07	2.85592e+07	2.30176e+07	2.67619e+07	2.94909e+07	3.48029e+07	3.0898e+07	3.11163e+07	3.10422e+07	3.63701e+07	2.92314e+07	3.75845e+07	2.64137e+07	2.64147e+07	1.96944e+07	2.31021e+07	2.1113e+07	1.99112e+07	3.35072e+07	2.36708e+07	3.35704e+07	3.7515e+07	2.56466e+07	3.56748e+07	2.70124e+07	3.764e+07	3.27343e+07	2.5133e+07	3.16561e+07
L-gamma-Glutamyl-L-leucine	C11 H20 N2 O5	Negative	9.33517e+06	9.1597e+06	8.96047e+06	6.62901e+06	9.45994e+06	1.14005e+07	4.42988e+06	4.6441e+06	8.55827e+06	4.94115e+06	4.76736e+06	5.30192e+06	1.21926e+07	7.79785e+06	8.2315e+06	1.06803e+07	2.77328e+06	8.10528e+06	7.20205e+06	9.63441e+06	9.61439e+06	9.56606e+06	8.18333e+06	1.10819e+07	8.72975e+06	1.01735e+07	6.44728e+06	5.6013e+06	6.7505e+06	5.2674e+06	6.6712e+06	5.72789e+06	5.53852e+06	7.64068e+06	6.65804e+06	5.8543e+06	5.35544e+06	1.0166e+07	1.03177e+07	1.25931e+07	6.19996e+06	5.15025e+06	5.80923e+06	8.45164e+06	8.35623e+06	1.35415e+07	9.6679e+06
Levothyroxine	C15 H11 I4 N O4	Negative	2.20135e+06	3.0178e+06	1.95254e+06	1.91837e+06	2.48624e+06	3.47244e+06	1.90834e+06	1.57134e+06	2.74427e+06	2.47535e+06	1.34452e+06	2.22745e+06	2.40469e+06	2.64557e+06	2.33615e+06	2.25262e+06	1.18746e+06	2.3849e+06	1.89142e+06	2.13797e+06	3.9282e+06	2.69266e+06	1.9333e+06	2.15399e+06	2.04512e+06	2.57756e+06	3.21498e+06	2.61987e+06	2.83502e+06	1.76207e+06	1.87752e+06	1.88929e+06	1.39797e+06	2.20314e+06	2.07796e+06	1.84952e+06	1.37782e+06	2.51038e+06	2.14166e+06	2.42149e+06	2.57038e+06	2.60517e+06	2.41639e+06	2.88994e+06	2.63504e+06	2.34172e+06	2.10268e+06
Leu-Leu	C12 H24 N2 O3	Negative	2.37988e+06	2.55257e+06	2.25309e+06	1.73897e+06	1.52205e+06	2.54125e+06	1.92146e+06	1.29255e+06	3.16128e+06	2.02102e+06	1.00907e+06	1.65974e+06	2.1089e+06	1.28269e+06	1.65541e+06	2.91449e+06	1.5529e+06	2.62852e+06	2.27288e+06	2.81319e+06	1.69092e+06	1.40681e+06	2.09106e+06	1.15842e+06	1.2068e+06	1.05027e+06	2.40318e+06	2.12538e+06	2.54807e+06	2.2916e+06	1.69552e+06	2.08786e+06	1.34202e+06	1.6272e+06	1.3247e+06	2.06278e+06	2.6912e+06	3.29493e+06	2.02644e+06	1.865e+06	1.45123e+06	2.27283e+06	1.38161e+06	1.95176e+06	2.88102e+06	1.23131e+06	3.25397e+06
L-Arginine monohydrochloride	C6 H14 N4 O2	Negative	5.10146e+06	8.06771e+06	5.17226e+06	6.74097e+06	8.06262e+06	6.04061e+06	6.48669e+06	5.864e+06	4.88914e+06	6.70642e+06	6.59243e+06	5.72674e+06	9.16932e+06	7.42374e+06	5.23298e+06	7.05137e+06	4.71828e+06	7.26122e+06	4.47879e+06	4.7838e+06	9.0005e+06	6.48588e+06	6.59806e+06	7.22645e+06	7.45142e+06	5.42924e+06	8.94444e+06	6.70777e+06	8.69688e+06	7.49834e+06	7.39313e+06	6.95071e+06	8.18655e+06	4.74675e+06	7.78827e+06	8.48525e+06	5.42961e+06	9.02998e+06	5.18017e+06	4.65208e+06	9.1388e+06	5.39578e+06	5.72654e+06	6.4677e+06	5.49255e+06	8.00938e+06	5.43565e+06
L-alpha-Aspartyl-L-phenylalanine	C13 H16 N2 O5	Negative	1.26909e+07	7.35679e+06	6.72136e+06	7.29049e+06	8.13981e+06	7.98016e+06	5.22912e+06	4.56472e+06	7.12258e+06	4.39313e+06	5.39253e+06	4.54141e+06	6.05175e+06	3.37279e+06	5.15994e+06	9.05019e+06	3.23158e+06	1.09982e+07	1.03642e+07	9.99887e+06	5.81915e+06	1.65168e+07	1.01832e+07	7.5294e+06	5.14511e+06	7.06595e+06	1.4917e+07	6.97494e+06	7.20139e+06	4.66126e+06	5.3969e+06	4.5621e+06	7.58296e+06	5.7855e+06	4.97715e+06	6.99508e+06	3.09342e+06	6.61109e+06	4.19792e+06	9.53857e+06	8.59608e+06	6.20564e+06	3.09823e+06	6.84678e+06	1.08271e+07	9.38972e+06	1.13145e+07
L-(+)-Lactic acid	C3 H6 O3	Negative	7.37385e+08	1.26428e+09	8.04758e+08	9.42473e+08	9.89784e+08	8.79187e+08	5.7712e+08	8.48876e+08	5.31266e+08	7.01293e+08	6.93459e+08	7.28402e+08	1.04918e+09	6.12061e+08	9.36044e+08	1.00098e+09	4.40933e+08	8.18817e+08	9.09102e+08	1.40301e+09	1.22853e+09	8.97099e+08	7.76984e+08	8.35547e+08	6.28417e+08	6.19354e+08	8.40995e+08	9.62707e+08	9.05787e+08	7.59517e+08	8.05547e+08	5.65089e+08	5.10888e+08	8.52822e+08	6.56675e+08	5.45489e+08	7.09076e+08	9.63932e+08	9.63621e+08	8.70832e+08	6.60178e+08	8.12777e+08	5.80119e+08	9.06347e+08	7.74658e+08	1.02855e+09	7.12074e+08
Khellactone, Cis-(-)-	C14 H14 O5	Negative	2.42606e+06	4.40607e+06	2.12586e+06	758978	3.72199e+06	2.95304e+06	4.13743e+06	2.22704e+06	91382	1.72589e+06	948555	4.08605e+06	2.54978e+06	1.66351e+06	1.40427e+06	668037	1.0756e+06	61593.8	579821	4.32414e+06	6.91053e+06	1.53099e+06	3.41801e+06	3.30832e+06	718880	1.24121e+06	2.46823e+06	1.24944e+06	3.03162e+06	71857.3	86378.1	104439	51536.6	1.77218e+06	56697.6	33252.2	66127.2	328553	62465.4	284122	3.49586e+06	96864	52521.4	88171.3	247156	47767.3	89659.4
Ketoprofen	C16 H14 O3	Negative	8.81821e+06	1.34336e+07	5.41403e+06	1.01589e+07	1.16519e+07	8.23124e+06	6.48386e+06	1.26085e+07	8.66817e+06	1.17298e+07	9.87773e+06	1.12842e+07	1.12481e+07	1.05231e+07	1.17774e+07	1.01582e+07	1.10593e+07	6.15961e+06	1.22757e+07	7.61576e+06	1.22545e+07	9.66678e+06	6.1263e+06	6.99147e+06	1.16426e+07	1.0063e+07	1.20953e+07	7.6464e+06	9.16238e+06	6.67574e+06	1.29477e+07	1.20691e+07	6.25983e+06	6.3611e+06	6.29523e+06	1.13166e+07	6.41822e+06	9.43073e+06	7.11114e+06	1.16508e+07	1.06731e+07	7.50725e+06	1.09345e+07	6.90974e+06	1.26796e+07	6.82347e+06	6.8004e+06
Juvenile hormone III	C16 H26 O3	Negative	219639	237607	298347	181754	133075	286715	315351	142470	982037	125908	90372.5	249909	98882.7	229179	54890.4	148029	47765	273165	527149	129068	1.29083e+06	368470	290460	117354	492919	207673	449654	807471	66968	221577	962930	446098	481399	357331	120001	210714	525541	762002	453902	444467	55856.5	167334	700730	266008	430760	141485	265185
Isophthalic acid	C8 H6 O4	Negative	4.24374e+06	1.10449e+07	5.58179e+06	1.02761e+07	9.93442e+06	9.14833e+06	4.3306e+06	7.91595e+06	5.47538e+06	5.67912e+06	1.23759e+07	9.12435e+06	8.08176e+06	5.82224e+06	5.45997e+06	6.6273e+06	6.86442e+06	9.60218e+06	9.93377e+06	5.27071e+06	8.99571e+06	9.81572e+06	4.95109e+06	2.33545e+06	7.49871e+06	7.30699e+06	6.37699e+06	5.80813e+06	1.20336e+07	4.65874e+06	6.97718e+06	6.89326e+06	4.76317e+06	2.26362e+06	6.3221e+06	1.08449e+07	6.86039e+06	8.79635e+06	5.25178e+06	7.08192e+06	6.97799e+06	5.13713e+06	5.83084e+06	9.61044e+06	6.44531e+06	8.38918e+06	7.22557e+06
Indoleacrylic acid	C11 H9 N O2	Negative	2.5927e+06	3.69596e+06	335924	457552	1.05786e+06	2.364e+06	195251	1.3871e+06	825568	1.3744e+06	2.41142e+06	971158	1.75601e+06	376745	1.01819e+06	2.7295e+06	2.74091e+06	1.27853e+06	1.50645e+06	934073	664741	624668	446442	333527	569208	317363	3.16479e+06	203059	1.07668e+06	1.9745e+06	1.39201e+06	845298	949981	457074	1.39168e+06	1.21151e+06	1.19249e+06	2.68585e+06	986564	312783	708298	910679	961497	1.37756e+06	284266	731191	644634
Indole-3-lactic acid	C11 H11 N O3	Negative	3.45087e+07	2.0398e+07	4.5583e+07	5.03549e+07	3.77078e+07	4.20379e+07	3.7961e+07	3.3348e+07	4.63189e+07	2.79502e+07	2.46978e+07	2.01932e+07	5.22535e+07	4.04952e+07	4.5346e+07	4.48566e+07	9.96099e+06	4.18403e+07	2.69797e+07	3.18942e+07	3.74492e+07	4.47676e+07	2.73542e+07	3.7846e+07	3.00491e+07	2.96579e+07	3.79695e+07	2.63629e+07	2.637e+07	2.92406e+07	3.03363e+07	2.26642e+07	2.37843e+07	3.59441e+07	2.00526e+07	3.16472e+07	2.41548e+07	2.90201e+07	2.61972e+07	8.04404e+07	1.7673e+07	7.59756e+07	1.28763e+07	3.36215e+07	2.25928e+07	4.25451e+07	4.55845e+07
Hostmaniane	C13 H18 O5	Negative	1.13175e+07	7.1868e+06	2.17549e+06	526872	7.41762e+06	5.61926e+06	4.77057e+06	4.45433e+06	3.72611e+06	3.57078e+06	4.19142e+06	5.15719e+06	8.75547e+06	7.56531e+06	3.63889e+06	4.44993e+06	1.15086e+06	8.15417e+06	6.77297e+06	2.81574e+06	4.41006e+06	4.39556e+06	2.50571e+06	4.88738e+06	1.60143e+06	9.74811e+06	1.08281e+07	1.20823e+06	2.87907e+06	6.62969e+06	2.47075e+06	4.02616e+06	5.99415e+06	2.70366e+06	6.71942e+06	8.5062e+06	2.63693e+06	2.40262e+06	3.79907e+06	5.36594e+06	5.72475e+06	5.57054e+06	3.5082e+06	3.74035e+06	1.11997e+07	2.53456e+06	7.38826e+06
Hippuric acid	C9 H9 N O3	Negative	2.18581e+08	1.71178e+08	6.82862e+07	1.34524e+07	1.85307e+07	1.21563e+08	2.50018e+07	1.04304e+08	3.82717e+07	9.71025e+07	2.07916e+07	2.10739e+08	2.78343e+07	1.2319e+08	9.44168e+07	9.23565e+07	3.99114e+07	7.16191e+07	4.27336e+07	1.04213e+08	5.28573e+07	9.07659e+07	1.777e+08	4.29525e+07	7.44301e+07	5.52972e+07	9.68504e+07	6.76059e+07	2.8083e+08	7.85207e+07	1.3553e+08	3.13422e+07	9.56346e+07	2.39749e+07	2.96295e+06	6.46343e+06	4.37594e+07	6.03171e+07	5.85082e+07	4.77749e+07	1.04603e+08	6.44974e+07	5.41026e+07	8.89183e+07	4.24142e+07	3.77666e+07	8.17536e+07
Hexyl 2-furoate	C11 H16 O3	Negative	8.35635e+06	7.67537e+06	1.5411e+07	9.72911e+06	5.48322e+06	1.35745e+07	5.39822e+06	9.33221e+06	1.4407e+07	6.25271e+06	5.15476e+06	1.15096e+07	9.1442e+06	5.58003e+06	3.54032e+06	6.56418e+06	3.5015e+06	9.82821e+06	3.73362e+06	6.92359e+06	1.37134e+07	1.11747e+07	8.62502e+06	5.5901e+06	7.99693e+06	1.09857e+07	1.00289e+07	8.02238e+06	4.68818e+06	8.36086e+06	4.9528e+06	4.30777e+06	8.97096e+06	6.97676e+06	5.17245e+06	6.35106e+06	7.27677e+06	5.87941e+06	9.90053e+06	8.46175e+06	438726	1.02859e+07	7.86718e+06	6.31207e+06	1.98976e+07	7.91982e+06	1.00192e+07
Hexadecanedioic acid	C16 H30 O4	Negative	509638	1.12506e+06	1.0983e+06	429789	1.3728e+06	4.05525e+06	839725	881660	938666	1.64062e+06	311742	1.26438e+06	1.03881e+06	659425	573031	642988	434429	1.33699e+06	746535	675623	597272	633545	791429	992698	214928	357587	1.38919e+06	802077	580318	495093	1.18437e+06	2.94608e+06	782457	919040	593707	664765	2.11359e+06	340793	1.20361e+06	1.37386e+06	1.09054e+06	749996	680816	730094	932212	759348	786778
guaietolin	C11 H16 O4	Negative	1.29279e+06	1.27194e+06	1.66291e+06	925510	824937	2.01047e+06	855486	1.93451e+06	1.78447e+06	626188	613736	1.17006e+06	981380	862429	397373	1.34833e+06	271883	2.16345e+06	1.48893e+06	943610	1.86001e+06	942791	1.22532e+06	757793	2.17299e+06	2.37878e+06	2.17553e+06	1.55796e+06	732725	1.61591e+06	768498	500223	1.23344e+06	1.56634e+06	854023	1.56659e+06	1.53138e+06	818437	1.37113e+06	1.18012e+06	108030	1.04696e+06	768649	1.19465e+06	3.27997e+06	1.29631e+06	978874
guaiacol sulfate	C7 H8 O5 S	Negative	2.65234e+07	9.01668e+06	1.32892e+07	3.70893e+06	8.64678e+06	1.14653e+07	6.24203e+06	7.28869e+06	6.67299e+06	6.8923e+06	7.1276e+06	8.27867e+06	9.9271e+06	9.88356e+06	1.87626e+07	7.40817e+06	2.94365e+06	6.85016e+06	1.26376e+07	1.5634e+07	7.76625e+06	1.00247e+07	1.10451e+07	9.578e+06	6.25031e+06	6.23393e+06	8.50874e+06	7.83135e+06	1.22404e+07	1.01447e+07	7.54835e+06	6.06951e+06	5.75012e+06	9.97076e+06	7.60684e+06	1.01558e+07	1.0452e+07	6.61078e+06	9.73484e+06	1.0203e+07	8.50161e+06	1.3879e+07	4.6567e+06	1.44921e+07	6.62176e+06	1.10157e+07	1.05202e+07
Glycodeoxycholic acid	C26 H43 N O5	Negative	1.69518e+07	4.83628e+06	8.88778e+06	6.53211e+06	1.17707e+07	3.47568e+07	96031.8	3.09792e+07	4.50085e+07	2.65588e+07	1.29537e+07	4.05151e+07	1.72452e+06	1.85996e+07	1.37201e+08	4.65015e+07	5.60734e+06	8.50938e+06	4.81615e+07	3.52578e+07	6.25735e+07	4.58377e+07	6.70789e+07	6.22173e+06	3.25092e+07	8.4126e+06	4.06807e+07	1.63666e+06	1.58625e+08	5.64874e+07	7.34074e+06	3.57673e+07	1.15002e+07	2.68133e+06	174986	1.6326e+06	5.72339e+07	6.69474e+06	7.67947e+07	2.45218e+07	4.51397e+07	8.67033e+07	9.87787e+06	5.10854e+07	4.12828e+07	1.91386e+07	1.05114e+08
Glycocholic acid	C26 H43 N O6	Negative	548557	230926	553533	1.35021e+06	3.10724e+06	1.70024e+06	1.12485e+06	4.81623e+06	2.81888e+06	5.47161e+06	479884	537733	1.9541e+06	1.00072e+06	1.72359e+06	1.28054e+06	248634	1.76026e+06	1.18215e+07	2.23842e+06	5.03297e+06	1.45513e+06	4.23338e+06	1.70357e+06	2.22375e+06	1.00904e+06	1.23412e+06	2.5021e+06	1.06008e+06	2.66094e+06	1.59028e+06	1.0749e+06	896711	1.62366e+06	430353	4.7269e+06	6.93788e+06	427977	9.23033e+06	7.55835e+06	862884	4.27763e+06	2.66126e+06	1.75212e+06	1.93612e+06	658521	3.22393e+06
Glycochenodeoxycholic acid	C26 H43 N O5	Negative	459176	468797	346653	197282	368189	606856	41853.6	755576	1.06999e+06	452361	402254	1.72781e+06	43214.7	971427	903926	769616	379055	389190	1.09636e+06	1.0306e+06	616491	764562	1.74756e+06	61276.2	650202	412170	848248	136311	1.57408e+06	648445	472422	654791	332198	50257.3	35702.2	59316.9	231301	195740	1.20894e+06	906623	469432	2.0296e+06	93934.9	924999	109222	660297	3.6363e+06
glu-thr	C9 H16 N2 O6	Negative	450005	400060	403425	581766	536871	745535	442448	361189	612102	545120	429467	506032	384210	574913	596220	630359	508097	595201	501146	490624	478240	499562	356521	328668	557224	563208	1.16501e+06	380624	519300	399661	402494	415591	359893	365086	330865	428285	362416	786689	364070	570975	557612	457354	490717	773774	535350	637242	413659
gitogenin	C27 H44 O4	Negative	2.72274e+06	4.07637e+06	3.16291e+06	2.72747e+06	4.529e+06	4.71808e+06	2.85818e+06	1.8408e+06	4.26195e+06	4.71672e+06	3.38191e+06	6.00563e+06	3.46547e+06	3.34569e+06	2.7387e+06	4.12498e+06	2.64915e+06	4.10173e+06	3.72728e+06	2.12363e+06	3.256e+06	3.27298e+06	2.80635e+06	2.07745e+06	1.91331e+06	1.75898e+06	2.40352e+06	3.30588e+06	908280	1.61008e+06	2.45874e+06	2.03934e+06	1.88499e+06	3.25188e+06	1.67733e+06	2.43449e+06	1.33371e+06	3.57138e+06	3.18288e+06	2.51337e+06	2.31189e+06	3.40003e+06	3.63033e+06	2.31031e+06	4.58071e+06	1.45195e+06	7.0607e+06
gibberellin A12	C20 H28 O4	Negative	2.21711e+06	4.58912e+06	1.12658e+06	1.84231e+06	3.11494e+06	5.65402e+06	2.39706e+06	1.87545e+06	2.48838e+06	1.73341e+06	1.58718e+06	2.1022e+06	3.26018e+06	1.92718e+06	1.68421e+06	3.26218e+06	1.31287e+06	2.22211e+06	2.05594e+06	3.15095e+06	2.59517e+06	3.51519e+06	3.50382e+06	3.70022e+06	971457	2.24608e+06	2.68955e+06	1.26808e+06	2.09346e+06	1.03688e+06	426848	1.45322e+06	389740	272957	1.02472e+06	2.70029e+06	2.43915e+06	87059.9	511008	252615	2.32426e+06	1.404e+06	1.49519e+06	770596	572190	1.89616e+06	4.55239e+06
Gentisic acid	C7 H6 O4	Negative	1.13572e+07	9.23804e+06	3.45151e+07	1.59008e+07	1.55281e+07	2.09024e+07	9.03488e+06	1.56297e+07	7.60664e+07	8.65919e+06	8.64139e+06	2.17046e+07	1.74116e+07	2.57419e+07	2.53488e+07	1.70513e+07	3.43034e+06	1.04244e+07	7.28014e+06	3.28348e+07	1.72229e+07	2.55623e+07	9.21481e+06	1.53603e+07	1.02438e+07	3.51113e+06	1.94031e+07	7.96511e+06	8.99342e+06	3.44485e+07	7.61667e+07	1.78688e+07	2.82848e+07	2.16609e+07	7.4144e+06	1.87896e+07	3.11681e+07	1.2138e+07	2.82925e+07	2.31749e+07	9.50283e+06	2.08914e+07	1.50555e+07	1.3642e+07	1.27431e+07	1.72214e+07	1.00232e+07
Genipin	C11 H14 O5	Negative	1.85154e+07	1.61225e+07	2.05259e+07	1.68278e+07	3.54058e+07	2.8007e+07	1.31233e+07	7.80832e+07	1.42761e+08	1.74531e+07	8.11216e+06	3.04884e+07	2.2366e+07	2.37825e+07	1.87082e+07	1.81151e+07	1.1854e+07	2.65587e+07	2.65282e+07	2.25769e+07	3.14856e+07	1.99365e+07	3.2098e+07	6.93832e+07	1.76439e+07	3.26217e+07	3.37114e+07	2.19229e+07	4.28363e+06	2.25457e+07	2.25771e+07	1.8341e+07	2.27889e+07	1.02535e+07	2.92659e+07	2.20516e+07	5.44316e+07	7.06659e+07	1.16078e+07	3.60322e+07	1.54859e+07	1.5829e+07	7.63159e+06	5.82032e+06	6.84239e+07	1.42214e+07	3.42146e+07
Fumaric acid	C4 H4 O4	Negative	871662	449509	370679	390180	392695	2.47776e+06	302003	353642	337801	447262	388156	408925	854809	421324	595376	533854	302755	3.45089e+06	376230	384792	969796	704967	297048	338932	405728	447044	532344	376792	929271	374819	422556	313055	756815	1.26719e+06	328441	495635	358865	766885	710772	659403	387808	2.53394e+06	311397	1.83985e+06	587945	3.39849e+06	446839
Fenofibric acid	C17 H15 Cl O4	Negative	48821.9	54760.4	48604.2	45972	44158.6	48162	47731.5	52492.8	50601.5	46363.8	37490.4	47393.2	51339.2	45498.4	43370.6	44756.6	44188.3	35890.1	45361.7	45442.7	51910.3	44548.2	48571.7	46555.2	48695.6	28910.1	41840.3	46510.8	46811.8	47404.1	51956.5	47107.3	44653.5	44422.1	48680.2	37986.6	45360.5	38212	48995.3	49421	46466.9	49092.6	51849.2	50048.9	34800.5	47881.3	46819.4
eugenol sulfate	C10 H12 O5 S	Negative	8.56079e+06	1.14576e+07	2.64437e+07	2.02445e+07	1.5671e+07	1.33733e+07	7.54035e+06	1.0884e+07	1.81435e+07	4.84844e+06	1.21502e+07	9.42038e+06	1.37821e+07	1.19302e+07	3.43766e+06	1.45146e+07	4.68674e+06	6.15068e+06	1.18962e+07	1.64516e+07	1.12342e+07	1.67e+07	1.60194e+07	1.65284e+07	8.90688e+06	1.34278e+07	1.4631e+07	7.65818e+06	1.32687e+07	7.99548e+06	6.52608e+06	7.69167e+06	1.05897e+07	1.83468e+07	5.71063e+06	1.21181e+07	5.62686e+06	1.17273e+07	1.91731e+07	3.06049e+07	6.8311e+06	1.92402e+07	4.39276e+06	1.33462e+07	1.71651e+07	5.92762e+06	2.27705e+07
Ethylvanillin propylene glycol acetal	C12 H16 O4	Negative	1.34217e+06	913325	1.5122e+06	1.59885e+06	2.18878e+06	1.52174e+06	1.13734e+06	2.45944e+06	1.86402e+06	792888	345773	2.52819e+06	1.76624e+06	1.3299e+06	2.81793e+06	2.14439e+06	215754	2.83457e+06	740541	1.31467e+06	2.19483e+06	1.49667e+06	1.27005e+06	754418	1.10537e+06	2.95299e+06	1.36765e+06	2.53202e+06	352791	1.47733e+06	2.60517e+06	1.70535e+06	1.21021e+06	1.07964e+06	675017	2.61014e+06	1.29587e+06	3.38237e+06	1.5521e+06	1.19541e+06	690824	3.98823e+06	1.50867e+06	1.4709e+06	2.46688e+06	1.07213e+06	3.23138e+06
Ethylenediaminetetraacetic acid	C10 H16 N2 O8	Negative	158444	154065	261596	152206	163705	162084	133042	193979	783480	154483	167655	235995	163763	398406	151432	159519	240673	168427	162888	164441	285436	154365	137231	152879	217211	147937	166072	157435	171337	136265	160133	149611	144842	135732	402290	146764	135574	166712	147358	158351	162531	148479	333214	149924	197936	148227	151839
Ethopabate	C12 H15 N O4	Negative	1.16864e+06	1.63935e+06	1.53172e+06	1.49137e+06	1.14735e+06	1.89133e+06	1.976e+06	1.36799e+06	1.08746e+06	921601	950108	1.15191e+06	1.6664e+06	1.28239e+06	1.60493e+06	1.76779e+06	542527	816853	571449	1.52818e+06	1.39023e+06	1.59242e+06	1.81435e+06	1.64897e+06	756918	761570	893432	988509	1.76613e+06	873597	697114	633132	884320	1.50125e+06	614252	419523	964732	1.15891e+06	1.28556e+06	1.59453e+06	978390	1.62923e+06	474433	1.41832e+06	844629	3.66921e+06	868076
enoxolone	C30 H46 O4	Negative	4.14592e+06	6.96695e+06	3.4021e+06	733539	2.58342e+06	3.98586e+06	1.78601e+06	1.03528e+07	3.828e+06	2.76124e+06	2.61239e+06	1.04888e+07	3.73529e+06	6.03208e+06	4.34501e+06	2.59037e+06	2.99782e+06	1.00234e+06	4.30536e+06	2.30133e+06	4.71991e+06	6.58528e+06	3.44627e+06	1.67394e+06	1.96054e+06	4.08938e+06	5.91012e+06	3.81981e+06	3.47974e+06	5.52905e+06	1.02652e+07	7.28065e+06	2.47434e+06	819837	3.32491e+06	5.69092e+06	912859	1.01378e+06	3.09688e+06	2.86352e+06	7.50115e+06	2.43442e+06	2.99169e+06	864348	2.68836e+06	2.1755e+06	9.53052e+06
Embelin	C17 H26 O4	Negative	2.34605e+06	161488	517922	122783	742493	401302	1.04145e+06	116874	260160	955648	169381	967538	258121	1.11977e+06	306185	402683	120591	40776.8	357637	3.14604e+06	139995	777679	865905	2.33469e+06	204834	449866	378800	3.31391e+06	286570	492795	280896	868931	780039	755006	1.01136e+06	491314	1.24106e+06	132400	3.77575e+06	326766	956818	335857	1.02328e+06	265034	207004	321601	2.539e+06
Elaidic acid	C18 H34 O2	Negative	3.3437e+06	1.49188e+06	2.97844e+06	1.9417e+06	1.65216e+06	5.27852e+06	1.75383e+06	1.64012e+06	2.48941e+06	1.44854e+06	1.33051e+06	1.0633e+06	1.62249e+06	2.03249e+06	1.66001e+06	1.85797e+06	877677	1.74563e+06	1.36339e+06	4.06556e+06	2.17153e+06	1.35489e+06	2.31726e+06	3.26372e+06	1.90422e+06	1.27678e+06	1.8056e+06	4.04621e+06	2.04289e+06	2.02031e+06	1.29983e+06	1.84818e+06	1.93372e+06	2.92915e+06	2.18605e+06	2.27365e+06	3.27551e+06	2.01424e+06	3.64154e+06	3.51568e+06	1.14853e+06	5.0458e+06	1.42833e+06	5.15426e+06	1.7131e+06	3.22825e+06	2.88532e+06
Ebelactone B	C21 H36 O4	Negative	388884	2.25661e+06	453083	493976	561723	174083	973947	285605	546081	171305	301396	304116	1.03657e+06	1.06949e+06	228614	500864	337578	496242	587723	237224	959327	369624	610816	530555	231334	221232	277060	944772	494303	650181	493911	255583	838751	770484	756598	169187	386334	199040	1.06026e+06	809333	715720	660238	312722	521182	1.11119e+06	149060	1.06778e+06
D-PANTOTHENIC ACID	C9 H17 N O5	Negative	2.93201e+06	3.75301e+06	2.25389e+06	2.22097e+06	2.7277e+06	3.23936e+06	2.17934e+06	2.47004e+06	2.86487e+06	2.25195e+06	1.57828e+06	1.80846e+06	3.43081e+06	2.07157e+06	2.36898e+06	3.33545e+06	1.12166e+06	3.08445e+06	1.9435e+06	3.51002e+06	2.03427e+06	2.97147e+06	1.26705e+06	1.89546e+06	2.01814e+06	1.80815e+06	2.17803e+06	2.42422e+06	2.71301e+06	2.50954e+06	2.0853e+06	1.59416e+06	1.83271e+06	1.68435e+06	1.36048e+06	2.08349e+06	2.32578e+06	3.20932e+06	2.30007e+06	3.77186e+06	2.21229e+06	2.13193e+06	1.66079e+06	885601	2.43955e+06	1.73171e+06	2.58089e+06
Dodecyl sulfate	C12 H26 O4 S	Negative	4.34363e+07	6.93199e+07	1.09772e+07	4.06828e+07	5.6289e+07	599609	2.83898e+06	7.89737e+07	2.96125e+07	2.46702e+07	5.64206e+06	4.21957e+07	2.74834e+07	2.22203e+07	9.16682e+06	4.81213e+07	3.77653e+07	1.69473e+06	2.57526e+07	4.02773e+07	5.82686e+07	1.53687e+07	2.05785e+07	4.1585e+07	1.73924e+07	1.6724e+07	1.50263e+07	2.13071e+07	3.85457e+06	1.40249e+07	4.99555e+07	2.54161e+07	8.00112e+06	7.58212e+06	2.10176e+07	3.79969e+07	1.12993e+07	4.15981e+06	5.35568e+07	2.93881e+07	1.9509e+07	5.05949e+06	1.98088e+07	5.69376e+06	1.61345e+07	6.25901e+06	2.21967e+07
Dodecanedioic acid	C12 H22 O4	Negative	1.74467e+06	841791	2.48317e+06	1.85198e+06	7.89681e+06	8.60967e+06	1.43283e+06	1.27634e+06	1.27772e+06	2.37836e+06	3.0372e+06	1.6643e+06	2.42343e+06	4.39829e+06	1.35846e+06	1.09057e+06	2.50093e+06	5.17836e+06	2.54364e+06	5.3127e+06	1.94265e+06	2.14058e+06	1.31128e+06	2.65918e+06	1.27624e+06	827258	1.38465e+06	4.58031e+06	1.21232e+06	847496	7.99192e+06	1.39106e+06	2.41832e+06	2.58136e+06	942676	2.06807e+06	4.61522e+06	6.50246e+06	3.39971e+06	4.63197e+06	741614	1.2255e+06	3.52925e+06	1.71199e+06	3.80426e+06	7.62991e+06	409237
Docosapentaenoic acid	C22 H34 O2	Negative	1.97797e+06	3.46582e+06	1.35654e+06	375786	661853	278252	298535	4.53689e+06	1.64199e+06	2.28401e+06	133104	2.39351e+06	3.42454e+06	944915	446141	722772	456553	651156	586726	906735	3.18127e+06	400412	282685	1.13306e+06	386067	327094	652881	154073	186558	345473	4.51781e+06	1.12521e+06	202886	152854	355783	387521	219755	251706	153729	671081	2.71452e+06	78286.5	1.289e+06	51148.1	665822	254705	492612
Docosahexaenoic acid	C22 H32 O2	Negative	5.57464e+06	2.86027e+07	2.10361e+06	4.83467e+06	9.84336e+06	2.07832e+06	1.92472e+06	3.8986e+07	8.71477e+06	2.11662e+07	5.54615e+06	2.28935e+07	2.89886e+07	9.97407e+06	6.13641e+06	8.00701e+06	7.00429e+06	2.56302e+06	5.20119e+06	2.14597e+06	3.22478e+07	6.55641e+06	3.09785e+06	2.62675e+06	6.42735e+06	7.80542e+06	8.86715e+06	1.59805e+06	1.75097e+06	3.25359e+06	2.88167e+07	1.23192e+07	2.03687e+06	1.91922e+06	2.4706e+06	6.31813e+06	2.03785e+06	1.71784e+07	2.08682e+06	7.56432e+06	1.56213e+07	784994	1.92781e+07	565525	1.39985e+07	1.01305e+06	2.23288e+06
DL-TYROSINE	C9 H11 N O3	Negative	97609.5	432392	713171	4.39795e+06	2.14658e+06	375679	645020	1.57006e+06	1.30893e+06	385246	1.49527e+06	750309	2.30411e+06	920210	5.17235e+06	5.81073e+06	741699	952354	177143	1.51591e+06	1.0815e+06	773362	187776	1.21341e+06	4.12632e+06	213481	83810.6	1.1212e+06	973487	1.20335e+06	1.01796e+06	1.80537e+06	556650	1.21189e+06	1.65658e+06	228438	1.19462e+06	1.18795e+06	1.49262e+06	6.42846e+06	520689	1.88747e+06	364301	7.09734e+06	258992	461521	1.16226e+06
DL-Tryptophan	C11 H12 N2 O2	Negative	5.31405e+07	8.43077e+07	6.81931e+07	7.36283e+07	9.66659e+07	7.79709e+07	4.68247e+07	1.07694e+08	8.99587e+07	9.00732e+07	6.58528e+07	8.64685e+07	8.8903e+07	9.51827e+07	9.85933e+07	1.17879e+08	3.93198e+07	1.04982e+08	9.72011e+07	8.94971e+07	1.01339e+08	1.11169e+08	5.79619e+07	5.74292e+07	1.05776e+08	1.229e+08	1.01248e+08	4.50139e+07	9.85872e+07	4.42685e+07	6.30464e+07	6.50565e+07	4.47414e+07	4.34551e+07	3.76898e+07	9.88994e+07	3.84163e+07	1.25607e+08	7.85592e+07	1.19279e+08	7.87436e+07	4.0962e+07	5.46503e+07	5.35455e+07	9.6039e+07	6.05676e+07	7.99583e+07
DL-Malic acid	C4 H6 O5	Negative	1.1268e+07	5.29307e+06	2.82871e+06	2.51363e+06	5.09054e+06	6.18232e+06	3.68505e+06	2.61309e+06	3.03395e+06	3.70337e+06	2.04922e+06	3.74884e+06	4.23275e+06	2.20608e+06	3.31716e+06	3.162e+06	782855	2.45516e+06	6.48406e+06	1.02235e+07	7.58639e+06	6.03578e+06	4.41756e+06	6.21614e+06	3.36016e+06	3.21014e+06	3.03588e+06	5.56282e+06	5.68033e+06	3.94113e+06	5.97829e+06	2.35436e+06	4.56813e+06	6.01345e+06	2.02699e+06	4.22474e+06	6.81324e+06	5.71227e+06	7.77189e+06	4.78792e+06	2.63055e+06	6.91563e+06	4.12335e+06	9.02323e+06	6.92359e+06	1.06492e+07	5.80748e+06
DL-Leucine	C6 H13 N O2	Negative	678894	196426	512584	175486	204074	375309	776590	137675	378248	393250	79982.9	256844	206772	103832	190857	164213	235782	307202	251287	813847	266635	296204	398980	200741	632981	298869	143446	598310	102801	215124	328658	366473	271954	365806	354880	170670	438536	268971	521284	193045	131540	138283	932799	260696	185709	449431	604385
DL-Lactic Acid	C3 H6 O3	Negative	3.49411e+08	2.8633e+08	1.62344e+08	2.06449e+08	1.95858e+08	1.69315e+08	2.25054e+08	1.9888e+08	2.36521e+08	2.16753e+08	1.11277e+08	1.87398e+08	2.44116e+08	1.56399e+08	2.15634e+08	1.68856e+08	8.07904e+07	3.22876e+08	2.72327e+08	3.15765e+08	2.68014e+08	2.5892e+08	1.33609e+08	1.5785e+08	2.15454e+08	2.31363e+08	1.78402e+08	2.09124e+08	2.71039e+08	1.04742e+08	3.35803e+08	1.55928e+08	9.07985e+07	1.35733e+08	8.59174e+07	1.15787e+08	2.33198e+08	2.56384e+08	2.50984e+08	1.72078e+08	1.44283e+08	3.38626e+08	1.21111e+08	1.31998e+08	1.85241e+08	1.11912e+08	2.94452e+08
DL-Cerulenin	C12 H17 N O3	Negative	84474.2	557475	741986	4.10173e+06	2.13561e+06	646107	774619	1.39367e+06	1.52917e+06	365144	2.45255e+06	979994	2.08756e+06	1.5622e+06	4.10653e+06	5.44302e+06	348160	790928	157491	1.34618e+06	842898	1.51528e+06	311882	1.56635e+06	3.88658e+06	212728	63514.9	665750	1.26993e+06	1.06076e+06	654029	1.43222e+06	579415	1.01393e+06	959432	104722	747388	1.00768e+06	1.04053e+06	6.6228e+06	175021	3.15549e+06	230946	7.022e+06	219527	1.3281e+06	1.69634e+06
DL-4-Hydroxyphenyllactic acid	C9 H10 O4	Negative	2.80136e+07	2.4245e+07	3.47322e+07	3.96736e+07	3.03824e+07	2.85624e+07	3.05464e+07	3.11413e+07	2.82296e+07	1.85559e+07	1.96538e+07	1.30305e+07	4.81737e+07	2.5261e+07	3.83176e+07	3.99184e+07	1.20452e+07	3.74968e+07	2.08909e+07	3.37159e+07	3.50322e+07	3.97857e+07	2.90777e+07	4.33007e+07	3.06208e+07	2.83532e+07	3.07332e+07	2.13366e+07	1.91507e+07	2.81456e+07	2.15752e+07	2.37551e+07	3.12212e+07	2.80011e+07	2.18465e+07	1.90338e+07	2.83165e+07	3.33283e+07	3.70708e+07	8.28893e+07	2.22506e+07	3.09237e+07	1.65778e+07	2.57119e+07	2.18798e+07	2.91774e+07	3.29619e+07
DINP	C26 H42 O4	Negative	1.85573e+06	708619	3.32367e+06	921950	1.26192e+06	706189	1.31061e+06	1.68348e+06	1.17602e+06	568564	619858	499314	1.72599e+06	702707	775521	823416	555189	2.16949e+06	422652	1.91658e+06	1.38994e+06	767319	3.35323e+06	2.22482e+06	1.2761e+06	2.2404e+06	401758	1.99398e+06	297485	1.87147e+06	1.04338e+06	908119	1.916e+06	2.69712e+06	1.50654e+06	870563	2.11515e+06	1.03635e+06	3.5213e+06	1.36184e+06	1.58985e+06	1.50143e+06	773308	541709	1.45419e+06	300871	4.63772e+06
diethyl oxalpropionate	C9 H14 O5	Negative	3.66026e+06	1.0554e+07	3.97357e+06	3.36682e+06	4.65708e+06	2.18977e+06	2.06585e+06	3.4999e+06	2.36234e+06	3.6349e+06	1.99134e+06	2.73348e+06	4.94896e+06	2.49693e+06	2.26525e+06	3.16997e+06	1.17993e+06	4.88999e+06	4.93797e+06	2.1536e+06	3.29367e+06	4.32337e+06	2.34486e+06	2.29081e+06	2.59914e+06	2.63533e+06	2.12324e+06	2.09945e+06	2.79586e+06	2.46662e+06	2.62905e+06	1.60101e+06	2.19696e+06	1.02085e+07	2.29523e+06	2.78219e+06	2.44331e+06	3.67707e+06	3.21871e+06	2.60242e+06	1.76183e+06	2.66562e+06	1.64903e+06	3.52839e+06	4.59796e+06	1.94358e+06	4.56179e+06
Diethyl (2R,3R)-2-hydroxy-3-methylsuccinate	C9 H16 O5	Negative	3.24184e+06	7.76027e+06	2.4942e+06	2.26122e+06	1.89485e+06	2.4168e+06	2.13071e+06	2.93165e+06	2.69408e+06	4.33457e+06	953484	1.69795e+06	7.50291e+06	2.68419e+06	2.40824e+06	2.28533e+06	745068	5.06969e+06	5.36857e+06	2.4173e+06	1.66843e+06	2.84849e+06	1.81648e+06	2.72167e+06	1.68367e+06	1.38506e+06	1.46531e+06	1.51192e+06	2.18621e+06	2.22264e+06	1.61801e+06	1.2517e+06	1.64024e+06	6.70968e+06	1.57787e+06	1.13775e+06	1.20799e+06	2.30657e+06	4.1076e+06	3.799e+06	3.43128e+06	2.08075e+06	2.88373e+06	1.80388e+06	3.79449e+06	1.28897e+06	3.70193e+06
dibenzylketone	C15 H14 O	Negative	1.81486e+06	2.0948e+06	1.40518e+06	1.59256e+06	1.82871e+06	1.90795e+06	1.39698e+06	1.98885e+06	1.57877e+06	1.66738e+06	1.18346e+06	1.86794e+06	2.06379e+06	1.89502e+06	1.72376e+06	1.5673e+06	1.61466e+06	772958	1.876e+06	1.78433e+06	1.93543e+06	1.22237e+06	1.45547e+06	1.55598e+06	1.58898e+06	1.19569e+06	1.6916e+06	1.76379e+06	1.0054e+06	1.56522e+06	1.90332e+06	1.5136e+06	1.35655e+06	1.51773e+06	1.51642e+06	1.51691e+06	1.45109e+06	1.31337e+06	1.73568e+06	1.83131e+06	1.78291e+06	1.29293e+06	1.83569e+06	1.53699e+06	1.87352e+06	1.40652e+06	1.76855e+06
diacetylphloroglucinol	C10 H10 O5	Negative	1.69385e+06	3.90235e+06	2.30942e+06	541753	3.34978e+07	2.40936e+06	2.49379e+06	5.10187e+06	3.97661e+06	5.48779e+06	357994	3.02608e+06	2.68924e+06	2.58056e+07	2.83912e+06	3.44884e+06	3.54724e+06	2.82866e+07	2.72274e+06	1.1152e+06	3.75529e+06	4.08412e+06	1.41201e+07	2.15568e+06	4.47937e+06	3.11041e+07	3.92237e+06	478569	5.88333e+06	2.49953e+06	4.04458e+06	3.26966e+06	2.625e+06	2.57728e+06	3.33043e+06	2.89428e+06	2.71506e+06	4.07594e+07	2.09896e+06	2.97508e+06	2.49024e+06	4.942e+06	3.59333e+06	4.62875e+06	3.24632e+07	3.97034e+06	1.74642e+07
Deoxycholic acid	C24 H40 O4	Negative	2.89114e+06	7.47839e+06	6.71711e+06	1.30362e+06	4.43902e+06	1.90712e+06	2.18253e+06	1.62099e+07	5.49308e+06	2.14323e+06	2.86669e+06	2.43762e+07	4.09652e+06	1.45433e+07	4.39761e+06	1.10672e+07	3.43557e+06	3.75965e+06	5.18388e+06	5.36356e+06	4.42505e+06	7.26767e+06	6.27005e+06	2.90734e+06	2.22439e+06	1.14613e+07	1.59571e+07	1.71691e+06	8.92629e+06	1.95356e+06	8.84375e+06	3.22472e+06	2.18217e+06	446771	828395	1.24554e+06	4.24842e+06	1.31346e+06	4.11461e+06	1.43523e+06	6.0753e+06	4.17071e+06	2.12703e+06	3.96681e+06	2.95381e+06	4.10162e+06	9.95809e+06
Dehydroacetic acid	C8 H8 O4	Negative	570459	1.39052e+07	2.01103e+07	5.43314e+07	4.32368e+07	1.62404e+07	2.75057e+07	2.94296e+07	3.34449e+07	8.46058e+06	2.79086e+07	1.6749e+07	4.62068e+07	2.39342e+07	5.67875e+07	5.99826e+07	1.13613e+07	2.51656e+07	2.79877e+06	2.33622e+07	2.90931e+07	4.55524e+07	1.52866e+07	2.59717e+07	6.9663e+07	3.9426e+06	1.0247e+06	2.09619e+07	2.63495e+07	3.36867e+07	3.07361e+07	3.88439e+07	2.62239e+07	5.42801e+07	2.83723e+07	2.70444e+06	3.11491e+07	1.65586e+07	3.07534e+07	9.39001e+07	3.8012e+06	5.28314e+07	1.0215e+07	9.50166e+07	3.68807e+06	1.19478e+07	2.64963e+07
Decarbamoylsaxitoxin	C9 H16 N6 O3	Negative	805365	1.10663e+06	711113	917378	639610	824971	673320	977193	1.3836e+06	347725	299575	685405	1.15553e+06	1.50193e+06	684562	640391	229728	918347	949402	638141	1.35256e+06	483596	726823	1.40597e+06	511644	470536	706335	707365	249911	894766	779380	556886	1.02108e+06	1.77423e+06	774482	1.01629e+06	801156	607154	904168	1.55095e+06	1.03462e+06	830125	344456	734843	1.30655e+06	1.88212e+06	942356
D-(+)-Tryptophan	C11 H12 N2 O2	Negative	3.68963e+06	6.79791e+06	3.17481e+06	6.94543e+06	4.4626e+06	3.75265e+06	3.66962e+06	2.51699e+06	2.64446e+06	2.55606e+06	2.2625e+06	2.44595e+06	5.32426e+06	4.33933e+06	2.74704e+06	5.54914e+06	1.98791e+06	4.29331e+06	5.10572e+06	4.88544e+06	3.90424e+06	5.68499e+06	4.89087e+06	3.38129e+06	4.39689e+06	3.48738e+06	5.13108e+06	4.49387e+06	5.45154e+06	7.22987e+06	3.07567e+06	2.62478e+06	3.78849e+06	3.20612e+06	3.28458e+06	4.56562e+06	2.95251e+06	5.85347e+06	1.89598e+06	6.55918e+06	4.25922e+06	3.19548e+06	3.18542e+06	4.45151e+06	4.736e+06	2.33085e+06	4.37804e+06
D-(+)-Mannose	C6 H12 O6	Negative	6.46001e+07	6.92404e+07	6.39268e+07	2.39849e+07	3.31959e+07	1.15828e+08	5.24922e+07	2.92557e+07	1.92219e+07	4.43885e+07	2.97417e+07	2.25501e+07	2.96706e+07	3.8304e+07	2.71425e+07	3.92331e+07	1.5024e+07	2.53737e+07	4.75917e+07	2.46594e+07	1.05631e+07	6.764e+07	4.43504e+07	4.64202e+07	5.10281e+07	1.63406e+07	5.86326e+07	5.06784e+07	3.12674e+07	5.20539e+07	5.80188e+07	3.93348e+07	3.60888e+07	5.84728e+07	3.63135e+07	1.91682e+07	2.76828e+07	4.76066e+07	6.88652e+07	5.72748e+07	3.77127e+07	4.27486e+07	4.26167e+07	2.40915e+07	5.57875e+07	2.26285e+07	5.10583e+07
D-(-)-Glutamine	C5 H10 N2 O3	Negative	4.61046e+07	5.08537e+07	5.41158e+07	5.53703e+07	5.88707e+07	5.66207e+07	2.51669e+07	4.46446e+07	3.52654e+07	3.83148e+07	4.47478e+07	3.53028e+07	4.68367e+07	6.1117e+07	3.2346e+07	5.27681e+07	2.22944e+07	5.78772e+07	3.99446e+07	4.71402e+07	5.16362e+07	5.24957e+07	4.79284e+07	5.75334e+07	4.97298e+07	5.86093e+07	5.46756e+07	5.43882e+07	5.58227e+07	5.42046e+07	3.64379e+07	4.7447e+07	5.42912e+07	5.04353e+07	4.79474e+07	4.61681e+07	4.42878e+07	6.44886e+07	5.34694e+07	3.00657e+07	6.20046e+07	4.82706e+07	4.61725e+07	4.94122e+07	4.98238e+07	4.43242e+07	3.42195e+07
D-(-)-Arabinose	C5 H10 O5	Negative	4.11673e+06	4.84734e+06	5.6924e+06	7.92713e+06	4.75389e+06	8.54296e+06	5.59145e+06	4.63484e+06	3.57057e+06	1.47473e+06	1.85198e+06	1.2107e+06	3.54318e+06	1.7687e+06	4.7096e+06	3.39849e+06	1.11564e+06	2.35901e+06	1.96012e+06	4.47639e+06	4.18839e+06	2.34168e+06	5.78785e+06	4.05918e+06	4.03643e+06	4.18269e+06	2.34671e+06	2.89977e+06	5.38586e+06	4.11752e+06	5.41848e+06	1.46269e+06	2.14322e+06	2.52453e+06	2.31956e+06	3.01061e+06	5.25833e+06	2.86416e+06	6.71871e+06	3.74331e+06	1.48522e+06	9.36561e+06	5.26268e+06	1.11584e+07	4.90145e+06	6.35187e+06	4.27734e+06
CMPF	C12 H16 O5	Negative	5.50269e+07	5.97357e+07	1.08825e+08	7.43915e+07	3.50315e+07	8.69003e+07	3.72212e+07	8.24252e+07	1.08095e+08	4.9918e+07	3.79013e+07	1.02171e+08	7.34626e+07	5.15683e+07	2.95017e+07	5.33386e+07	2.39567e+07	8.69118e+07	2.73863e+07	4.64844e+07	1.06582e+08	8.30309e+07	5.96955e+07	4.06898e+07	6.61806e+07	8.20322e+07	7.80389e+07	5.59405e+07	4.0558e+07	6.07018e+07	3.84365e+07	3.45284e+07	7.05477e+07	5.05527e+07	3.60575e+07	4.67097e+07	4.88854e+07	4.72915e+07	6.55266e+07	5.85124e+07	3.75916e+06	7.26945e+07	6.04582e+07	3.91643e+07	1.55329e+08	4.95258e+07	7.02956e+07
Closantel	C22 H14 Cl2 I2 N2 O2	Negative	5.95055e+06	1.44676e+06	1.07118e+07	5.29703e+06	7.56521e+06	1.22697e+06	3.56075e+06	4.83517e+06	2.69433e+06	4.09517e+06	1.21895e+06	1.09812e+06	4.39346e+06	1.07144e+07	466366	1.34927e+06	1.08296e+06	4.81385e+06	4.42873e+06	561948	1.29539e+07	7.40683e+06	2.90305e+06	6.08031e+06	5.98793e+06	4.07172e+07	1.40665e+06	1.83481e+06	871224	7.67622e+06	316853	220608	4.36029e+06	4.4473e+06	294636	4.11306e+06	747983	3.97566e+06	9.22051e+06	1.46827e+06	375970	7.32397e+06	2.53026e+06	280990	5.58136e+06	1.74635e+06	3.59752e+06
Citric acid	C6 H8 O7	Negative	1.43167e+07	8.00255e+06	5.04503e+06	563729	3.40536e+06	2.85886e+06	4.64128e+06	2.11836e+06	913497	6.05168e+06	3.32322e+06	4.10511e+06	466266	2.75111e+06	6.00538e+06	5.22246e+06	3.17739e+06	4.73379e+06	864645	4.07566e+06	1.08102e+07	790493	446263	233333	526880	1.48474e+07	5.36224e+06	872544	544949	6.70614e+06	9.0192e+06	462895	963721	634777	574099	810536	810851	1.15547e+06	7.71598e+06	4.05927e+06	669640	1.75465e+06	1.20594e+06	3.27038e+06	920977	8.78055e+06	7.43158e+06
Citraconic acid	C5 H6 O4	Negative	2.16067e+06	4.03598e+06	1.22577e+06	1.61829e+06	1.3307e+06	1.3528e+06	1.65551e+06	2.08936e+06	1.76432e+06	1.07986e+06	1.78391e+06	1.39872e+06	2.65508e+06	1.30333e+06	1.84213e+06	2.72791e+06	1.03973e+06	2.65114e+06	2.85152e+06	1.79822e+06	2.8963e+06	1.77064e+06	2.98347e+06	3.55288e+06	402559	982904	2.15444e+06	2.34864e+06	2.99581e+06	2.0597e+06	2.0013e+06	1.01318e+06	2.69279e+06	3.17835e+06	983968	1.11582e+06	2.29804e+06	2.84975e+06	2.20103e+06	2.01129e+06	1.57608e+06	764979	3.01631e+06	994300	558618	844205	1.67235e+06
cholic acid	C24 H40 O5	Negative	1.01809e+06	434605	1.15498e+06	2.24727e+06	3.71438e+06	566728	909856	1.75376e+06	1.03052e+06	799057	706771	746533	3.16348e+06	2.51081e+06	1.91757e+06	2.26172e+06	719971	4.34733e+06	1.26212e+06	645478	1.88955e+06	1.03851e+06	2.80967e+06	2.2942e+06	2.07144e+06	1.11531e+06	165930	828808	4.131e+06	2.06541e+06	924779	636134	740855	1.75575e+06	683550	922551	980151	1.13228e+06	2.12574e+06	953695	2.03709e+06	2.43991e+06	1.07618e+06	828646	1.03171e+06	686865	3.29775e+06
Chenodeoxycholic Acid	C24 H40 O4	Negative	627581	6.1824e+06	4.26816e+06	1.37012e+06	4.5006e+06	741490	4.30864e+06	1.76762e+07	8.10084e+06	1.24286e+06	1.89103e+06	7.44617e+06	1.05028e+07	7.96589e+06	1.84996e+06	7.17055e+06	2.96656e+06	4.19028e+06	2.80845e+06	2.10098e+06	6.61207e+06	8.57889e+06	1.51671e+06	3.49918e+06	778216	5.60824e+06	5.72703e+06	3.9337e+06	3.53508e+06	638227	1.01632e+07	1.14668e+06	556359	770238	1.9032e+06	3.39747e+06	3.34592e+06	679233	2.1575e+06	1.71139e+06	2.5218e+06	1.98767e+06	3.24464e+06	1.47525e+06	3.02179e+06	2.92706e+06	3.58039e+06
Cascarillin	C22 H32 O7	Negative	4.00168e+07	9.71241e+07	2.04046e+07	3.93386e+07	7.01333e+07	1.04723e+08	4.2508e+07	4.42273e+07	6.39569e+07	3.99611e+07	3.60888e+07	4.33445e+07	7.56593e+07	4.02796e+07	4.24131e+07	6.44187e+07	3.06999e+07	5.15515e+07	4.63914e+07	5.45309e+07	6.07782e+07	7.15154e+07	5.92736e+07	6.44154e+07	2.57125e+07	5.22248e+07	6.50448e+07	2.075e+07	4.88353e+07	2.0142e+07	9.67721e+06	3.51223e+07	7.39526e+06	4.88004e+06	1.96779e+07	5.71601e+07	4.06736e+07	3.51326e+06	7.44065e+06	6.27003e+06	5.51074e+07	2.56332e+07	3.56845e+07	1.39926e+07	1.36376e+07	3.25257e+07	7.71093e+07
Capryloylglycine	C10 H19 N O3	Negative	957232	2.96634e+06	2.87008e+06	1.42584e+06	2.29079e+06	2.57796e+06	775555	1.93639e+06	1.78128e+06	895270	582281	1.39856e+06	2.96768e+06	7.85177e+06	1.17982e+06	1.81972e+06	588020	1.95052e+06	1.55898e+06	2.15722e+06	1.27733e+06	995422	1.01426e+06	1.23979e+06	1.27203e+06	960978	1.60484e+06	2.11204e+06	898720	1.13946e+06	940343	1.0353e+06	1.76467e+06	7.84918e+06	914990	957953	976041	751141	2.28587e+06	2.11202e+06	1.3716e+06	2.80492e+06	588483	1.38474e+06	2.20945e+06	352172	1.11992e+06
Butylparaben	C11 H14 O3	Negative	982229	482774	584803	532437	677891	603060	853545	450727	412795	444952	529999	515200	670618	543655	540414	428308	493529	562262	582761	542952	458551	452557	283991	383676	558784	677593	943810	654555	765224	658362	607704	539352	403656	349800	480893	528603	436645	894274	414255	562342	698494	646385	739259	803265	822058	684668	471852
Butopyronoxyl	C12 H18 O4	Negative	5.72579e+06	4.05879e+06	4.60192e+06	1.83648e+06	1.00274e+07	4.21723e+06	2.83348e+06	5.39296e+06	9.70129e+06	2.62062e+06	2.37133e+06	6.10805e+06	5.87909e+06	3.80158e+06	5.92181e+06	3.19946e+06	903044	6.00873e+06	2.77113e+06	4.85175e+06	3.63909e+06	4.66585e+06	2.55878e+06	5.00617e+06	3.45041e+06	3.73253e+06	5.03313e+06	3.53043e+06	3.10702e+06	3.58274e+06	7.03359e+06	3.03032e+06	2.96746e+06	2.42862e+06	2.44879e+06	4.33072e+06	4.6877e+06	2.06193e+06	5.29152e+06	3.71279e+06	3.0665e+06	1.76811e+06	4.48991e+06	2.24757e+06	7.96269e+06	2.58618e+06	2.72684e+06
Bufexamac	C12 H17 N O3	Negative	4.72047e+06	3.17925e+06	4.08134e+06	1.82578e+06	4.05493e+06	3.98334e+06	3.25731e+06	4.34223e+06	5.29773e+06	2.25613e+06	1.89055e+06	3.76594e+06	5.5853e+06	3.75063e+06	2.80444e+06	3.1614e+06	1.36956e+06	6.25013e+06	3.64524e+06	2.5973e+06	5.60718e+06	4.151e+06	4.59719e+06	5.66793e+06	2.94618e+06	6.38302e+06	3.99888e+06	3.00714e+06	1.42321e+06	2.46177e+06	3.91707e+06	2.32963e+06	3.49166e+06	2.87099e+06	3.33916e+06	3.32379e+06	3.14434e+06	2.88639e+06	4.86168e+06	4.68402e+06	3.88947e+06	4.73984e+06	1.88487e+06	2.75054e+06	7.29019e+06	1.31493e+06	4.0062e+06
Botrydial	C17 H26 O5	Negative	435695	140888	444071	79103.5	126735	149837	385280	122685	94142.5	121599	78005.2	60293.6	96556.2	286055	122803	153170	175902	143355	101319	232072	91533.8	140778	132319	272898	69448.2	91188.8	176029	428308	255774	307083	165055	91644	206940	317203	337518	223525	300267	122558	425283	311303	174735	179244	302535	85071	244502	96072.1	221988
Bis(2-ethylhexyl) phthalate	C24 H38 O4	Negative	9.12997e+06	7.49018e+06	1.42346e+07	1.14734e+07	2.08207e+07	9.43665e+06	8.33269e+06	9.20031e+06	8.64878e+06	4.01068e+06	7.57334e+06	7.91598e+06	1.04887e+07	9.40902e+06	1.23138e+07	1.10833e+07	8.04406e+06	2.27978e+07	9.41887e+06	8.96107e+06	1.42696e+07	9.22079e+06	1.02682e+07	9.31782e+06	1.18711e+07	2.49281e+07	9.67868e+06	1.31771e+07	8.56481e+06	9.39883e+06	6.57184e+06	8.10345e+06	1.08642e+07	1.28817e+07	7.78826e+06	1.08847e+07	9.17272e+06	1.25019e+07	1.59904e+07	1.4606e+07	1.48379e+07	1.89569e+07	9.70333e+06	1.14678e+07	1.28542e+07	5.3761e+06	1.70454e+07
Biliverdin hydrochloride	C33 H34 N4 O6	Negative	1.36024e+06	885701	1.60253e+06	557910	3.73677e+06	1.59463e+06	415912	1.01527e+06	1.04932e+06	514636	519021	1.36264e+06	1.03813e+06	1.27257e+06	1.32979e+06	1.18144e+06	668131	1.24135e+06	504538	1.12941e+06	635550	501627	924905	416049	1.28948e+06	769939	477111	674617	701559	715006	964762	789089	972066	447622	1.1151e+06	268741	549417	768048	1.78975e+06	645950	1.49327e+06	1.11108e+06	1.07522e+06	834278	1.15983e+06	444318	767252
Bilirubin	C33 H36 N4 O6	Negative	2.69464e+06	6.38389e+06	5.5239e+06	2.56398e+06	1.7731e+06	5.6991e+06	2.70391e+06	5.80644e+06	3.58924e+06	2.22389e+06	40777	4.77151e+06	6.16926e+06	3.56411e+06	3.38757e+06	4.51812e+06	2.37816e+06	1.61454e+06	87573.4	5.17838e+06	6.93847e+06	1.12217e+06	6.40546e+06	1.48576e+06	4.72109e+06	5.03762e+06	2.9826e+06	2.62879e+06	173822	2.26278e+06	7.41979e+06	3.57182e+06	2.70253e+06	2.87922e+06	3.07678e+06	741622	2.98741e+06	42661	3.63737e+06	4.41441e+06	5.32942e+06	3.28111e+06	3.91905e+06	2.62724e+06	5.52124e+06	1.12473e+06	2.00651e+06
bendiocarb	C11 H13 N O4	Negative	744131	758293	449374	694939	442861	579043	575765	676653	679160	587847	334138	294886	485320	417528	444381	465567	547751	647632	513737	581699	481119	601548	553760	468336	918404	522149	444588	683489	465265	333101	412322	849609	362807	423507	720635	358628	640928	588455	639292	1.0118e+06	487303	195950	1.29406e+06	533920	436002	504065	660618
Azelaic acid	C9 H16 O4	Negative	5.45616e+06	6.15584e+06	4.4638e+06	4.64118e+06	5.74909e+06	3.72265e+06	3.30091e+06	1.18034e+07	3.85119e+06	5.4533e+06	6.89954e+06	3.98417e+06	4.97956e+06	5.98251e+06	2.84935e+06	7.34582e+06	3.53884e+06	4.32914e+06	3.8937e+06	4.08359e+06	4.76912e+06	7.53342e+06	5.83585e+06	5.27971e+06	5.36908e+06	6.04909e+06	3.35293e+06	5.36901e+06	5.82736e+06	3.87841e+06	4.66035e+06	5.42566e+06	4.64984e+06	5.4346e+06	4.22669e+06	4.76991e+06	4.59032e+06	3.23408e+06	7.54219e+06	5.51491e+06	4.52683e+06	7.19236e+06	4.9665e+06	5.52317e+06	7.38703e+06	7.80737e+06	3.57189e+06
Asarone	C12 H16 O3	Negative	5.77092e+06	7.23783e+06	5.17891e+06	2.21385e+06	6.33868e+06	6.54086e+06	4.54455e+06	9.72653e+06	957749	2.49984e+06	3.44881e+06	6.39223e+06	4.96771e+06	5.80281e+06	5.62011e+06	2.16058e+06	1.97572e+06	2.13798e+06	8.91944e+06	4.16431e+06	8.1709e+06	5.68121e+06	3.51734e+06	7.77349e+06	3.28628e+06	4.10037e+06	5.04414e+06	4.96201e+06	7.12608e+06	3.66227e+06	4.1455e+06	1.68114e+06	2.83243e+06	3.04051e+06	1.66773e+06	3.11865e+06	4.69641e+06	3.86941e+06	2.30279e+06	1.83506e+06	1.42622e+07	1.63579e+06	1.92503e+06	1.27402e+06	4.92403e+06	1.55318e+06	3.46323e+06
arg-his	C12 H21 N7 O3	Negative	297705	300892	183612	379360	392427	166173	261774	733533	479135	721194	705982	509334	630542	823035	557595	914369	725057	421010	407302	230768	348665	400278	471102	286769	561359	550471	416313	356735	632156	215947	400084	443879	255454	239367	642266	941982	340516	549117	361420	582113	511075	273266	574930	272918	529426	652289	153990
Arachidonic acid	C20 H32 O2	Negative	4.85849e+06	2.77363e+07	2.07873e+06	3.60989e+06	5.42756e+06	3.08456e+06	1.7301e+06	2.72227e+07	4.10834e+06	1.8605e+07	2.38829e+06	1.82694e+07	2.39214e+07	8.23317e+06	4.9695e+06	5.68255e+06	3.56884e+06	1.70608e+06	5.81307e+06	3.93398e+06	2.51771e+07	4.1029e+06	3.96103e+06	4.83293e+06	4.20609e+06	5.72637e+06	4.35145e+06	2.04932e+06	1.23831e+06	2.40151e+06	2.04474e+07	1.0343e+07	1.73801e+06	2.13193e+06	2.44607e+06	3.76605e+06	2.78314e+06	4.50035e+06	2.38564e+06	4.82389e+06	1.62657e+07	1.11981e+06	1.13281e+07	832459	8.06879e+06	980678	2.78056e+06
Arabinosylhypoxanthine	C10 H12 N4 O5	Negative	1.28793e+07	5.52493e+06	5.64748e+06	616499	9.18218e+06	3.74271e+06	8.27647e+06	8.41021e+06	9.08147e+06	9.76521e+06	532921	428293	146394	5.06625e+06	4.04076e+06	1.70044e+06	2.01141e+06	1.96712e+07	8.23231e+06	617007	1.71241e+06	701823	1.45988e+06	924979	4.02096e+06	347985	1.00225e+07	3.34437e+06	6.54508e+06	1.4065e+07	5.84269e+06	8.67789e+06	3.66046e+06	2.90351e+06	1.08062e+07	1.44919e+07	1.51514e+07	9.62715e+06	1.31354e+07	8.83095e+06	1.25268e+07	6.72556e+06	4.6271e+06	3.2074e+06	1.16572e+06	4.33634e+06	1.03469e+07
Androsterone glucuronide	C25 H38 O8	Negative	4.87761e+06	9.46408e+06	9.15088e+06	1.45506e+07	1.2415e+07	2.9488e+07	7.8516e+06	4.96349e+06	1.51816e+07	1.16179e+07	1.38057e+07	2.56771e+07	8.38945e+06	9.32926e+06	1.0012e+07	9.25483e+06	2.51374e+06	1.39584e+07	5.51407e+06	7.10585e+06	7.00273e+06	2.77535e+07	5.57265e+06	1.26448e+07	9.17299e+06	9.39579e+06	1.40715e+07	7.28321e+06	1.60797e+06	5.77525e+06	1.28576e+07	8.34158e+06	5.45723e+06	7.50667e+06	1.79116e+06	6.02714e+06	4.85051e+06	6.01322e+06	1.33646e+07	9.75374e+06	4.16047e+06	2.55605e+07	6.78958e+06	1.53603e+07	2.46133e+07	4.13581e+06	1.38446e+07
Ancymidol	C15 H16 N2 O2	Negative	1.45636e+06	691010	1.84684e+06	357494	1.93399e+06	522936	1.03611e+06	555904	1.09499e+06	550152	226768	714055	344026	838783	554183	654361	1.08017e+06	400387	898354	504282	686450	728391	1.50063e+06	395134	4.67166e+06	543401	132345	1.19777e+06	407514	294165	928566	1.42347e+06	675001	454663	631003	305916	818382	226559	3.33912e+06	291530	736709	206217	1.30582e+06	137431	526608	130987	580464
anacardic acid	C22 H36 O3	Negative	279543	795935	84837.9	144725	1.05646e+06	174624	114905	233446	58191.8	497489	159802	357875	449627	69827.3	498124	516903	76718.4	118332	1.23727e+06	1.42528e+06	350475	257880	390153	417584	215045	663773	74335.1	234332	270900	129784	107828	338404	95806.4	736849	514150	109306	533852	1.44907e+06	421879	415000	141402	82060.4	144536	202355	427120	102962	200344
Amygdalin	C20 H27 N O11	Negative	1.69164e+06	7.23889e+06	1.56035e+06	1.09533e+06	3.01817e+06	2.59423e+06	2.96304e+06	1.73533e+06	36885.1	1.70134e+06	2.28139e+06	2.88501e+06	3.39684e+06	1.70228e+06	2.55259e+06	1.21344e+06	2.42691e+06	41363.5	649651	1.67626e+06	6.32632e+06	2.22318e+06	2.2425e+06	3.8328e+06	1.1718e+06	1.80148e+06	1.7315e+06	1.8626e+06	5.00828e+06	32703.3	36244.2	32061.6	41888.4	1.53296e+06	32909.7	35881.1	84406.4	501489	33755	685103	2.04299e+06	35566	31922.4	36074.2	495798	39100.5	38549.7
Allamandin	C15 H16 O7	Negative	8.07987e+06	4.01071e+06	5.86196e+06	525008	7.15937e+06	7.077e+06	6.81442e+06	2.02104e+07	247120	6.72937e+06	5.33626e+06	1.24469e+07	9.47912e+06	9.04251e+06	5.78894e+06	3.76596e+06	7.16783e+06	48903.5	1.15401e+07	9.25372e+06	1.31009e+07	1.04789e+07	5.89634e+06	8.32938e+06	5.17804e+06	2.55957e+06	1.34914e+06	8.08416e+06	5.6219e+06	25654.8	31260.4	26397.8	27339.4	1.95419e+06	33092.8	37045.4	80221.1	866639	27243.2	1.32047e+06	6.66832e+06	113812	39817	58624.6	1.84757e+06	33747.3	66845.7
Ala-Tyr	C12 H16 N2 O4	Negative	41829.5	670485	513260	4.76345e+06	2.97469e+06	907444	729232	1.54196e+06	1.52046e+06	516414	3.22354e+06	673880	2.02372e+06	1.6319e+06	4.18012e+06	5.60908e+06	579681	2.35655e+06	100062	1.30946e+06	821212	1.65897e+06	273393	1.39289e+06	3.55418e+06	338976	46284.7	1.05e+06	1.86227e+06	1.23315e+06	642979	1.28065e+06	632291	1.37688e+06	1.15113e+06	159622	1.37377e+06	2.34452e+06	1.17392e+06	5.6482e+06	331513	2.24453e+06	446435	7.29241e+06	128610	711270	1.40401e+06
Aderbasib	C21 H28 N4 O5	Negative	903880	1.98638e+06	2.59385e+06	2.71591e+06	4.03165e+06	2.12789e+06	1.86798e+06	1.21475e+06	2.89702e+06	734449	1.06263e+06	2.18043e+06	4.20633e+06	2.73482e+06	1.55999e+06	1.6222e+06	419795	1.91682e+06	2.78799e+06	1.3069e+06	2.55399e+06	4.09306e+06	1.31609e+06	2.79407e+06	2.7661e+06	1.28026e+06	1.45553e+06	1.74436e+06	1.26559e+06	1.516e+06	1.0361e+06	1.06792e+06	3.40853e+06	2.16713e+06	733582	1.27138e+06	2.45875e+06	1.65624e+06	6.79223e+06	4.49913e+06	1.55967e+06	5.49233e+06	923403	5.22953e+06	2.37061e+06	1.29152e+06	2.31842e+06
Acevaltrate	C24 H32 O10	Negative	1.89228e+06	499228	581634	588052	3.47192e+06	1.05249e+06	396697	2.75438e+06	1.51174e+06	694480	620319	1.25731e+06	690368	2.65578e+06	1.07245e+06	1.12377e+06	179280	1.25273e+06	499755	1.46865e+06	1.13406e+06	439434	861256	1.22248e+06	602170	2.6483e+06	642182	1.0617e+06	322080	646374	2.40656e+06	421478	412201	436780	170377	974929	471475	432180	1.6047e+06	3.05337e+06	445995	833241	961373	602759	4.08311e+06	667417	919162
Acetyl-L-methionine	C7 H13 N O3 S	Negative	2.43894e+06	2.5798e+06	1.41387e+06	1.21781e+06	1.61717e+06	1.84313e+06	1.15789e+06	1.28338e+06	1.55428e+06	1.52899e+06	799892	1.45389e+06	965192	1.2806e+06	1.38056e+06	1.5635e+06	591473	1.66185e+06	1.97669e+06	3.19112e+06	1.96794e+06	1.21277e+06	1.00522e+06	1.03813e+06	1.51111e+06	1.40531e+06	1.39311e+06	2.02045e+06	684686	1.87932e+06	1.64455e+06	1.58441e+06	1.13616e+06	1.49131e+06	1.68119e+06	1.0567e+06	1.64828e+06	2.4985e+06	1.87562e+06	1.80017e+06	1.77399e+06	1.29583e+06	1.73398e+06	1.55127e+06	1.29681e+06	1.25429e+06	2.13627e+06
acetic acid geranyl ester	C12 H20 O2	Negative	6.33432e+06	3.79434e+06	4.92474e+06	5.21278e+06	4.82175e+06	4.81304e+06	5.90849e+06	3.74156e+06	4.21383e+06	5.04721e+06	4.62199e+06	4.49977e+06	3.67366e+06	4.9657e+06	4.3372e+06	4.28443e+06	4.3404e+06	4.97827e+06	4.6435e+06	5.52522e+06	4.26384e+06	5.05597e+06	5.41872e+06	6.1428e+06	5.46276e+06	3.8104e+06	5.46311e+06	6.35634e+06	5.61441e+06	5.53396e+06	4.00794e+06	3.38849e+06	4.93214e+06	5.53777e+06	5.86316e+06	5.6283e+06	5.10466e+06	5.31212e+06	7.05368e+06	5.22014e+06	4.14731e+06	4.08778e+06	3.84036e+06	4.62459e+06	4.35688e+06	3.89883e+06	6.24168e+06
Aceglutamide	C7 H12 N2 O4	Negative	881040	958366	796982	690003	535884	442060	364945	568891	675176	505105	526586	512888	486010	532711	552455	611457	510453	605781	772211	938526	388571	762216	356159	660825	516321	856774	426188	656957	766984	370324	546982	485315	333475	384893	577775	396847	571702	1.17171e+06	411411	630300	575683	423782	1.89913e+06	1.92022e+06	699353	1.59408e+06	1.0401e+06
[truncated: 134 more rows]
[truncated: 652 more columns]
