# Supplementary material for: Alterations in the serum metabolome in patients with the COVID-19 Omicron variant and in recovered cases
Source: PLoS One. 2025 Oct 14;20(10):e0327297. doi: 10.1371/journal.pone.0327297 (PMC12520338; doi:10.1371/journal.pone.0327297)
Supplement: S2 Data — Metabolome data of the validation cohort. (XLSX) [file pone.0327297.s003.xlsx]

## Sheet: Data S2
Date S2. Metabolome data of the validation cohort
Name	chemical formula	Ionization mode	OC1	OC7	OC8	OC16	OC23	OC24	OC27	OC34	OC37	OC38	OC40	OC45	OC46	OC49	OC59	OC61	OC67	OC72	OC75	OC76	OC90	OC94	OC97	OC99	OC101	OC105	OC107	OC109	OC111	OC115	OC123	OC126	OC128	OC130	OC131	OC132	OC135	OC136	OC139	OC143	OC144	OC152	OC157	OC160	OC162	OC165	OC176
δ-Valerolactam	C5 H9 N O	Positive	6.86027e+08	9.36686e+06	4.26061e+08	6.68207e+07	2.19948e+07	3.79002e+08	1.17489e+08	6.72347e+07	1.45951e+08	1.15736e+08	2.65982e+07	4.80877e+07	9.30065e+07	8.27453e+08	3.92535e+08	1.18008e+08	2.77017e+08	2.29588e+08	1.47017e+08	2.48757e+08	2.46883e+07	8.5414e+07	1.41026e+08	4.57495e+06	3.04654e+08	2.46842e+08	7.00422e+07	1.66871e+08	4.48843e+07	1.66542e+08	1.15875e+08	3.14163e+08	7.28508e+08	2.42677e+08	2.32291e+08	2.0335e+08	3.14939e+08	2.78743e+07	4.57839e+07	2.08826e+07	5.67333e+08	2.8478e+08	7.58658e+07	2.10607e+08	1.72075e+08	3.69655e+08	3.58986e+08
α-Linolenic acid	C18 H30 O2	Positive	4.52476e+06	2.2851e+06	1.18524e+06	1.06106e+06	1.48767e+06	4.88821e+06	2.70312e+06	6.69733e+06	4.98167e+06	838641	1.93802e+06	1.57445e+06	1.53801e+06	2.51277e+06	5.29266e+06	4.0471e+06	4.22976e+06	4.69897e+06	794852	1.01347e+06	1.0419e+06	3.27266e+06	1.765e+06	1.13525e+06	2.18067e+06	3.76419e+06	979702	1.58839e+06	3.14918e+06	4.87643e+06	801020	1.11422e+06	1.30046e+06	910767	1.17642e+06	1.975e+06	1.89319e+06	1.24213e+06	3.00808e+06	5.04754e+06	4.3625e+06	1.68027e+06	1.46104e+06	1.70509e+06	1.03944e+06	2.67421e+06	1.39093e+06
α-Aspartylphenylalanine	C13 H16 N2 O5	Positive	9.37624e+07	5.25949e+07	6.73657e+07	4.00141e+07	3.90996e+07	2.81888e+07	1.00417e+08	5.94469e+07	6.60478e+07	4.40831e+07	6.7068e+07	2.60257e+07	6.29224e+07	5.48157e+07	5.36125e+07	6.29116e+07	6.41842e+07	3.41095e+07	6.78689e+07	8.01983e+07	5.89842e+07	2.64742e+07	2.36478e+07	3.29995e+07	4.72679e+07	3.79157e+07	5.58593e+07	4.8616e+07	2.44628e+07	7.53402e+07	6.35841e+07	5.33882e+07	7.78928e+07	4.64095e+07	8.92619e+07	3.9769e+07	4.36142e+07	1.58266e+08	4.07316e+07	2.96033e+07	6.19265e+07	5.64964e+07	6.93221e+07	3.67393e+07	5.70531e+07	7.58862e+07	3.97698e+07
WLH	C23 H30 N6 O4	Positive	2.55409e+06	2.0769e+06	954345	1.5652e+06	1.47375e+06	1.4856e+06	3.38938e+06	2.01859e+06	2.04622e+06	1.61805e+06	1.98721e+06	908973	1.68453e+06	877110	873055	1.72125e+06	813927	853790	1.69796e+06	1.1929e+06	1.4175e+06	1.27044e+06	1.46444e+06	5.41667e+06	1.7771e+06	4.08013e+06	1.23381e+06	813990	1.7769e+06	1.62263e+06	708319	1.50379e+06	1.84504e+06	1.96749e+06	1.01937e+06	2.05177e+06	979505	1.94805e+06	4.09786e+06	2.32658e+06	1.04172e+06	1.92337e+06	2.10135e+06	2.2523e+06	1.45189e+06	3.09245e+06	1.55697e+06
Dibutyl Sebacate	C18 H34 O4	Positive	96358	112804	109650	110212	125197	92171.6	106926	95391.2	115735	73501	101760	93757.3	114563	123742	117053	121007	115207	104804	79174.9	123504	86370.1	135198	102648	92797.2	113287	108127	107237	94381.5	112960	115879	166211	109037	115730	104011	99511.3	102338	95101.7	105297	117439	97619.5	158745	85975.5	119336	105424	96664.3	94920.1	89449.5
Vigabatrin	C6 H11 N O2	Positive	7.61783e+06	7.26836e+06	1.02943e+07	7.78269e+06	5.17169e+06	5.81801e+06	7.24288e+06	8.33259e+06	6.98096e+06	4.03461e+06	6.50931e+06	3.53235e+06	4.85606e+06	5.01157e+06	8.58081e+06	6.62503e+06	8.26696e+06	3.25124e+06	4.11925e+06	8.04822e+06	5.69865e+06	5.84555e+06	6.70109e+06	5.62644e+06	6.01671e+06	5.54121e+06	5.78676e+06	5.69793e+06	4.19148e+06	7.66698e+06	4.11038e+06	7.21519e+06	7.41651e+06	7.26558e+06	7.81434e+06	5.28828e+06	6.8162e+06	8.50557e+06	6.39878e+06	5.48132e+06	5.45696e+06	4.06853e+06	5.67442e+06	6.99451e+06	6.21975e+06	6.0648e+06	6.23137e+06
Valpromide	C8 H17 N O	Positive	871858	819816	724074	227274	955502	233321	310315	251887	794515	936443	651897	891123	244098	225703	888675	909586	295099	511465	3.33477e+06	941821	1.00257e+06	142565	399739	95971.1	936464	244699	122494	839829	233586	136813	945163	1.14271e+06	886894	416897	847153	233206	751298	927753	134694	318286	424333	1.12368e+06	216194	906439	260926	907626	738918
TxB2	C20 H34 O6	Positive	2.44883e+07	4.20843e+07	2.62406e+07	2.26393e+07	3.01674e+07	4.92568e+07	3.54954e+07	5.50423e+07	4.65042e+07	2.56883e+07	3.6559e+07	2.25462e+07	3.07535e+07	1.98907e+08	4.85978e+07	3.68222e+07	3.25659e+07	4.5879e+07	2.1162e+07	1.02375e+07	1.28253e+07	5.75928e+07	1.99187e+07	1.88292e+07	2.93486e+07	1.1221e+07	1.3358e+07	1.66157e+07	2.33466e+07	2.40872e+07	1.50178e+07	3.10563e+07	3.05951e+07	2.80056e+07	1.70065e+07	1.94573e+07	1.72815e+07	2.16997e+07	2.82744e+07	3.58483e+07	3.17982e+07	5.40266e+07	4.1341e+07	3.31905e+07	3.13104e+07	3.41823e+07	2.91857e+07
Trolox	C14 H18 O4	Positive	5.1006e+07	5.62683e+07	4.90058e+07	3.87236e+07	3.48599e+07	2.39015e+07	3.14041e+07	3.67857e+07	4.27842e+07	3.99166e+07	5.61854e+07	1.2413e+07	3.90442e+07	3.10828e+07	5.18829e+07	6.11137e+07	4.67803e+07	3.8425e+07	5.6363e+07	5.7009e+07	3.09795e+07	9.03703e+07	3.41248e+07	3.14133e+07	4.39104e+07	2.55046e+07	3.80146e+07	4.16246e+07	1.95695e+07	4.98585e+07	3.7184e+07	4.11224e+07	5.22468e+07	3.17224e+07	6.24254e+07	5.76349e+07	4.55674e+07	8.01122e+07	3.48127e+07	4.56179e+07	3.10673e+07	2.8744e+07	1.81505e+07	2.90132e+07	5.20089e+07	4.50246e+07	4.00862e+07
trimetozine	C14 H19 N O5	Positive	2.30372e+06	5.85724e+06	1.54158e+06	2.54652e+07	485340	237587	2.72587e+06	2.1674e+06	1.96079e+06	2.18118e+06	1.88748e+06	140626	140310	1.97459e+06	1.63086e+06	5.11438e+06	1.53992e+06	678041	1.18442e+06	8.501e+06	1.58735e+06	7.39528e+06	2.69583e+06	845107	946823	2.07621e+06	2.68378e+06	3.93418e+06	4.09747e+06	6.94302e+06	6.12525e+06	2.41493e+06	3.70528e+06	2.64056e+06	1.78996e+06	3.37473e+06	4.88361e+06	293886	1.25676e+07	8.06136e+06	1.05787e+07	6.08598e+06	2.5137e+06	2.89616e+06	2.70682e+06	6.59578e+06	2.08083e+06
trimethadione	C6 H9 N O3	Positive	2.84659e+07	1.75488e+07	2.57899e+07	1.14692e+07	1.1892e+07	2.66265e+07	1.21982e+07	1.00893e+07	2.23038e+07	2.65958e+07	9.37695e+06	1.41042e+07	6.67596e+06	1.4184e+07	1.526e+07	1.2932e+07	2.02691e+07	8.81647e+06	7.76316e+06	1.56399e+07	2.60176e+07	2.3709e+07	1.89646e+07	2.24361e+07	1.34852e+07	4.301e+07	3.52386e+07	3.64787e+07	1.92595e+07	1.58068e+07	1.94163e+07	1.53046e+07	3.72923e+07	1.21109e+07	7.56582e+06	1.60129e+07	6.98981e+07	5.49797e+06	1.51322e+07	1.61184e+07	7.42715e+06	6.97131e+06	9.63778e+06	8.75597e+06	1.21909e+07	1.69021e+07	2.60962e+07
Trilostane	C20 H27 N O3	Positive	2.5113e+06	6.43178e+06	1.99652e+06	2.29478e+06	1.48532e+06	1.88807e+07	2.05421e+07	9.87257e+06	1.24756e+07	2.70328e+06	5.11918e+06	3.04295e+06	1.78024e+06	379602	1.94509e+06	1.84095e+06	3.2377e+06	343828	2.52558e+06	1.77889e+06	4.20723e+06	422613	3.2054e+06	5.89279e+06	1.69371e+07	1.24722e+07	3.26436e+06	1.57432e+06	1.8937e+07	3.2305e+06	1.44483e+06	4.63749e+06	3.41878e+06	1.96517e+07	2.64045e+06	2.12687e+07	3.79274e+06	3.66612e+06	1.94708e+07	1.9832e+07	337806	467705	1.12945e+07	4.34477e+06	3.2125e+06	4.29879e+06	5.6457e+06
Tributyl citrate acetate	C20 H34 O8	Positive	580740	395323	244037	493347	255861	517737	349352	364196	668987	489718	477206	378476	393550	333024	524016	260889	354740	354599	559400	318779	332459	513604	594707	667153	488456	684448	404884	539218	448889	353654	352696	297515	611739	343501	406641	515822	386239	371344	501083	573384	267422	380080	590372	468881	235829	244839	288529
trans-3-Indoleacrylic acid	C11 H9 N O2	Positive	4.47894e+06	5.17272e+06	1.53094e+06	4.32869e+06	5.34859e+06	2.74795e+06	5.43905e+06	5.28337e+06	4.55542e+06	1.09664e+06	4.54061e+06	951739	2.07239e+06	1.75582e+06	6.329e+06	5.68484e+06	1.17215e+07	2.19162e+06	8.91759e+06	4.62671e+06	1.34676e+06	5.51949e+06	2.19632e+06	2.81717e+06	4.46952e+06	1.30807e+06	1.48688e+06	1.46298e+06	2.08301e+06	6.25423e+06	4.2936e+06	4.04598e+06	4.39688e+06	1.72751e+06	5.75261e+06	4.69988e+06	6.24575e+06	3.40008e+06	6.12321e+06	6.84253e+06	4.56097e+06	1.87983e+06	2.73786e+06	1.2828e+06	4.09776e+06	5.17202e+06	3.38185e+06
tranexamic acid	C8 H15 N O2	Positive	9.23981e+06	7.37603e+06	7.0592e+06	6.37603e+06	3.31596e+06	7.71045e+06	8.90061e+06	7.57561e+06	4.79405e+06	2.85181e+06	3.96463e+06	1.97812e+06	4.40806e+06	3.61899e+06	8.65932e+06	7.9832e+06	1.08053e+07	7.54648e+06	8.60605e+06	1.06169e+07	7.08115e+06	6.21869e+06	5.86428e+06	3.73279e+06	9.87623e+06	4.98916e+06	1.03749e+07	4.44623e+06	8.27691e+06	1.03614e+07	6.48568e+06	7.51937e+06	8.69252e+06	5.22343e+06	2.0143e+07	5.87818e+06	1.28824e+07	9.991e+06	7.23911e+06	6.16505e+06	6.8553e+06	9.48091e+06	6.09333e+06	9.78203e+06	6.69712e+06	5.7861e+06	6.48578e+06
Tolperisone	C16 H23 N O	Positive	276794	2.4762e+06	6.31239e+06	506387	200049	685628	1.27289e+06	128065	623390	2.20223e+06	1.2025e+06	104201	1.79789e+06	1.01978e+06	1.01359e+06	1.5552e+06	4.4972e+06	297583	328078	1.48555e+06	1.57429e+06	1.75675e+06	2.54139e+06	1.42385e+06	294992	4.92577e+06	982445	4.53999e+06	1.22041e+06	112432	1.66487e+06	2.3522e+06	333351	1.24593e+06	128221	1.53005e+06	1.64849e+06	1.35425e+06	2.23538e+06	1.53905e+06	275373	222421	647884	414216	414036	640983	162325
Tiglylcarnitine	C12 H21 N O4	Positive	3.26134e+06	4.5518e+06	6.69773e+06	5.99789e+06	4.21516e+06	3.14048e+06	7.51809e+06	7.70475e+06	2.58743e+06	3.18707e+06	4.3004e+06	1.16664e+06	3.45242e+06	4.89672e+06	7.50619e+06	1.12995e+07	1.35744e+07	3.29614e+06	4.41101e+06	7.43811e+06	7.54216e+06	4.47774e+06	7.811e+06	2.8593e+06	6.13201e+06	3.39302e+06	6.98223e+06	2.8628e+06	3.39059e+06	1.11288e+07	4.69295e+06	8.58687e+06	5.85265e+06	4.04423e+06	1.04758e+07	4.23971e+06	7.33093e+06	3.56025e+06	1.01868e+07	8.15708e+06	6.89223e+06	4.62213e+06	1.64661e+06	4.03336e+06	7.62726e+06	5.21512e+06	3.67286e+06
THREO-SPHINGOSINE, (-)-	C18 H37 N O2	Positive	142393	160938	133851	120317	102654	242828	2.96429e+06	153734	135810	135093	668041	589712	788407	749378	602510	636982	859025	647745	113646	1.10933e+06	135656	106135	626633	434023	1.72337e+06	1.02779e+06	1.35408e+06	618564	672917	142974	131107	336452	151422	955466	133517	152419	129269	146956	168230	171276	144851	362766	1.41998e+06	961922	766841	648303	600293
threonylphenylalanine	C13 H18 N2 O4	Positive	5.85296e+06	8.11371e+06	7.50457e+06	6.47205e+06	7.49507e+06	2.71081e+06	5.38076e+06	7.55199e+06	2.25231e+06	4.34533e+06	1.54845e+07	6.53465e+06	8.53534e+06	5.45167e+06	1.10658e+07	5.78078e+06	8.55973e+06	433625	7.20058e+06	1.03456e+07	8.58339e+06	4.27305e+06	1.26339e+07	1.32368e+07	1.30942e+07	1.0235e+07	9.30438e+06	9.83933e+06	7.07846e+06	6.71813e+06	7.70744e+06	1.21057e+07	1.41354e+07	7.77603e+06	1.55562e+07	1.24194e+07	1.57639e+07	1.03866e+07	1.05642e+07	9.64931e+06	8.85918e+06	7.80491e+06	6.77527e+06	9.47391e+06	8.37702e+06	687308	6.45888e+06
Tetranor-12(S)-HETE	C16 H26 O3	Positive	788785	983676	752308	1.21756e+06	1.1277e+06	1.03532e+06	760572	581348	500506	833982	763864	1.02766e+06	536118	904763	675484	2.30659e+06	826587	1.64178e+06	419704	760949	787360	730496	1.15453e+06	919440	1.35156e+06	1.63464e+06	1.71298e+06	886219	1.14991e+06	1.14272e+06	775746	1.37693e+06	797839	1.32857e+06	2.24648e+06	538593	895668	1.22851e+06	988320	921567	780210	687984	836819	979091	994980	685618	1.34028e+06
Tetrahydrocurcumin	C21 H24 O6	Positive	67308	68214	66180.8	72078.8	85771.4	64227.4	74751.7	69652.3	257103	119861	66374.5	71912.8	73926	5.07251e+06	81558.3	5.92578e+06	8.52239e+06	69164.5	68797.5	97035.6	66614.6	75265	65697.3	60206.9	63072.6	57780.9	78564.1	79206.9	59441.3	71694.4	62943.9	67341.9	67360.5	64248.1	79977	5.84636e+07	79407.6	78285.7	62438.5	68098.6	77542.4	2.59572e+07	2.87187e+06	3.56514e+06	249262	237293	254798
Tetrahydrocortisone	C21 H32 O5	Positive	3.07167e+06	3.25173e+06	3.69673e+06	3.36838e+06	4.40305e+06	961532	1.17221e+06	1.01881e+06	431399	643797	2.66925e+06	1.68837e+06	1.60887e+06	445702	1.28734e+06	707486	1.36569e+06	1.67302e+06	2.11415e+06	1.32079e+06	1.74017e+06	1.39875e+06	931335	344709	1.07439e+06	935760	1.5461e+06	460646	1.36885e+06	5.40799e+06	1.15091e+06	2.12469e+06	2.903e+06	804209	2.72387e+06	1.11745e+06	1.11486e+06	3.26549e+06	804184	2.19179e+06	1.50519e+06	3.1764e+06	1.73672e+06	1.72068e+06	1.17711e+06	2.00499e+06	1.97733e+06
Tetrahydrocorticosterone	C21 H34 O4	Positive	2.77109e+07	1.52048e+07	2.90901e+07	2.24366e+07	2.2504e+07	1.84289e+07	1.13916e+07	3.24172e+07	1.18976e+07	7.2935e+06	1.03426e+07	7.41033e+06	6.44365e+06	1.71479e+07	2.98397e+07	2.65407e+07	1.09844e+07	2.38066e+07	1.07847e+07	1.24558e+07	1.97625e+07	3.73104e+07	7.35661e+06	9.36378e+06	1.84486e+07	2.30753e+07	1.7362e+07	1.27468e+07	1.28384e+07	6.76597e+07	7.4872e+06	1.75333e+07	9.12052e+06	7.04763e+06	4.55905e+07	2.1144e+07	4.22577e+07	3.6371e+07	3.29236e+07	1.03507e+07	2.12788e+07	4.97868e+06	5.76218e+06	8.44765e+06	7.52688e+06	1.96412e+07	7.05825e+07
Tetracaine	C15 H24 N2 O2	Positive	2.17151e+06	2.81508e+06	3.19079e+06	1.70329e+06	1.80158e+06	3.11267e+06	4.50351e+06	3.82678e+06	4.02756e+06	1.29852e+06	2.41223e+06	1.10484e+06	1.38013e+06	1.61887e+06	4.40895e+06	3.99566e+06	2.61414e+06	1.3621e+06	1.06385e+06	1.40025e+06	1.21847e+06	1.93849e+06	2.07973e+06	1.90119e+06	2.87243e+06	3.47381e+06	1.8865e+06	1.58321e+06	2.82376e+06	3.74472e+06	1.55923e+06	2.4173e+06	2.86112e+06	4.26543e+06	4.43532e+06	3.3963e+06	1.98823e+06	3.20895e+06	1.81034e+06	2.32141e+06	1.55545e+06	1.35156e+06	3.45956e+06	2.01481e+06	2.29521e+06	2.07812e+06	2.05633e+06
Tetraacetylethylenediamine	C10 H16 N2 O4	Positive	8.29898e+06	8.63867e+06	4.66228e+06	6.4522e+06	7.22716e+06	3.99823e+06	4.75297e+06	2.20584e+07	7.81543e+06	6.35181e+06	2.79135e+06	6.08102e+06	7.17951e+06	7.79092e+06	7.84639e+06	1.47695e+07	1.3553e+07	5.68391e+06	1.63128e+07	7.59477e+06	6.54933e+06	1.38792e+07	1.11865e+07	6.21304e+06	7.92603e+06	9.62716e+06	7.19165e+06	3.97039e+06	2.29202e+06	3.16306e+06	4.65016e+06	6.41128e+06	3.64381e+06	7.23681e+06	3.88232e+06	9.40212e+06	1.68784e+07	9.02246e+06	3.0213e+07	6.30915e+06	4.18647e+06	5.0104e+06	6.64874e+06	7.15458e+06	1.46944e+07	5.02178e+06	4.77547e+06
Testosterone	C19 H28 O2	Positive	3.7824e+06	172740	210432	436458	100693	220535	389522	4.03351e+06	360503	194192	193912	198170	170381	204953	326756	5.83892e+06	4.714e+06	67435.4	3.16748e+06	2.45323e+06	6.47134e+06	5.02601e+06	245668	97343.1	2.28363e+06	137044	327520	282165	147241	147930	199015	3.32873e+06	378776	217206	2.83518e+06	98790	5.4283e+06	92876.4	3.80584e+06	128950	2.14276e+06	189736	243123	116383	110660	2.38868e+06	392745
Teneligliptin	C22 H30 N6 O S	Positive	1.19158e+06	1.81799e+06	2.25347e+06	1.67222e+06	2.05421e+06	2.19595e+06	2.07293e+06	1.59666e+06	1.44276e+06	1.21233e+06	1.74746e+06	467714	1.48975e+06	7.27435e+06	1.5648e+06	1.39607e+06	1.4907e+06	1.23774e+06	1.56225e+06	1.7335e+06	1.84629e+06	1.87101e+06	1.6674e+06	1.30471e+06	2.24624e+06	1.87956e+06	1.65952e+06	3.1593e+06	2.43631e+06	1.42012e+06	1.0308e+06	3.06244e+06	1.54152e+06	1.40324e+06	1.13748e+06	1.01059e+06	1.05209e+06	4.78233e+06	1.43784e+06	569215	1.48922e+06	456182	2.23028e+06	979571	1.85766e+06	159704	1.27721e+06
tcmdc-132026	C16 H21 N O	Positive	855999	781955	840999	894639	860749	6.64284e+06	7.13752e+06	5.772e+06	6.66563e+06	616955	741809	612643	733346	684901	874579	813619	881616	658088	711929	761078	742411	780265	802090	736913	7.566e+06	6.84339e+06	780026	714223	5.67821e+06	906170	723141	845492	916357	6.74889e+06	1.02686e+06	8.1604e+06	818830	821040	6.22108e+06	6.45209e+06	703904	753891	5.60443e+06	866662	809898	773551	723016
Talinolol	C20 H33 N3 O3	Positive	2.11528e+07	2.2735e+07	2.51145e+07	1.41116e+07	1.70209e+07	2.28607e+07	2.13782e+07	3.05514e+07	2.06159e+07	9.45273e+06	1.93867e+07	1.44388e+07	1.83722e+07	5.91532e+07	2.21001e+07	2.34619e+07	3.18756e+07	1.43009e+07	1.0668e+07	1.20661e+07	1.18463e+07	1.67557e+07	1.35558e+07	1.08172e+07	1.56693e+07	7.33325e+06	1.14087e+07	1.24229e+07	1.29177e+07	1.63709e+07	1.35845e+07	1.73368e+07	2.08349e+07	1.81502e+07	2.41184e+07	1.17827e+07	2.36609e+07	1.41471e+07	1.72448e+07	1.28753e+07	1.07942e+07	1.29965e+07	1.69978e+07	2.0104e+07	1.86354e+07	2.76787e+07	2.13378e+07
Sulpiride	C15 H23 N3 O4 S	Positive	143857	160188	127548	141676	178754	123502	155685	170472	113810	113147	185426	89114.7	145983	138542	219875	150240	192347	121892	189801	144568	150816	184004	154159	155273	158280	136933	104007	127418	135280	185767	153174	156810	199074	169976	205900	90807.5	204406	105034	188520	168513	159921	96112.3	130317	131642	173994	170663	132047
Styrene	C8 H8	Positive	7.17699e+06	5.916e+06	6.41627e+06	5.76373e+06	4.75449e+06	1.02227e+07	8.70187e+06	1.13494e+07	7.84955e+06	4.90174e+06	5.6542e+06	4.26077e+06	6.26978e+06	2.92619e+07	7.90126e+06	7.76474e+06	9.20292e+06	6.80239e+06	3.74984e+06	4.00749e+06	2.48488e+06	7.82308e+06	4.00883e+06	1.90566e+06	5.76252e+06	2.08815e+06	2.01201e+06	2.48206e+06	5.00292e+06	3.86602e+06	4.43811e+06	4.99824e+06	5.50291e+06	6.23255e+06	7.18393e+06	4.65497e+06	6.86338e+06	2.28598e+06	7.06415e+06	5.88091e+06	5.85459e+06	6.40978e+06	6.98418e+06	6.00614e+06	4.93772e+06	8.32719e+06	5.88982e+06
Stearoylethanolamide	C20 H41 N O2	Positive	1.32666e+06	1.77079e+06	830609	1.30562e+06	1.523e+06	681468	870381	1.31964e+06	1.40879e+06	1.85447e+06	2.06659e+06	1.40299e+06	1.12352e+06	440645	1.00894e+06	1.23163e+06	790567	838694	1.36536e+06	1.2281e+06	1.08771e+06	873766	848374	641106	1.6139e+06	409562	1.51328e+06	253196	1.40366e+06	658756	1.00803e+06	1.72483e+06	2.05962e+06	817741	971391	1.51981e+06	317713	1.71272e+06	322120	362033	830978	1.50932e+06	799331	877474	299542	687996	283757
Stearidonic acid	C18 H28 O2	Positive	1.33324e+06	2.17914e+06	2.40153e+06	1.2804e+06	1.37212e+06	1.44589e+06	1.50668e+06	4.27175e+06	6.58473e+06	2.5612e+06	2.2083e+06	932331	1.07204e+06	3.1235e+06	1.5587e+06	2.22945e+06	1.88308e+06	1.67665e+06	1.95996e+06	1.91654e+06	2.00903e+06	1.61183e+06	3.14366e+06	1.39076e+06	1.41842e+06	1.0824e+06	1.82791e+06	2.63171e+06	1.2216e+06	1.42806e+06	1.67081e+06	1.50454e+06	1.76105e+06	1.64595e+06	1.51466e+06	2.09877e+06	1.76323e+06	1.28501e+06	2.14176e+06	1.58363e+06	1.51783e+06	1.58326e+06	1.47745e+06	1.61163e+06	1.45023e+06	1.59925e+06	1.61296e+06
sphinganine	C18 H39 N O2	Positive	6.81191e+06	2.65088e+06	2.76256e+06	3.74009e+06	2.4909e+06	4.29227e+06	5.79397e+06	7.31664e+06	3.87462e+06	2.69168e+06	2.77692e+06	3.62637e+06	3.59669e+06	4.52282e+06	3.22567e+06	4.46209e+06	6.55582e+06	2.7161e+06	1.81182e+06	2.68276e+06	1.72653e+06	2.9713e+06	4.67027e+06	2.48258e+06	3.69087e+06	3.12729e+06	3.77605e+06	3.50792e+06	3.63119e+06	6.88868e+06	4.1245e+06	3.84641e+06	5.39788e+06	5.85149e+06	5.40312e+06	3.16202e+06	3.98372e+06	5.00745e+06	4.24231e+06	5.30645e+06	6.32324e+06	5.88724e+06	5.92289e+06	5.24277e+06	6.18859e+06	9.36187e+06	5.70936e+06
Sodium glycochenodeoxycholate	C26 H43 N O5	Positive	4.57306e+06	9.33332e+06	1.60476e+07	4.93167e+07	5.7455e+07	93545.5	3.649e+07	1.78521e+07	4.01091e+07	208872	4.01035e+07	3.74037e+06	1.12716e+07	8.08487e+07	4.43155e+07	243843	1.69901e+07	4.54498e+06	1.41473e+08	3.51099e+07	2.84952e+07	3.44995e+07	1.37048e+07	1.4996e+07	7.19599e+06	1.01784e+06	2.56679e+06	1.25514e+07	84963.8	189786	1.5246e+06	5.31272e+07	4.73694e+07	3.31159e+07	8.6236e+07	4.42425e+07	1.7143e+07	5.84215e+06	2.01534e+07	4.76901e+07	5.57464e+06	3.20865e+06	9.46244e+06	8.69784e+06	2.4577e+07	8.85295e+06	9.19745e+07
SNK	C13 H25 N5 O6	Positive	5.11834e+06	3.86806e+06	4.68041e+06	4.02207e+06	4.0699e+06	2.9002e+06	4.58015e+06	5.26665e+06	4.10473e+06	2.60885e+06	3.54182e+06	1.91703e+06	3.59419e+06	3.07074e+06	5.15304e+06	4.39575e+06	4.98392e+06	2.56223e+06	3.09631e+06	3.73368e+06	3.70775e+06	4.51372e+06	3.42578e+06	3.22085e+06	3.97614e+06	3.29889e+06	3.27669e+06	3.2763e+06	3.48958e+06	5.19253e+06	3.46072e+06	3.86419e+06	4.6399e+06	4.12642e+06	6.36427e+06	3.84052e+06	4.66089e+06	3.63334e+06	4.41779e+06	3.69698e+06	3.24799e+06	3.77113e+06	3.31452e+06	4.5007e+06	3.58441e+06	4.29545e+06	3.31024e+06
Skatole	C9 H9 N	Positive	7.21212e+07	6.42295e+07	8.40089e+07	1.18033e+08	8.832e+07	5.66357e+07	7.69465e+07	9.81917e+07	8.88838e+07	5.83207e+07	7.79638e+07	3.85574e+07	8.40086e+07	5.66782e+07	1.16335e+08	1.22488e+08	1.27131e+08	4.45294e+07	8.87176e+07	8.03894e+07	1.09525e+08	1.06814e+08	6.80988e+07	6.74124e+07	7.90918e+07	6.18951e+07	7.02635e+07	7.05845e+07	7.57756e+07	8.70091e+07	6.88108e+07	7.96511e+07	9.70646e+07	8.49566e+07	1.24111e+08	9.87423e+07	1.09097e+08	3.67581e+07	9.68392e+07	1.05491e+08	7.45375e+07	9.63427e+07	5.88848e+07	5.15114e+07	7.34642e+07	7.0102e+07	7.16062e+07
Sesamex	C15 H22 O6	Positive	8.04953e+06	8.17892e+06	1.08485e+07	6.65992e+06	4.81082e+06	8.95728e+06	1.17477e+07	1.37714e+07	9.14569e+06	5.29789e+06	9.02692e+06	7.52471e+06	9.22823e+06	3.16349e+07	1.47037e+07	1.06232e+07	1.38442e+07	1.24364e+07	4.01185e+06	5.28221e+06	2.99942e+06	1.40115e+07	5.10544e+06	4.73567e+06	5.51557e+06	2.61917e+06	3.0067e+06	3.95796e+06	3.78905e+06	8.63689e+06	6.09034e+06	7.06652e+06	8.10884e+06	9.22976e+06	8.48593e+06	6.70563e+06	9.3014e+06	4.78926e+06	8.90316e+06	1.0095e+07	6.18993e+06	8.35675e+06	1.018e+07	1.21583e+07	8.38009e+06	1.95375e+07	1.0272e+07
Sarcostin	C21 H34 O6	Positive	2.72603e+06	2.93391e+06	3.82432e+06	4.12366e+06	3.53717e+06	3.66448e+06	3.56196e+06	4.77014e+06	3.94362e+06	2.28993e+06	3.28293e+06	2.74409e+06	3.86559e+06	1.24152e+07	5.28243e+06	3.99151e+06	3.74011e+06	2.9579e+06	2.6651e+06	1.47101e+06	1.9351e+06	4.55774e+06	2.68617e+06	2.0111e+06	2.78636e+06	1.30245e+06	1.9031e+06	2.56443e+06	2.45477e+06	3.01355e+06	1.94041e+06	2.51707e+06	3.12646e+06	3.41109e+06	2.87266e+06	2.10617e+06	2.63584e+06	3.48379e+06	2.41001e+06	2.6967e+06	2.79431e+06	3.18199e+06	3.107e+06	2.73962e+06	3.07529e+06	2.36346e+06	3.72292e+06
S-3-oxodecanoyl cysteamine	C12 H23 N O2 S	Positive	3.70518e+06	3.96875e+06	3.76099e+06	4.99782e+06	3.62258e+06	3.32383e+06	2.92462e+06	3.60218e+06	2.61115e+06	1.96065e+06	2.75395e+06	1.76995e+06	1.81349e+06	5.71756e+06	2.47033e+07	1.1861e+07	1.86402e+07	2.02723e+07	1.50995e+07	3.12884e+07	2.93538e+06	7.21229e+06	5.82513e+06	3.50606e+06	8.12212e+06	3.55002e+06	2.99182e+06	1.67644e+06	4.70363e+06	3.4311e+06	3.0786e+06	5.21564e+06	4.39308e+06	3.98014e+06	3.14963e+06	2.86447e+06	5.33438e+06	2.01697e+06	5.63426e+06	4.69935e+06	3.20004e+06	7.75964e+06	3.07633e+06	2.81047e+06	5.32668e+06	4.10636e+06	3.25328e+06
RU5135	C18 H28 N2 O2	Positive	1.30747e+07	1.05752e+07	1.35281e+07	1.08511e+07	9.67239e+06	9.07721e+06	1.23218e+07	1.64562e+07	1.27803e+07	5.63213e+06	9.62035e+06	5.40411e+06	9.33058e+06	1.00625e+07	1.21637e+07	1.14719e+07	1.36929e+07	8.08273e+06	8.77704e+06	8.87513e+06	1.044e+07	1.48619e+07	1.08869e+07	9.98115e+06	1.3835e+07	1.02091e+07	9.3041e+06	8.85483e+06	1.11294e+07	1.45752e+07	8.81288e+06	1.25908e+07	1.38018e+07	1.25244e+07	1.47556e+07	1.26316e+07	1.26239e+07	1.15303e+07	1.34756e+07	1.2588e+07	9.33597e+06	7.46489e+06	1.14323e+07	1.21188e+07	1.04742e+07	1.11189e+07	1.00766e+07
Roxatidine	C17 H26 N2 O3	Positive	7.63756e+06	4.9764e+06	6.38471e+06	6.04977e+06	5.51741e+06	5.1759e+06	5.90705e+06	7.05425e+06	5.83802e+06	3.69894e+06	4.77755e+06	3.51589e+06	5.47796e+06	4.48845e+06	7.48773e+06	6.35712e+06	6.36163e+06	3.99574e+06	4.83424e+06	5.00769e+06	4.92266e+06	5.68198e+06	5.29669e+06	4.79756e+06	6.32928e+06	5.07716e+06	5.43898e+06	4.99721e+06	5.31504e+06	7.00544e+06	4.72707e+06	4.9982e+06	5.51119e+06	6.30493e+06	6.41538e+06	5.1605e+06	6.46028e+06	5.3224e+06	5.67223e+06	5.46604e+06	3.8071e+06	4.00565e+06	5.16796e+06	6.62515e+06	4.46911e+06	5.31925e+06	4.23084e+06
Ricinoleic acid methyl ester	C19 H36 O3	Positive	2.8428e+06	105992	4.38117e+06	2.98944e+06	1.34328e+06	227255	116281	65969.9	235550	1.712e+06	165484	1.34431e+06	1.40924e+06	1.79031e+06	451287	3.10132e+06	261622	1.3773e+06	1.93467e+06	2.0034e+06	362685	4.15592e+06	88031.7	291955	256792	236691	3.33796e+06	2.91806e+06	223217	317039	1.68176e+06	142817	110289	202400	1.25573e+06	240959	9.49226e+06	131408	321641	149206	1.19575e+06	408984	116408	164182	139938	326543	352857
Quercetin 3-isobutyrate	C19 H16 O8	Positive	70397.3	65644	62341	75387	89708.1	77375.9	74170.4	72286.8	65339.9	70623.7	63623.1	75141	77319.1	67215.9	82768.3	68344.2	64310.3	72339	66181.7	83497	64066	81810.5	57530	62970.3	65726.1	59244.5	83446.1	72296.7	5.62614e+06	66896.5	65195.3	65245.1	69233.2	67197	78373.1	75342.4	69035.5	81878.9	61731.3	63221.7	105909	80850.6	58667.3	59956	65107.9	62543	58606.8
Pyrogallol	C6 H6 O3	Positive	1.3115e+07	2.19468e+07	7.27993e+06	8.96239e+07	1.79107e+06	2.66955e+06	1.0391e+07	5.00795e+06	1.1837e+07	1.87028e+07	1.83101e+07	2.03595e+06	1.81337e+06	9.74253e+06	1.40138e+06	1.55476e+07	2.82866e+06	8.55462e+06	4.90897e+06	2.51814e+07	3.14618e+06	3.89396e+07	1.29853e+07	3.81167e+06	2.80782e+06	5.75399e+06	1.08511e+07	1.88173e+07	1.46773e+07	1.56632e+07	1.87964e+07	8.96831e+06	1.64694e+07	9.78142e+06	3.08425e+06	3.06979e+07	2.7894e+07	1.56926e+06	3.11968e+07	3.00673e+07	3.30553e+07	2.37111e+07	1.28374e+07	1.16761e+07	5.16978e+06	1.80409e+07	1.93335e+07
Pseudopelletierine	C9 H15 N O	Positive	2.12967e+09	1.67783e+09	1.99556e+09	1.92714e+09	1.93338e+09	1.38317e+09	1.59372e+09	2.00155e+09	1.68802e+09	1.17334e+09	1.50713e+09	1.03478e+09	1.50764e+09	1.47311e+09	2.22782e+09	1.86018e+09	1.8157e+09	1.23103e+09	1.29795e+09	1.35903e+09	1.63932e+09	1.61992e+09	1.65772e+09	1.53265e+09	1.62958e+09	1.43651e+09	1.54329e+09	1.43654e+09	1.23239e+09	2.10309e+09	1.56916e+09	1.83899e+09	2.06981e+09	1.70607e+09	2.32041e+09	1.54131e+09	1.78586e+09	1.52192e+09	1.7304e+09	1.57669e+09	1.40967e+09	1.43543e+09	1.60902e+09	1.9106e+09	1.65083e+09	1.68287e+09	1.4079e+09
prostaglandin H2 2-glyceryl ester	C23 H38 O7	Positive	1.70722e+06	2.47425e+06	1.86554e+06	2.0236e+06	1.9126e+06	3.65359e+06	2.87138e+06	2.16984e+06	4.21498e+06	1.54776e+06	1.67396e+06	2.27195e+06	2.20364e+06	1.25912e+07	3.19883e+06	1.96553e+06	3.21772e+06	3.06079e+06	935217	543634	434102	3.36108e+06	720054	915091	1.16953e+06	535418	432803	781723	1.39909e+06	1.5172e+06	1.03951e+06	2.08607e+06	2.23686e+06	1.29934e+06	710346	883461	832289	943911	1.47439e+06	2.69101e+06	1.20773e+06	2.49452e+06	2.92607e+06	4.53462e+06	2.21934e+06	3.72824e+06	1.50816e+06
Propionylcarnitine	C10 H19 N O4	Positive	5.63644e+07	3.19724e+07	3.3531e+07	3.76664e+07	2.76712e+07	1.53158e+07	4.11362e+07	4.80559e+07	2.57805e+07	1.09402e+07	4.10009e+07	9.36847e+06	1.51547e+07	2.63748e+07	6.13127e+07	6.6152e+07	4.92142e+07	1.23234e+07	2.07007e+07	4.77387e+07	3.89942e+07	5.15933e+07	4.37284e+07	2.35765e+07	6.73246e+07	2.1801e+07	3.16552e+07	1.38481e+07	1.86304e+07	4.36537e+07	2.86184e+07	6.73116e+07	2.84521e+07	4.50479e+07	8.31111e+07	2.55249e+07	3.08093e+07	2.00604e+07	5.6093e+07	5.99574e+07	4.91858e+07	2.02054e+07	2.19071e+07	3.91616e+07	4.60993e+07	3.32132e+07	3.85183e+07
Promegestone	C22 H30 O2	Positive	401372	356556	348974	540301	293723	2.04052e+06	530574	2.1393e+06	1.3385e+06	386284	402534	754542	269852	1.26098e+06	679587	690940	810886	384100	239076	312262	327524	236220	236348	277097	239910	233444	297149	230597	251127	1.83894e+06	900385	525103	2.18294e+06	1.88517e+06	3.26911e+06	902261	2.1683e+06	3.21026e+06	1.38583e+06	594771	1.95844e+06	1.71284e+06	835012	1.54142e+06	819738	1.09134e+06	1.12798e+06
Prolylleucine	C11 H20 N2 O3	Positive	1.04369e+08	1.45051e+08	1.0734e+08	9.61139e+07	1.08578e+08	1.40139e+08	1.02956e+08	2.06755e+08	1.35937e+08	9.47296e+07	9.81208e+07	4.42468e+07	1.24295e+08	9.26667e+07	1.09217e+08	2.12469e+08	1.72873e+08	1.45941e+08	1.5378e+08	1.30775e+08	1.76185e+08	2.14954e+08	9.89722e+07	8.83088e+07	1.84512e+08	1.07243e+08	9.26378e+07	8.62583e+07	1.36055e+08	1.97133e+08	8.17695e+07	1.80237e+08	1.72261e+08	1.14097e+08	2.1136e+08	9.96536e+07	1.44577e+08	9.53341e+07	1.96286e+08	1.34779e+08	1.78727e+08	8.01032e+07	8.83984e+07	8.93886e+07	1.42106e+08	1.76926e+08	9.66472e+07
PPK	C16 H28 N4 O4	Positive	5.06715e+07	5.92474e+06	5.41553e+07	1.78858e+07	5.70926e+06	3.947e+07	1.5984e+07	1.2532e+07	4.68938e+07	7.89096e+06	6.97239e+06	5.0699e+06	4.97896e+06	1.53094e+07	4.98406e+06	2.3912e+07	9.57021e+06	8.03586e+06	1.01061e+07	2.6351e+07	1.54393e+07	3.42195e+07	7.77344e+06	1.26675e+07	4.38902e+07	3.09425e+07	5.38337e+07	6.63802e+07	3.84022e+07	2.90702e+07	2.4064e+07	7.00834e+06	5.76523e+06	1.74784e+07	1.92177e+07	3.05221e+07	8.20634e+07	3.05842e+06	2.64619e+07	2.73161e+07	6.16854e+06	7.03549e+06	2.68205e+07	1.70451e+07	5.47547e+06	2.90733e+07	1.44582e+07
PPG n9	C27 H56 O10	Positive	189020	190274	172669	139805	141230	161007	165820	175925	193647	155964	181786	154357	154722	148921	164856	183428	163556	130925	181155	191037	158804	145699	192211	192348	167979	165597	180626	164594	171657	172342	179419	179483	197600	166237	201366	181138	228776	186083	179855	195212	343729	141951	140760	172045	182533	181028	177980
PPG n8	C24 H50 O9	Positive	147476	145596	142687	155558	123668	143281	148992	188941	179143	382382	143734	120469	137539	224162	182942	161901	163091	122194	124178	125739	123761	130220	132133	123944	170125	212960	132537	122751	159104	127619	134214	135201	148633	209487	172629	176000	157914	176611	176091	159809	416708	133237	133180	143601	147008	163889	134389
PPG n7	C21 H44 O8	Positive	119834	124982	158434	122641	123393	122224	123861	119557	109246	319396	249296	126851	131421	140475	390892	149801	149735	97964.5	124875	162162	168706	102341	140270	138469	155438	173124	220040	157803	121976	128685	122337	173017	147371	143868	145191	134973	137520	1.56032e+06	109250	112974	736747	119965	145285	155124	149617	149962	147200
PPG n6	C18 H38 O7	Positive	431073	464295	1.17295e+06	308051	583823	404918	529278	404593	99600.2	315521	721529	378663	760250	278518	1.92207e+06	393404	1.16589e+06	544112	693455	818799	842069	614944	491547	509594	1.9118e+06	1.15353e+06	504196	752356	527008	713501	367211	355995	439347	720768	406296	488333	367733	1.15377e+07	682425	461791	1.15208e+06	417781	636581	477328	815269	786542	246314
PPG n5	C15 H32 O6	Positive	1.84832e+06	1.88394e+06	2.3766e+06	1.47514e+06	1.77582e+06	1.32557e+06	1.59668e+06	1.53368e+06	1.49359e+06	1.18216e+06	1.48451e+06	1.08128e+06	1.72679e+06	864700	5.54117e+06	1.90402e+06	3.00225e+06	1.66732e+06	2.6936e+06	3.42529e+06	1.35647e+06	1.39938e+06	914437	1.25914e+06	2.55685e+06	2.11944e+06	1.1299e+06	1.51831e+06	1.73813e+06	1.82449e+06	961992	1.10123e+06	1.60549e+06	1.95075e+06	1.4529e+06	1.63935e+06	1.08344e+06	9.65363e+06	1.83574e+06	1.49005e+06	1.50392e+06	772610	2.17696e+06	1.10028e+06	1.36784e+06	1.08848e+06	883632
PPG n4	C12 H26 O5	Positive	2.12524e+06	2.05028e+06	2.4377e+06	2.22904e+06	2.11328e+06	3.17153e+06	3.54313e+06	3.28488e+06	2.8972e+06	2.22211e+06	2.29096e+06	1.4318e+06	2.29232e+06	1.44658e+06	2.66372e+07	1.02138e+07	1.38204e+07	1.52145e+07	1.96718e+07	2.23067e+07	2.11087e+06	1.63039e+06	1.69775e+06	1.91486e+06	3.80107e+06	3.9774e+06	1.5878e+06	2.04334e+06	4.00827e+06	1.88374e+06	1.46922e+06	1.89428e+06	2.5786e+06	3.24256e+06	2.06662e+06	3.0179e+06	1.57787e+06	4.15708e+06	4.21344e+06	3.18393e+06	933035	1.48281e+06	3.75554e+06	1.94237e+06	1.89263e+06	1.88298e+06	1.58834e+06
PPG n11	C33 H68 O12	Positive	538459	725292	823061	553783	679024	584062	707056	771772	640171	585869	566692	419882	660438	641040	773109	793853	815118	418809	588919	638846	464635	594783	675907	635270	598230	576481	750383	623164	528442	577563	588758	766236	737225	850268	702286	653384	1.02467e+06	455942	684611	738739	539298	507804	569688	755721	765669	710443	833904
PPG n10	C30 H62 O11	Positive	431066	468619	512355	447015	467139	370257	436880	447567	452146	376057	396260	474661	441542	436402	397461	409150	437947	356535	396726	464389	489839	399092	457326	426211	472204	370208	427691	518741	430518	483236	464683	427066	433599	494232	465060	426155	452046	474308	429827	414286	409641	373025	430261	402088	424084	404445	476685
Platelet-activating factor	C26 H54 N O7 P	Positive	1.20564e+09	9.67613e+08	1.06888e+09	6.96262e+08	1.0069e+09	1.07011e+09	1.365e+09	9.72784e+08	1.12398e+09	6.88089e+08	1.3305e+09	2.59643e+08	8.93762e+08	8.2729e+08	1.47077e+09	1.31546e+09	1.55536e+09	7.06328e+08	5.90212e+08	8.2893e+08	5.21135e+08	1.00351e+09	6.63576e+08	1.04935e+09	8.91998e+08	6.18102e+08	8.15303e+08	4.70337e+08	8.30106e+08	1.03891e+09	8.20788e+08	1.43817e+09	1.5324e+09	1.39723e+09	1.05296e+09	1.00702e+09	1.10239e+09	7.30388e+08	1.04232e+09	1.83192e+09	1.40751e+09	1.39657e+09	9.59926e+08	1.42387e+09	1.02433e+09	1.33746e+09	1.04285e+09
Piperine	C17 H19 N O3	Positive	9.19938e+07	1.47152e+07	1.57544e+08	1.60477e+07	2.55725e+07	4.96974e+06	8.57435e+07	1.81654e+06	2.06862e+07	1.24804e+08	2.85892e+07	1.12488e+06	2.28934e+07	3.86269e+06	6.61289e+07	2.50004e+08	1.78542e+08	5.22372e+06	9.58402e+06	4.81043e+07	2.14321e+07	1.47854e+07	1.417e+07	6.26338e+07	2.94715e+07	3.21418e+07	1.54944e+07	3.10974e+07	1.22682e+07	7.88235e+06	4.77163e+06	4.276e+07	1.89402e+07	1.18268e+08	8.28364e+07	1.66471e+07	2.58754e+08	4.52095e+07	3.79644e+07	3.92817e+07	934202	2.01585e+07	2.35999e+07	5.46553e+07	2.2332e+07	3.90979e+07	2.4975e+07
Phytosphingosine	C18 H39 N O3	Positive	6.75344e+06	5.77659e+06	3.34943e+06	4.89739e+06	5.44187e+06	1.10844e+07	1.62597e+07	7.58835e+06	7.59852e+06	2.3545e+06	7.41972e+06	5.9678e+06	4.9668e+06	6.56062e+06	5.62215e+06	5.72929e+06	5.59628e+06	2.62586e+06	4.51915e+06	7.11767e+06	1.00808e+07	3.11422e+06	1.16446e+07	8.69336e+06	8.37258e+06	6.86888e+06	1.01444e+07	5.70532e+06	6.74745e+06	4.71275e+06	8.30652e+06	6.76244e+06	8.85119e+06	5.53006e+06	5.4731e+06	9.66088e+06	4.61834e+06	1.13193e+07	6.09873e+06	9.01083e+06	5.51367e+06	4.54664e+06	1.03995e+07	1.15821e+07	2.73687e+06	8.47974e+06	5.50699e+06
Phthalic acid	C8 H6 O4	Positive	5.15843e+06	1.02865e+07	4.1751e+06	1.46984e+07	4.00487e+06	3.35933e+06	6.21116e+06	1.0604e+07	6.93179e+06	9.5769e+06	3.21593e+06	3.00489e+06	2.01228e+06	1.14419e+07	2.76316e+06	8.38879e+06	8.35305e+06	1.99725e+06	3.42559e+06	1.1331e+07	2.71544e+06	1.28806e+07	1.23124e+07	5.44217e+06	5.8608e+06	5.16921e+06	3.14791e+06	1.03553e+07	1.1711e+07	1.35635e+07	8.30445e+06	4.29033e+06	4.10063e+06	5.10817e+06	5.983e+06	1.13133e+07	1.32487e+07	5.21697e+06	7.57395e+06	8.46098e+06	3.27036e+06	2.67996e+06	4.63807e+06	3.15081e+06	7.07903e+06	4.51222e+06	1.36586e+07
Phosphocholine chloride calcium salt tetrahydrate	C5 H14 N O4 P	Positive	2.5122e+07	3.00686e+07	5.86739e+07	3.3977e+07	2.22384e+07	3.70353e+07	3.98439e+07	3.15461e+07	3.78375e+07	4.24677e+07	2.68788e+07	1.14538e+07	2.8247e+07	5.39422e+07	4.44804e+07	3.65358e+07	5.44531e+07	1.71827e+07	2.58892e+07	3.30144e+07	2.34379e+07	7.09144e+07	4.84541e+07	3.49511e+07	4.0077e+07	3.04577e+07	3.50221e+07	2.98593e+07	2.51479e+07	3.43868e+07	2.46197e+07	3.23953e+07	4.8639e+07	4.93129e+07	3.53671e+07	4.32052e+07	6.12336e+07	1.7067e+07	3.63784e+07	4.94945e+07	3.46593e+07	2.17163e+07	2.56328e+07	3.15577e+07	2.61285e+07	3.2379e+07	5.69062e+07
Phenylglyoxylic acid	C8 H6 O3	Positive	3.72486e+06	6.14295e+06	2.28201e+06	2.73443e+07	400991	642276	2.56815e+06	1.50085e+06	3.1468e+06	7.67217e+06	4.77015e+06	461118	250400	2.52548e+06	811936	5.03928e+06	827479	2.39413e+06	1.57555e+06	9.71684e+06	595740	1.22433e+07	5.71762e+06	982404	668085	2.05745e+06	3.05674e+06	6.74102e+06	3.00218e+06	5.84251e+06	7.11633e+06	2.83585e+06	7.07844e+06	2.79823e+06	949454	9.79005e+06	9.92673e+06	563452	9.93765e+06	8.99225e+06	1.03464e+07	8.57414e+06	3.27529e+06	3.54578e+06	2.05799e+06	6.36339e+06	5.67271e+06
Phenylac-gln-OH	C13 H16 N2 O4	Positive	3.0228e+06	1.34594e+06	4.39867e+06	1.39754e+06	1.16204e+06	2.74868e+06	1.41991e+06	1.20149e+06	3.79816e+06	365361	1.48772e+06	367267	974401	928681	1.22547e+06	3.00232e+06	2.38053e+06	1.18465e+06	528910	1.87844e+06	838939	2.29961e+06	753834	1.6672e+06	2.77768e+06	1.32562e+06	2.46142e+06	5.00114e+06	3.40305e+06	3.59906e+06	1.88765e+06	1.34604e+06	1.26658e+06	1.91268e+06	2.01217e+06	1.98431e+06	7.79406e+06	451202	2.12032e+06	2.4472e+06	976335	736241	1.84283e+06	1.67734e+06	1.17596e+06	2.55629e+06	2.63915e+06
Phenelzine	C8 H12 N2	Positive	1.21824e+07	7.56357e+06	6.7501e+06	1.58482e+06	5.00839e+06	7.40632e+06	2.2819e+07	1.134e+07	1.53924e+07	312864	1.23459e+07	930657	275262	2.31779e+06	1.05047e+07	1.04183e+07	7.78603e+06	250229	461704	1.09318e+07	1.68778e+07	3.92506e+06	6.26739e+06	5.82237e+06	1.11974e+07	2.83012e+06	9.7108e+06	6.47188e+06	8.98795e+06	8.96594e+06	1.10762e+07	1.13088e+07	4.37413e+06	1.60327e+07	8.62647e+06	1.35552e+07	573693	4.13049e+06	1.13035e+07	2.06714e+07	1.46703e+06	391746	7.79799e+06	7.87445e+06	7.34383e+06	8.94671e+06	7.81148e+06
Phaseic acid	C15 H20 O5	Positive	2.78536e+07	2.37779e+07	3.49232e+07	2.9405e+07	3.66915e+07	1.76149e+07	2.7356e+07	2.37344e+07	2.14284e+07	2.75506e+07	2.04709e+07	4.04111e+07	3.02749e+07	3.32706e+07	2.27589e+07	2.4459e+07	2.63244e+07	2.33483e+07	2.81142e+07	3.57413e+07	3.70423e+07	2.87347e+07	2.7695e+07	1.89934e+07	2.67665e+07	2.13297e+07	2.91159e+07	4.20605e+07	1.85462e+07	3.13306e+07	3.44959e+07	2.31209e+07	1.88278e+07	3.05881e+07	2.40598e+07	2.1742e+07	2.68829e+07	2.99866e+07	1.96064e+07	1.95842e+07	2.92684e+07	3.3626e+07	2.69184e+07	2.19519e+07	2.3679e+07	2.06723e+07	2.85309e+07
PEG n7	C14 H30 O8	Positive	3.97603e+06	4.92323e+06	2.09081e+06	2.65189e+06	2.35537e+06	4.36609e+06	7.85089e+06	7.29511e+06	5.13233e+06	3.78568e+06	5.06349e+06	2.14773e+06	2.88724e+06	1.85118e+06	2.46212e+06	4.18883e+06	2.00126e+06	1.74573e+06	4.08903e+06	2.07557e+06	3.70852e+06	2.00407e+06	4.48682e+06	6.732e+06	4.54342e+06	6.22145e+06	2.92568e+06	2.2362e+06	4.46232e+06	2.2991e+06	1.50805e+06	1.58986e+06	1.86591e+06	7.14165e+06	1.21767e+06	6.07291e+06	2.71826e+06	2.70644e+06	6.65119e+06	3.7928e+06	1.70958e+06	3.09557e+06	4.68556e+06	4.21463e+06	1.76268e+06	4.69825e+06	1.56928e+06
PEG n6	C12 H26 O7	Positive	1.68085e+06	2.03995e+06	4.25675e+06	3.75246e+06	1.25525e+06	6.57547e+06	9.65354e+06	2.36875e+06	7.05748e+06	1.16747e+06	6.00761e+06	634364	3.80779e+06	2.51859e+06	3.67833e+06	978005	4.57377e+06	2.45098e+06	1.21177e+06	3.75701e+06	3.91186e+06	1.93829e+06	1.36003e+06	1.44854e+06	7.09041e+06	6.4281e+06	3.46325e+06	3.39268e+06	6.06415e+06	4.42222e+06	3.62222e+06	1.20691e+06	6.2717e+06	9.21269e+06	3.66635e+06	7.60835e+06	1.27961e+06	7.8065e+06	1.87773e+06	1.9348e+06	2.33382e+06	1.59486e+06	1.43001e+06	1.80979e+06	4.46367e+06	1.91937e+06	4.51446e+06
PEG n5	C10 H22 O6	Positive	2.74143e+06	1.84938e+07	1.65757e+06	1.11206e+07	1.33492e+06	1.55774e+06	2.66558e+07	2.41399e+07	2.05268e+07	1.0152e+07	1.84974e+07	1.05062e+07	1.01146e+07	6.16845e+06	1.22652e+07	1.23585e+07	924135	7.37118e+06	1.01829e+07	1.07965e+07	1.23626e+07	6.14167e+06	2.01731e+07	4.23251e+06	1.90435e+06	3.95953e+06	2.9681e+06	9.78958e+06	1.79719e+07	1.48506e+07	2.1804e+06	1.93053e+07	2.69826e+06	2.78623e+07	1.3763e+06	2.107e+07	1.19588e+07	2.29753e+07	3.46246e+06	5.64705e+06	6.71187e+06	2.27101e+06	1.77908e+06	1.59778e+07	1.42777e+07	1.48332e+07	2.57257e+06
PEG n12	C24 H50 O13	Positive	747451	711691	819863	774677	1.29038e+06	580297	1.01846e+06	840177	766996	643566	1.21921e+06	572452	697276	636774	836225	769743	837007	585691	695769	694749	745792	842904	706729	2.3687e+06	703936	939863	661703	689471	681699	899003	720358	782280	813510	696975	902662	896451	836637	719416	854239	649770	673409	657517	741123	830579	686157	1.31308e+06	703752
PEG n11	C22 H46 O12	Positive	769020	704248	767392	802133	797968	729833	1.11656e+06	940005	879982	531981	760976	487913	647604	659253	826189	784624	866849	583679	834996	686695	686330	845931	697549	1.7476e+06	1.31729e+06	1.63366e+06	676898	674447	710472	797657	1.07081e+06	750203	836905	1.68819e+06	933528	1.75957e+06	815846	705752	1.41115e+06	755688	621134	659878	707259	1.47276e+06	736297	925405	634711
PC	C42 H80 N O8 P	Positive	5.08718e+08	6.88208e+07	1.06835e+08	1.77719e+08	3.25957e+08	9.96364e+07	1.93709e+08	2.38471e+08	2.03762e+08	1.29059e+08	6.58492e+07	2.46907e+08	5.07604e+08	1.20445e+08	3.2222e+08	3.34389e+08	8.82477e+07	1.76092e+08	2.03578e+08	2.24152e+08	2.06023e+08	1.15251e+08	8.40422e+07	9.35405e+07	2.02221e+08	1.07339e+08	3.36263e+08	2.63774e+08	8.88391e+07	7.08443e+07	2.18776e+08	6.76997e+07	1.14576e+08	1.68773e+08	1.67723e+08	2.95204e+08	2.51204e+08	7.05053e+07	9.80072e+07	1.88943e+08	3.70363e+08	2.21716e+08	5.58151e+07	6.31182e+07	1.97888e+08	8.57112e+07	8.31571e+07
Paraxanthine	C7 H8 N4 O2	Positive	446584	604344	607157	546287	575825	833211	491255	642745	622941	365622	597841	403056	515315	499743	656527	610006	902119	350801	508881	554032	527640	644807	550249	580889	552102	697204	534390	434180	621966	513289	512161	636394	536025	835648	2.63859e+07	387118	657207	554638	693041	524221	572223	677467	419565	368699	606355	558737	575843
Paprazine	C17 H17 N O3	Positive	2.53496e+06	1.66731e+06	3.53796e+06	2.37708e+06	3.20802e+06	230976	4.09026e+06	285954	2.57145e+06	2.63257e+06	1.78218e+06	81336.2	3.08426e+06	451660	988559	5.44714e+06	8.54486e+06	255999	1.43914e+06	3.25809e+06	2.21164e+06	2.30225e+06	1.6462e+06	1.36967e+06	2.10631e+06	1.67225e+06	2.4667e+06	2.93103e+06	1.45039e+06	395661	398778	7.02613e+06	3.93575e+06	5.23711e+06	3.22963e+06	1.32222e+06	7.80137e+06	1.48939e+06	3.27932e+06	2.65645e+06	258471	2.81322e+06	2.01846e+06	1.44512e+06	2.70513e+06	1.39581e+06	1.44478e+06
Palmitoylcarnitine	C23 H45 N O4	Positive	8.40679e+07	7.48883e+07	9.50567e+07	8.08353e+07	8.37914e+07	1.18835e+08	8.23481e+07	1.30496e+08	8.94903e+07	5.33829e+07	1.03555e+08	3.53113e+07	4.95084e+07	9.24122e+07	1.26813e+08	1.24917e+08	1.15703e+08	7.1224e+07	6.61466e+07	5.63566e+07	7.49641e+07	9.20279e+07	6.30866e+07	6.12859e+07	9.37521e+07	7.4306e+07	8.56968e+07	5.74269e+07	6.86878e+07	1.4954e+08	8.78861e+07	6.83421e+07	1.07799e+08	1.21729e+08	1.66291e+08	1.05914e+08	1.35606e+08	8.74849e+07	1.30877e+08	1.04772e+08	8.44368e+07	8.06865e+07	5.50864e+07	7.46668e+07	6.74181e+07	1.15391e+08	1.20077e+08
Palmitoyl sphingomyelin	C39 H79 N2 O6 P	Positive	1.00292e+07	4.38491e+06	9.335e+06	2.72214e+07	7.01718e+06	3.86189e+06	1.12362e+07	2.22036e+07	3.86221e+06	1.21819e+07	4.48084e+06	1.95213e+07	9.42971e+06	3.43985e+07	9.10158e+06	3.22827e+07	2.43822e+06	3.11948e+07	9.30018e+06	4.94445e+06	1.04826e+07	3.37855e+07	1.44968e+06	166617	3.44107e+07	4.30434e+07	9.53211e+06	2.34613e+07	5.4375e+07	2.40027e+06	5.91761e+06	4.13512e+06	1.41639e+06	2.0369e+07	9.58613e+06	8.52853e+07	6.5171e+06	152408	4.83987e+06	2.06394e+07	3.83737e+07	5.51524e+06	1.93944e+06	2.40864e+06	905095	996387	2.12947e+06
Palmitoyl ethanolamide	C18 H37 N O2	Positive	4.37433e+06	4.47408e+06	2.65088e+06	4.43732e+06	3.21343e+06	4.02644e+06	1.3489e+07	7.30342e+06	6.25566e+06	2.07249e+06	4.85679e+06	2.45617e+06	2.42326e+06	4.2577e+06	4.20082e+06	4.61123e+06	5.1998e+06	2.84817e+06	3.12441e+06	3.73572e+06	2.4198e+06	7.0281e+06	6.34036e+06	6.48718e+06	6.12146e+06	9.15939e+06	4.25538e+06	2.53958e+06	4.08971e+06	4.42245e+06	2.71146e+06	3.20313e+06	4.10614e+06	4.33765e+06	2.72215e+06	8.40475e+06	3.51715e+06	3.46996e+06	9.01008e+06	8.32249e+06	4.09996e+06	3.07747e+06	5.13525e+06	7.92328e+06	2.52526e+06	9.32169e+06	2.80254e+06
Palmitoleic Acid	C16 H30 O2	Positive	947859	2.72774e+06	2.08151e+06	2.49568e+06	1.29743e+06	978439	1.55771e+06	1.36294e+06	1.40819e+06	1.28409e+06	2.03885e+06	368954	1.00923e+06	1.93175e+06	2.5185e+06	2.24143e+06	3.4697e+06	917465	1.21897e+06	3.17387e+06	3.02642e+06	1.83222e+06	2.28724e+06	894770	1.1554e+06	1.36609e+06	1.07019e+06	3.18578e+06	947786	1.25583e+06	1.0708e+06	1.07166e+06	762744	1.16625e+06	1.83062e+06	1.17316e+06	1.64985e+06	561148	1.28121e+06	1.96138e+06	989232	621287	940087	640477	737153	1.2055e+06	998797
Palmitelaidic acid methyl ester	C17 H32 O2	Positive	2.06123e+06	969869	1.63423e+06	1.55027e+06	1.54373e+06	1.09201e+06	992569	714881	2.12603e+06	742975	2.26524e+06	1.33828e+06	1.32781e+06	816978	1.13141e+06	2.33122e+06	1.24522e+06	1.2822e+06	1.43523e+06	1.36199e+06	495426	1.02963e+06	1.12441e+06	1.69389e+06	1.01007e+06	1.81734e+06	2.94161e+06	1.82684e+06	2.22638e+06	2.437e+06	1.46902e+06	2.06186e+06	867555	1.22545e+06	960712	2.18726e+06	3.78196e+06	398606	1.59858e+06	1.66092e+06	998004	1.3503e+06	1.97403e+06	754327	813313	1.27167e+06	1.86928e+06
PAF C-18:1	C28 H56 N O7 P	Positive	1.24098e+08	3.78459e+07	3.22164e+07	5.22784e+07	5.29225e+07	5.55845e+07	4.82986e+07	3.77404e+07	5.09219e+07	2.89586e+07	5.43177e+07	1.86807e+07	3.83251e+07	3.35435e+07	5.80042e+07	5.12994e+07	6.92288e+07	2.7713e+07	2.3847e+07	3.60558e+07	3.03413e+07	4.7777e+07	3.04556e+07	4.38367e+07	4.41936e+07	2.89946e+07	4.31949e+07	3.08453e+07	2.61462e+07	4.24752e+07	4.48436e+07	6.95154e+07	7.1544e+07	5.40804e+07	5.51295e+07	5.09238e+07	5.63679e+07	3.99055e+07	5.2397e+07	6.46503e+07	7.11525e+07	5.08542e+07	3.73173e+07	5.55338e+07	3.56892e+07	4.2744e+07	4.29186e+07
Oxohongdenafil	C25 H32 N6 O4	Positive	1.29026e+06	1.63555e+06	1.23946e+06	536728	896376	1.57783e+06	3.09342e+06	1.71051e+06	1.39347e+06	1.2223e+06	1.98264e+06	728504	836908	727642	1.6974e+06	1.42713e+06	934099	1.13085e+06	1.02094e+06	856397	1.3505e+06	1.12657e+06	1.27249e+06	4.74682e+06	1.49486e+06	2.63057e+06	728532	1.17661e+06	1.66171e+06	992635	914798	1.13764e+06	921157	1.57915e+06	1.76922e+06	1.47922e+06	822689	1.30994e+06	3.28284e+06	2.14452e+06	537517	944903	1.32921e+06	1.11539e+06	1.22036e+06	2.5004e+06	1.03773e+06
O-ureido-D-serine	C4 H9 N3 O4	Positive	8.27921e+06	4.2063e+06	8.43011e+06	3.84735e+06	9.40493e+06	4.21193e+06	2.64377e+06	1.71573e+06	1.95241e+06	8.37938e+06	9.90407e+06	3.40928e+06	3.81812e+06	6.41416e+06	3.49614e+06	7.22378e+06	9.76159e+06	2.718e+06	8.62823e+06	3.28936e+06	6.83058e+06	2.67208e+06	1.14619e+07	1.09143e+07	2.19029e+06	1.91963e+06	3.61877e+06	3.77968e+06	3.84646e+06	7.14541e+06	9.3078e+06	1.2935e+07	8.61389e+06	2.29719e+06	3.26241e+06	1.58505e+06	3.96476e+06	4.08008e+06	5.49281e+06	1.55858e+06	5.86983e+06	5.0623e+06	3.90827e+06	9.37829e+06	8.05442e+06	9.07614e+06	9.26291e+06
Onapristone	C29 H39 N O3	Positive	1.77326e+06	471203	1.74511e+06	872507	1.04607e+06	477787	1.57615e+06	885297	756595	227197	3.23952e+06	149466	716641	715435	869522	759142	2.48884e+06	379073	764738	912624	536388	541451	576602	599390	2.90765e+06	1.41278e+06	734253	216391	2.19288e+06	2.10337e+06	625369	1.2076e+06	1.75403e+06	438254	1.39372e+06	532033	1.15788e+06	5.64548e+06	1.61671e+06	763712	940782	542969	632545	1.18596e+06	1.44259e+06	759137	353153
Oleoyl ethylamide	C20 H39 N O	Positive	7.17544e+06	4.26184e+06	3.30372e+07	1.59942e+07	1.6244e+07	2.43425e+07	1.26585e+07	2.18862e+06	1.89539e+06	8.39076e+06	1.37203e+07	1.0019e+07	1.02591e+07	5.49687e+06	2.15369e+07	1.83627e+07	1.94909e+07	857966	7.3079e+06	1.02243e+07	6.74511e+06	1.56061e+06	1.90933e+07	1.1359e+07	3.97225e+06	1.6032e+07	2.6218e+07	1.29268e+07	7.79988e+06	1.93758e+07	8.90053e+06	7.24849e+06	1.09688e+07	5.8936e+06	1.07384e+07	797515	5.53363e+06	1.2772e+07	1.16461e+07	1.17051e+07	6.92473e+06	6.39219e+06	2.52754e+07	3.42137e+07	1.13803e+07	1.0872e+07	3.20623e+07
Oleoyl ethanolamide	C20 H39 N O2	Positive	3.89384e+06	2.718e+06	1.69745e+06	3.4133e+06	2.22834e+06	3.04235e+06	1.4501e+06	3.23005e+06	3.4039e+06	1.29827e+06	2.90618e+06	1.31647e+06	1.38762e+06	3.15493e+06	3.60444e+06	1.91002e+06	3.35102e+06	2.22115e+06	1.78749e+06	2.1019e+06	1.81341e+06	4.10938e+06	2.08027e+06	1.65687e+06	2.99634e+06	2.21989e+06	2.16919e+06	1.712e+06	2.43605e+06	2.94619e+06	1.39699e+06	2.01022e+06	2.26332e+06	1.83068e+06	2.57966e+06	1.5933e+06	2.97804e+06	2.37081e+06	3.23489e+06	2.01857e+06	2.15784e+06	1.39145e+06	2.00452e+06	2.93185e+06	1.54502e+06	2.00544e+06	2.34582e+06
Oleic acid	C18 H34 O2	Positive	4.44884e+06	2.34858e+06	5.1843e+06	1.01611e+07	2.4814e+06	1.03575e+06	2.12222e+06	3.11085e+06	2.64908e+06	2.99155e+06	2.95403e+06	1.66193e+06	1.70195e+06	4.68086e+06	6.66529e+06	5.60627e+06	8.06284e+06	1.93568e+06	5.07681e+06	3.92144e+06	3.76216e+06	1.88672e+06	4.90289e+06	1.80042e+06	5.23223e+06	2.28642e+06	3.00052e+06	4.99994e+06	1.69495e+06	3.83596e+06	2.6875e+06	2.64763e+06	4.42805e+06	2.81709e+06	1.48421e+06	1.50915e+06	5.8329e+06	1.49457e+06	1.66775e+06	4.68011e+06	3.54806e+06	2.61458e+06	1.3325e+06	1.99437e+06	2.23812e+06	3.75721e+06	1.81276e+06
Oleamide	C18 H35 N O	Positive	5.91661e+08	2.19539e+08	1.69806e+07	2.15353e+08	1.15446e+08	1.27474e+08	2.37585e+08	1.35528e+08	1.49774e+08	1.87666e+08	1.86496e+08	8.40465e+07	1.11283e+08	1.59339e+08	1.87527e+08	3.10744e+08	1.61064e+08	1.72457e+08	1.42647e+08	2.23394e+07	9.01797e+07	5.49061e+08	3.6125e+07	1.37322e+08	3.30727e+07	1.31751e+08	2.37277e+07	1.92743e+07	1.04844e+08	2.361e+07	1.62255e+08	2.1115e+08	3.49526e+08	1.77453e+08	1.98798e+07	1.69519e+07	1.84199e+07	4.21277e+07	6.2155e+07	2.2367e+07	5.40737e+07	9.84347e+07	2.24003e+08	1.47101e+08	2.48865e+07	6.13395e+07	1.58176e+07
Oglufanide	C16 H19 N3 O5	Positive	3.23947e+06	2.33116e+06	1.66634e+06	853628	1.9612e+06	4.53423e+06	1.42455e+06	2.56249e+06	2.04464e+06	6.34493e+06	955699	1.18743e+06	1.55441e+06	1.41802e+06	1.33688e+06	2.39922e+06	1.19216e+06	4.9623e+06	557340	735645	1.33924e+06	1.1482e+06	838258	723172	344210	1.95129e+06	1.10606e+06	2.40746e+06	819099	1.70414e+06	4.27998e+06	4.87053e+06	3.12471e+06	1.28784e+06	1.48061e+06	1.9715e+06	2.57419e+06	1.7941e+06	2.45695e+06	1.68128e+06	2.14202e+06	4.78494e+06	3.92994e+06	6.04357e+06	3.93789e+06	1.04824e+06	4.10451e+06
Octylamine	C8 H19 N	Positive	3.31495e+07	5.77407e+07	1.00024e+07	1.17503e+07	7.41389e+06	3.02638e+07	3.63946e+07	3.6605e+07	3.88973e+07	6.57145e+07	2.73873e+07	9.58445e+06	1.21112e+07	3.26963e+07	1.39113e+07	1.9751e+07	1.7675e+07	3.79583e+07	6.11539e+07	1.03241e+07	1.92398e+07	1.58438e+07	2.71908e+07	2.07214e+07	3.60076e+07	2.81211e+07	6.88755e+06	7.69479e+06	3.72456e+07	2.30442e+07	1.67661e+07	3.19636e+07	3.40832e+07	3.19471e+07	1.48765e+07	3.29592e+07	1.12816e+07	3.48306e+07	4.63002e+07	4.00459e+07	3.41577e+07	1.79658e+07	3.06312e+07	2.01365e+07	5.21014e+07	2.68377e+07	7.95571e+06
Octyl (4xi)-2-deoxy-2-[(Z)-(1-hydroxyethylidene)amino]-alpha-D-xylo-hexopyranoside	C16 H31 N O6	Positive	5.99497e+06	4.49411e+06	6.09689e+06	3.59842e+06	5.0091e+06	3.3377e+06	2.90516e+06	3.4581e+06	2.39414e+06	2.52603e+06	5.15382e+06	4.00523e+06	5.86905e+06	6.82686e+06	9.44177e+06	6.34579e+06	9.52714e+06	3.00811e+06	1.65738e+06	2.0604e+06	1.694e+06	2.08176e+06	1.92408e+06	1.66318e+06	1.04883e+06	573674	1.71554e+06	2.2329e+06	894202	4.19853e+06	3.65694e+06	4.21302e+06	4.82586e+06	2.75557e+06	6.35425e+06	1.98363e+06	6.70351e+06	2.80507e+06	2.46954e+06	2.84339e+06	1.97303e+06	5.34037e+06	2.75882e+06	5.97204e+06	5.74598e+06	1.10229e+07	7.06683e+06
octinoxate	C18 H26 O3	Positive	4.53826e+06	2.18751e+06	2.56014e+06	2.12296e+06	3.4618e+06	2.37137e+06	3.17004e+06	2.87989e+06	7.00971e+06	3.73682e+06	2.759e+06	3.23176e+06	2.53582e+06	3.01353e+06	1.21313e+06	3.70631e+06	1.82344e+06	2.79859e+06	2.13315e+06	3.69785e+06	1.80379e+06	3.04178e+06	2.39597e+06	2.92591e+06	4.45149e+06	3.32457e+06	4.98681e+06	4.94946e+06	3.98016e+06	3.59366e+06	3.90197e+06	3.12276e+06	1.35481e+06	7.19386e+06	2.9458e+06	4.96406e+06	3.20825e+06	3.35443e+06	3.31087e+06	4.65831e+06	1.79259e+06	1.31777e+06	3.18522e+06	1.44695e+06	1.25491e+06	1.23033e+06	2.77292e+06
Octadecanamine	C18 H39 N	Positive	2.18351e+06	2.18039e+06	2.33676e+06	1.94097e+06	1.54361e+06	2.28568e+06	5.59089e+06	2.48491e+06	2.89378e+06	1.3958e+06	1.86486e+06	1.3606e+06	1.46601e+06	1.60253e+06	2.08561e+06	2.08157e+06	2.38588e+06	1.23508e+06	1.33278e+06	2.01994e+06	980466	2.22684e+06	1.67385e+06	1.64571e+06	2.14844e+06	1.73397e+06	1.80532e+06	1.16886e+06	2.05061e+06	2.16216e+06	1.59448e+06	2.17882e+06	2.47713e+06	2.36597e+06	1.84151e+06	2.60207e+06	2.6906e+06	1.36698e+06	2.2895e+06	2.63967e+06	1.90076e+06	2.39276e+06	2.68561e+06	2.23599e+06	1.83627e+06	2.60419e+06	1.97139e+06
octadec-9-ynoic acid	C18 H32 O2	Positive	1.78864e+07	6.46553e+06	2.45361e+06	6.14799e+06	5.12398e+06	8.72737e+06	8.05547e+06	4.83643e+06	5.72058e+06	5.159e+06	6.50826e+06	3.30833e+06	4.48166e+06	5.77127e+06	6.35304e+06	8.54789e+06	4.83314e+06	4.60201e+06	4.59957e+06	1.4928e+06	4.44366e+06	2.1063e+07	2.122e+06	4.77788e+06	1.34045e+06	3.23696e+06	1.62582e+06	1.08959e+06	4.61517e+06	1.89856e+06	3.69655e+06	4.8329e+06	8.81568e+06	5.53455e+06	1.49581e+06	1.5101e+06	445753	2.50878e+06	4.36583e+06	1.50488e+06	3.35432e+06	6.4316e+06	9.56474e+06	4.32518e+06	3.92161e+06	3.76612e+06	1.43635e+06
O-[{(2R)-2-[(13Z,16Z)-13,16-Docosadienoyloxy]-3-[(9Z)-9-octadecenoyloxy]propoxy}(hydroxy)phosphoryl]-L-serine	C46 H84 N O10 P	Positive	7.19825e+06	4.09973e+06	7.72757e+06	5.8056e+06	8.61151e+06	2.95028e+06	6.60309e+06	2.8492e+06	2.96824e+06	7.78491e+06	4.21309e+06	7.4584e+06	7.19719e+06	5.04435e+06	7.22908e+06	5.88916e+06	3.23114e+06	3.35924e+06	7.12889e+06	8.51146e+06	1.09311e+07	3.74005e+06	3.96922e+06	3.36937e+06	2.71008e+06	3.25262e+06	6.90437e+06	7.5977e+06	4.87571e+06	4.09116e+06	8.2914e+06	4.59721e+06	3.36859e+06	3.28422e+06	4.76222e+06	2.99995e+06	6.18833e+06	4.24001e+06	2.75193e+06	2.94099e+06	3.56095e+06	7.0901e+06	3.32297e+06	5.07221e+06	2.64286e+06	2.85228e+06	2.9906e+06
N-Stearoyltyrosine	C27 H45 N O4	Positive	6.8168e+06	4.46159e+06	5.93634e+06	6.20269e+06	5.73165e+06	7.44408e+06	8.54315e+06	8.9668e+06	6.4023e+06	4.10053e+06	1.35888e+07	668290	4.58642e+06	4.3009e+06	9.42573e+06	1.0041e+07	1.44714e+07	5.19969e+06	5.75278e+06	5.9684e+06	6.52292e+06	9.54705e+06	5.41682e+06	5.60999e+06	7.952e+06	3.71654e+06	5.37269e+06	3.10979e+06	4.12496e+06	8.70835e+06	9.38793e+06	1.51955e+07	6.92423e+06	1.04898e+07	2.6387e+07	8.36998e+06	1.6005e+07	7.13739e+06	1.51068e+07	1.02078e+07	1.46079e+07	9.38982e+06	6.83081e+06	9.76541e+06	7.17213e+06	1.28757e+07	1.14363e+07
NPPB	C16 H16 N2 O4	Positive	3.21967e+06	1.41693e+06	2.67398e+06	2.65085e+06	1.92986e+06	2.10085e+06	1.45542e+06	1.60953e+06	3.68514e+06	1.63877e+06	3.65987e+06	2.8317e+06	3.39853e+06	2.10389e+06	5.85827e+06	3.88318e+06	3.34622e+06	2.53868e+06	1.80906e+06	1.76572e+06	4.21215e+06	4.90299e+06	1.57178e+06	1.92326e+06	3.54682e+06	1.97515e+06	1.16584e+06	842395	1.00774e+06	4.2454e+06	2.32688e+06	2.05565e+06	2.10209e+06	1.18238e+06	5.07524e+06	665286	2.54975e+06	1.60582e+06	5.81472e+06	1.60143e+06	2.95366e+06	234688	2.39356e+06	4.00798e+06	1.71996e+06	2.69743e+06	4.37243e+06
NP-020712	C15 H24 N2 O3	Positive	3.3078e+07	3.98635e+07	3.15006e+07	4.1578e+07	3.81034e+07	3.3705e+07	3.61697e+07	3.64418e+07	4.3444e+07	2.75106e+07	4.64351e+07	4.40829e+07	3.54225e+07	2.76045e+07	3.90191e+07	3.33609e+07	4.22184e+07	2.36962e+07	3.16009e+07	2.62507e+07	3.18228e+07	2.6864e+07	3.72832e+07	3.78332e+07	3.76119e+07	3.6478e+07	3.22134e+07	2.89161e+07	3.77717e+07	4.65006e+07	2.73948e+07	4.16973e+07	5.36703e+07	3.8231e+07	3.29778e+07	3.84969e+07	3.00192e+07	4.05889e+07	4.12598e+07	3.27266e+07	2.27485e+07	3.62789e+07	4.22114e+07	4.30121e+07	4.55833e+07	3.572e+07	3.3918e+07
NP-020607	C18 H12 O5	Positive	252405	236173	311362	245623	234349	192336	199651	228565	214187	204554	258424	138583	193383	269503	245295	276933	350671	210086	271762	285858	258022	329740	216792	203140	215213	203103	205429	254510	206618	337341	259217	288095	254734	212438	336675	196931	335841	199049	298340	239798	258516	247142	182838	209929	241121	306571	262152
NP-020078	C17 H28 O3	Positive	2.35092e+06	430977	711418	644367	242397	3.99079e+06	2.37443e+06	1.77828e+07	7.51258e+06	1.33588e+06	439355	1.16184e+06	194220	503673	672669	1.15996e+06	1.37498e+06	88991.7	822569	489543	1.37628e+06	1.21495e+06	583248	176151	256019	416317	610016	576459	370420	1.30614e+06	1.67158e+06	486089	1.74721e+06	1.93881e+06	246056	549582	1.67524e+06	654312	557058	695139	138941	3.72629e+06	1.10434e+06	1.68636e+06	1.07315e+06	1.51619e+06	3.53602e+06
NP-019636	C9 H8 O4	Positive	1.24646e+07	7.83981e+06	1.17758e+07	1.33024e+07	8.82043e+06	1.05026e+07	1.2466e+07	1.3439e+07	1.46319e+07	1.22222e+07	1.18113e+07	1.41001e+07	1.00618e+07	6.27637e+06	5.2161e+06	7.94884e+06	5.15933e+06	7.03682e+06	7.90838e+06	7.73943e+06	9.15404e+06	4.09642e+06	6.8134e+06	4.55148e+06	1.10273e+07	8.41847e+06	6.86309e+06	7.56959e+06	8.05215e+06	4.9402e+06	7.44729e+06	5.05934e+06	5.41407e+06	7.03739e+06	7.86886e+06	8.57879e+06	8.14732e+06	9.73997e+06	1.76747e+07	6.48343e+06	7.4215e+06	7.28061e+06	1.18129e+07	1.10531e+07	7.23333e+06	7.54465e+06	1.00222e+07
NP-017710	C35 H54 O10	Positive	833966	846310	748034	736177	777584	987363	1.48948e+06	790793	1.13297e+06	550661	951040	559496	684296	806470	794899	731847	900077	689297	724619	917179	743243	831901	1.12385e+06	1.36289e+06	868701	649853	730984	733102	759009	1.00345e+06	1.44761e+06	884043	1.1528e+06	765724	1.1193e+06	1.38505e+06	791438	811873	829087	774672	770884	633188	1.09618e+06	806218	1.15035e+06	795092	744839
NP-012028	C29 H40 O9	Positive	289272	278040	217023	211785	219114	2.70889e+07	4.24692e+06	1.11026e+08	2.38804e+07	219209	248132	211515	191364	5.20396e+06	258044	277737	273000	1.10674e+06	220992	233332	242659	7.71639e+06	252087	252191	6.53635e+07	1.78426e+07	204711	222110	3.90707e+08	288349	287615	272954	260687	3.19821e+07	269194	2.01914e+07	182684	262146	1.25372e+08	630691	1.77146e+06	1.07407e+06	397188	281541	229678	271492	240100
NP-011220	C11 H18 N2 O2	Positive	2.32816e+06	4.84089e+06	4.79571e+06	5.26938e+06	2.58393e+06	1.85865e+06	5.06751e+06	2.5449e+06	2.98563e+06	2.71602e+06	3.36544e+06	2.43193e+06	5.54779e+06	1.18263e+07	1.00279e+07	7.30647e+06	1.31629e+07	1.54467e+06	2.36718e+06	3.23268e+06	2.56754e+06	2.4395e+06	1.97195e+06	2.54171e+06	2.56002e+06	3.01558e+06	1.99829e+06	3.20505e+06	3.47629e+06	1.79534e+06	2.86498e+06	1.52398e+06	2.27375e+06	2.54716e+06	1.80095e+06	1.39521e+07	2.96936e+06	5.77613e+06	3.24235e+06	3.28718e+06	1.4581e+06	1.01331e+07	2.12229e+06	3.17886e+06	2.21469e+06	4.02533e+06	3.23303e+06
NP-008952	C12 H20 O4	Positive	3.71449e+06	3.18665e+06	2.57106e+06	2.99991e+06	3.01535e+06	3.2785e+06	3.44519e+06	3.40227e+06	3.09158e+06	2.43527e+06	3.18133e+06	3.02136e+06	1.74491e+06	1.51979e+06	5.07693e+06	3.80869e+06	4.09667e+06	4.62073e+06	4.76271e+06	7.13491e+06	1.42952e+06	1.48296e+06	2.20221e+06	1.44315e+06	2.93957e+06	3.34539e+06	1.56043e+06	1.81125e+06	3.35264e+06	1.96995e+06	1.4997e+06	1.7078e+06	2.28258e+06	3.01128e+06	2.05454e+06	3.04412e+06	1.66198e+06	1.61082e+06	3.90049e+06	2.72323e+06	1.35189e+06	2.02482e+06	2.57104e+06	1.91503e+06	1.8129e+06	1.54636e+06	1.28424e+06
NP-008442	C32 H39 N O4	Positive	8.82408e+07	8.54966e+07	8.45031e+07	8.36367e+07	8.31037e+07	7.90858e+07	8.47773e+07	9.78167e+07	8.45011e+07	8.91839e+07	8.63599e+07	7.80859e+07	9.07095e+07	8.93308e+07	9.50529e+07	7.1517e+07	1.00806e+08	6.47362e+07	7.87568e+07	8.34669e+07	6.05182e+07	8.70585e+07	9.84787e+07	1.12235e+08	9.80061e+07	8.49769e+07	9.83786e+07	7.27151e+07	7.9813e+07	7.42079e+07	6.45077e+07	1.04056e+08	1.08122e+08	7.0155e+07	9.37225e+07	7.14457e+07	8.3637e+07	6.57093e+07	8.95044e+07	8.13368e+07	9.64943e+07	7.75723e+07	6.8345e+07	7.50179e+07	7.47816e+07	9.91167e+07	8.66566e+07
NP-003535	C30 H48 O6	Positive	4.73809e+06	4.34092e+06	4.42132e+06	4.08795e+06	3.15178e+06	4.9707e+06	6.40664e+06	7.64273e+06	5.72984e+06	2.1152e+06	4.62233e+06	2.1747e+06	3.60185e+06	4.11695e+06	4.12992e+06	5.37389e+06	5.17263e+06	3.03617e+06	3.39849e+06	3.81182e+06	3.89157e+06	6.32202e+06	4.24841e+06	4.26877e+06	6.12998e+06	5.47796e+06	2.3483e+06	3.4501e+06	4.53857e+06	5.58077e+06	3.25957e+06	4.14293e+06	5.8738e+06	6.57724e+06	5.82606e+06	5.00508e+06	6.20934e+06	5.05061e+06	6.18179e+06	6.18399e+06	5.28465e+06	3.24617e+06	5.2094e+06	4.94027e+06	3.95383e+06	3.79498e+06	4.51173e+06
Noramidopyrine	C12 H15 N3 O	Positive	1.08657e+07	810789	7.29463e+06	1.91269e+06	2.41714e+06	2.45055e+06	1.14706e+06	452577	7.73574e+06	923276	654072	333890	1.66423e+06	1.10885e+06	305093	4.20849e+06	1.87033e+06	248284	1.47559e+06	2.05883e+06	1.68243e+06	2.29452e+06	945895	3.27795e+06	2.21513e+06	1.42627e+06	3.8092e+06	6.92321e+06	2.01252e+06	1.53318e+06	498784	589090	717224	2.14931e+06	1.34551e+06	3.21689e+06	1.64125e+07	1.06719e+06	2.11929e+06	1.45191e+06	198689	172179	1.05248e+06	1.21772e+06	985296	1.43894e+06	5.78159e+06
NNK	C14 H26 N6 O6	Positive	6.31051e+06	1.41842e+06	8.70988e+06	3.38254e+06	1.79703e+06	3.20883e+06	1.08929e+06	995305	7.56347e+06	2.04835e+06	2.73222e+06	331349	1.63324e+06	1.11424e+06	2.02938e+06	5.51554e+06	4.55897e+06	1.04323e+06	1.39285e+06	2.07032e+06	1.2158e+06	4.87466e+06	1.82382e+06	5.94607e+06	5.01131e+06	2.30177e+06	4.75687e+06	1.06214e+07	5.58678e+06	6.27826e+06	2.61192e+06	2.30005e+06	1.70837e+06	5.29768e+06	2.77214e+06	5.00692e+06	2.17597e+07	329584	3.17831e+06	5.3304e+06	1.21402e+06	467079	2.43742e+06	1.5129e+06	1.27943e+06	3.42087e+06	5.76387e+06
N-Methyldioctylamine	C17 H37 N	Positive	1.31712e+07	1.80826e+07	1.53159e+07	1.13209e+07	1.43412e+07	1.86671e+07	1.89668e+07	2.4356e+07	2.31244e+07	2.10433e+07	2.43329e+07	1.20316e+07	2.00985e+07	3.32441e+07	1.74791e+07	1.46958e+07	1.2328e+07	1.95114e+07	2.51306e+07	2.46163e+07	1.43759e+07	3.34398e+07	1.82788e+07	2.8568e+07	1.97951e+07	9.72155e+06	8.92746e+06	9.38382e+06	1.27453e+07	3.36424e+07	1.09797e+07	2.11427e+07	1.99684e+07	8.24653e+06	1.22895e+07	1.77726e+07	2.29493e+07	2.64552e+07	1.78947e+07	1.63133e+07	2.88942e+07	2.00623e+07	3.67739e+07	1.18768e+07	8.31675e+07	2.6536e+07	1.01162e+07
NITROSOMORPHOLINE	C4 H8 N2 O2	Positive	1.43732e+07	3.23751e+06	1.40206e+07	4.64973e+06	3.57001e+06	1.13273e+07	1.82407e+06	1.05915e+06	9.75422e+06	5.76748e+06	7.70247e+06	2.52757e+06	2.9352e+06	2.9257e+06	1.34741e+06	8.29378e+06	5.13329e+06	6.6438e+06	4.55765e+06	5.17631e+06	2.31487e+06	9.55266e+06	3.30775e+06	8.56862e+06	5.54557e+06	3.25656e+06	1.81183e+07	2.55948e+07	6.32885e+06	5.9015e+06	6.0088e+06	3.93678e+06	3.49247e+06	3.91063e+06	2.28641e+06	7.11121e+06	3.05005e+07	1.5269e+06	3.6985e+06	5.8603e+06	2.49931e+06	1.59023e+06	3.46249e+06	4.50524e+06	1.7308e+06	5.62221e+06	1.31941e+07
Nitrosoguvacoline	C7 H10 N2 O3	Positive	3.90856e+06	2.13702e+06	3.62926e+06	2.08669e+06	2.63875e+06	4.12412e+06	1.64515e+06	1.76144e+06	3.2208e+06	2.78243e+06	3.40277e+06	1.66404e+06	1.66105e+06	519463	2.1825e+06	2.8409e+06	2.53048e+06	1.94104e+06	3.14002e+06	2.74741e+06	1.91455e+06	4.50966e+06	1.74896e+06	1.62169e+06	2.991e+06	1.8318e+06	2.93492e+06	4.25413e+06	3.03649e+06	2.34635e+06	2.48609e+06	1.90733e+06	2.67751e+06	1.71407e+06	1.39429e+06	2.00456e+06	7.53478e+06	1.76561e+06	2.76746e+06	1.48522e+06	2.05508e+06	1.37634e+06	1.64427e+06	661909	1.50545e+06	2.88607e+06	2.61097e+06
Nicotinamide	C6 H6 N2 O	Positive	7.68729e+06	5.26226e+06	7.05465e+06	5.43037e+06	3.93521e+06	1.03376e+07	4.3667e+06	8.25386e+06	9.5009e+06	6.665e+06	6.38123e+06	5.25678e+06	3.7162e+06	1.38471e+07	3.54437e+06	7.63909e+06	1.23624e+07	4.5753e+06	5.80335e+06	6.50831e+06	2.85863e+06	2.2663e+07	5.35106e+06	7.99363e+06	1.14853e+07	4.25943e+06	9.31702e+06	2.9551e+06	4.3012e+06	1.22988e+07	1.25488e+07	5.8673e+06	1.11671e+07	8.25792e+06	1.79722e+07	1.09462e+07	1.50753e+07	6.29942e+06	1.12174e+07	9.87498e+06	1.26176e+07	5.50722e+06	5.6269e+06	1.10709e+07	4.30913e+06	6.51145e+06	1.41705e+07
n-Hexanamide	C6 H13 N O	Positive	897059	3.21e+06	2.71569e+06	2.16512e+06	3.10438e+06	3.39262e+06	6.33983e+06	4.59249e+06	4.88351e+06	1.92253e+06	5.57902e+06	1.4365e+06	1.83634e+06	4.73382e+06	1.95973e+06	3.93056e+06	8.09589e+06	1.72034e+06	3.5214e+06	4.43899e+06	1.78234e+06	5.02966e+06	5.10685e+06	4.4056e+06	8.92818e+06	7.19027e+06	2.18013e+06	1.4527e+06	4.22106e+06	5.65538e+06	1.66216e+06	4.75107e+06	5.15701e+06	9.11792e+06	2.84218e+06	3.55181e+06	1.24317e+06	3.57948e+06	3.96747e+06	1.03269e+07	8.25473e+06	2.59744e+06	5.31345e+06	5.6598e+06	4.57532e+06	9.24004e+06	2.25305e+06
Netilmicin	C21 H41 N5 O7	Positive	444770	823241	436976	464847	3.92798e+06	358352	442307	510655	687059	320565	1.837e+06	318324	381040	355869	454424	422750	458081	341937	369912	395450	385750	405419	2.40484e+06	3.77e+06	420897	387167	402795	371104	402918	2.18417e+06	361817	439311	1.47788e+06	430281	533549	381514	425457	1.91531e+06	425304	391987	365743	391715	408518	2.29494e+06	3.02621e+06	3.72718e+06	2.83449e+06
N-dodecanoylsphingosine 1-phosphate	C30 H60 N O6 P	Positive	7.65898e+06	3.86215e+06	1.58065e+06	2.94207e+06	2.78111e+06	4.99554e+06	4.68801e+06	3.70214e+06	3.62443e+06	1.21037e+06	2.86298e+06	497207	1.45798e+06	5.59945e+06	4.40444e+06	6.43571e+06	4.09498e+06	2.89674e+06	1.04917e+06	1.64982e+06	1.17984e+06	5.5865e+06	1.65346e+06	2.24569e+06	3.96676e+06	2.31723e+06	1.44079e+06	808246	2.17472e+06	3.71977e+06	3.62786e+06	7.02792e+06	5.83417e+06	4.00058e+06	2.49804e+06	5.64668e+06	3.40561e+06	4.24159e+06	4.67356e+06	3.62916e+06	6.52509e+06	529759	4.18133e+06	2.42715e+06	2.71186e+06	3.04286e+06	1.69224e+06
N-dodecanoylsphinganine	C30 H61 N O3	Positive	6.29365e+06	3.62808e+06	4.85021e+06	1.54876e+06	6.63751e+06	4.88553e+06	1.36229e+06	2.01174e+06	4.47948e+06	4.77807e+06	7.28829e+06	4.4657e+06	3.02779e+06	6.04633e+06	2.87679e+06	3.21186e+06	3.07458e+06	5.85673e+06	4.03495e+06	2.86763e+06	6.37279e+06	6.84598e+06	2.6915e+06	1.5123e+06	5.43044e+06	825831	3.24565e+06	4.23137e+06	3.1545e+06	4.03503e+06	4.61964e+06	4.50506e+06	7.30065e+06	5.65703e+06	1.59294e+06	1.56758e+06	3.08678e+06	6.50272e+06	1.2891e+06	2.1965e+06	6.8968e+06	5.9146e+06	4.34178e+06	1.69531e+06	3.52155e+06	1.01142e+06	5.21276e+06
N-Benzylformamide	C8 H9 N O	Positive	5.14311e+07	5.32703e+07	5.80536e+07	8.25313e+07	4.76258e+07	3.04271e+07	4.56546e+07	4.88107e+07	3.29603e+07	5.84905e+07	4.38744e+07	1.72761e+07	6.30999e+07	6.51332e+07	5.968e+07	5.03751e+07	7.46067e+07	5.71464e+07	8.72661e+07	6.45507e+07	4.61164e+07	6.79563e+07	4.93869e+07	4.79747e+07	4.14879e+07	3.62816e+07	5.98503e+07	5.24365e+07	4.08812e+07	6.76854e+07	4.83198e+07	4.32697e+07	5.51489e+07	4.09784e+07	7.14395e+07	4.28288e+07	6.52576e+07	3.726e+07	5.15268e+07	5.10476e+07	5.78187e+07	6.39517e+07	3.05863e+07	4.01904e+07	8.10759e+07	5.10185e+07	3.81902e+07
nalorphine	C19 H21 N O3	Positive	3.15622e+06	2.92333e+06	9.20148e+06	2.34262e+06	2.89753e+06	523531	5.84172e+06	523286	2.40668e+06	3.76348e+06	2.78135e+06	259086	535674	672984	3.92782e+06	7.9527e+06	9.20702e+06	637625	1.72227e+06	4.37517e+06	3.51683e+06	3.54498e+06	1.13671e+06	1.03932e+06	1.23235e+06	2.66586e+06	763758	2.39237e+06	3.90525e+06	553987	2.22657e+06	6.43165e+06	1.57755e+06	6.19592e+06	3.94299e+06	1.46934e+06	1.18583e+07	4.08206e+06	3.36109e+06	4.20525e+06	356884	1.31454e+06	1.36217e+06	989780	2.57537e+06	2.8012e+06	1.39617e+06
N-Acetylvaline	C7 H13 N O3	Positive	7.51087e+06	7.8594e+06	1.49594e+06	1.58009e+07	2.58217e+06	1.8286e+07	6.00764e+06	3.37929e+07	6.53771e+06	8.53726e+06	2.85836e+07	4.37389e+06	7.8098e+06	2.37687e+07	1.6218e+06	9.1403e+06	5.80009e+06	2.50414e+07	4.20552e+06	3.05194e+07	7.831e+06	8.02145e+06	1.76999e+07	7.20031e+06	2.80678e+07	4.65493e+06	3.01933e+06	3.45527e+07	1.28338e+06	8.00978e+06	2.71458e+07	3.13626e+06	7.57369e+06	2.36556e+07	497579	2.91181e+07	2.08451e+06	2.4445e+07	3.75803e+07	9.29763e+06	2.37786e+06	2.81648e+07	4.21191e+07	5.46307e+06	3.48474e+06	7.08666e+06	2.25952e+06
N-Acetylleucylleucine	C14 H26 N2 O4	Positive	2.3372e+06	965935	2.83203e+06	1.41511e+06	1.19068e+06	1.64523e+06	821474	1.84606e+06	2.4772e+06	742085	1.10944e+06	209671	229044	908133	1.32073e+06	2.19223e+06	2.83239e+06	949833	1.25971e+06	1.71323e+06	1.21261e+06	2.15787e+06	1.21281e+06	1.47451e+06	1.82855e+06	1.49824e+06	1.13349e+06	2.12895e+06	1.70799e+06	2.27516e+06	1.70153e+06	1.52371e+06	1.26624e+06	1.73073e+06	1.88102e+06	1.21691e+06	9.39253e+06	893524	2.1418e+06	1.75528e+06	1.36308e+06	799643	1.66883e+06	1.32699e+06	1.21617e+06	2.05326e+06	1.60929e+06
N6-METHYLLYSINE	C7 H16 N2 O2	Positive	1.16931e+07	3.75578e+06	2.99065e+06	2.28301e+06	1.51899e+07	4.45009e+06	2.75048e+06	4.32291e+06	4.46449e+06	6.3129e+06	5.81875e+06	1.42194e+06	1.55597e+07	4.13809e+06	4.1931e+06	1.16288e+07	9.72239e+06	5.77184e+06	3.15574e+06	1.50606e+07	2.62716e+06	5.66904e+06	4.50251e+06	4.45936e+06	3.96337e+06	3.84342e+06	3.61583e+06	2.71392e+06	4.03039e+06	1.85387e+07	7.17017e+06	5.91914e+06	6.75352e+06	3.26645e+06	9.11493e+06	2.84408e+06	7.6564e+06	3.81009e+06	6.26169e+06	5.45802e+06	6.03517e+06	8.67233e+06	9.16333e+06	4.91893e+06	6.48375e+06	4.93475e+06	6.63312e+06
N6,N6,N6-Trimethyl-L-lysine	C9 H20 N2 O2	Positive	2.70568e+07	3.96443e+07	3.11556e+07	2.35796e+07	2.85335e+07	3.11283e+07	2.80469e+07	3.52065e+07	3.1196e+07	2.3526e+07	3.06468e+07	2.91007e+07	3.25909e+07	2.9221e+07	2.42397e+07	5.22875e+07	5.50427e+07	8.40379e+07	3.01309e+07	3.50781e+07	3.91808e+07	4.95452e+07	2.78525e+07	3.32686e+07	2.98999e+07	4.84175e+07	2.8127e+07	2.49199e+07	1.82286e+07	7.22638e+07	2.84646e+07	6.67547e+07	3.77248e+07	3.09157e+07	2.39971e+07	2.74201e+07	5.13382e+07	4.92012e+07	5.02786e+07	3.82479e+07	1.01349e+08	2.55954e+07	4.8682e+07	3.09431e+07	4.9929e+07	5.11967e+07	2.32177e+07
N1-[1-(2-furylcarbonyl)-4-piperidyl]benzamide	C17 H18 N2 O3	Positive	1.38486e+06	1.42209e+06	857051	1.01773e+06	1.08125e+06	1.34412e+06	1.7825e+06	1.76852e+06	1.70346e+06	653838	3.08645e+06	726505	1.23971e+06	916132	1.99465e+06	1.07485e+06	969950	936108	1.18548e+06	890385	4.92154e+06	1.50958e+06	937799	617399	4.03135e+06	837478	775102	657590	811084	3.49667e+06	722211	1.02516e+06	2.58791e+06	1.50292e+06	1.2391e+06	1.92927e+06	1.33276e+06	1.03702e+06	1.76974e+06	968175	3.47954e+06	656893	775702	1.15556e+06	611544	908915	2.58478e+06
N~6~-(5-Oxo-D-isoleucyl)-L-lysine	C12 H23 N3 O4	Positive	2.68811e+06	838206	3.74733e+06	986909	347641	1.81956e+06	736305	515648	2.68593e+06	501829	1.07556e+06	175159	306609	672553	330522	3.36142e+06	1.61449e+06	1.01793e+06	619592	786765	274101	2.62695e+06	816793	1.58517e+06	1.85896e+06	1.1276e+06	2.57952e+06	2.01509e+06	1.69152e+06	2.46065e+06	1.0588e+06	1.02259e+06	382913	1.13553e+06	933132	2.07651e+06	5.85486e+06	468256	1.33139e+06	2.11081e+06	949369	327205	794720	633211	675811	2.62541e+06	2.49929e+06
N-{4-[(2R,3R)-3-(Hydroxymethyl)-4-methyl-5-oxo-2-morpholinyl]phenyl}-2,2-dimethylpropanamide	C17 H24 N2 O4	Positive	1.02057e+07	8.87589e+06	1.06258e+07	1.2515e+07	9.7294e+06	7.61999e+06	1.01414e+07	1.50332e+07	1.07819e+07	6.41593e+06	8.01192e+06	5.49111e+06	9.43994e+06	1.17999e+07	1.24571e+07	1.10826e+07	9.03327e+06	7.79828e+06	9.3211e+06	1.07818e+07	9.65563e+06	1.3293e+07	9.10134e+06	7.92272e+06	1.2597e+07	9.8805e+06	8.86277e+06	9.78689e+06	1.08283e+07	1.09473e+07	7.94254e+06	8.1646e+06	1.01627e+07	1.02278e+07	1.36804e+07	1.07614e+07	1.32885e+07	9.95324e+06	1.3466e+07	1.24836e+07	9.15167e+06	1.05689e+07	9.80968e+06	9.37198e+06	7.82257e+06	7.88857e+06	6.60499e+06
N-{1-[3-Chloro-5-(trifluoromethyl)pyridin-2-yl]piperidin-4-yl}-N'-[4-(trifluoromethyl)phenyl]urea	C19 H17 Cl F6 N4 O	Positive	7.21707e+07	4.789e+07	7.32815e+07	8.55615e+07	7.35469e+07	5.99979e+07	5.54265e+07	4.83185e+07	6.80892e+07	7.06349e+07	5.5393e+07	7.45005e+07	7.18987e+07	4.16136e+07	7.33858e+07	8.96353e+07	6.80833e+07	4.5643e+07	8.92136e+07	6.78821e+07	8.62923e+07	4.63028e+07	5.734e+07	5.17793e+07	5.55629e+07	5.61074e+07	7.12968e+07	7.26976e+07	5.769e+07	5.74398e+07	7.56966e+07	5.83827e+07	5.37352e+07	5.74896e+07	9.36564e+07	5.52616e+07	9.16108e+07	5.33747e+07	5.697e+07	5.80793e+07	3.93722e+07	7.1755e+07	6.66639e+07	5.17545e+07	5.80992e+07	4.86596e+07	6.69673e+07
N-{[(1S,4S,6S)-6-Isopropyl-4-{2-[(4-methoxybenzyl)amino]-2-oxoethyl}-3-methyl-2-cyclohexen-1-yl]methyl}cyclopentanecarboxamide	C27 H40 N2 O3	Positive	6.7795e+06	1.49142e+07	4.27695e+06	2.30388e+06	3.38201e+06	3.81111e+06	4.95021e+06	4.34149e+06	3.72739e+06	1.98126e+07	1.29389e+07	1.70855e+06	7.02325e+06	1.44327e+07	2.01381e+06	4.45231e+06	8.02103e+06	7.85813e+06	1.86227e+07	4.58357e+06	7.47623e+06	1.31943e+07	1.06356e+07	7.23642e+06	2.50478e+06	5.35273e+06	1.52693e+06	1.93646e+06	2.66307e+06	1.12927e+07	6.12786e+06	8.75597e+06	8.1343e+06	4.90468e+06	4.32911e+06	5.37122e+06	4.91237e+06	1.27847e+07	6.06196e+06	6.00758e+06	1.21116e+07	6.55426e+06	9.67068e+06	6.24456e+06	1.73792e+07	1.65557e+07	4.73874e+06
N-[1-(4-methoxyphenyl)-5-methyl-1H-pyrazol-4-yl]-4-morpholinecarboxamide	C16 H20 N4 O3	Positive	1.39121e+07	1.27972e+07	1.7666e+07	1.19589e+07	9.37043e+06	1.17847e+07	1.8961e+07	2.02819e+07	1.45273e+07	6.29802e+06	1.42544e+07	1.34904e+07	1.61707e+07	3.6069e+07	1.97314e+07	1.84136e+07	2.12903e+07	1.39127e+07	5.53263e+06	7.6018e+06	4.05973e+06	2.70374e+07	7.56605e+06	7.77531e+06	9.19041e+06	3.55214e+06	4.19051e+06	5.65125e+06	4.96251e+06	1.4664e+07	9.81861e+06	1.02108e+07	1.23359e+07	1.58436e+07	1.41854e+07	9.66403e+06	1.53418e+07	8.64107e+06	1.23313e+07	1.35181e+07	1.05932e+07	1.30651e+07	1.77563e+07	1.9506e+07	1.20149e+07	2.70874e+07	1.50407e+07
N-[(10Z)-7-Isobutyl-3-isopropyl-5,8-dioxo-2-oxa-6,9-diazabicyclo[10.2.2]hexadeca-1(14),10,12,15-tetraen-4-yl]-N~2~,N~2~-dimethylisoleucinamide	C28 H44 N4 O4	Positive	2.16223e+06	4.00042e+06	4.38218e+06	2.63606e+06	2.95516e+06	3.85808e+06	3.05852e+06	2.76483e+06	7.49709e+06	2.93583e+06	3.1572e+06	5.10068e+06	3.28698e+06	1.36184e+07	6.35636e+06	2.795e+06	4.65586e+06	3.30706e+06	2.1371e+06	801746	653539	3.94254e+06	1.21831e+06	1.12444e+06	2.02443e+06	1.21695e+06	788212	1.39672e+06	1.37215e+06	2.30396e+06	1.88155e+06	2.75194e+06	3.10831e+06	2.20586e+06	1.0877e+06	1.55839e+06	1.69255e+06	2.04777e+06	2.50982e+06	3.4138e+06	2.47972e+06	3.15077e+06	4.02525e+06	6.44204e+06	3.03377e+06	4.85942e+06	2.61108e+06
N.pi.-Methyl-L-histidine	C7 H11 N3 O2	Positive	1.38874e+07	1.76916e+07	1.20935e+07	1.76354e+07	1.23007e+07	1.13221e+07	1.0485e+07	1.0109e+07	9.84984e+06	1.72242e+07	1.69232e+07	4.85521e+06	8.40744e+06	1.92098e+07	1.41059e+07	1.79594e+07	1.98246e+07	8.98086e+06	2.49189e+07	2.31617e+07	2.10244e+07	1.20443e+07	1.16397e+07	1.46815e+07	1.03049e+07	1.02244e+07	2.01179e+07	1.93629e+07	1.64072e+07	8.94308e+06	1.67821e+07	1.62551e+07	1.31525e+07	1.35746e+07	1.38769e+07	8.19654e+06	1.1372e+07	1.17366e+07	1.44133e+07	1.10857e+07	1.03102e+07	1.7805e+07	8.28626e+06	8.25119e+06	1.33631e+07	1.34225e+07	7.7102e+06
N,N-Bis(2-hydroxyethyl)dodecanamide	C16 H33 N O3	Positive	81949.7	67679.8	68624.4	58411.1	61201.4	74161.4	1.76601e+06	590537	91391.6	60057.8	69173.1	64333.2	59026.9	48969.4	73435.5	73837.9	63757.1	57117.6	63136.6	74094.9	226820	51696	71111.4	72922.7	86790.7	637798	67615.3	66952.4	81168.3	67772	71772	70002.1	73054.3	69010	71146.1	1.09016e+06	70331.9	79261	70567.5	81528	59441.6	60237.9	718336	65195.2	284976	65019.3	279125
N-(tert-Butoxycarbonyl)-L-leucine	C11 H21 N O4	Positive	4.37306e+07	7.91585e+07	4.03236e+07	1.82887e+08	4.62246e+07	4.09598e+07	5.04021e+07	6.69481e+07	2.77783e+07	3.33595e+07	7.57312e+07	1.41756e+07	5.55798e+07	3.85361e+07	8.21864e+07	1.10663e+08	1.15745e+08	3.67844e+07	5.85277e+07	1.02723e+08	9.83424e+07	7.18691e+07	7.16215e+07	4.82812e+07	7.52599e+07	3.82042e+07	6.03865e+07	4.38991e+07	6.78567e+07	6.78219e+07	5.49054e+07	1.00855e+08	4.50212e+07	7.65444e+07	9.2706e+07	3.49211e+07	7.41955e+07	4.63366e+07	7.68679e+07	1.61121e+08	7.34018e+07	6.81798e+07	3.97261e+07	2.96048e+07	8.53057e+07	4.7172e+07	5.82783e+07
N-(3,5-Dimethoxybenzoyl)glycine	C11 H13 N O5	Positive	503777	3.3965e+06	749799	1.39275e+07	406130	372154	2.30298e+06	965751	818071	1.44259e+06	764444	341632	466432	1.10404e+06	613300	3.44632e+06	602387	435409	370965	4.31897e+06	908476	1.79628e+06	2.11711e+06	773673	358877	842097	1.30416e+06	1.61916e+06	1.97624e+06	4.73071e+06	3.67696e+06	1.40856e+06	2.41376e+06	842392	626843	1.78614e+06	1.68909e+06	354448	4.60476e+06	3.78253e+06	3.37833e+06	5.02596e+06	2.14767e+06	1.20733e+06	1.51126e+06	3.18895e+06	1.04802e+06
Myriocin	C21 H39 N O6	Positive	1.47497e+06	6.12014e+06	3.50422e+06	2.43483e+06	2.92e+06	4.11883e+06	4.62643e+06	5.45693e+06	4.80373e+06	3.33196e+06	5.9314e+06	4.18197e+06	2.7994e+06	1.49543e+07	6.89384e+06	3.03956e+06	2.59115e+06	2.84583e+06	3.15735e+06	2.81825e+06	2.06708e+06	5.22845e+06	3.46361e+06	3.60784e+06	3.73319e+06	1.89801e+06	3.81523e+06	2.75322e+06	3.68931e+06	4.63991e+06	2.44751e+06	5.35161e+06	2.95778e+06	2.43621e+06	1.71023e+06	1.64112e+06	1.45683e+06	6.12443e+06	1.30579e+06	2.68933e+06	2.34619e+06	4.05741e+06	5.39355e+06	4.55087e+06	4.21057e+06	5.94034e+06	3.45233e+06
muramic acid	C9 H17 N O7	Positive	428021	1.0903e+06	673090	1.54468e+06	981951	612662	857819	419431	442564	383723	437841	219063	382438	479509	1.43399e+06	962818	709233	374610	429852	2.08035e+06	580488	1.70697e+06	382574	1.60543e+06	894880	435750	382157	432775	1.17646e+06	3.75978e+06	988816	555832	1.1344e+06	441008	723619	428412	448603	539451	841285	609037	760341	1.18973e+06	908411	674738	1.17712e+06	1.10082e+06	647836
Mupirocin	C26 H44 O9	Positive	1.64646e+07	1.61642e+07	1.81834e+07	1.8116e+07	1.66005e+07	1.37901e+07	1.85094e+07	2.17773e+07	1.11276e+07	9.12214e+06	1.4791e+07	7.84751e+06	1.52505e+07	1.40641e+07	2.15646e+07	1.75989e+07	1.87983e+07	1.13865e+07	1.41788e+07	1.49823e+07	1.63342e+07	1.68167e+07	1.49461e+07	1.41206e+07	1.66001e+07	1.26045e+07	9.69139e+06	1.36266e+07	1.5363e+07	2.0995e+07	1.39677e+07	1.86623e+07	1.96209e+07	1.67459e+07	2.06152e+07	1.48582e+07	1.76217e+07	1.6161e+07	1.77535e+07	1.65433e+07	1.41416e+07	1.15264e+07	1.74026e+07	1.86754e+07	1.79124e+07	1.67251e+07	1.44846e+07
MU-Ac	C12 H10 O4	Positive	3.7452e+06	7.60116e+06	6.9268e+06	1.25713e+07	8.35834e+06	70235.5	9.4856e+06	76167.8	4.92355e+06	3.87933e+06	1.15318e+07	78639.7	80841.3	72047.4	89187.6	75726.4	78433	3.9344e+06	8.18389e+06	7.95682e+06	4.43243e+06	85537.4	71842.9	3.80549e+06	68720.2	61943.4	7.94757e+06	9.82751e+06	213740	2.82564e+06	4.4545e+06	8.11613e+06	7.71404e+06	70258.1	1.5113e+07	85122.3	6.37711e+06	8.47825e+07	1.49763e+07	1.37273e+07	2.70769e+07	85180.3	62429.1	1.42689e+06	71843.1	1.14884e+07	1.99691e+06
Moxisylyte	C16 H25 N O3	Positive	384611	86143.3	718179	141896	128920	188801	386699	268729	370889	481177	229692	74839.1	397350	158704	204344	458870	918060	323873	304967	518981	551089	585182	362714	159974	339485	271154	754244	260388	304536	91294	85909.5	813223	629077	505771	95678.1	153025	733612	174374	133323	159870	84581.8	235570	305548	559021	313779	127416	96618.5
Militarinone A	C26 H37 N O6	Positive	2.37887e+08	3.58465e+08	4.6163e+08	1.93036e+08	3.02177e+08	1.96798e+08	3.34218e+08	2.04313e+08	1.97263e+08	1.93821e+08	2.65489e+08	3.01559e+08	3.03966e+08	1.42719e+08	2.14644e+08	2.14209e+08	3.31724e+08	1.34027e+08	1.87801e+08	2.85349e+08	4.82065e+08	1.14628e+08	3.43115e+08	2.67467e+08	2.52271e+08	1.78023e+08	2.48795e+08	3.49306e+08	1.66124e+08	4.15512e+08	3.03454e+08	3.16182e+08	2.64854e+08	3.20042e+08	2.86655e+08	1.14198e+08	3.22027e+08	3.83079e+08	1.7795e+08	1.66884e+08	1.32339e+08	1.41201e+08	2.88097e+08	2.60309e+08	3.11745e+08	2.72993e+08	3.43952e+08
Michler's ketone	C17 H20 N2 O	Positive	4.61973e+07	5.24684e+07	6.22975e+07	3.87007e+07	4.16356e+07	4.91319e+07	5.23261e+07	6.90979e+07	5.29058e+07	2.48631e+07	4.43773e+07	3.11037e+07	4.83307e+07	1.2722e+08	6.45032e+07	5.66543e+07	7.23462e+07	3.83099e+07	3.00422e+07	2.85328e+07	2.96517e+07	4.58795e+07	3.27352e+07	2.3233e+07	3.36285e+07	1.96078e+07	2.97622e+07	3.07493e+07	2.80292e+07	4.01395e+07	3.0637e+07	3.98334e+07	4.77938e+07	3.89339e+07	5.4728e+07	3.28752e+07	5.83401e+07	3.24177e+07	4.37259e+07	4.26812e+07	2.96906e+07	3.24146e+07	4.56837e+07	4.78734e+07	4.78297e+07	6.34897e+07	5.92225e+07
MFCD22416941	C25 H47 N O4	Positive	1.19768e+08	7.29148e+07	9.46039e+07	7.37664e+07	1.00176e+08	658335	890034	1.69684e+06	1.04999e+08	5.18938e+07	1.12597e+08	4.41717e+07	4.48854e+07	1.69402e+06	1.2435e+08	1.04965e+08	1.08073e+08	1.67843e+06	6.11722e+07	4.49051e+07	8.44112e+07	3.05711e+06	4.92459e+07	5.91944e+07	3.21154e+06	1.62273e+06	6.85103e+07	6.26927e+07	950498	1.50573e+08	5.47833e+07	7.62046e+07	9.96957e+07	1.04806e+06	2.55971e+08	3.88289e+06	1.52404e+08	9.91295e+07	2.01298e+06	1.29366e+06	1.18817e+06	4.38341e+07	852288	7.80835e+07	6.47004e+07	1.01508e+08	1.42652e+08
MFCD06656300	C40 H54 O3	Positive	749345	3.60003e+06	5.63166e+06	1.70378e+06	340044	1.40379e+06	1.17191e+06	507185	309135	851583	4.28897e+06	3.388e+06	2.8547e+06	1.62753e+06	6.06165e+06	3.46139e+06	7.19095e+06	1.48411e+06	317129	3.17648e+06	2.66524e+06	2.52352e+06	1.56139e+06	5.6598e+06	1.24071e+06	856466	201990	1.7372e+06	814614	6.91851e+06	3.7834e+06	5.14812e+06	4.75709e+06	1.96545e+06	3.11739e+06	664588	749939	2.47396e+06	2.24223e+06	1.99885e+06	3.03347e+06	263802	1.98634e+06	1.11107e+07	5.11608e+06	6.94302e+06	4.09731e+06
MFCD03411993	C18 H30 O5	Positive	5.62379e+06	7.46932e+06	5.37416e+06	5.33597e+06	5.54088e+06	9.77085e+06	9.92477e+06	8.76247e+06	1.33908e+07	4.58724e+06	4.83349e+06	6.27615e+06	5.34838e+06	3.75762e+07	9.41921e+06	6.9786e+06	8.41169e+06	1.07761e+07	4.76496e+06	1.88169e+06	1.72167e+06	1.17766e+07	3.08715e+06	2.53315e+06	6.41189e+06	1.88271e+06	2.29805e+06	3.02616e+06	4.14408e+06	7.8084e+06	3.09913e+06	6.15459e+06	5.98112e+06	5.13714e+06	2.11377e+06	3.27854e+06	2.87807e+06	3.78589e+06	4.42531e+06	7.8991e+06	5.28145e+06	7.72426e+06	1.17789e+07	7.47888e+06	5.8895e+06	1.10446e+07	4.01692e+06
MFCD01320532	C20 H37 N O3	Positive	5.80373e+06	1.23279e+06	5.88696e+06	3.11298e+06	1.84585e+06	121534	151819	249097	414021	2.87623e+06	275605	6.05554e+06	1.64447e+06	1.52125e+06	4.50118e+06	4.41707e+06	378598	2.7487e+06	2.6844e+06	1.62437e+06	4.04782e+06	1.42038e+06	149167	212933	117255	110174	1.74313e+06	2.44184e+06	100514	479530	2.17945e+06	106828	285339	76405.9	5.35013e+06	75871.8	2.79615e+06	143958	141960	222776	900942	2.19406e+06	111973	158291	159291	199711	225167
MFCD00133435	C26 H52 N O7 P	Positive	5.75291e+09	3.23593e+09	3.8996e+09	4.93325e+09	3.60828e+09	3.46265e+09	3.94255e+09	3.20669e+09	3.73958e+09	3.14049e+09	3.54266e+09	1.38996e+09	3.22601e+09	3.3891e+09	5.02862e+09	4.13094e+09	4.75709e+09	2.03889e+09	2.33748e+09	3.38555e+09	2.34238e+09	3.55293e+09	3.14601e+09	3.7832e+09	3.08944e+09	2.36115e+09	2.96994e+09	2.84725e+09	2.43457e+09	2.88858e+09	2.91859e+09	4.42018e+09	5.59503e+09	5.39437e+09	3.35941e+09	3.90203e+09	5.4534e+09	2.078e+09	3.80668e+09	5.8049e+09	3.5146e+09	3.75118e+09	3.19312e+09	3.81527e+09	2.99122e+09	3.69124e+09	3.79776e+09
MFCD00036904	C24 H50 N O7 P	Positive	3.31617e+09	2.95913e+09	3.19296e+09	4.24332e+09	2.87885e+09	3.09246e+09	3.19979e+09	3.08853e+09	3.21581e+09	2.55607e+09	3.43383e+09	1.50387e+09	2.62451e+09	3.15932e+09	4.18017e+09	3.19533e+09	4.07908e+09	1.5386e+09	2.24517e+09	2.70866e+09	1.70099e+09	3.12776e+09	2.20467e+09	2.94973e+09	2.71424e+09	2.04629e+09	2.32259e+09	1.46663e+09	2.34416e+09	3.10057e+09	3.18513e+09	3.06906e+09	4.74908e+09	4.32102e+09	3.46647e+09	3.5166e+09	3.46751e+09	2.19534e+09	3.35902e+09	4.01388e+09	3.35653e+09	4.19595e+09	3.25145e+09	3.42731e+09	3.25084e+09	4.23683e+09	2.80551e+09
MFCD00025555	C9 H18 N2 O3	Positive	7.24519e+06	8.92827e+06	1.1217e+07	4.816e+06	2.83021e+06	2.53969e+06	1.81523e+06	3.23063e+06	2.5317e+06	1.62702e+06	1.02655e+07	1.5006e+06	6.03568e+06	4.45303e+06	2.704e+06	1.50244e+06	4.63225e+06	1.77121e+06	8.11191e+06	1.15166e+07	1.66376e+07	5.05124e+06	8.65561e+06	7.79096e+06	6.25466e+06	5.13837e+06	1.04755e+07	6.21382e+06	1.76497e+06	1.03648e+06	1.23231e+06	3.36589e+06	6.10649e+06	3.82763e+06	4.6004e+06	3.18942e+06	2.25548e+06	1.44699e+07	1.47587e+06	2.5353e+06	785178	1.04031e+06	1.8376e+06	2.86761e+06	1.63325e+06	516782	1.80047e+06
Mexiletine	C11 H17 N O	Positive	7.72877e+07	7.2664e+07	8.18567e+07	7.19108e+07	7.09962e+07	7.70596e+07	8.68522e+07	1.18305e+08	9.48065e+07	4.40563e+07	5.69995e+07	4.26606e+07	6.90295e+07	9.43294e+07	8.12031e+07	7.52896e+07	7.60599e+07	7.05009e+07	5.71048e+07	5.97865e+07	5.88107e+07	9.94479e+07	6.63675e+07	6.03488e+07	9.07126e+07	8.09296e+07	5.53414e+07	5.73325e+07	8.07943e+07	8.1611e+07	6.3701e+06	7.62943e+07	8.5179e+07	9.46828e+07	9.68198e+07	9.28784e+07	7.91541e+07	7.25686e+07	9.69874e+07	9.41311e+07	1.02868e+08	5.64841e+07	9.35768e+07	8.09309e+07	6.9167e+07	7.22008e+07	5.53052e+07
Mexacarbate	C12 H18 N2 O2	Positive	3.20908e+07	3.06429e+07	3.51841e+07	3.04643e+07	3.34e+07	2.6091e+07	3.03718e+07	3.79436e+07	3.0783e+07	1.83237e+07	3.09767e+07	1.71093e+07	2.48316e+07	3.1716e+07	3.80652e+07	3.4705e+07	3.505e+07	2.85367e+07	2.97789e+07	2.32955e+07	2.78502e+07	3.01617e+07	2.94139e+07	2.74713e+07	3.33824e+07	2.72109e+07	3.04234e+07	2.30625e+07	2.78071e+07	4.13164e+07	2.6537e+07	3.47968e+07	3.61961e+07	3.33083e+07	3.87277e+07	3.03973e+07	3.50019e+07	3.91303e+07	3.4113e+07	2.81159e+07	2.3669e+07	2.7758e+07	2.91894e+07	3.22331e+07	3.27024e+07	3.18319e+07	2.6923e+07
metominostrobin	C16 H16 N2 O3	Positive	2.99172e+06	1.46057e+06	971243	1.0151e+06	1.73327e+06	1.4149e+06	1.26699e+06	2.00474e+06	2.49011e+06	387878	3.33032e+06	188498	2.25895e+06	809899	5.40911e+06	2.76713e+06	1.94619e+06	1.02224e+06	659328	1.45088e+06	2.67182e+06	3.62496e+06	1.43164e+06	1.64606e+06	4.43846e+06	1.7003e+06	1.14363e+06	733039	937768	4.45069e+06	983346	1.68623e+06	2.47543e+06	1.26752e+06	2.71151e+06	560600	1.48565e+06	1.41958e+06	4.74516e+06	1.03939e+06	1.3234e+06	185113	1.47292e+06	2.55198e+06	1.1614e+06	2.24939e+06	4.85145e+06
Methyl undec-10-enoate	C12 H22 O2	Positive	972809	2.13762e+06	6.61004e+06	2.23727e+06	3.49368e+06	2.85181e+06	675145	817372	2.76048e+06	1.61823e+06	4.00858e+06	1.48888e+06	3.32855e+06	2.43797e+06	2.22653e+06	1.936e+06	8.14182e+06	334372	2.72864e+06	2.68087e+06	3.1615e+06	924109	5.94309e+06	3.20138e+06	1.07254e+06	957464	4.4053e+06	3.95863e+06	322830	2.46041e+06	7.25507e+06	2.80299e+06	2.57103e+06	679265	2.92148e+06	956172	2.90486e+06	610317	3.08241e+06	770363	929063	2.28832e+06	3.08897e+06	4.45309e+06	4.5277e+06	2.60518e+06	8.60259e+06
Methyl palmitate	C17 H34 O2	Positive	9.17542e+06	4.72453e+06	3.92273e+06	3.6208e+06	1.16355e+07	1.08312e+07	4.91502e+07	6.67787e+06	3.41925e+07	2.86486e+06	6.16803e+06	4.94845e+07	9.5659e+07	8.39966e+06	5.43874e+07	8.06275e+06	4.4728e+06	3.52404e+06	7.62646e+06	4.59478e+07	3.00466e+06	1.00779e+08	5.98594e+06	1.23672e+08	6.18483e+07	2.38848e+07	5.11373e+06	1.84872e+07	5.69521e+07	3.06285e+06	1.09488e+07	4.11241e+07	7.73804e+07	6.54024e+06	4.87943e+07	2.1381e+07	2.97927e+06	7.06284e+06	6.4e+07	1.66775e+07	5.77705e+06	1.71934e+07	4.59782e+06	7.46064e+06	1.73707e+06	1.91137e+07	1.55921e+06
Methyl indole-3-acetate	C11 H11 N O2	Positive	5.36715e+07	8.85582e+07	5.85666e+07	5.37788e+07	1.45425e+07	180391	2.44791e+07	2.05518e+07	3.89654e+07	1.6964e+07	2.91038e+07	8.89176e+06	2.56874e+07	2.44677e+08	2.83195e+07	2.01254e+07	5.6945e+07	2.63107e+07	1.45606e+07	1.87701e+09	3.09667e+07	4.70447e+07	4.71949e+07	8.3437e+06	1.46165e+07	4.23977e+06	4.56582e+07	1.19303e+07	3.45625e+06	272457	4.79935e+07	1.28966e+07	4.16062e+07	1.1058e+08	8.20357e+07	5.02636e+07	2.04969e+07	2.28602e+07	7.57917e+07	5.32934e+07	4.11437e+07	6.83148e+07	5.64557e+07	1.75932e+09	4.0348e+07	1.57535e+07	9.01432e+07
Methyl alpha-aspartylphenylalaninate	C14 H18 N2 O5	Positive	1.31737e+07	1.42079e+07	8.63243e+06	1.28721e+07	9.72906e+06	7.44558e+06	1.28807e+07	1.44014e+07	1.02823e+07	6.46275e+06	6.93608e+06	4.09508e+06	7.53051e+06	6.57187e+06	1.39649e+07	1.41115e+07	1.39266e+07	1.14118e+07	8.41413e+06	1.08047e+07	1.16631e+07	9.1729e+06	8.02239e+06	6.03345e+06	1.09723e+07	6.74805e+06	9.88584e+06	8.91143e+06	7.16855e+06	1.40613e+07	9.61999e+06	9.0056e+06	1.44482e+07	9.80197e+06	1.64957e+07	8.35873e+06	1.36736e+07	1.47706e+07	1.33019e+07	1.02133e+07	1.04778e+07	8.29722e+06	8.1269e+06	1.24186e+07	1.15077e+07	1.16605e+07	9.2195e+06
Metalaxyl	C15 H21 N O4	Positive	1.39463e+06	2.45845e+06	1.33554e+06	1.19399e+06	6.68927e+06	2.78305e+06	858745	4.33833e+06	649977	337645	3.85907e+06	798141	2.35289e+06	4.99065e+06	5.31599e+06	856054	1.34907e+06	1.47857e+06	1.11678e+06	7.79051e+06	3.58588e+06	5.81312e+06	2.19619e+06	1.02615e+06	2.79421e+06	1.25394e+06	2.47849e+06	1.23399e+06	1.12018e+06	1.27974e+06	2.4312e+06	1.61703e+06	2.15401e+06	1.52237e+06	1.73236e+07	3.75698e+06	1.71103e+06	1.18266e+07	9.69137e+06	2.54045e+06	2.23977e+06	2.75242e+06	4.82924e+06	3.61502e+06	6.01715e+06	3.83973e+06	4.45739e+06
mefexamide	C15 H24 N2 O3	Positive	2.06539e+06	3.00904e+06	3.75038e+06	7.31091e+06	1.75776e+06	4.81962e+06	4.45187e+06	5.22026e+06	4.24709e+06	6.75912e+06	6.15705e+06	1.01842e+06	982193	4.02448e+06	2.58641e+06	2.79867e+06	2.68608e+06	4.5643e+06	9.00641e+06	8.86776e+06	1.06186e+07	3.31462e+06	1.71028e+06	6.67253e+06	4.33667e+06	4.18383e+06	7.29119e+06	5.54253e+06	4.3605e+06	9.61337e+06	6.15048e+06	1.63659e+06	7.82649e+06	4.68227e+06	6.03205e+06	3.42458e+06	2.84818e+06	6.29391e+06	4.58946e+06	5.16955e+06	863472	6.50532e+06	4.6552e+06	8.49513e+06	7.29149e+06	1.00145e+07	2.67347e+06
mebhydrolin	C19 H20 N2	Positive	2.82982e+06	1.93811e+06	1.86197e+06	2.32862e+06	1.26719e+06	2.37713e+06	2.36073e+06	3.21322e+06	2.61231e+06	1.5992e+06	6.70168e+06	3.13806e+06	4.38334e+06	4.52541e+06	1.25693e+06	5.64741e+06	1.09146e+06	733064	1.09807e+06	919066	529521	1.3508e+06	3.32662e+06	1.4337e+06	1.29978e+06	2.01018e+06	852214	1.76021e+06	1.13601e+06	5.00108e+06	1.47646e+06	2.12666e+06	2.41694e+06	2.91171e+06	3.82919e+06	3.90081e+06	1.21637e+07	1.7366e+06	2.90341e+06	6.10042e+06	3.77004e+06	2.3996e+06	2.48009e+06	2.39858e+06	615501	3.56942e+06	2.49127e+06
Maslinic acid	C30 H48 O4	Positive	4.21537e+06	4.53674e+06	2.99885e+06	5.29062e+06	1.59057e+06	4.8524e+06	4.51288e+06	2.94137e+06	4.06567e+06	4.23887e+06	8.26075e+06	3.66611e+06	2.26361e+06	3.14194e+06	5.18393e+06	5.12544e+06	5.6975e+06	1.58832e+07	8.0015e+06	2.60741e+06	1.88443e+06	7.53541e+06	2.27713e+06	3.69121e+06	5.85388e+06	2.02314e+06	4.04317e+06	2.76086e+06	4.31482e+06	7.75561e+06	3.08798e+06	2.81605e+06	4.91209e+06	3.19813e+06	7.86282e+06	3.72472e+06	4.42463e+06	3.29252e+06	2.87764e+06	5.10185e+06	2.20503e+06	2.13407e+06	3.21537e+06	2.72652e+06	3.70867e+06	5.12293e+06	4.00015e+06
Maraniol	C12 H12 O3	Positive	3.52553e+07	4.51065e+07	4.14758e+07	5.36338e+07	4.21342e+07	5.11155e+07	4.38014e+07	4.12224e+07	5.06628e+07	5.13765e+07	4.19012e+07	6.00994e+07	4.98001e+07	5.87356e+07	4.90207e+07	5.10408e+07	4.56725e+07	6.09049e+07	5.04021e+07	3.72171e+07	4.09817e+07	4.62105e+07	4.06717e+07	3.39937e+07	5.40873e+07	5.57907e+07	5.03017e+07	4.43569e+07	5.65351e+07	3.46483e+07	3.8441e+07	3.79778e+07	3.96883e+07	5.09669e+07	3.58388e+07	4.2291e+07	3.50467e+07	3.5474e+07	5.35975e+07	4.1039e+07	4.56326e+07	4.86401e+07	5.44978e+07	3.93461e+07	3.75663e+07	3.48434e+07	3.90586e+07
L-α-PALMITIN	C19 H38 O4	Positive	516519	259328	324257	457331	348679	636931	1.6769e+06	212384	237711	613025	297719	460325	186659	453531	494115	761412	207901	615233	682173	487355	910160	409787	281262	340458	243882	238462	300397	228015	493473	286059	628106	216461	221065	287932	843294	295238	370912	274670	372010	187501	1.03326e+06	437858	476884	320459	162013	194869	208824
Lys-Pro	C11 H21 N3 O3	Positive	237080	210599	210263	249526	237455	220000	218619	302695	216796	210740	315982	122877	197227	313328	221373	266344	282305	260338	248822	230120	214466	280044	226591	216427	317886	227300	209377	370653	254558	263081	208257	223620	256464	278828	256746	293695	529393	236160	320227	270973	267474	236686	309835	231034	197605	239217	179243
LysoPC(22:5(7Z,10Z,13Z,16Z,19Z))	C30 H52 N O7 P	Positive	6.33165e+07	3.0081e+07	3.92005e+07	9.39622e+07	6.66737e+07	5.08315e+07	4.87901e+07	4.31886e+07	5.63896e+07	5.559e+07	3.86087e+07	6.43019e+07	3.81046e+07	5.59243e+07	9.01798e+07	7.22156e+07	5.45948e+07	2.66587e+07	4.03455e+07	4.13412e+07	2.33495e+07	5.16303e+07	3.34298e+07	6.76062e+07	6.00984e+07	2.3827e+07	8.34395e+07	3.28571e+07	4.42609e+07	4.83387e+07	3.02422e+07	4.86073e+07	6.50383e+07	6.18488e+07	2.9422e+07	6.47036e+07	1.11164e+08	2.93453e+07	6.63441e+07	6.23844e+07	3.96016e+07	3.16876e+07	5.15534e+07	5.11003e+07	2.98907e+07	6.55226e+07	6.79821e+07
LysoPC(22:4(7Z,10Z,13Z,16Z))	C30 H54 N O7 P	Positive	7.62494e+07	2.97852e+07	4.75936e+07	7.75211e+07	5.4786e+07	4.15071e+07	4.23596e+07	4.71841e+07	5.41728e+07	4.29385e+07	4.27097e+07	5.2454e+07	3.57348e+07	4.89298e+07	8.63671e+07	9.98174e+07	5.76315e+07	3.06604e+07	5.1786e+07	6.20849e+07	3.0529e+07	5.22459e+07	3.22978e+07	5.7608e+07	6.2961e+07	3.28347e+07	5.20223e+07	3.22998e+07	3.85391e+07	4.47099e+07	3.20649e+07	5.66541e+07	5.50575e+07	6.93296e+07	3.96688e+07	5.41458e+07	1.08223e+08	2.86261e+07	5.69894e+07	9.02207e+07	4.20921e+07	4.34714e+07	4.33593e+07	5.34923e+07	3.44346e+07	7.02327e+07	5.27485e+07
LysoPC(20:5(5Z,8Z,11Z,14Z,17Z))	C28 H48 N O7 P	Positive	9.02814e+07	6.39715e+07	8.54956e+07	8.61343e+07	4.76045e+07	5.455e+07	9.04088e+07	8.67415e+07	1.00095e+08	5.51137e+07	1.79431e+08	1.61726e+07	6.1166e+07	6.2236e+07	1.27383e+08	1.15646e+08	1.09563e+08	5.04436e+07	8.78775e+07	1.26262e+08	4.6844e+07	1.1565e+08	9.29218e+07	1.34827e+08	5.89512e+07	3.54775e+07	7.29328e+07	5.11406e+07	5.69124e+07	1.20223e+08	3.58584e+07	9.25703e+07	1.20191e+08	9.68649e+07	8.45834e+07	1.02984e+08	2.09068e+08	3.95397e+07	4.89702e+07	3.30553e+08	1.26277e+08	1.32268e+08	6.36868e+07	1.09891e+08	8.16765e+07	1.26921e+08	8.58107e+07
LysoPC(18:3(9Z,12Z,15Z))	C26 H48 N O7 P	Positive	1.96146e+08	1.84761e+08	1.90436e+08	1.9316e+08	1.43336e+08	1.82401e+08	2.23509e+08	2.03877e+08	1.8654e+08	1.63384e+08	2.71126e+08	6.36692e+07	1.51334e+08	1.11108e+08	3.29817e+08	1.80822e+08	3.1678e+08	8.33706e+07	1.70924e+08	2.84415e+08	1.1447e+08	1.88218e+08	2.48526e+08	2.23923e+08	1.56618e+08	1.23927e+08	1.25725e+08	1.76698e+08	1.47969e+08	2.15042e+08	1.65698e+08	2.4579e+08	1.96304e+08	3.72184e+08	1.69287e+08	1.37504e+08	2.57999e+08	7.91533e+07	1.41116e+08	5.24969e+08	1.56202e+08	2.04452e+08	1.33143e+08	3.54638e+08	1.62995e+08	2.81187e+08	1.92342e+08
lysoPC a C28:0	C36 H74 N O7 P	Positive	4.598e+06	1.47075e+06	4.13245e+06	4.92263e+06	3.40868e+06	1.71192e+06	2.68676e+06	1.33577e+06	1.22063e+06	4.14694e+06	2.24084e+06	4.4619e+06	3.78876e+06	2.84646e+06	4.06219e+06	3.98479e+06	1.49669e+06	2.41283e+06	3.28444e+06	3.70956e+06	4.21046e+06	3.22098e+06	1.45104e+06	1.30243e+06	1.53987e+06	1.65329e+06	4.19819e+06	3.62753e+06	2.23326e+06	860661	6.7442e+06	1.77404e+06	1.65531e+06	3.03281e+06	3.89007e+06	1.45728e+06	5.55331e+06	1.74877e+06	2.78645e+06	2.18594e+06	1.82867e+06	4.64425e+06	1.51887e+06	2.65683e+06	1.50248e+06	1.70132e+06	1.56714e+06
LV1850000	C7 H8 O3	Positive	1.20543e+07	7.79959e+06	9.72964e+06	6.95915e+06	7.04883e+06	1.00082e+07	8.62562e+06	1.19449e+07	8.87489e+06	6.27036e+06	8.07645e+06	8.74334e+06	1.15929e+07	2.45826e+07	1.59121e+07	1.06766e+07	1.43205e+07	1.21129e+07	3.26162e+06	3.49805e+06	3.15876e+06	7.9106e+06	3.70964e+06	2.9842e+06	4.15726e+06	1.89986e+06	2.69646e+06	4.15325e+06	3.09458e+06	5.96417e+06	6.17848e+06	7.80639e+06	1.0331e+07	8.54378e+06	9.58792e+06	6.09459e+06	1.11854e+07	5.63183e+06	7.46557e+06	8.82107e+06	9.30656e+06	9.94653e+06	8.3641e+06	1.11131e+07	9.65353e+06	1.5967e+07	1.11366e+07
LQ1825000	C7 H13 N O	Positive	1.67598e+07	9.48897e+06	9.25689e+06	9.77086e+06	8.40565e+06	8.39396e+06	9.71073e+06	7.31658e+06	6.982e+06	1.09151e+07	9.32794e+06	6.04492e+06	9.93621e+06	7.82922e+06	7.07476e+06	1.04505e+07	1.22316e+07	6.65772e+06	7.95506e+06	5.87101e+06	6.12577e+06	3.61801e+06	8.95239e+06	9.62349e+06	6.22284e+06	7.80203e+06	8.30269e+06	9.17965e+06	6.54274e+06	9.23435e+06	7.63409e+06	6.96845e+06	1.17102e+07	9.36727e+06	1.16069e+07	8.57635e+06	9.76774e+06	8.11676e+06	8.2681e+06	7.44069e+06	7.16281e+06	7.18832e+06	8.4357e+06	8.18878e+06	9.26423e+06	1.0842e+07	8.32899e+06
L-Pyroglutamic acid	C5 H7 N O3	Positive	7.10575e+06	3.75037e+06	1.29524e+06	897948	3.54038e+06	4.42417e+06	1.16801e+06	6.49418e+06	2.08232e+06	1.01397e+06	3.19332e+06	1.16551e+06	2.01837e+06	3.73574e+06	1.97287e+06	836229	958178	1.92294e+06	2.50719e+06	7.46149e+06	4.09659e+06	1.30446e+07	1.71543e+06	877282	2.11403e+06	3.44975e+06	3.16435e+06	1.33831e+06	1.25226e+06	1.4797e+06	2.2781e+06	1.13752e+06	3.92859e+06	1.62137e+06	1.03814e+07	5.37854e+06	6.2313e+06	3.01762e+07	1.10093e+07	2.40467e+06	1.82313e+06	3.53562e+06	7.36171e+06	4.01242e+06	5.17351e+06	7.42358e+06	6.2271e+06
Loxoprofen	C15 H18 O3	Positive	1.9523e+06	2.5061e+06	1.92519e+06	4.18675e+06	1.08678e+06	2.61183e+06	2.00004e+06	2.81601e+06	2.31787e+06	1.84203e+06	2.3292e+06	751145	2.25353e+06	966392	2.25246e+06	1.52936e+06	2.46736e+06	1.02788e+06	3.12142e+06	3.91848e+06	1.93752e+06	7.09727e+06	3.40058e+06	2.09685e+06	2.19295e+06	3.18514e+06	2.04439e+06	3.21632e+06	2.6458e+06	2.06311e+06	1.55257e+06	2.51977e+06	3.09675e+06	2.65443e+06	6.54698e+06	3.23739e+06	1.48557e+06	2.3356e+06	2.00675e+06	3.321e+06	2.20806e+06	2.33597e+06	2.25574e+06	2.04331e+06	4.31157e+06	2.97896e+06	3.78443e+06
L-Ornithine monohydrochloride	C5 H12 N2 O2	Positive	3.17119e+07	2.74403e+07	2.55059e+07	2.98775e+07	1.97404e+07	1.93034e+07	2.23413e+07	2.01787e+07	1.60291e+07	2.32741e+07	2.12819e+07	1.00509e+07	2.37145e+07	2.4876e+07	2.79342e+07	3.02018e+07	3.40209e+07	2.3143e+07	3.07268e+07	2.30954e+07	2.70143e+07	2.47165e+07	2.38158e+07	2.17519e+07	1.9758e+07	1.57546e+07	2.05129e+07	1.28876e+07	1.30301e+07	3.96425e+07	2.70745e+07	3.44085e+07	2.51448e+07	1.9153e+07	5.40018e+07	2.48244e+07	2.23017e+07	3.47372e+07	3.62296e+07	4.03097e+07	3.4524e+07	5.0522e+07	1.92144e+07	3.5648e+07	4.0693e+07	3.45531e+07	2.85751e+07
L-Kynurenine	C10 H12 N2 O3	Positive	5.79575e+07	2.27628e+07	2.58212e+07	2.58787e+07	3.32228e+07	1.73628e+07	2.65619e+07	2.2477e+07	1.96602e+07	1.57145e+07	4.26673e+07	1.65338e+07	1.74632e+07	1.23056e+07	2.95388e+07	5.4741e+07	2.94571e+07	4.28211e+07	1.5071e+07	2.92646e+07	2.65804e+07	2.5961e+07	1.68113e+07	1.78172e+07	2.03027e+07	1.30567e+07	2.02004e+07	1.57522e+07	2.01176e+07	3.71224e+07	2.34939e+07	2.27481e+07	2.62319e+07	4.93667e+07	4.37343e+07	3.73437e+07	2.10182e+07	2.20995e+07	2.23695e+07	2.94161e+07	4.35832e+07	2.69269e+07	2.45409e+07	1.84383e+07	2.63041e+07	4.9666e+07	1.88155e+07
Linolenelaidic acid	C18 H30 O2	Positive	2.17192e+06	437001	534019	3.18454e+06	2.43137e+06	562607	193460	1.09361e+06	689141	2.39538e+06	495928	5.49144e+06	817133	2.39969e+06	539266	4.02117e+06	509042	2.83135e+06	642502	4.44595e+06	3.16094e+06	764036	523040	314584	866189	960493	1.54298e+06	4.45606e+06	933061	470059	1.11046e+06	478814	422317	700276	450971	1.59998e+06	4.49016e+06	3.34509e+06	249601	374604	2.72667e+06	5.26778e+06	385191	982791	333743	7.51753e+06	309503
Linoleamide	C18 H33 N O	Positive	202912	316777	744707	166946	147822	192980	394721	143164	191440	169150	417994	67149.7	204332	58802.2	144194	101882	627228	112319	275314	433542	228181	390036	98797.2	106084	525803	64076.4	386567	253974	220217	163297	149440	178307	365351	304039	258700	277434	194795	206196	201211	504568	203247	570728	101062	727460	174160	143198	129763
L-Glutamic acid	C5 H9 N O4	Positive	2.90881e+07	8.07648e+07	4.45436e+07	7.74161e+07	4.68616e+07	1.41209e+07	4.90804e+07	7.09189e+07	5.00423e+07	9.71288e+07	4.62491e+07	3.84878e+07	2.13161e+07	1.96391e+07	2.36941e+07	2.80387e+07	1.23752e+08	2.35898e+07	3.08034e+07	3.11845e+07	4.04688e+07	1.06347e+08	1.04292e+08	5.98038e+07	5.58577e+07	6.02252e+07	7.42167e+07	2.18268e+07	1.51549e+07	2.15803e+07	1.32532e+07	8.35423e+07	1.39476e+07	5.87773e+07	5.3259e+07	6.4354e+07	1.22131e+07	2.59001e+07	2.39213e+07	6.10669e+07	1.63298e+07	2.83036e+07	4.55458e+07	1.7466e+07	1.68158e+07	3.33598e+07	1.51849e+07
Leu-Val	C11 H22 N2 O3	Positive	7.94591e+06	7.40282e+06	6.2198e+06	6.98047e+06	5.58106e+06	2.2813e+06	7.01873e+06	6.71011e+06	4.17094e+06	5.23921e+06	1.40368e+07	4.68905e+06	7.06096e+06	1.03411e+07	1.30962e+07	7.52653e+06	8.83062e+06	2.44228e+06	4.95806e+06	5.50108e+06	6.41367e+06	4.12338e+06	1.0932e+07	8.05755e+06	6.87974e+06	7.03369e+06	6.41587e+06	3.50381e+06	3.60596e+06	9.9103e+06	8.33591e+06	1.71891e+07	2.12354e+07	8.65918e+06	1.15634e+07	1.94453e+07	1.22715e+07	1.1525e+07	1.31544e+07	1.42422e+07	9.28441e+06	5.08279e+06	4.64819e+06	7.91671e+06	5.09244e+06	2.79905e+06	4.46444e+06
Leucyltryptophan	C17 H23 N3 O3	Positive	812485	844479	1.65051e+06	825859	1.1198e+06	1.14545e+06	1.15146e+06	1.24588e+06	974252	1.37334e+06	1.0379e+06	931142	808750	729175	650363	1.21627e+06	1.2757e+06	559492	968843	888619	830327	1.36457e+06	987017	504483	690704	857895	832091	1.11647e+06	628765	1.08755e+06	1.59985e+06	1.07547e+06	1.32953e+06	1.6436e+06	876780	1.20982e+06	1.60335e+06	1.42172e+06	1.68017e+06	1.2157e+06	986628	1.20403e+06	1.59203e+06	1.1456e+06	1.44623e+06	1.1866e+06	1.38946e+06
L-coprine	C8 H14 N2 O4	Positive	4.0053e+06	2.18764e+06	6.89828e+06	1.77102e+06	3.58465e+06	5.37344e+06	580640	468222	7.31911e+06	1.48232e+07	3.69796e+06	3.14858e+06	3.61746e+06	1.1835e+06	1.16414e+06	3.14694e+06	1.96854e+06	6.21533e+06	1.3486e+07	2.17837e+06	1.53016e+06	3.50598e+06	4.42581e+06	8.00619e+06	3.10819e+06	2.48396e+06	5.1333e+06	6.09699e+06	4.6103e+06	772515	2.32513e+06	3.87987e+06	3.85695e+06	816276	1.53434e+06	5.5899e+06	9.30176e+06	5.2047e+06	1.95787e+06	2.2675e+06	1.92353e+06	338994	2.52575e+06	2.11553e+06	584155	1.78952e+06	6.11871e+06
Lauramide	C12 H25 N O	Positive	364886	339628	259890	259166	301066	274256	332912	353199	423750	292085	307083	264378	305363	280823	266890	425345	326329	310345	224963	330030	273353	315372	370791	380899	691660	641106	565578	253389	334452	416312	373910	317117	325716	769924	313274	316190	424601	419656	375714	580876	319293	490057	795966	325519	314933	379358	337409
L-alpha-lysophosphatidylcholine	C22 H46 N O7 P	Positive	1.46024e+08	2.12008e+08	2.12437e+08	4.17373e+08	2.38577e+08	1.02374e+08	3.35122e+08	2.83938e+08	1.76698e+08	1.82656e+08	3.32101e+08	1.21405e+08	2.66816e+08	1.93911e+08	5.07442e+08	4.03852e+08	3.66925e+08	1.97103e+08	2.73747e+08	3.53078e+08	8.28456e+07	3.25824e+08	2.95453e+08	2.21142e+08	2.436e+08	9.34929e+07	1.82569e+08	1.40081e+08	1.40193e+08	2.85824e+08	2.48458e+08	2.36084e+08	4.58773e+08	4.19795e+08	1.37744e+08	2.50108e+08	2.51704e+08	1.30134e+08	1.30383e+08	4.37752e+08	2.74822e+08	3.57478e+08	2.29484e+08	3.33839e+08	3.19089e+08	3.4872e+08	1.04217e+08
L-(+)-ERGOTHIONEINE	C9 H15 N3 O2 S	Positive	1.37402e+06	2.6811e+06	1.98686e+06	364967	3.34723e+06	3.34178e+06	4.31054e+06	2.37112e+06	2.11499e+06	1.82211e+06	3.35047e+06	2.00491e+06	2.01744e+06	2.79172e+06	1.30761e+06	1.76716e+06	7.67073e+06	1.93193e+06	3.58247e+06	2.62339e+06	2.11259e+06	3.04587e+06	3.36391e+06	1.16065e+07	6.73585e+06	2.50237e+06	3.58605e+06	1.67875e+06	3.85188e+06	3.52861e+06	5.73933e+06	4.01129e+06	2.48009e+06	2.91198e+06	6.79614e+06	746513	2.75108e+06	701845	3.46222e+06	2.83797e+06	1.15662e+06	7.8087e+06	1.81139e+06	5.09915e+06	6.49942e+06	2.71291e+06	2.46744e+06
L-(+)-Alanine	C3 H7 N O2	Positive	3.93319e+07	3.53445e+07	4.59885e+07	4.54985e+07	6.04137e+07	1.57063e+07	3.65836e+07	2.40646e+07	1.74556e+07	4.26762e+07	2.91553e+07	2.85958e+07	5.12001e+07	2.60865e+07	4.66635e+07	8.69556e+07	5.49211e+07	2.04695e+07	3.62109e+07	6.82944e+07	1.97842e+07	3.99885e+07	3.76462e+07	3.9144e+07	2.14684e+07	1.46299e+07	4.75191e+07	2.39824e+07	1.93515e+07	3.42989e+07	2.75165e+07	3.34543e+07	3.20081e+07	2.19752e+07	8.10267e+07	2.016e+07	3.55839e+07	3.76522e+07	1.85731e+07	3.36085e+07	2.48893e+07	5.49153e+07	2.80143e+07	2.70105e+07	5.50675e+07	3.58521e+07	3.03525e+07
L-(-)-Methionine	C5 H11 N O2 S	Positive	6.18727e+07	8.03899e+07	4.43082e+07	7.74161e+07	4.68616e+07	4.88702e+07	5.08038e+07	7.08976e+07	5.00423e+07	7.39054e+07	4.69373e+07	4.71865e+07	5.72796e+07	7.24863e+07	6.46835e+07	5.12257e+07	1.23752e+08	4.33701e+07	1.07471e+08	5.0241e+07	4.01985e+07	1.06703e+08	7.13884e+07	6.21946e+07	5.69589e+07	6.00896e+07	7.42167e+07	3.45822e+07	5.33423e+07	6.11991e+07	4.9321e+07	8.10492e+07	9.41769e+07	5.86799e+07	7.08382e+07	6.64218e+07	6.3605e+07	5.32915e+07	9.14018e+07	6.31818e+07	4.85233e+07	5.89312e+07	4.92969e+07	6.96467e+07	9.43711e+07	5.31998e+07	6.2081e+07
L(-)-Carnitine	C7 H15 N O3	Positive	1.8896e+09	1.29058e+09	2.19154e+09	2.61862e+09	2.18355e+09	1.67701e+09	2.16794e+09	1.45345e+09	1.11858e+09	2.30189e+09	2.18401e+09	9.07016e+08	1.23268e+09	1.25793e+09	2.43883e+09	2.17326e+09	2.13787e+09	1.77509e+09	2.71194e+09	3.15224e+09	1.85952e+09	2.75636e+09	2.08207e+09	2.19193e+09	2.75378e+09	2.30278e+09	2.41669e+09	2.4129e+09	2.88626e+09	1.53916e+09	2.16391e+09	2.84475e+09	1.31743e+09	1.96322e+09	2.91361e+09	1.31163e+09	2.52421e+09	6.87006e+08	2.34434e+09	2.91652e+09	2.32789e+09	2.61601e+09	1.59895e+09	1.49492e+09	1.63972e+09	1.67623e+09	1.64103e+09
Kynurenic acid	C10 H7 N O3	Positive	4.09585e+06	8.41282e+06	4.34991e+06	2.96985e+06	3.91479e+06	1.90122e+06	2.35316e+06	7.08806e+06	2.4735e+06	2.75879e+06	4.12653e+06	1.21371e+06	3.95977e+06	1.39473e+06	7.18518e+06	3.29874e+06	1.11088e+07	5.53089e+06	3.68465e+06	4.7045e+06	4.02274e+06	4.72015e+06	3.88603e+06	2.4066e+06	7.17468e+06	2.54541e+06	3.21549e+06	3.71083e+06	2.92897e+06	9.43943e+06	6.86812e+06	2.15329e+06	3.57453e+06	3.22705e+06	4.3763e+06	2.74056e+06	3.68434e+06	1.96405e+06	5.15527e+06	8.31096e+06	3.03135e+06	3.31779e+06	1.75411e+06	1.89132e+06	3.9989e+06	7.50441e+06	3.67572e+06
Istamycin C1	C19 H37 N5 O6	Positive	1.04165e+06	1.01314e+06	919963	629046	348079	940909	2.02806e+06	1.17082e+06	1.18034e+06	401784	1.28377e+06	575428	693620	472219	447062	1.2493e+06	735129	525466	865940	584517	762886	467819	938844	3.2269e+06	677248	2.05941e+06	787546	688763	1.11244e+06	887967	224941	683974	700376	1.08385e+06	388625	1.36682e+06	649925	951913	2.05674e+06	1.00761e+06	684890	474504	957619	939062	886458	1.35215e+06	672984
Isoquinoline	C9 H7 N	Positive	2.77131e+07	2.41601e+07	2.99855e+07	4.63625e+07	3.7996e+07	2.26786e+07	2.87262e+07	3.28504e+07	3.8281e+07	2.56776e+07	2.92524e+07	1.69192e+07	3.56054e+07	2.25257e+07	4.99383e+07	3.70816e+07	4.2408e+07	2.00472e+07	3.69204e+07	3.45111e+07	3.20569e+07	3.66152e+07	2.61682e+07	2.26663e+07	2.92759e+07	2.01477e+07	3.01162e+07	3.6184e+07	2.82654e+07	2.90767e+07	2.47751e+07	2.60033e+07	3.16271e+07	3.03967e+07	4.07509e+07	2.93164e+07	3.93458e+07	1.5991e+07	3.50877e+07	3.48239e+07	3.19617e+07	3.67224e+07	2.28962e+07	2.0415e+07	2.58159e+07	2.75975e+07	2.21832e+07
Indole-3-acetic acid	C10 H9 N O2	Positive	3.05783e+07	1.7451e+07	1.8257e+07	1.88964e+07	2.51118e+07	2.74319e+07	1.37255e+07	1.46294e+07	1.64974e+07	1.2479e+07	1.28679e+07	5.54819e+06	1.36447e+07	1.97478e+07	2.48569e+07	3.33135e+07	2.1186e+07	2.29849e+07	2.29045e+07	8.44959e+07	2.35119e+07	4.04491e+07	1.9047e+07	1.15702e+07	1.54796e+07	2.82623e+07	1.31966e+07	1.75138e+07	4.67069e+07	4.56684e+07	1.57599e+07	1.7203e+07	2.09514e+07	1.87819e+07	2.0265e+07	1.82397e+07	1.89429e+07	3.61166e+07	3.1894e+07	2.17537e+07	1.17994e+07	1.23962e+07	1.43876e+07	1.5505e+07	2.43676e+07	2.15725e+07	2.08223e+07
Indole	C8 H7 N	Positive	1.60165e+07	6.72573e+06	1.96495e+07	7.71578e+06	1.03063e+07	3.59449e+06	5.82494e+06	5.79693e+06	1.59246e+07	2.32923e+06	6.22094e+06	6.00244e+06	8.39167e+06	8.48735e+06	5.36883e+06	3.87855e+06	6.93129e+06	4.49183e+06	5.32063e+06	1.23561e+07	1.83471e+07	1.58741e+07	1.37743e+07	4.58441e+06	7.60773e+06	2.27094e+06	1.82447e+07	5.48728e+06	6.47243e+06	3.7113e+06	7.37785e+06	5.45263e+06	1.05795e+07	1.02536e+07	2.34706e+07	1.62164e+07	2.18831e+07	1.94701e+07	1.88812e+07	7.65815e+06	8.22043e+06	5.92187e+06	1.72806e+07	1.37145e+07	1.7809e+07	1.57287e+07	1.25067e+07
Indane	C9 H10	Positive	2.30277e+06	1.74061e+06	2.25825e+06	2.30371e+06	2.49793e+06	2.17328e+06	2.27066e+06	1.98333e+06	2.33729e+06	2.65978e+06	192547	2.51042e+06	2.47395e+06	1.8384e+06	2.21595e+06	2.10167e+06	378420	1.61009e+06	2.62219e+06	2.22318e+06	2.02916e+06	1.85993e+06	1.89737e+06	1.79098e+06	388028	2.2408e+06	2.56817e+06	767542	2.01056e+06	2.24547e+06	2.02224e+06	1.72733e+06	1.79752e+06	2.21747e+06	2.04428e+06	2.06795e+06	1.99656e+06	1.88961e+06	275015	2.19301e+06	1.73771e+06	3.10482e+06	2.33297e+06	1.72608e+06	2.05597e+06	1.60853e+06	1.97933e+06
Indan-1-one 1-(4,5-dihydro-1H-imidazol-2-yl)hydrazone	C12 H14 N4	Positive	1.62773e+07	1.55407e+07	1.16348e+07	8.88613e+06	1.03264e+07	8.68983e+06	1.00775e+07	1.10489e+07	9.80551e+06	6.61768e+06	9.45513e+06	7.34604e+06	6.2567e+06	1.18282e+07	3.42731e+07	2.14287e+07	2.82172e+07	2.94829e+07	2.7112e+07	4.05723e+07	7.92096e+06	2.79951e+06	3.19853e+06	2.48285e+06	6.064e+06	5.3107e+06	4.0256e+06	3.58114e+06	4.52659e+06	2.01313e+06	3.53061e+06	3.49836e+06	2.87109e+06	5.31908e+06	3.37504e+06	4.00058e+06	2.24655e+06	5.12249e+06	1.30397e+07	5.36722e+06	2.65726e+06	2.09309e+06	3.26228e+06	2.7086e+06	4.47251e+06	4.41356e+06	3.55596e+06
Imiprothrin	C17 H22 N2 O4	Positive	761055	706848	814285	793826	1.81113e+06	722274	821393	1.73488e+06	761777	573521	1.10089e+06	482860	692532	652425	1.81637e+06	1.51122e+06	1.3887e+06	581706	666038	690023	849867	1.90087e+06	701921	853447	762401	2.30528e+06	669887	684780	1.10947e+06	892886	691273	1.72679e+06	828237	1.20915e+06	923859	859286	830944	714521	848427	2.26641e+06	668828	653044	1.10051e+06	824928	728671	763075	647062
Imazapyr	C13 H15 N3 O3	Positive	3.93025e+06	2.50445e+06	3.49969e+06	3.0382e+06	4.43427e+06	2.14284e+06	1.97057e+06	3.54742e+06	1.8663e+06	1.49173e+06	5.68714e+06	1.47858e+06	2.88407e+06	3.54258e+06	3.63063e+06	2.71372e+06	3.54364e+06	307016	1.8606e+06	3.23641e+06	3.54949e+06	2.27061e+06	2.2796e+06	3.60949e+06	2.1082e+06	1.99804e+06	3.38302e+06	2.98371e+06	1.24155e+06	3.37746e+06	2.91918e+06	3.14561e+06	4.18786e+06	2.18085e+06	2.2621e+06	3.30613e+06	3.23034e+06	3.56553e+06	1.60321e+06	2.17895e+06	2.09994e+06	2.25123e+06	2.72998e+06	2.47373e+06	2.33844e+06	863347	2.06067e+06
Idebenone	C19 H30 O5	Positive	3.21727e+06	2.91821e+06	4.09389e+06	3.84253e+06	3.4015e+06	2.9709e+06	3.47886e+06	3.78284e+06	2.97557e+06	1.87122e+06	2.48893e+06	2.3273e+06	3.72059e+06	1.03183e+07	4.5686e+06	3.39911e+06	3.51577e+06	2.29144e+06	2.31936e+06	1.48919e+06	1.82036e+06	3.25988e+06	1.84467e+06	1.4746e+06	1.96166e+06	991211	2.08105e+06	1.87004e+06	2.26077e+06	2.66607e+06	1.54254e+06	2.21978e+06	2.13114e+06	2.91484e+06	4.02667e+06	1.27875e+06	2.43009e+06	3.04008e+06	2.24597e+06	2.64687e+06	2.58268e+06	3.32693e+06	2.60816e+06	2.58428e+06	3.14701e+06	3.74499e+06	3.19119e+06
Hypoxanthine	C5 H4 N4 O	Positive	1.22842e+08	1.15677e+08	6.21822e+07	1.13088e+08	7.96773e+07	1.5583e+08	2.11721e+08	1.63756e+08	1.07487e+08	6.32675e+07	1.7833e+08	1.19423e+08	7.01646e+07	3.53747e+08	1.20711e+08	1.08934e+08	1.45185e+08	1.75731e+08	4.88983e+08	4.38344e+07	3.66289e+07	1.07315e+08	8.60207e+07	1.13856e+08	9.90228e+07	9.41131e+07	8.68731e+07	4.72328e+07	1.35666e+08	2.6238e+08	8.67076e+07	1.98149e+08	3.66567e+08	2.4342e+08	1.4765e+08	1.50434e+08	1.06662e+08	2.32461e+08	3.08142e+08	2.16586e+08	2.15912e+08	8.67794e+07	6.98629e+07	2.0511e+08	1.09584e+08	9.29053e+07	1.12174e+08
Hydroxyamphetamine	C9 H13 N O	Positive	5.11929e+07	2.83205e+07	4.64161e+07	3.8093e+07	2.21297e+07	2.88421e+07	3.25725e+07	3.5012e+07	3.50946e+07	2.25532e+07	3.3122e+07	2.53476e+07	3.64141e+07	2.28738e+07	3.30248e+07	4.31691e+07	3.54432e+07	2.45494e+07	3.15829e+07	2.7072e+07	2.33241e+07	3.0106e+07	2.86765e+07	2.36808e+07	2.6521e+07	1.87121e+07	3.60159e+07	2.97563e+07	2.05713e+07	2.99425e+07	1.96623e+07	2.15737e+07	3.33438e+07	2.60122e+07	3.77742e+07	3.04953e+07	3.41102e+07	1.73175e+07	2.25851e+07	2.48506e+07	2.13607e+07	2.13476e+07	2.4021e+07	3.12029e+07	2.26704e+07	2.82266e+07	2.50369e+07
Hydrolyzed Fumonisin B1	C22 H47 N O5	Positive	1.18718e+06	581903	649370	3.7818e+06	1.46676e+06	7.4188e+06	1.36304e+07	1.38463e+06	2.68661e+06	2.58915e+06	1.40726e+07	1.97418e+07	1.40427e+07	2.15929e+07	8.85677e+06	1.30646e+07	1.34719e+07	1.77756e+07	659388	1.67374e+07	1.12021e+06	631223	1.09742e+07	9.2497e+06	3.18466e+07	1.54466e+07	3.17308e+07	1.44126e+07	8.04924e+06	7.82888e+06	9.67527e+06	2.67367e+07	1.60206e+07	2.69057e+07	7.02516e+06	5.14814e+06	3.10068e+06	2.09794e+07	7.42314e+06	2.25748e+06	7.76951e+06	6.67146e+06	1.70637e+07	2.47835e+07	1.60439e+07	1.79713e+07	1.39667e+07
Hydrocortisone	C21 H30 O5	Positive	3.16518e+07	2.25545e+07	4.24166e+07	4.62599e+07	2.50096e+07	8.71845e+06	4.07414e+07	1.64e+07	2.41556e+07	2.09444e+07	2.93848e+07	3.41477e+07	1.96153e+07	2.67488e+06	3.40699e+07	2.01626e+06	3.21974e+07	2.51273e+07	2.77543e+07	2.83791e+07	9.36077e+06	2.9826e+07	2.9653e+07	1.22982e+07	7.72105e+06	6.06577e+06	2.21104e+07	1.22487e+06	1.99424e+07	4.92361e+07	1.85765e+07	2.97177e+07	4.43911e+07	1.3046e+07	3.89135e+07	2.68837e+07	3.00672e+07	5.83118e+07	2.94392e+06	3.59177e+07	2.69082e+07	2.69052e+07	2.09433e+07	1.9927e+07	3.24905e+07	2.12365e+07	4.87541e+07
Hordenine	C10 H15 N O	Positive	3.02241e+06	2.46527e+06	4.27055e+06	3.26017e+06	3.13496e+06	2.56468e+06	2.98197e+06	3.68604e+06	2.99777e+06	1.89644e+06	2.65384e+06	1.56457e+06	2.30743e+06	2.2551e+06	3.53337e+06	2.7271e+06	3.15863e+06	2.02646e+06	2.10622e+06	2.14601e+06	2.14098e+06	3.04467e+06	2.71106e+06	2.13861e+06	2.45776e+06	2.18656e+06	2.33603e+06	3.13952e+06	1.86325e+06	2.89499e+06	1.8097e+06	2.43653e+06	3.2084e+06	2.59336e+06	3.4228e+06	2.44857e+06	2.60276e+06	2.45114e+06	2.51554e+06	2.2798e+06	2.27217e+06	1.58198e+06	2.48341e+06	3.05612e+06	2.38885e+06	2.61079e+06	2.26606e+06
His-Trp	C17 H19 N5 O3	Positive	4.78046e+06	4.04203e+06	4.31544e+06	2.53384e+06	3.16041e+06	3.43356e+06	3.13304e+06	5.30999e+06	2.64992e+06	3.11953e+06	4.32147e+06	1.84662e+06	3.35611e+06	2.41424e+06	3.30785e+06	5.57065e+06	3.67442e+06	1.9186e+06	3.13508e+06	5.03803e+06	3.28204e+06	2.30632e+06	354475	412152	489447	448440	425329	572527	161575	506010	438200	1.49835e+06	1.17588e+06	741535	879105	1.40624e+06	1.18314e+06	1.46108e+06	771352	1.24058e+06	652154	468826	571157	664596	715108	1.92642e+06	749720
Hexylbenzene	C12 H18	Positive	464581	514609	673018	2.90184e+06	1.35819e+06	2.70302e+06	432176	253031	287488	748908	567406	876427	1.0567e+06	900529	3.16167e+06	753911	828638	126977	759732	1.31793e+06	2.33046e+06	228548	1.65336e+06	650026	217411	726920	715030	273993	306313	1.0948e+06	505750	663137	930434	329649	1.14393e+06	163849	434481	2.30697e+06	779809	1.97667e+06	884857	849491	1.52655e+06	1.33739e+06	732085	710221	914984
Hexanoylcarnitine	C13 H25 N O4	Positive	1.12046e+07	7.89648e+06	1.06802e+07	1.04239e+07	1.16297e+07	8.00136e+06	4.07268e+06	9.168e+06	5.17792e+06	5.25227e+06	5.95399e+06	3.68134e+06	3.5631e+06	9.11311e+06	1.48503e+07	1.32539e+07	1.12248e+07	8.60554e+06	5.27195e+06	6.81783e+06	7.39261e+06	1.25651e+07	4.19422e+06	6.23235e+06	1.05096e+07	1.05559e+07	1.21756e+07	5.59165e+06	7.86604e+06	1.8172e+07	3.48153e+06	5.76881e+06	5.83229e+06	4.56394e+06	1.76798e+07	6.9112e+06	1.52494e+07	1.03707e+07	8.34064e+06	7.23049e+06	6.94344e+06	9.46147e+06	2.2599e+06	5.87469e+06	4.56023e+06	6.73306e+06	2.15637e+07
Hexadecanamide	C16 H33 N O	Positive	2.8521e+06	170161	376668	3.28271e+06	3.8468e+06	3.07208e+06	702341	141306	146449	330347	848675	917515	805791	1.15024e+06	3.45713e+06	881389	781606	1.0879e+06	2.78188e+06	1.02615e+06	501293	2.82284e+06	805145	763169	1.42489e+06	3.01168e+06	1.96722e+06	1.03097e+06	3.38194e+06	271627	788783	1.44878e+06	946262	1.35161e+06	2.68113e+06	237539	547782	920360	471376	2.71278e+06	2.70578e+06	1.03384e+06	683667	1.65274e+06	1.12484e+06	903055	1.03616e+06
Hecogenin	C27 H42 O4	Positive	2.13474e+07	2.96538e+07	2.95071e+07	3.48894e+07	2.46055e+07	1.7499e+07	4.21763e+07	4.15511e+07	3.54517e+07	2.13465e+07	3.15451e+07	8.86247e+06	1.90051e+07	2.01113e+07	2.13071e+07	4.26063e+07	3.90982e+07	2.04809e+07	3.08779e+07	3.01221e+07	3.92149e+07	4.13644e+07	1.26844e+07	1.2531e+07	2.67653e+07	1.97307e+07	1.65438e+07	1.61416e+07	2.49171e+07	2.98679e+07	2.47384e+07	3.05096e+07	1.83201e+07	1.91562e+07	4.06862e+07	1.26911e+07	3.1369e+07	1.64243e+07	3.24252e+07	2.00685e+07	1.86065e+07	2.2125e+07	1.75861e+07	1.79376e+07	1.62272e+07	1.89613e+07	1.90786e+07
Guanidinosuccinic acid	C5 H9 N3 O4	Positive	1.09663e+08	9.5952e+07	1.16985e+08	8.53461e+07	7.24235e+07	8.43572e+07	9.31922e+07	1.23624e+08	1.067e+08	5.09854e+07	9.25618e+07	1.06717e+07	3.25825e+07	6.92879e+07	8.01323e+07	1.07841e+08	1.12926e+08	4.20416e+07	8.6827e+07	8.16525e+07	9.8108e+07	9.54549e+07	6.83022e+07	7.68456e+07	1.07234e+08	9.32759e+07	6.56704e+07	5.92797e+07	7.39868e+07	1.12635e+08	8.61924e+07	8.82321e+07	5.31932e+07	1.24512e+08	1.50281e+08	8.35125e+07	1.58878e+08	3.6471e+07	1.15354e+08	1.1908e+08	5.79848e+07	2.66087e+07	7.23465e+07	9.4429e+07	7.51604e+07	1.08898e+08	8.6549e+07
Gly-Phe	C11 H14 N2 O3	Positive	3.45215e+07	1.45966e+07	1.70419e+07	1.95648e+07	1.75563e+07	1.79505e+07	9.91103e+06	4.37228e+06	8.25196e+06	9.99702e+06	2.23409e+07	2.38672e+07	1.67838e+07	2.14187e+07	1.43526e+07	1.33079e+07	2.40643e+07	6.34079e+06	1.36373e+07	1.99406e+07	1.88846e+07	1.68591e+07	1.73494e+07	4.3429e+07	1.666e+07	2.86223e+07	2.4584e+07	2.85089e+07	1.87135e+07	7.01602e+07	2.98697e+07	4.25279e+07	5.02083e+07	2.34966e+07	3.07299e+07	4.3294e+07	2.18372e+07	6.57948e+07	1.67765e+07	1.37433e+07	3.38814e+07	2.16605e+07	1.9049e+07	5.46746e+07	1.97609e+07	9.68482e+06	2.41084e+07
Glycocholic acid hydrate	C26 H43 N O6	Positive	1.07802e+07	6.60723e+06	7.87923e+07	7.93924e+07	2.30694e+07	1.47649e+06	6.40044e+07	1.47318e+07	2.99938e+07	4.18113e+07	1.44011e+07	6.77144e+06	7.70411e+06	2.74224e+07	3.91756e+07	1.7728e+07	9.19943e+06	7.54416e+06	1.79091e+08	1.04578e+07	1.49037e+07	2.45754e+07	1.47529e+07	1.84696e+07	9.59146e+06	2.07911e+06	1.59216e+06	5.91749e+06	9.06032e+06	1.18749e+07	7.90894e+06	3.36661e+07	2.19393e+07	1.52484e+07	6.77446e+07	1.99561e+07	9.87411e+06	3.65973e+06	1.41616e+07	5.1248e+07	2.65267e+06	886928	3.01399e+06	6.84215e+06	2.28062e+07	2.73167e+07	8.12388e+07
Glycidyl Stearate	C21 H40 O3	Positive	358260	79546.3	385781	550860	298160	218483	365551	59029.3	104144	199101	216787	334791	533782	447457	145465	346972	164657	686078	359034	362592	181847	251003	176152	172323	116177	122679	1.05152e+06	320900	177863	118945	505557	91736.1	176718	81379.9	171119	65204.7	429138	206266	184264	124393	545596	480185	110550	148857	120484	101737	94150.5
Glycerophospho-N-palmitoyl ethanolamine	C21 H44 N O7 P	Positive	1.64633e+08	1.36914e+08	1.05645e+08	2.14907e+08	1.55441e+08	1.83104e+08	1.68945e+08	1.41163e+08	1.58839e+08	1.4673e+08	2.10377e+08	2.46488e+08	9.93775e+07	1.72731e+08	1.4719e+08	1.58657e+08	1.87794e+08	1.03742e+08	8.43909e+07	1.24816e+08	6.34848e+07	1.1291e+08	1.49217e+08	1.67323e+08	1.57668e+08	1.08029e+08	1.40658e+08	8.47827e+07	1.61231e+08	1.87114e+08	1.20676e+08	1.64713e+08	2.24401e+08	2.68669e+08	1.16252e+08	1.73197e+08	1.10577e+08	9.31082e+07	1.60929e+08	2.39865e+08	2.11607e+08	1.72835e+08	1.6943e+08	2.81112e+08	1.42868e+08	2.46964e+08	1.56568e+08
Glycerophosphocholine	C8 H20 N O6 P	Positive	1.0204e+07	3.35711e+06	1.18366e+07	6.45266e+06	5.88361e+06	3.7535e+06	4.64402e+06	2.46632e+06	8.97026e+06	6.98518e+06	5.86809e+06	7.51924e+06	5.42698e+06	2.73306e+06	7.76906e+06	8.70893e+06	5.40124e+06	3.03126e+06	6.15028e+06	7.88982e+06	1.62059e+06	5.01948e+06	3.27985e+06	7.24798e+06	3.66091e+06	4.34715e+06	6.95017e+06	1.33017e+07	5.33606e+06	5.75058e+06	3.79718e+06	4.24851e+06	7.35434e+06	7.77219e+06	4.92038e+06	1.03687e+07	4.4865e+07	2.94671e+06	7.33913e+06	1.02497e+07	5.55672e+06	7.216e+06	4.63663e+06	7.43621e+06	2.92215e+06	1.00435e+07	6.36544e+06
Ginkgoic acid	C22 H34 O3	Positive	3.41148e+06	2.01192e+06	2.17006e+06	2.99935e+06	1.43614e+06	1.99933e+06	1.64044e+06	1.15126e+06	2.64817e+06	1.76212e+06	2.84681e+06	804970	1.80346e+06	1.6145e+06	1.54628e+06	1.34736e+06	2.5838e+06	4.56285e+06	2.82423e+06	2.10778e+06	1.28431e+06	4.268e+06	1.09099e+06	1.64673e+06	1.40452e+06	1.34385e+06	1.63956e+06	1.47519e+06	1.36896e+06	2.82635e+06	1.90946e+06	2.20721e+06	1.42393e+06	1.30187e+06	4.78913e+06	2.25e+06	2.02715e+06	1.76906e+06	2.64716e+06	2.56255e+06	1.58529e+06	1.4492e+06	1.25779e+06	1.38653e+06	922823	2.04796e+06	1.57117e+06
Geranyl glucoside	C16 H28 O6	Positive	6.84399e+07	5.2492e+07	6.34164e+07	4.24838e+07	5.11949e+07	6.88855e+07	5.81897e+07	8.37216e+07	5.60465e+07	3.1414e+07	5.83547e+07	4.93894e+07	6.74318e+07	1.49805e+08	8.8202e+07	6.4223e+07	1.00829e+08	5.85835e+07	2.00302e+07	2.25819e+07	1.90609e+07	4.7635e+07	2.31119e+07	1.96208e+07	2.4763e+07	1.04784e+07	1.67797e+07	2.65621e+07	1.87725e+07	3.81337e+07	3.90968e+07	5.12614e+07	6.08827e+07	4.88961e+07	6.82739e+07	3.90773e+07	7.23567e+07	3.46663e+07	4.86115e+07	5.70537e+07	4.59029e+07	6.30165e+07	5.32531e+07	6.84717e+07	6.47274e+07	1.05077e+08	7.18865e+07
Gentian violet	C25 H29 N3	Positive	3.57405e+07	1.53976e+07	7.28968e+06	4.16642e+07	3.01193e+07	3.96651e+07	1.78162e+07	1.0829e+08	1.6691e+07	5.8235e+06	9.70708e+06	1.28643e+07	1.60627e+07	2.13105e+07	2.23727e+06	6.39478e+06	3.2211e+06	2.96428e+07	1.31532e+07	4.11919e+07	3.76862e+06	5.06313e+06	921795	1.99118e+07	1.16217e+06	1.524e+06	595544	686160	7.29975e+06	3.15963e+06	1.67389e+06	638214	740479	1.01242e+07	2.90642e+06	1.23853e+07	2.77638e+06	1.08818e+06	8.84805e+06	5.94587e+06	1.26363e+07	6.59148e+07	1.7317e+07	7.92617e+06	1.05699e+06	1.67187e+06	657243
gamma-Aminobutyric acid	C4 H9 N O2	Positive	2.44745e+07	2.72807e+07	2.25463e+07	3.32523e+07	2.23238e+07	2.47591e+07	2.2274e+07	1.57951e+07	1.80896e+07	2.485e+07	1.28267e+07	1.80365e+07	2.62835e+07	1.74289e+07	4.40506e+07	2.92549e+07	3.56324e+07	2.46396e+07	1.92978e+07	4.08656e+07	3.00986e+07	2.72568e+07	1.05658e+08	1.97156e+07	1.87654e+07	2.08586e+07	2.5716e+07	2.38643e+07	1.8279e+07	2.84704e+07	9.95403e+06	1.88472e+07	3.22224e+07	1.3422e+07	4.13232e+07	3.31353e+07	2.32233e+07	2.81375e+07	2.45363e+07	1.91591e+07	1.71589e+07	2.69396e+07	2.77803e+07	2.77561e+07	2.34628e+07	2.2205e+07	2.68783e+07
Gabexate	C16 H23 N3 O4	Positive	3.51547e+06	890365	4.4535e+06	1.3549e+06	812833	2.68185e+06	1.29725e+06	588255	3.55734e+06	536019	872960	342866	879854	873725	1.16066e+06	2.83079e+06	1.83104e+06	970083	302753	1.44485e+06	662743	1.96757e+06	525109	1.04942e+06	3.00817e+06	1.22362e+06	3.5367e+06	3.51486e+06	2.18831e+06	3.20748e+06	2.28684e+06	1.28312e+06	511870	1.4909e+06	2.28066e+06	3.05739e+06	6.89979e+06	385722	2.98382e+06	3.81992e+06	1.05641e+06	364631	1.73715e+06	1.17901e+06	998715	3.30506e+06	2.95606e+06
Gabapentin	C9 H17 N O2	Positive	1.31167e+09	1.07288e+09	1.30637e+09	1.23256e+09	1.16076e+09	8.23907e+08	9.5565e+08	1.15086e+09	9.99507e+08	7.59839e+08	8.67996e+08	6.36771e+08	9.66048e+08	7.10014e+08	1.31239e+09	1.22146e+09	1.11084e+09	6.45156e+08	8.74063e+08	8.32004e+08	1.05063e+09	8.89472e+08	1.05025e+09	9.53124e+08	9.2589e+08	8.07941e+08	9.81371e+08	9.50632e+08	8.16909e+08	1.34663e+09	9.40036e+08	1.15933e+09	1.31097e+09	1.00407e+09	1.49912e+09	8.74147e+08	1.22686e+09	1.03357e+09	9.80559e+08	9.04088e+08	6.97963e+08	8.87166e+08	9.43919e+08	1.23081e+09	1.09423e+09	1.06794e+09	8.90613e+08
Furazolidone	C8 H7 N3 O5	Positive	4.78018e+07	5.48835e+07	4.03649e+07	7.46251e+07	4.8088e+07	4.5296e+07	5.30633e+07	4.93033e+07	5.09739e+07	5.34676e+07	4.56517e+07	1.79929e+07	5.31725e+07	4.4818e+07	5.70534e+07	4.16418e+07	9.48543e+07	4.40619e+07	6.12056e+07	5.55563e+07	4.41374e+07	6.62105e+07	5.30995e+07	5.52755e+07	6.22797e+07	5.32733e+07	4.97382e+07	4.9295e+07	6.00116e+07	7.68641e+07	4.14253e+07	5.16067e+07	4.55762e+07	4.5374e+07	3.92738e+07	6.44133e+07	4.21351e+07	4.54494e+07	6.78588e+07	6.77909e+07	4.6136e+07	4.65792e+07	4.17722e+07	5.54206e+07	6.79175e+07	5.81951e+07	5.51131e+07
Fructoselysine	C12 H24 N2 O7	Positive	8.4031e+06	8.40893e+06	6.95521e+06	1.00208e+07	7.70509e+06	3.34161e+06	4.62614e+06	1.06038e+07	2.77598e+06	3.26799e+06	2.13439e+06	882976	3.52468e+06	4.89088e+06	1.79641e+07	6.23385e+06	9.01501e+06	2.92268e+06	5.41735e+06	1.91925e+07	1.00099e+07	1.47467e+07	8.00044e+06	1.02797e+07	7.87582e+06	7.98126e+06	4.88573e+06	4.40784e+06	1.01811e+07	2.8225e+07	7.0611e+06	9.57736e+06	8.83274e+06	6.22578e+06	1.69479e+07	2.75655e+06	6.57533e+06	5.24602e+06	1.12967e+07	7.94196e+06	9.37718e+06	7.87727e+06	7.60342e+06	8.30278e+06	1.29317e+07	7.50465e+06	3.2731e+06
Fesoterodine	C26 H37 N O3	Positive	981258	730566	9.60083e+06	1.03613e+07	3.7762e+06	198333	1.01911e+07	2.80258e+06	4.75709e+06	4.89149e+06	2.72032e+06	1.24843e+06	1.01317e+06	5.36324e+06	4.81456e+06	2.4536e+06	949636	842387	2.4407e+07	1.94968e+06	3.24764e+06	3.93909e+06	2.33869e+06	2.19257e+06	1.41862e+06	347533	332687	695860	1.62843e+06	1.61578e+06	1.09705e+06	4.07617e+06	3.16232e+06	2.60318e+06	8.57824e+06	3.45363e+06	1.44165e+06	932270	2.31696e+06	9.33272e+06	597713	278111	560903	782169	3.0352e+06	3.42056e+06	9.5837e+06
Fenclonine	C9 H10 Cl N O2	Positive	3.24448e+07	3.37911e+07	2.76773e+07	2.7366e+07	2.73282e+07	2.45831e+07	2.818e+07	2.5562e+07	2.75623e+07	2.85932e+07	3.15493e+07	2.91065e+07	2.67052e+07	1.63198e+07	2.74508e+07	2.68954e+07	2.8473e+07	2.04936e+07	2.32045e+07	2.96436e+07	2.68045e+07	1.46123e+07	2.8033e+07	2.9716e+07	2.78697e+07	2.55687e+07	3.13745e+07	2.84547e+07	2.28003e+07	2.841e+07	2.82934e+07	2.85169e+07	2.90164e+07	3.01908e+07	2.79338e+07	2.56467e+07	2.45233e+07	2.94349e+07	2.66397e+07	2.16933e+07	2.14411e+07	2.85954e+07	2.38267e+07	2.47646e+07	2.94718e+07	3.02405e+07	2.9828e+07
Fasoracetam	C10 H16 N2 O2	Positive	2.08124e+07	1.48114e+07	1.75052e+07	1.3081e+07	1.19047e+07	9.15712e+06	1.59166e+07	1.52014e+07	1.4378e+07	1.14413e+07	1.22631e+07	1.08127e+07	1.15433e+07	9.54466e+06	1.27995e+07	1.25157e+07	1.18664e+07	8.47688e+06	1.08159e+07	1.12052e+07	1.08624e+07	1.20829e+07	1.11379e+07	1.06484e+07	1.22657e+07	1.08337e+07	1.05088e+07	9.76129e+06	8.95725e+06	1.24816e+07	1.055e+07	1.11207e+07	1.26801e+07	1.26841e+07	1.78803e+07	1.27633e+07	1.49723e+07	1.14952e+07	1.26611e+07	1.14711e+07	1.08449e+07	8.53498e+06	8.81692e+06	1.32648e+07	1.22538e+07	1.30316e+07	1.18789e+07
Farnesylacetone	C18 H30 O	Positive	704096	111392	1.40695e+06	880217	444792	127682	102179	92592.9	167732	560427	202736	695437	258846	488645	218074	612820	432298	554554	695461	698385	194132	1.12706e+06	219874	253050	106795	181661	990960	770126	202079	111633	538611	84999.1	87849.1	245234	900717	226992	2.94852e+06	83328.1	311875	132309	648082	237914	195861	196526	126534	103134	343866
Eugenol	C10 H12 O2	Positive	860891	4.48045e+06	735050	850694	590274	62758.6	560893	607360	824727	5.23448e+06	3.73194e+06	791124	747327	3.62643e+06	5.64303e+06	5.47849e+06	4.4875e+06	3.36441e+06	932523	871433	1.90419e+06	3.55451e+06	4.86002e+06	5.3268e+06	86949	773680	863852	579286	674267	4.96963e+06	762798	4.84306e+06	4.6914e+06	507986	825498	589549	4.1532e+06	5.23795e+06	119627	59571.4	3.78806e+06	9.95164e+06	101046	5.02144e+06	231958	2.95473e+06	3.52151e+06
Ethylenediaminetetraacetic acid (EDTA)	C10 H16 N2 O8	Positive	7.0767e+06	1.49826e+06	2.00592e+06	3.29931e+06	1.23593e+06	6.24362e+06	4.62243e+06	3.64176e+06	7.27896e+06	2.5184e+06	8.28076e+06	5.54544e+06	1.87509e+06	2.3702e+06	2.19776e+06	586106	2.85996e+06	1.89957e+06	1.974e+06	1.99879e+06	3.20362e+06	1.1363e+06	873986	930601	6.09877e+06	1.05994e+06	2.18039e+06	3.03369e+06	6.95731e+06	891328	3.78111e+06	3.43234e+06	2.3846e+06	1.43996e+07	4.27517e+06	6.05876e+06	5.73822e+06	2.41117e+06	2.91379e+06	1.63631e+07	865846	5.88536e+06	5.5034e+06	2.89572e+06	5.99062e+06	5.17321e+06	2.32556e+06
Ethyl docosahexaenoate	C24 H36 O2	Positive	683796	1.5176e+06	769942	565899	272250	2.82399e+06	2.11101e+06	151033	311649	2.07282e+06	789436	247298	219460	351640	914570	3.75894e+06	1.21481e+06	1.24009e+06	393318	2.73676e+06	299087	449106	631629	3.16846e+06	382107	5.12169e+06	428142	1.03196e+06	1.85209e+06	276745	1.40515e+06	3.30663e+06	1.07053e+06	738037	1.2348e+06	755530	1.90049e+06	7.72465e+06	669525	3.47722e+06	2.62214e+06	4.36523e+06	507851	914912	2.54131e+06	4.0725e+06	706535
Ethosuximide	C7 H11 N O2	Positive	2.24123e+06	2.18788e+06	464440	1.14834e+06	1.89648e+06	2.05428e+06	2.6898e+06	7.11499e+06	1.55876e+06	2.93771e+06	3.50604e+06	1.01994e+06	2.09701e+06	2.02731e+06	1.72137e+06	2.36283e+06	8.71396e+06	3.56135e+06	2.65463e+06	3.71335e+06	2.2785e+06	2.23859e+06	2.89543e+06	1.55645e+06	3.07117e+06	1.5166e+06	1.21896e+06	1.45855e+06	1.57048e+06	1.99932e+06	1.02958e+06	3.46343e+06	3.68082e+06	3.18336e+06	657930	1.58352e+06	2.97452e+06	6.55702e+06	2.64862e+06	2.88947e+06	2.12206e+06	3.18016e+06	3.76763e+06	5.22184e+06	4.46661e+06	3.25904e+06	1.77572e+06
Erucamide	C22 H43 N O	Positive	6.70301e+06	5.69179e+06	4.24116e+06	7.48252e+06	7.72412e+06	7.59341e+06	7.01493e+06	7.0169e+06	6.10292e+06	8.82961e+06	5.20525e+06	8.60192e+06	6.72088e+06	1.40491e+07	6.88984e+06	1.76582e+07	5.91315e+06	1.53607e+07	8.80224e+06	6.06824e+06	7.48885e+06	1.28864e+07	6.11267e+06	4.7162e+06	7.75023e+06	6.55756e+06	7.41665e+06	8.24221e+06	8.37447e+06	7.17036e+06	7.4543e+06	6.03753e+06	7.43381e+06	7.1429e+06	7.36116e+06	4.71688e+06	5.01875e+06	6.75265e+06	7.74855e+06	6.20878e+06	1.51878e+07	1.36958e+07	1.06868e+07	6.97606e+06	7.26289e+06	6.04426e+06	5.41733e+06
Epsilon-rhodomycinone	C22 H20 O9	Positive	6.53894e+06	5.20246e+06	6.65597e+06	7.17326e+06	4.96894e+06	4.9981e+06	4.40306e+06	4.47226e+06	4.73583e+06	7.16201e+06	5.56243e+06	6.57053e+06	6.46481e+06	5.88e+06	6.16747e+06	5.13811e+06	5.97704e+06	5.71079e+06	7.01912e+06	6.30278e+06	6.59406e+06	5.19188e+06	5.49402e+06	5.80895e+06	5.09172e+06	4.87294e+06	6.63703e+06	5.80668e+06	5.24937e+06	5.15453e+06	5.48778e+06	6.05608e+06	5.33679e+06	4.90534e+06	6.33663e+06	4.49679e+06	5.83301e+06	5.89804e+06	5.12521e+06	4.30966e+06	5.74292e+06	5.46717e+06	4.83121e+06	5.61593e+06	6.32654e+06	5.27127e+06	6.39706e+06
epsilon-Caprolactone	C6 H10 O2	Positive	5.18543e+06	2.6348e+06	2.99194e+06	1.65162e+06	1.9054e+06	3.4458e+06	2.56679e+06	3.84158e+06	1.96787e+06	1.12765e+06	2.10379e+06	2.07086e+06	1.99574e+06	7.42327e+06	3.79588e+06	2.76635e+06	3.15412e+06	4.3544e+06	1.25056e+06	844613	1.62925e+06	2.96131e+06	1.08448e+06	865662	1.15562e+06	642804	2.00441e+06	1.16037e+06	1.28964e+06	1.71194e+06	1.02489e+06	1.42084e+06	2.54201e+06	1.88158e+06	2.00807e+06	1.42841e+06	2.11922e+06	1.2947e+06	2.28351e+06	2.46341e+06	1.76271e+06	2.39827e+06	3.3679e+06	2.0891e+06	2.0641e+06	6.48637e+06	4.65283e+06
epi-jasmonic acid	C12 H18 O3	Positive	3.79981e+06	2.67362e+06	3.4742e+06	1.8839e+06	2.73214e+06	2.45817e+06	2.43486e+06	3.94901e+06	2.59511e+06	1.39793e+06	3.18795e+06	3.51364e+06	3.34988e+06	8.55563e+06	4.18504e+06	5.12576e+06	4.15152e+06	2.62044e+06	952476	1.30778e+06	1.12916e+06	3.46623e+06	1.20843e+06	1.09298e+06	1.12419e+06	570837	575491	917855	836476	3.50779e+06	1.59986e+06	1.69573e+06	3.27203e+06	3.06835e+06	2.20532e+06	1.4942e+06	3.0412e+06	1.24192e+06	2.52023e+06	3.16488e+06	2.55034e+06	4.21427e+06	3.08037e+06	3.71881e+06	2.47357e+06	9.15362e+06	3.72124e+06
Elaeokanine C	C12 H21 N O2	Positive	183296	117126	130301	327702	201322	181071	178770	105635	324972	244151	212296	79217.4	176652	161738	358360	166181	200803	213142	699857	195491	530841	99538.3	188341	260880	170680	323812	472857	159154	247250	242132	148148	173036	106418	146981	197661	213287	212707	355834	331546	274921	176016	345080	221087	59118.2	323137	126327	181087
D-Sphingosine	C18 H37 N O2	Positive	1.51896e+07	3.54213e+06	5.06161e+06	4.02194e+06	3.70059e+06	6.25513e+06	1.07858e+07	1.58513e+07	6.19908e+06	4.00739e+06	3.99822e+06	5.16784e+06	4.80323e+06	7.30827e+06	3.27953e+06	5.59459e+06	1.08629e+07	4.83638e+06	3.24568e+06	3.37822e+06	2.41812e+06	5.7169e+06	4.86002e+06	3.21096e+06	5.52218e+06	5.46644e+06	3.62416e+06	4.87023e+06	6.74612e+06	1.54541e+07	6.94293e+06	5.43425e+06	7.60206e+06	1.16315e+07	1.1501e+07	4.89941e+06	8.35528e+06	1.02262e+07	9.44427e+06	1.00268e+07	1.87403e+07	1.33282e+07	8.71431e+06	8.5053e+06	1.07515e+07	1.92437e+07	8.48348e+06
Dodecyltrimethylammonium	C15 H33 N	Positive	1.50454e+07	2.36595e+07	1.36982e+07	5.39765e+06	4.05487e+06	4.67835e+06	5.62861e+06	1.89829e+07	6.07735e+06	5.33915e+06	1.98036e+07	1.21241e+07	1.46018e+07	8.94492e+06	4.54074e+06	6.67578e+06	7.02488e+06	4.87752e+06	5.55127e+06	1.12595e+07	1.02775e+07	8.55819e+06	1.59305e+07	1.7154e+07	2.24368e+07	2.69845e+06	1.60747e+07	1.18398e+07	1.57484e+07	1.54027e+07	1.39695e+07	1.28672e+07	1.18264e+07	3.44786e+06	8.23759e+06	4.65494e+06	8.32317e+06	1.53717e+07	8.06555e+06	1.2869e+07	7.69129e+06	5.38184e+06	9.33307e+06	9.2608e+06	3.26204e+07	1.19347e+07	3.77759e+06
Docosahexaenoic acid ethyl ester	C24 H36 O2	Positive	2.97028e+06	2.74051e+06	860313	1.22033e+06	1.34957e+06	1.0758e+06	1.07069e+06	904176	1.64833e+06	758956	1.9041e+06	2.04362e+06	281218	1.91849e+06	1.31931e+06	2.65394e+06	2.57409e+06	4.93569e+06	1.26613e+06	3.55613e+06	2.26766e+06	3.54538e+06	1.16651e+06	1.48255e+06	1.03021e+06	1.63632e+06	2.99898e+06	810013	1.62898e+06	941792	891806	1.34007e+06	1.37378e+06	297667	4.00245e+06	3.07113e+06	1.79915e+06	7.72959e+06	1.86881e+06	2.2727e+06	1.84573e+06	678424	991132	2.70201e+06	2.83496e+06	1.95872e+06	2.43469e+06
DL-α-Aminocaprylic acid	C8 H17 N O2	Positive	7.32114e+06	1.19132e+07	1.16338e+07	7.13047e+06	4.84877e+06	8.81236e+06	1.12813e+07	9.0076e+06	5.20678e+06	4.70932e+06	5.25426e+06	1.71857e+06	4.61553e+06	4.91086e+06	1.05387e+07	9.12954e+06	1.50432e+07	7.09936e+06	1.02908e+07	9.92831e+06	9.14786e+06	9.40035e+06	6.82021e+06	3.98535e+06	9.14157e+06	7.23271e+06	1.74184e+07	5.98553e+06	1.13619e+07	9.87438e+06	5.79741e+06	1.09027e+07	1.1095e+07	5.20934e+06	1.57274e+07	4.97068e+06	1.06922e+07	1.10386e+07	7.98781e+06	6.81966e+06	7.01723e+06	5.37112e+06	3.4676e+06	5.97506e+06	5.88553e+06	4.82671e+06	9.40633e+06
DL-Thyroxine	C15 H11 I4 N O4	Positive	4.80757e+06	4.48118e+06	5.10525e+06	5.28105e+06	4.12971e+06	2.93534e+06	4.3848e+06	3.90012e+06	4.7037e+06	3.37055e+06	5.74968e+06	4.15361e+06	4.16488e+06	3.48159e+06	5.24464e+06	5.01232e+06	5.31234e+06	4.83519e+06	2.98079e+06	3.78149e+06	4.16681e+06	2.87783e+06	4.3435e+06	5.12124e+06	4.98205e+06	3.37232e+06	4.87194e+06	2.95324e+06	5.08292e+06	7.42169e+06	4.08602e+06	4.77561e+06	5.67372e+06	4.47698e+06	5.74993e+06	4.19988e+06	6.0327e+06	5.47613e+06	6.46536e+06	4.21912e+06	4.92056e+06	3.97389e+06	3.86459e+06	6.94758e+06	4.05034e+06	4.40771e+06	6.38606e+06
DL-Stachydrine	C7 H13 N O2	Positive	1.45994e+09	1.10118e+09	9.15289e+08	1.89564e+09	4.55903e+08	1.33683e+09	1.63116e+09	3.20503e+09	1.52878e+09	1.06763e+09	3.2793e+09	2.11769e+08	1.41391e+09	3.92238e+09	1.87547e+08	1.53443e+09	1.95826e+09	2.92421e+09	1.02659e+09	1.05399e+09	1.2005e+09	1.29775e+09	1.74561e+09	1.58367e+09	3.08356e+09	1.03739e+09	1.00135e+09	1.99314e+09	6.62334e+08	2.07246e+09	2.30578e+09	6.7952e+08	2.20927e+09	2.67781e+09	3.13413e+08	2.22057e+09	3.67725e+08	1.93693e+09	3.07613e+09	1.70499e+09	7.00916e+08	2.31809e+09	4.1117e+09	1.20486e+09	8.69024e+08	2.03845e+09	3.10392e+08
DL-Norleucine	C6 H13 N O2	Positive	3.45297e+09	4.59609e+09	4.45238e+09	1.42847e+09	3.06486e+09	5.5292e+08	4.32467e+09	5.08068e+09	2.89428e+09	3.65152e+09	4.04016e+09	1.51809e+09	1.54324e+09	5.24098e+08	4.35736e+09	2.53986e+09	7.37512e+09	1.78542e+09	2.97443e+09	3.97397e+09	4.63041e+09	4.41717e+09	4.99037e+09	3.98158e+09	3.20993e+09	3.78365e+09	3.13349e+09	2.41603e+09	3.1158e+09	5.6697e+09	7.75564e+08	5.86403e+09	5.60847e+09	4.17289e+09	5.5424e+09	1.70438e+09	4.97742e+09	2.99748e+09	4.72036e+09	4.80147e+09	5.08636e+09	2.97433e+09	2.90382e+09	3.63751e+09	5.21916e+09	5.1989e+09	3.57916e+09
DL-Lysine	C6 H14 N2 O2	Positive	2.0757e+08	1.50913e+08	1.23856e+08	1.28238e+08	1.53648e+08	8.84985e+07	1.15667e+08	1.69791e+08	8.83915e+07	1.19973e+08	8.79683e+07	8.32815e+07	1.27848e+08	1.35041e+08	1.41706e+08	1.46825e+08	1.65217e+08	1.01183e+08	1.90995e+08	1.29423e+08	1.39008e+08	1.41e+08	1.56114e+08	1.35051e+08	1.11961e+08	1.22928e+08	1.46495e+08	8.63747e+07	1.10243e+08	2.06859e+08	1.18509e+08	1.66161e+08	1.58039e+08	1.10484e+08	2.12308e+08	1.05023e+08	1.23511e+08	1.02655e+08	1.59002e+08	1.23296e+08	1.33219e+08	1.82746e+08	1.04897e+08	1.67382e+08	1.60783e+08	1.33845e+08	1.17657e+08
DL-Homoserine	C4 H9 N O3	Positive	4.16574e+07	3.45847e+07	6.18274e+07	5.29215e+07	5.26799e+07	3.53931e+07	2.62223e+07	2.92995e+07	2.28242e+07	4.26238e+07	1.43936e+07	3.7032e+07	2.93128e+07	2.13426e+07	4.62941e+07	3.8715e+07	4.25165e+07	2.18999e+07	4.30441e+07	4.98597e+07	5.04413e+07	3.99409e+07	5.86016e+07	3.51329e+07	2.64497e+07	3.12004e+07	4.77181e+07	8.2105e+07	3.40369e+07	2.99105e+07	3.64692e+07	3.13651e+07	3.70795e+07	2.49811e+07	6.03088e+07	4.6949e+07	2.0968e+07	2.34428e+07	3.75861e+07	3.57786e+07	2.88572e+07	4.25334e+07	2.47655e+07	2.93309e+07	4.28745e+07	2.93412e+07	3.15023e+07
DL-Glutamine	C5 H10 N2 O3	Positive	1.45227e+08	7.27073e+07	1.4262e+08	1.19947e+08	9.65714e+07	5.13609e+07	5.41941e+07	1.27484e+08	9.13309e+07	9.79537e+07	7.62377e+07	5.80832e+07	7.59228e+07	9.6921e+07	1.22e+08	1.2174e+08	1.06062e+08	6.09094e+07	1.67523e+08	1.43096e+08	1.49479e+08	1.06475e+08	3.75222e+07	6.60641e+07	3.98682e+07	5.12049e+07	1.29388e+08	1.03187e+08	9.33355e+07	1.14747e+08	1.20284e+08	4.79535e+07	4.51753e+07	5.22841e+07	1.62948e+08	4.7622e+07	1.73093e+08	9.35582e+07	1.28432e+08	1.02332e+08	8.70914e+07	1.18717e+08	7.89362e+07	4.02037e+07	9.15019e+07	4.40726e+07	8.62584e+07
DL-Citrulline	C6 H13 N3 O3	Positive	8.74358e+06	4.48365e+06	1.26031e+07	1.35362e+07	1.55242e+07	7.31135e+06	8.51733e+06	6.37564e+06	3.11295e+06	8.50327e+06	7.22743e+06	4.19134e+06	8.44871e+06	7.0689e+06	1.83158e+07	1.4863e+07	8.62412e+06	9.04892e+06	1.36188e+07	1.2015e+07	6.44211e+06	1.1336e+07	8.058e+06	5.78313e+06	7.08432e+06	4.6613e+06	1.25421e+07	1.28713e+07	4.91059e+06	6.85644e+06	1.31134e+07	1.22853e+07	6.91282e+06	7.1104e+06	2.02679e+07	5.70373e+06	1.00731e+07	6.34506e+06	1.01261e+07	1.20237e+07	1.03695e+07	1.10184e+07	3.27609e+06	8.71845e+06	6.91233e+06	7.442e+06	7.4605e+06
DL-Arginine	C6 H14 N4 O2	Positive	2.43588e+08	1.94962e+08	1.50635e+08	2.4321e+08	2.47478e+08	1.41894e+08	2.02309e+08	2.28559e+08	1.54581e+08	2.06039e+08	1.33487e+08	1.42749e+08	2.10895e+08	1.82493e+08	1.8858e+08	2.04914e+08	1.82376e+08	1.72328e+08	2.24225e+08	2.55139e+08	2.25494e+08	2.44345e+08	1.85941e+08	1.89839e+08	1.98981e+08	1.99837e+08	2.48167e+08	2.53272e+08	1.89919e+08	2.01338e+08	1.78024e+08	2.11308e+08	1.7616e+08	1.81512e+08	2.62704e+08	1.56817e+08	3.02113e+08	1.9245e+08	1.40576e+08	1.42374e+08	1.74041e+08	2.10427e+08	1.68885e+08	1.61671e+08	2.02799e+08	1.48848e+08	1.2718e+08
Diphenylamine	C12 H11 N	Positive	1.05585e+07	1.65202e+07	1.74561e+07	1.59434e+07	2.05085e+07	2.26739e+07	2.24969e+07	1.7369e+07	3.05357e+07	1.34444e+07	1.3672e+07	1.71182e+07	1.28695e+07	1.46566e+07	3.31665e+07	2.21082e+07	3.19321e+07	2.53035e+07	2.76179e+07	5.00976e+07	1.56198e+07	1.12651e+07	1.25457e+07	1.36481e+07	1.57056e+07	1.88943e+07	1.13526e+07	1.32394e+07	1.94859e+07	1.20093e+07	1.09087e+07	1.55319e+07	2.09395e+07	2.39707e+07	1.80812e+07	2.07516e+07	1.70505e+07	1.63815e+07	2.15209e+07	2.39515e+07	1.30054e+07	1.63893e+07	2.65339e+07	1.96833e+07	1.62865e+07	1.64604e+07	1.61671e+07
Dinotefuran-metabolite-UF	C7 H14 N2 O2	Positive	5.24535e+07	4.31499e+07	8.70117e+07	1.76375e+07	1.46533e+07	5.00187e+07	1.41819e+07	1.17283e+07	6.65359e+07	2.2926e+07	2.58388e+07	1.09981e+07	1.61596e+07	1.28971e+07	1.30473e+07	4.37436e+07	3.40006e+07	1.8581e+07	3.2407e+07	2.60051e+07	1.32079e+07	5.42374e+07	4.3671e+07	8.29135e+07	4.21466e+07	6.37815e+07	4.29579e+07	7.0637e+07	4.12197e+07	3.86458e+07	3.39812e+07	2.9319e+07	1.38741e+07	4.56273e+07	1.22527e+07	3.04793e+07	3.75413e+08	2.33929e+07	2.3779e+07	3.90731e+07	1.46831e+07	2.79002e+06	4.50472e+07	1.74927e+07	3.12058e+07	3.86009e+07	5.34874e+07
Dinocton 6	C16 H22 N2 O7	Positive	127068	1.31551e+07	3.2277e+06	1.18237e+07	1.39886e+06	350717	777285	58468.9	3.49017e+06	5.69228e+06	2.11581e+06	62036.3	63047	621562	62945.3	75440.3	81059.3	4.86872e+06	87757.1	2.03488e+06	353692	50049.4	66519.3	132156	76016.5	59673.1	6.84041e+06	3.81303e+06	59652.1	62933	1.16932e+06	190249	100386	70358	66578.7	584978	1.48186e+06	2.77777e+07	1.4042e+06	3.03708e+06	926750	319110	71051.4	70552	189612	697628	820425
Dinitrosopentamethylenetetramine	C5 H10 N6 O2	Positive	1.72264e+06	1.5158e+06	2.15187e+06	1.99201e+06	1.21572e+06	2.5045e+06	1.72145e+06	2.24163e+06	1.94997e+06	690490	2.04689e+06	418570	1.37168e+06	1.41689e+06	3.61265e+06	1.85775e+06	2.2007e+06	1.22326e+06	1.52685e+06	1.22449e+06	1.56091e+06	640465	1.35523e+06	1.38051e+06	1.52241e+06	1.30823e+06	1.02085e+06	802451	1.59996e+06	1.31635e+06	1.18896e+06	1.72256e+06	1.86207e+06	1.48544e+06	2.81859e+06	2.11602e+06	2.40805e+06	1.79484e+06	2.23278e+06	2.53002e+06	311753	1.51183e+06	2.3869e+06	2.03089e+06	1.75763e+06	1.76255e+06	1.9026e+06
Diisodecyl phthalate	C28 H46 O4	Positive	3.72781e+06	4.20574e+06	9.80065e+06	6.78154e+06	7.33523e+06	6.42722e+06	8.52056e+06	5.79354e+06	6.38724e+06	3.83833e+06	8.95078e+06	4.21706e+06	8.14118e+06	5.74626e+06	5.23074e+06	5.21879e+06	8.29702e+06	3.94711e+06	8.46223e+06	6.4343e+06	6.60439e+06	1.33772e+07	5.73492e+06	4.62827e+06	1.21673e+07	4.41113e+06	7.40653e+06	6.0638e+06	5.618e+06	9.94099e+06	4.35337e+06	4.61734e+06	6.64444e+06	3.50784e+06	1.26253e+07	7.13476e+06	4.40813e+06	2.43571e+06	7.68489e+06	5.71585e+06	4.53885e+06	5.04199e+06	4.05016e+06	4.80819e+06	7.12854e+06	6.15391e+06	7.35648e+06
Diisobutylphthalate	C16 H22 O4	Positive	1.55895e+08	1.3264e+08	1.04865e+08	1.76963e+08	1.39406e+08	1.21051e+08	1.07841e+08	9.92692e+07	1.0787e+08	1.61025e+08	1.4544e+08	1.49888e+08	1.5331e+08	1.10695e+08	1.30403e+08	1.72314e+08	1.42311e+08	1.33102e+08	1.58543e+08	1.23475e+08	1.31455e+08	9.15673e+07	1.35083e+08	1.32513e+08	1.1514e+08	9.03196e+07	1.78002e+08	2.04394e+08	1.32997e+08	1.37408e+08	1.53521e+08	1.23372e+08	1.09842e+08	1.36965e+08	1.22672e+08	1.12673e+08	1.17288e+08	1.45739e+08	1.05082e+08	1.0203e+08	9.74367e+07	1.4175e+08	1.0064e+08	1.34705e+08	1.29994e+08	1.31041e+08	1.36982e+08
Dihydrouridine	C9 H14 N2 O6	Positive	408365	588397	533404	502014	559200	408337	583082	623256	571408	527185	588529	389470	548708	359661	780050	590322	951515	367434	437872	464061	497631	475843	648588	581268	406407	494311	352512	385857	461907	704754	422565	670523	881890	478834	544705	475660	728139	754184	544832	496938	521423	613723	498971	499751	838714	573222	509014
Dihydrothymine	C5 H8 N2 O2	Positive	5.32949e+07	1.68792e+07	8.34505e+06	1.72183e+07	9.60525e+06	1.30753e+07	1.05934e+07	3.68947e+07	2.09522e+07	1.10937e+07	1.09265e+07	4.78729e+06	1.20935e+07	1.42833e+07	6.06964e+06	9.82532e+07	2.13548e+07	2.36766e+07	7.56123e+07	5.7464e+07	4.92563e+07	5.37075e+07	1.29075e+07	1.31913e+07	8.28088e+07	4.93865e+06	1.46592e+07	2.24385e+07	1.57396e+07	1.80261e+07	2.07135e+07	4.16916e+07	1.488e+07	5.64051e+06	6.15991e+07	8.79106e+06	5.38629e+07	1.76794e+07	6.38752e+07	7.89278e+06	4.53052e+07	2.22345e+07	1.09465e+07	1.3654e+07	2.6253e+07	2.55687e+07	1.09199e+07
difetarsone	C14 H18 As2 N2 O6	Positive	327060	979037	257255	328811	306305	1.80665e+06	318299	321382	575314	284484	2.18804e+06	1.74694e+06	338335	376607	306013	506253	855720	672845	388940	544697	309953	362338	476551	509930	636976	1.97428e+06	292014	317362	466896	646656	555855	1.04768e+06	392846	262015	349526	2.80199e+06	342786	655711	1.02117e+06	1.27151e+06	320725	292304	369086	399997	290758	787391	618832
Diethyl phthalate	C12 H14 O4	Positive	7.4257e+06	4.64143e+06	5.86948e+06	8.36576e+06	4.71822e+06	5.05027e+06	4.09949e+06	5.50619e+06	3.88495e+06	4.51274e+06	4.30889e+06	1.76225e+06	3.82856e+06	2.82246e+06	4.6722e+06	3.8512e+06	3.62345e+06	2.45235e+06	5.64097e+06	7.81067e+06	4.30114e+06	5.70233e+06	3.44261e+06	3.59678e+06	4.58457e+06	3.97876e+06	8.30934e+06	4.0391e+06	2.73543e+06	4.95207e+06	5.90488e+06	4.96668e+06	6.12591e+06	1.25356e+07	9.18921e+06	3.90991e+06	1.24339e+07	2.98369e+06	5.86519e+06	4.91691e+06	4.40014e+06	3.07892e+06	3.56388e+06	6.64178e+06	6.70724e+06	5.27525e+06	4.23293e+06
Didecyldimethylammonium	C22 H47 N	Positive	5.6305e+06	1.02257e+07	7.2227e+06	711949	1.68819e+06	1.02076e+07	7.54072e+06	1.67673e+06	756228	778768	8.19691e+06	4.94316e+06	1.74964e+06	943655	784020	1.18401e+06	833458	2.21897e+06	3.74913e+06	1.78086e+06	1.7002e+06	7.26118e+06	3.6653e+06	9.44987e+06	896837	3.59608e+06	844566	5.86698e+06	2.61864e+06	3.88734e+06	857410	1.29499e+06	4.31694e+06	847638	1.9067e+06	829270	8.10961e+06	2.25354e+06	4.23026e+06	761022	751887	843881	1.58705e+06	2.03819e+06	1.87379e+06	865048	915033
Diaveridine	C13 H16 N4 O2	Positive	1.01944e+07	3.42437e+07	2.4754e+07	7.44502e+06	1.04275e+07	1.50382e+07	1.81807e+07	8.22973e+07	1.73223e+07	9.0155e+06	3.50902e+07	1.8771e+07	9.44989e+06	4.72582e+06	8.75539e+06	1.06615e+07	1.05632e+07	6.54647e+06	8.46046e+06	2.0422e+07	1.18492e+07	5.17388e+06	4.17433e+07	3.09409e+07	4.21706e+07	1.17704e+07	9.77833e+06	9.53326e+06	4.62584e+07	2.24165e+07	8.95561e+06	3.97473e+07	4.08901e+07	6.51456e+07	9.6859e+06	5.03615e+07	1.1462e+07	4.97618e+07	3.8157e+07	1.3233e+07	5.09877e+06	7.23586e+06	3.91017e+07	2.5578e+07	8.50439e+06	2.45685e+07	8.71942e+06
diapamide	C9 H11 Cl N2 O3 S	Positive	5.84415e+06	6.10795e+06	1.08608e+07	1.28798e+07	1.19806e+07	3.5482e+06	2.90478e+06	5.04915e+06	4.47621e+06	1.18405e+07	4.23688e+06	6.72279e+06	1.12264e+07	1.10126e+07	1.76504e+07	9.79072e+06	6.88468e+06	6.82109e+06	1.07224e+07	1.83122e+07	7.24283e+06	1.29187e+07	5.62825e+06	5.26969e+06	3.97845e+06	4.13253e+06	1.13801e+07	1.44601e+07	5.39652e+06	6.36396e+06	6.71893e+06	5.29517e+06	6.27511e+06	3.1237e+06	1.08413e+07	4.23106e+06	1.02939e+07	4.87267e+06	5.67549e+06	4.74894e+06	1.06855e+07	1.04032e+07	3.65661e+06	4.32201e+06	5.54117e+06	6.41533e+06	5.58826e+06
DH2207000	C13 H18 O3	Positive	1.19819e+07	8.88707e+06	1.5912e+07	8.81464e+06	7.84907e+06	4.84892e+06	9.25455e+06	5.97448e+06	1.0347e+07	7.63868e+06	9.07509e+06	3.04633e+06	5.54063e+06	5.67323e+06	8.79597e+06	1.78833e+07	8.47611e+06	1.43655e+07	1.7781e+07	1.73976e+07	5.9689e+06	3.62619e+07	8.54298e+06	1.03013e+07	1.44733e+07	7.33086e+06	1.59944e+07	9.04214e+06	7.67648e+06	9.34501e+06	7.10453e+06	7.66553e+06	5.04213e+06	6.52103e+06	8.27774e+06	1.31146e+07	8.21481e+06	8.59972e+06	6.89389e+06	1.07051e+07	8.54995e+06	2.92058e+06	5.02406e+06	3.93553e+06	5.95614e+06	8.42814e+06	6.78865e+06
D-Erythro-sphingosine 1-phosphate	C18 H38 N O5 P	Positive	3.44605e+07	4.4612e+07	4.74527e+07	3.41642e+07	2.26141e+07	5.97989e+07	6.53235e+07	5.37371e+07	6.86362e+07	3.79884e+07	3.70047e+07	2.94371e+07	3.79577e+07	3.32172e+07	3.12926e+07	7.17438e+07	5.63605e+07	3.98513e+07	4.05942e+07	4.23475e+07	4.26699e+07	4.99485e+07	2.73731e+07	3.47856e+07	4.02209e+07	2.93271e+07	3.29798e+07	3.10012e+07	2.95381e+07	4.84515e+07	4.77268e+07	4.11022e+07	4.67711e+07	4.58197e+07	4.47023e+07	3.73806e+07	6.18164e+07	4.14309e+07	5.53302e+07	3.45809e+07	3.65228e+07	4.04122e+07	3.882e+07	4.33474e+07	5.23979e+07	3.79165e+07	5.06019e+07
DEET	C12 H17 N O	Positive	4.41648e+06	3.90755e+06	4.08023e+06	4.18727e+06	2.65995e+06	3.13015e+06	3.51294e+06	4.15843e+06	3.31292e+06	2.33121e+06	3.04539e+06	3.12691e+06	3.92924e+06	9.62527e+06	5.52365e+06	3.45461e+06	4.97223e+06	3.08101e+06	2.70102e+06	2.41155e+06	2.54382e+06	2.97055e+06	2.2936e+06	2.07112e+06	2.30725e+06	1.35653e+06	2.65993e+06	2.24519e+06	1.80825e+06	3.1956e+06	2.10945e+06	2.76456e+06	3.66492e+06	2.67021e+06	3.82286e+06	1.82638e+06	3.65489e+06	3.06063e+06	2.53061e+06	2.58926e+06	2.36852e+06	2.97202e+06	2.67602e+06	3.33235e+06	3.27905e+06	4.77933e+06	3.5962e+06
Decanoylcarnitine	C17 H33 N O4	Positive	7.9276e+07	5.11893e+07	6.17718e+07	7.39321e+07	8.84386e+07	2.88394e+07	2.978e+07	6.3154e+07	3.70511e+07	2.20697e+07	2.34666e+07	1.12833e+07	1.69113e+07	4.50387e+07	6.44591e+07	7.54227e+07	5.4526e+07	4.73367e+07	3.45058e+07	3.61838e+07	4.03217e+07	1.18381e+08	1.92407e+07	1.94475e+07	4.37823e+07	5.07914e+07	4.36823e+07	2.58355e+07	2.79027e+07	1.32843e+08	1.63369e+07	3.76892e+07	3.83165e+07	2.13199e+07	1.28067e+08	6.1968e+07	1.20919e+08	6.51026e+07	6.92093e+07	3.61093e+07	7.09883e+07	2.81537e+07	1.64924e+07	2.23184e+07	3.06929e+07	4.06294e+07	2.40106e+08
DA9185000	C12 H10 O S	Positive	9.32911e+08	4.93204e+08	9.90137e+08	6.53224e+08	7.40784e+08	3.8267e+08	4.29675e+08	4.02551e+08	4.19317e+08	6.32302e+08	6.09983e+08	4.97725e+08	8.01354e+08	6.59779e+08	7.04863e+08	8.39209e+08	5.91677e+08	6.16411e+08	7.5034e+08	8.4456e+08	8.70676e+08	6.59014e+08	5.9749e+08	4.83645e+08	3.95827e+08	3.90567e+08	7.18897e+08	7.4781e+08	4.59177e+08	8.99159e+08	5.76132e+08	5.41297e+08	4.48812e+08	4.00085e+08	8.63443e+08	4.24945e+08	8.63354e+08	4.70525e+08	3.82887e+08	4.20482e+08	8.0586e+08	7.82443e+08	3.25676e+08	4.73651e+08	5.17743e+08	5.04251e+08	5.16766e+08
D-(+)-Pyroglutamic Acid	C5 H7 N O3	Positive	4.74273e+07	1.06061e+07	1.43396e+07	1.20067e+07	1.3592e+07	1.93968e+07	2.5644e+07	1.88084e+07	1.28538e+07	1.45876e+07	8.77643e+06	2.97946e+07	1.07221e+07	1.59069e+07	1.90438e+07	1.43057e+07	1.63166e+07	2.14202e+07	1.08998e+07	1.23315e+07	1.80221e+07	9.41291e+06	2.34346e+07	9.74766e+06	1.51778e+07	1.52138e+07	6.02542e+07	1.20421e+07	1.19954e+07	1.79192e+07	3.35903e+07	2.66402e+07	3.28475e+07	1.17045e+07	2.56939e+07	1.00133e+07	2.13577e+07	1.10329e+07	2.04347e+07	2.23438e+07	2.19973e+07	2.01319e+07	1.73709e+07	2.12221e+07	2.8183e+07	1.94596e+07	1.48169e+07
D-(+)-Proline	C5 H9 N O2	Positive	9.37008e+08	6.4077e+08	5.58709e+08	8.85273e+08	5.07039e+08	4.07987e+08	7.02514e+08	5.98479e+08	2.86519e+08	4.37325e+08	4.19081e+08	2.54588e+08	5.91819e+08	5.59091e+08	7.16263e+08	8.16589e+08	1.15881e+09	3.97399e+08	7.30633e+08	8.20484e+08	2.42954e+08	6.63777e+08	6.66672e+08	5.20061e+08	8.26461e+08	5.19021e+08	6.134e+08	7.32563e+08	3.07241e+08	6.45576e+08	5.62791e+08	5.64438e+08	6.51087e+08	6.6632e+08	9.10395e+08	6.74802e+08	9.40534e+08	4.34393e+08	5.89158e+08	7.54325e+08	5.76562e+08	8.15995e+08	5.46104e+08	4.39344e+08	5.97704e+08	4.29405e+08	3.99981e+08
D-(+)-Pipecolinic acid	C6 H11 N O2	Positive	8.92474e+07	7.03316e+07	5.11605e+07	6.57711e+07	6.73852e+07	3.82982e+07	4.39737e+07	7.15697e+07	3.75279e+07	5.90065e+07	3.88953e+07	3.61012e+07	5.17125e+07	5.29778e+07	5.13345e+07	5.57649e+07	8.98775e+07	7.56738e+07	8.30862e+07	6.08879e+07	5.92383e+07	5.92639e+07	7.81955e+07	6.33492e+07	4.79929e+07	4.98325e+07	5.60183e+07	3.75144e+07	4.5514e+07	1.00586e+08	5.1227e+07	8.30568e+07	7.06275e+07	4.88284e+07	1.02752e+08	4.47523e+07	5.38279e+07	5.30356e+07	6.57472e+07	4.70089e+07	6.03025e+07	7.99061e+07	4.0998e+07	7.23896e+07	7.60456e+07	5.65336e+07	6.07523e+07
Cyprodenate	C13 H25 N O2	Positive	3.42948e+06	3.06761e+06	5.39864e+06	1.26195e+07	9.40728e+06	2.40381e+07	3.46517e+06	1.41431e+06	1.70777e+06	4.07189e+06	3.61077e+06	5.54287e+06	4.95192e+06	5.50212e+06	1.9833e+07	6.47356e+06	5.83905e+06	414891	6.25164e+06	1.0323e+07	1.16678e+07	1.07538e+06	1.43568e+07	4.17572e+06	2.36254e+06	4.58357e+06	5.6865e+06	1.95045e+06	1.97573e+06	8.48765e+06	4.12308e+06	4.45869e+06	7.34679e+06	2.4314e+06	7.46969e+06	516815	4.24475e+06	1.708e+07	5.62693e+06	1.65801e+07	5.21142e+06	7.72417e+06	1.18047e+07	9.49926e+06	4.87798e+06	4.81265e+06	7.65788e+06
Cyclo(leucylprolyl)	C11 H18 N2 O2	Positive	6.78439e+07	6.01477e+07	6.84404e+07	6.36041e+07	6.02748e+07	4.43653e+07	6.34623e+07	7.32489e+07	6.00409e+07	3.51672e+07	5.50096e+07	3.32404e+07	4.98193e+07	4.44258e+07	7.42145e+07	5.79451e+07	6.44754e+07	3.77144e+07	4.2893e+07	4.51599e+07	5.82938e+07	5.61497e+07	5.58753e+07	4.98821e+07	5.55322e+07	4.57292e+07	5.23432e+07	4.38583e+07	5.31727e+07	7.24368e+07	4.66228e+07	6.07351e+07	6.97028e+07	6.62191e+07	7.38179e+07	5.87495e+07	6.23479e+07	5.87722e+07	6.07367e+07	5.78211e+07	4.26752e+07	4.93107e+07	5.47158e+07	6.91182e+07	5.95368e+07	6.17429e+07	4.89053e+07
cyclandelate	C17 H24 O3	Positive	677255	759392	1.2188e+06	1.25518e+06	403724	2.54585e+06	3.0361e+06	1.68956e+06	2.1811e+06	1.67029e+06	885163	1.35985e+06	1.1323e+06	811500	455716	731176	589378	850547	2.01584e+06	1.00937e+06	1.1429e+06	772275	789995	535450	2.57658e+06	2.11719e+06	876792	1.18913e+06	1.9657e+06	743407	1.51179e+06	1.0133e+06	1.10917e+06	2.4246e+06	762215	2.03877e+06	691276	1.04524e+06	2.27568e+06	1.66867e+06	1.08073e+06	1.6387e+06	2.52682e+06	552674	679742	617527	716780
Cxa-10	C18 H33 N O4	Positive	1.08885e+07	8.60408e+06	1.1876e+07	6.42904e+06	8.74786e+06	8.54264e+06	1.04839e+07	1.34312e+07	1.42096e+07	8.02462e+06	7.47605e+06	4.98451e+06	4.31202e+06	1.65007e+07	1.09937e+07	1.28953e+07	1.31186e+07	6.01675e+06	7.51195e+06	6.98749e+06	8.53834e+06	1.03611e+07	6.19356e+06	5.52083e+06	1.8782e+07	6.64978e+06	1.73662e+07	3.59443e+06	6.68683e+06	1.7467e+07	7.54766e+06	1.01675e+07	9.72835e+06	6.48199e+06	1.86066e+07	9.9301e+06	1.53956e+07	2.27842e+07	9.84259e+06	7.11847e+06	7.95539e+06	7.02868e+06	3.36394e+06	7.29931e+06	1.38575e+07	4.50731e+06	1.32246e+07
CU8460000	C10 H12 O4	Positive	3.34429e+06	2.45917e+06	2.05891e+06	994271	1.47448e+06	1.62091e+06	2.19642e+06	1.46697e+06	2.24587e+06	1.33593e+06	1.43764e+06	1.33885e+06	326929	2.62955e+06	3.31641e+06	1.8528e+06	1.83131e+06	2.88136e+06	1.51994e+06	1.94036e+06	965304	1.89093e+06	1.40579e+06	1.59447e+06	3.68754e+06	812548	1.45329e+06	1.78559e+06	2.01961e+06	5.90259e+06	820115	1.37066e+06	958587	1.1613e+06	3.50612e+06	3.94919e+06	1.3217e+06	5.71505e+06	2.12983e+06	2.08871e+06	2.68264e+06	1.12911e+06	1.93886e+06	2.65544e+06	3.18552e+06	4.47651e+06	2.27184e+06
Creatinine	C4 H7 N3 O	Positive	2.03246e+08	2.50436e+08	1.35455e+08	1.46011e+08	3.55903e+08	2.90169e+08	3.14522e+08	4.17092e+08	3.31725e+08	1.75067e+08	3.13683e+08	2.00146e+08	3.197e+08	2.23234e+08	2.09912e+08	4.39509e+08	4.18509e+08	1.7667e+08	3.45399e+08	3.00694e+08	3.76667e+08	4.12977e+08	1.51947e+08	1.62628e+08	3.52883e+08	1.86686e+08	1.49618e+08	1.55344e+08	3.30221e+08	3.15032e+08	1.65017e+08	3.3629e+08	3.01046e+08	3.31185e+08	5.20378e+08	1.16643e+08	4.43345e+08	1.24462e+08	4.13405e+08	2.20771e+08	2.39508e+08	3.14239e+08	1.12009e+08	2.19488e+08	3.00168e+08	3.15544e+08	2.55506e+08
Creatine	C4 H9 N3 O2	Positive	1.85122e+08	1.08085e+08	3.08865e+08	2.91774e+08	3.44228e+08	1.60288e+08	2.34211e+08	1.75239e+08	7.99304e+07	2.19281e+08	1.32784e+08	2.21899e+08	1.54532e+08	2.33102e+08	2.50543e+08	2.04876e+08	1.85422e+08	8.75316e+07	2.74135e+08	1.71738e+08	1.08688e+08	1.31348e+08	1.93705e+08	1.14829e+08	9.61026e+07	2.05195e+08	2.83638e+08	3.07511e+08	2.76639e+08	1.3581e+08	8.06675e+07	1.07321e+08	2.14531e+08	2.05459e+08	1.45712e+08	1.50246e+08	1.03046e+08	7.17457e+07	8.27526e+07	1.20347e+08	7.089e+07	2.26987e+08	6.43988e+07	3.33496e+08	1.20918e+08	1.1705e+08	1.56721e+08
Coumarone	C8 H6 O	Positive	1.73842e+07	1.65196e+07	1.81171e+07	2.16791e+07	1.38978e+07	1.33569e+07	1.90762e+07	2.53057e+07	1.66007e+07	1.32528e+07	9.41338e+06	4.56803e+06	1.48744e+07	1.50562e+07	2.04212e+07	1.52042e+07	2.81916e+07	1.49143e+07	1.33096e+07	1.81894e+07	1.41174e+07	2.31792e+07	1.60457e+07	1.42101e+07	1.86721e+07	1.70062e+07	2.31418e+07	1.4876e+07	1.80895e+07	2.07631e+07	1.1465e+07	1.63308e+07	1.95784e+07	1.58983e+07	3.13762e+07	1.81032e+07	2.02837e+07	1.38142e+07	2.41894e+07	2.26048e+07	1.66439e+07	1.61721e+07	1.3848e+07	1.37371e+07	1.62028e+07	1.41425e+07	1.22607e+07
Coumarin	C9 H6 O2	Positive	1.95729e+07	1.97553e+07	2.00639e+07	2.37807e+07	1.699e+07	1.49647e+07	1.75937e+07	2.42922e+07	1.45766e+07	1.45918e+07	1.09568e+07	7.10288e+06	1.60339e+07	1.40777e+07	2.24022e+07	2.02656e+07	2.93008e+07	1.32627e+07	1.52505e+07	2.15206e+07	1.60513e+07	2.21365e+07	1.74268e+07	1.63071e+07	1.68731e+07	1.51155e+07	2.08156e+07	1.65869e+07	1.67919e+07	2.48264e+07	1.09029e+07	1.78348e+07	2.18804e+07	1.82654e+07	3.47813e+07	1.89635e+07	2.47194e+07	1.62361e+07	2.26708e+07	2.35283e+07	1.82533e+07	1.62604e+07	1.47537e+07	1.61269e+07	2.06127e+07	1.80568e+07	1.4902e+07
Cortisone	C21 H28 O5	Positive	7.18165e+06	5.7079e+06	6.8408e+06	6.53637e+06	7.69318e+06	2.80816e+06	3.21189e+06	3.72072e+06	3.84706e+06	2.79132e+06	5.77199e+06	4.35548e+06	5.37013e+06	990298	5.81477e+06	669940	5.24671e+06	2.48877e+06	5.9032e+06	5.77893e+06	5.08697e+06	5.85189e+06	3.18811e+06	1.07435e+06	2.46283e+06	2.31519e+06	4.5715e+06	584006	6.65108e+06	6.49688e+06	4.04853e+06	5.19789e+06	6.51316e+06	3.95518e+06	7.78533e+06	4.29062e+06	3.83088e+06	5.21773e+06	1.09729e+06	4.88104e+06	2.66372e+06	5.64663e+06	3.6365e+06	4.06036e+06	3.99038e+06	4.51182e+06	5.99386e+06
Corticosterone	C21 H30 O4	Positive	2.64003e+06	2.10759e+06	4.17298e+06	3.83701e+06	2.78309e+06	2.92117e+06	7.08657e+06	2.78907e+06	2.45798e+06	2.76671e+06	2.03799e+06	5.36929e+06	1.88097e+06	427039	8.45355e+06	1.60416e+06	8.08849e+06	4.04913e+06	5.64416e+06	4.08197e+06	2.21956e+06	4.27275e+06	5.28983e+06	1.62706e+06	944632	1.81781e+06	5.65384e+06	4.16366e+06	3.53509e+06	4.07114e+06	3.67834e+06	4.71852e+06	5.53394e+06	1.01081e+06	4.52294e+06	4.18273e+06	4.44449e+06	5.12225e+06	2.02871e+06	7.2357e+06	3.60735e+06	3.96294e+06	1.77891e+06	3.14183e+06	2.91183e+06	3.64097e+06	7.47025e+06
cis-5-Tetradecenoylcarnitine	C21 H39 N O4	Positive	3.43651e+07	1.86168e+07	2.7081e+07	2.65643e+07	3.24337e+07	2.17298e+07	1.03452e+07	3.39369e+07	1.89185e+07	8.35847e+06	1.11024e+07	7.75677e+06	6.37406e+06	1.92716e+07	3.92867e+07	2.38443e+07	1.40947e+07	2.53407e+07	1.39598e+07	1.21738e+07	1.55045e+07	2.93862e+07	6.42179e+06	1.14718e+07	2.0497e+07	2.45668e+07	2.05335e+07	1.29844e+07	1.48237e+07	5.47847e+07	9.96207e+06	1.45751e+07	9.80549e+06	1.09268e+07	5.88696e+07	3.07442e+07	4.27341e+07	3.04304e+07	3.2745e+07	1.52987e+07	2.24103e+07	6.18181e+06	7.65425e+06	9.42784e+06	9.05096e+06	1.77408e+07	6.86237e+07
Cinnamaldehyde	C9 H8 O	Positive	2.43363e+06	1.8957e+06	2.98119e+06	2.16873e+06	3.27282e+06	2.42394e+06	2.91988e+06	2.28827e+06	2.12178e+06	2.23875e+06	1.57579e+06	3.38447e+06	2.6383e+06	3.01549e+06	5.01415e+06	1.72329e+06	2.30931e+06	2.217e+06	2.35152e+06	2.91827e+06	2.88109e+06	3.33761e+06	2.3122e+06	1.6488e+06	2.87511e+06	1.93586e+06	2.42047e+06	3.23508e+06	1.59598e+06	3.03605e+06	2.45579e+06	2.05333e+06	1.68831e+06	3.30456e+06	2.35009e+06	2.04868e+06	1.74539e+06	2.91058e+06	1.98409e+06	2.71893e+06	3.1965e+06	3.51508e+06	2.61096e+06	1.43283e+06	2.01659e+06	1.33488e+06	2.47029e+06
CI-976	C23 H39 N O4	Positive	8.13575e+06	4.2885e+06	5.4212e+06	5.12165e+06	6.20171e+06	362455	3.87385e+06	1.0554e+06	453087	2.50967e+06	4.39283e+06	1.67227e+06	2.16228e+06	334237	8.15331e+06	6.78474e+06	4.3552e+06	335758	4.98542e+06	4.17811e+06	4.57605e+06	232973	2.41701e+06	4.1714e+06	937390	443625	4.67026e+06	3.19888e+06	660809	9.74478e+06	2.32284e+06	4.87862e+06	3.20599e+06	3.2134e+06	1.39613e+07	599900	9.44939e+06	7.03235e+06	222606	327391	196032	2.65674e+06	2.59043e+06	3.7137e+06	3.17993e+06	7.00771e+06	8.52876e+06
Choline	C5 H13 N O	Positive	6.26298e+08	6.08887e+08	5.53394e+08	5.38974e+08	6.42552e+08	9.114e+08	8.72948e+08	9.12226e+08	9.43466e+08	6.29203e+08	4.66096e+08	5.33799e+08	4.95643e+08	8.42374e+08	1.06968e+09	6.85246e+08	6.46065e+08	7.93393e+08	5.80842e+08	5.78679e+08	5.96859e+08	9.42102e+08	4.733e+08	4.2387e+08	8.49278e+08	5.27769e+08	5.75143e+08	4.06596e+08	5.20826e+08	7.07974e+08	5.2973e+08	6.39905e+08	8.57584e+08	1.22203e+09	1.04049e+09	9.53435e+08	7.89666e+08	8.9609e+08	9.18166e+08	1.1444e+09	1.46858e+09	7.32781e+08	6.51574e+08	5.99013e+08	6.48092e+08	6.71071e+08	6.1246e+08
CERAMIDE 3	C36 H73 N O4	Positive	925250	993098	779659	673429	771471	1.63859e+06	878092	855554	693310	697036	3.01373e+06	1.37873e+06	1.0145e+06	917909	898860	1.51546e+06	868079	1.35332e+06	743667	961873	771602	818171	849013	839830	810361	1.05169e+06	734145	706259	842401	1.74276e+06	1.13049e+06	867932	970158	658427	855977	745333	842658	1.22294e+06	803810	683544	1.18719e+06	710019	1.48832e+06	895237	1.10016e+06	1.28205e+06	1.06245e+06
Cedefingol	C20 H41 N O3	Positive	2.83926e+06	3.67319e+07	1.96615e+06	1.24442e+06	1.64768e+06	1.40381e+07	1.04655e+08	5.30417e+07	2.30229e+07	1.64846e+06	1.66312e+07	1.66751e+06	1.29748e+06	819365	1.56437e+06	4.16161e+06	1.34137e+06	1.75163e+06	6.5548e+06	5.97633e+06	8.6089e+06	793913	7.99653e+07	5.86447e+07	2.34062e+07	4.47383e+07	1.9829e+06	2.29233e+06	8.39457e+06	1.49318e+06	6.11552e+06	1.79475e+07	1.7208e+07	1.43772e+07	3.13321e+06	3.77829e+07	517789	3.14014e+07	2.9504e+07	3.82057e+07	3.06845e+06	7.06624e+06	3.26039e+07	4.86283e+07	1.57218e+06	5.13335e+07	1.21704e+06
castasterone	C28 H48 O5	Positive	3.19691e+06	3.17161e+06	7.83186e+06	4.13852e+06	6.64413e+06	3.99976e+06	5.45317e+06	6.58962e+06	7.47895e+06	3.04702e+06	8.2224e+06	2.75675e+06	6.80264e+06	4.34145e+06	3.04562e+06	3.94461e+06	8.34254e+06	2.84908e+06	4.94959e+06	3.89096e+06	4.79867e+06	9.76645e+06	3.8224e+06	3.75488e+06	8.28888e+06	3.48121e+06	6.18493e+06	6.2567e+06	5.1301e+06	1.09149e+07	4.62277e+06	5.60421e+06	4.59586e+06	3.07245e+06	1.00851e+07	6.11731e+06	3.03377e+06	2.81291e+06	7.1927e+06	4.24863e+06	3.58108e+06	3.44889e+06	3.54297e+06	3.85432e+06	4.80913e+06	6.80463e+06	9.84592e+06
carisoprodol	C12 H24 N2 O4	Positive	2.88108e+06	3.74431e+06	1.66989e+06	3.68534e+06	346091	4.92407e+06	6.93193e+06	7.49414e+06	3.58459e+06	1.5942e+06	7.43781e+06	186981	1.97083e+06	5.81045e+06	470500	2.49148e+06	7.39903e+06	8.99818e+06	1.65607e+06	1.03286e+06	4.25614e+06	2.93482e+06	7.57386e+06	4.79953e+06	6.32224e+06	3.38721e+06	1.27196e+06	2.79873e+06	1.56437e+06	4.05109e+06	2.41778e+06	2.49554e+06	5.49729e+06	6.35096e+06	1.90562e+06	1.22774e+07	892851	6.42339e+06	9.31764e+06	7.96765e+06	2.88694e+06	3.16765e+06	9.73759e+06	2.7087e+06	3.24076e+06	5.70673e+06	593942
carbazeran	C18 H24 N4 O4	Positive	2.0343e+06	477555	3.82431e+06	1.326e+06	330211	1.68234e+06	418914	319405	2.4922e+06	327741	961572	193190	764899	361931	559849	2.35771e+06	1.61614e+06	497918	288477	1.05604e+06	289753	1.75937e+06	471863	915975	1.6594e+06	697925	2.65249e+06	2.40834e+06	1.35477e+06	1.31707e+06	1.11137e+06	717975	485183	878651	1.21824e+06	2.33591e+06	7.87903e+06	251081	1.68189e+06	2.54193e+06	432127	376090	1.09329e+06	471259	461915	1.61619e+06	2.79322e+06
Caprolactam	C6 H11 N O	Positive	4.32672e+07	1.67092e+07	1.95969e+07	1.90228e+07	8.14637e+07	1.65886e+07	2.70934e+07	1.97002e+07	2.30795e+07	2.61218e+07	5.32482e+07	1.34954e+07	7.83072e+07	1.35426e+07	1.33844e+07	2.00936e+07	2.12442e+07	1.07175e+07	1.65965e+07	2.32281e+07	1.21245e+07	1.84976e+07	2.5816e+07	1.09811e+07	2.16965e+07	1.18148e+07	2.53735e+07	2.2866e+07	5.02738e+07	7.11434e+07	3.16141e+07	2.08914e+07	8.15065e+07	2.89588e+07	2.41639e+07	2.41757e+07	3.81009e+07	1.17385e+07	2.85886e+07	5.75532e+07	1.30479e+07	3.26055e+07	5.60697e+07	2.90787e+07	2.00996e+07	5.80827e+07	2.48319e+07
Calcitriol	C27 H44 O3	Positive	3.92039e+06	3.14223e+06	3.062e+06	3.85357e+06	3.90354e+06	2.32807e+06	4.98888e+06	3.21947e+06	2.80139e+06	4.46061e+06	3.06692e+06	2.26459e+06	2.18768e+06	2.32215e+06	6.91326e+06	4.6921e+06	4.27091e+06	1.9392e+06	2.48111e+06	3.37136e+06	2.79896e+06	5.00109e+06	1.72534e+06	1.53585e+06	2.89734e+06	2.02742e+06	1.21022e+06	2.50334e+06	2.50302e+06	3.40297e+06	2.43095e+06	4.0227e+06	3.61606e+06	2.87659e+06	2.73371e+06	1.74903e+06	3.12438e+06	3.07104e+06	2.99334e+06	2.64046e+06	1.67556e+06	2.06629e+06	2.19701e+06	3.01821e+06	1.81717e+06	2.45174e+06	2.74053e+06
Caffeine	C8 H10 N4 O2	Positive	360800	605235	256757	322221	254861	291636	432563	367566	340214	516398	710144	207274	339383	288402	370392	327314	284653	354603	230684	362856	311534	308928	410575	754000	355338	291350	269501	294533	277719	384760	246007	404514	366212	368494	1.48456e+07	339190	332941	2.38212e+06	367095	364509	292635	317785	350175	393575	280962	347770	425190
C-8 Ceramide-1-phosphate	C26 H52 N O6 P	Positive	4.51008e+06	4.58896e+06	1.56402e+06	4.07635e+06	5.4663e+06	3.77798e+06	4.74683e+06	904987	1.90788e+06	2.17726e+06	3.35398e+06	1.28828e+06	1.66245e+06	3.58724e+06	3.25179e+06	4.54082e+06	1.17919e+06	4.06512e+06	4.44976e+06	4.4908e+06	2.24069e+06	1.70856e+06	794513	1.02201e+06	3.42065e+06	2.26971e+06	6.75528e+06	2.65146e+06	2.65534e+06	2.14539e+06	2.88806e+06	6.58648e+06	5.00792e+06	4.24787e+06	2.30305e+06	2.96278e+06	1.03879e+06	2.15121e+06	6.3616e+06	7.65435e+06	3.87919e+06	1.0459e+07	3.85373e+06	5.66574e+06	4.64493e+06	1.06429e+07	7.00788e+06
C16-Dihydroceramide	C34 H69 N O3	Positive	1.05572e+07	4.06846e+06	3.68012e+06	4.16628e+06	1.18079e+07	1.47866e+07	4.06288e+06	3.74004e+06	7.10017e+06	1.03573e+07	1.32024e+07	6.90812e+06	4.09758e+06	1.44402e+07	5.62819e+06	6.44631e+06	4.65129e+06	1.12674e+07	8.72204e+06	6.15372e+06	6.62096e+06	1.08939e+07	3.94097e+06	3.64057e+06	7.40041e+06	2.06901e+06	8.05295e+06	4.5858e+06	1.07178e+07	5.42637e+06	7.87318e+06	1.10658e+07	1.39732e+07	8.27873e+06	2.64806e+06	3.23793e+06	3.03484e+06	1.21378e+07	3.4497e+06	2.2042e+06	1.13844e+07	1.38915e+07	9.29939e+06	2.9937e+06	6.44984e+06	3.34926e+06	7.4847e+06
C14-Dihydroceramide	C32 H65 N O3	Positive	1.93966e+07	1.54902e+07	1.50609e+07	6.69156e+06	1.95881e+07	1.67828e+07	5.66466e+06	5.36848e+06	1.36236e+07	1.50938e+07	2.74737e+07	9.19441e+06	1.02391e+07	2.34517e+07	1.05382e+07	1.36811e+07	1.5387e+07	2.17566e+07	1.36147e+07	1.19332e+07	1.61172e+07	2.02058e+07	1.14999e+07	8.18162e+06	1.43722e+07	2.55914e+06	1.18243e+07	1.22171e+07	1.06846e+07	1.62494e+07	1.46866e+07	1.83596e+07	1.9844e+07	1.68184e+07	9.29721e+06	5.05259e+06	1.21521e+07	2.63082e+07	4.56135e+06	3.45836e+06	2.19022e+07	1.36443e+07	1.34261e+07	8.95899e+06	1.50396e+07	5.44792e+06	1.6332e+07
Butyryl-L-homoserine lactone	C8 H13 N O3	Positive	1.44822e+06	663229	1.8577e+06	734235	762383	864782	664423	712455	1.01709e+06	554953	951968	528370	657828	559010	735256	673110	2.0117e+06	1.10738e+06	651723	703325	613139	1.32868e+06	622333	652580	729263	592811	1.17087e+06	2.10278e+06	607986	1.23065e+06	1.37206e+06	1.39021e+06	730191	784827	803637	657452	2.88542e+06	676115	711541	1.14937e+06	567214	570798	678746	762867	668284	2.09808e+06	902457
Buflomedil	C17 H25 N O4	Positive	763535	534120	718134	287721	472078	572063	418743	515023	330842	308906	827192	196709	392291	274064	484513	514202	797753	692152	6.23761e+06	1.05019e+06	1.56495e+07	1.16238e+07	2.71978e+07	1.80122e+07	7.17035e+06	1.15587e+07	2.53805e+07	1.33862e+07	1.36264e+07	656971	369654	478185	330454	457178	966246	712277	530868	742460	327798	754639	266998	675378	418086	287259	851502	563948	610295
Bufa-20,22-dienolide	C24 H34 O2	Positive	2.68801e+07	9.09148e+07	4.43537e+07	2.83688e+07	4.87889e+06	6.52574e+06	1.14993e+08	1.94368e+06	6.30319e+06	7.25182e+07	7.67705e+06	1.15737e+06	2.19175e+06	2.55666e+06	2.57861e+06	2.12889e+07	5.98347e+07	7.36086e+06	5.54614e+06	2.40221e+07	1.63331e+06	6.24974e+06	3.13983e+07	1.40868e+08	5.12898e+06	3.90664e+07	2.75998e+06	3.11971e+07	3.55374e+07	4.04314e+06	3.00663e+06	1.4143e+07	2.51056e+06	4.7807e+06	9.83593e+06	2.09845e+07	1.22372e+07	4.57744e+07	3.69226e+07	5.07147e+07	4.17783e+07	1.4872e+07	2.20027e+07	3.35632e+07	9.57168e+07	7.41646e+07	1.18563e+07
Bis(4-ethylbenzylidene)sorbitol	C24 H30 O6	Positive	5.04467e+06	3.04769e+06	5.72434e+06	4.13211e+06	8.24157e+06	2.18523e+06	3.46354e+06	3.08351e+06	2.92211e+06	5.68256e+06	3.30764e+06	6.57094e+06	7.40304e+06	7.17979e+06	3.82842e+06	4.77737e+06	5.25541e+06	4.16405e+06	5.41995e+06	5.70073e+06	6.38485e+06	4.32848e+06	2.95585e+06	2.9523e+06	3.32536e+06	4.10025e+06	8.74963e+06	1.07133e+07	2.20798e+06	5.66321e+06	6.5585e+06	2.668e+06	2.25186e+06	3.49058e+06	4.78042e+06	2.81991e+06	4.59786e+06	4.01473e+06	2.44971e+06	2.05428e+06	5.39559e+06	8.49071e+06	4.98352e+06	2.9146e+06	7.09107e+06	3.33506e+06	5.81868e+06
Bis(2-ethylhexyl) terephthalate	C24 H38 O4	Positive	3.64776e+06	1.94087e+06	3.99112e+06	3.83976e+06	4.04903e+06	2.66336e+06	1.29604e+06	992672	2.31143e+06	2.66925e+06	2.70048e+06	4.35502e+06	3.61733e+06	2.25162e+06	3.80507e+06	4.0481e+06	3.15359e+06	2.26675e+06	4.89084e+06	3.43772e+06	2.73198e+06	4.06591e+06	2.12132e+06	2.83868e+06	1.88996e+06	1.3749e+06	3.34577e+06	2.81757e+06	1.31417e+06	2.44247e+06	3.68757e+06	1.97104e+06	2.44052e+06	1.52111e+06	3.36909e+06	808051	3.51299e+06	1.39128e+06	3.24946e+06	1.53328e+06	2.62988e+06	5.02177e+06	2.66277e+06	2.8943e+06	2.56542e+06	3.02016e+06	3.21772e+06
Bis(2-ethylhexyl) amine	C16 H35 N	Positive	1.20424e+06	1.64046e+06	745999	618109	374551	2.16987e+06	6.31106e+06	2.24396e+06	2.30318e+06	894468	2.13077e+06	1.02798e+06	710600	673166	1.56833e+06	471824	493723	641072	529609	772255	717800	412668	3.80125e+06	2.85252e+06	2.50295e+06	4.14549e+06	776033	598031	1.78855e+06	1.35237e+06	1.27371e+06	791275	1.21325e+06	952197	646890	3.43135e+06	934869	1.71152e+06	1.71659e+06	3.2436e+06	370749	2.1563e+06	2.43193e+06	2.73534e+06	877361	3.59753e+06	699869
Bicyclo Prostaglandin E2	C20 H30 O4	Positive	1.61885e+06	3.60262e+06	4.14613e+06	4.12842e+06	1.71322e+06	1.24333e+06	2.52522e+06	3.16777e+06	2.57994e+06	2.17907e+06	3.70392e+06	935782	1.60615e+06	2.42373e+06	3.07321e+06	3.91177e+06	6.22118e+06	972178	2.59484e+06	7.11127e+06	4.85345e+06	2.91988e+06	3.60855e+06	1.83826e+06	1.85595e+06	2.43644e+06	2.2874e+06	4.9022e+06	1.61971e+06	2.46472e+06	2.73974e+06	1.69481e+06	1.70054e+06	1.97728e+06	3.89808e+06	2.1296e+06	4.31714e+06	787480	3.04758e+06	3.04792e+06	942552	1.29194e+06	1.25488e+06	1.27114e+06	1.21402e+06	2.13734e+06	2.15256e+06
Betaine	C5 H11 N O2	Positive	1.72496e+09	1.94512e+09	1.98535e+09	1.71058e+09	1.44448e+09	1.49776e+09	1.71794e+09	1.58792e+09	1.40661e+09	1.38386e+09	1.48567e+09	6.45298e+08	1.26934e+09	1.03844e+09	2.22828e+09	1.86912e+09	1.49617e+09	1.49162e+09	1.84822e+09	1.67847e+09	2.01095e+09	1.68486e+09	1.75958e+09	1.16657e+09	1.05625e+09	1.31668e+09	1.47944e+09	1.31885e+09	1.27146e+09	1.52122e+09	1.47111e+09	1.95866e+09	1.56809e+09	1.47047e+09	1.57811e+09	1.39642e+09	1.8432e+09	1.67402e+09	1.57353e+09	1.69855e+09	1.79124e+09	1.39206e+09	1.15461e+09	1.32938e+09	1.87224e+09	1.86815e+09	1.4098e+09
Benzophenone	C13 H10 O	Positive	4.39102e+06	1.40149e+06	754476	6.12036e+06	6.46705e+06	955106	1.15203e+06	1.24105e+06	1.13534e+06	6.33648e+06	1.11315e+06	5.97131e+06	5.94751e+06	1.25703e+06	5.26897e+06	4.28024e+06	1.04644e+06	590117	6.39066e+06	4.04749e+06	992777	764800	1.01419e+06	992240	824779	1.08481e+06	4.34372e+06	5.7164e+06	827731	1.10854e+06	3.8329e+06	1.16748e+06	1.10838e+06	1.3809e+06	1.39722e+06	1.42952e+06	1.47527e+06	870511	469308	545211	968489	1.38289e+06	1.34691e+06	1.13385e+06	1.12241e+06	1.33831e+06	1.1768e+06
Benzamide	C7 H7 N O	Positive	766520	1.63215e+06	564649	1.85044e+06	1.92788e+06	1.04937e+06	507522	456709	1.2023e+06	267676	346257	1.33088e+06	1.2543e+06	393498	2.784e+06	1.25185e+06	2.32114e+06	2.88143e+06	1.46358e+06	1.73297e+06	1.50611e+06	519945	1.53517e+06	318761	490672	1.54421e+06	1.63494e+06	1.36472e+06	1.18052e+06	1.72735e+06	1.6781e+06	1.51139e+06	1.59349e+06	1.18529e+06	591409	1.05399e+06	1.80542e+06	441594	1.19817e+06	1.51232e+06	681360	1.57619e+06	485682	581880	1.5494e+06	2.21005e+06	1.81156e+06
Bendazac	C16 H14 N2 O3	Positive	9.11772e+06	7.3182e+06	9.21342e+06	7.84691e+06	1.30163e+07	7.57151e+06	4.39127e+06	5.974e+06	1.43241e+07	7.13308e+06	1.34245e+07	1.20853e+06	3.05914e+06	6.71286e+06	2.25185e+07	1.37148e+07	1.30503e+07	1.08666e+07	5.09448e+06	5.7691e+06	1.59833e+07	1.89669e+07	6.19348e+06	7.3098e+06	1.14384e+07	6.51546e+06	4.95711e+06	3.23687e+06	3.71446e+06	1.794e+07	8.47351e+06	1.08355e+07	1.17693e+07	4.35501e+06	1.55881e+07	2.57683e+06	7.01125e+06	5.74466e+06	1.87652e+07	5.67732e+06	9.96302e+06	218990	7.53658e+06	1.5454e+07	6.63534e+06	9.02397e+06	1.35552e+07
belfosdil	C27 H50 O7 P2	Positive	1.05397e+07	6.21101e+06	8.27397e+06	1.18313e+07	7.08888e+06	8.20969e+06	8.40596e+06	6.09584e+06	8.46672e+06	5.23468e+06	7.73022e+06	2.31666e+06	5.12679e+06	4.83816e+06	9.76801e+06	7.36744e+06	8.96494e+06	2.38964e+06	4.13807e+06	2.09291e+06	3.76777e+06	5.48343e+06	6.12073e+06	8.45005e+06	6.6383e+06	4.52801e+06	1.58873e+06	5.42826e+06	4.62335e+06	4.50718e+06	5.78002e+06	9.75538e+06	1.15287e+07	3.088e+06	6.03965e+06	7.96065e+06	8.80763e+06	3.82425e+06	1.84686e+06	3.3689e+06	5.17678e+06	7.41477e+06	6.88944e+06	7.66616e+06	4.44098e+06	6.37521e+06	8.71766e+06
Basic Violet 1	C24 H27 N3	Positive	1.19559e+07	5.71792e+06	2.55719e+06	1.20535e+07	7.31958e+06	8.33191e+06	4.53502e+06	3.43171e+07	5.27045e+06	2.19648e+06	2.79844e+06	4.07704e+06	4.39092e+06	5.86848e+06	760650	2.10362e+06	1.30499e+06	1.23726e+07	4.8785e+06	1.74989e+07	1.05581e+06	1.37444e+06	479679	4.70176e+06	368884	520899	159704	195740	2.10448e+06	1.04407e+06	574585	263030	421233	2.86484e+06	628992	3.55253e+06	816851	336687	3.30255e+06	1.40432e+06	3.29511e+06	1.78203e+07	4.5172e+06	2.14876e+06	269529	471838	216241
Azelnidipine	C33 H34 N4 O6	Positive	2.58286e+07	2.11546e+07	1.34166e+07	2.63103e+07	1.6934e+07	2.14015e+07	1.24371e+07	2.01422e+07	4.1259e+07	1.46099e+07	4.37234e+07	2.56185e+06	2.46165e+07	1.16217e+07	5.61913e+07	2.84934e+07	3.1777e+07	1.56476e+07	9.90798e+06	1.09402e+07	3.76219e+07	2.9639e+07	1.48317e+07	2.30599e+07	3.57969e+07	1.66486e+07	1.91196e+07	6.25264e+06	8.9083e+06	5.31239e+07	1.41344e+07	2.86823e+07	3.13424e+07	1.17803e+07	2.91956e+07	6.08015e+06	2.11997e+07	1.82291e+07	5.97559e+07	1.82613e+07	1.77556e+07	206994	2.38751e+07	3.45994e+07	1.75129e+07	2.57458e+07	5.02421e+07
Azaspiracid-10	C47 H71 N O13	Positive	7.59428e+06	8.42722e+06	8.21069e+06	9.21219e+06	7.11147e+06	6.03945e+06	9.81141e+06	1.09988e+07	8.3044e+06	5.10158e+06	6.98387e+06	5.84443e+06	6.99065e+06	7.66107e+06	7.59342e+06	6.88721e+06	6.62334e+06	7.36782e+06	7.71489e+06	7.13474e+06	7.03099e+06	1.06447e+07	7.58611e+06	6.56189e+06	8.64577e+06	8.35641e+06	6.62687e+06	6.52896e+06	9.6743e+06	9.34377e+06	6.07464e+06	8.49194e+06	7.77774e+06	9.07436e+06	9.29831e+06	9.32537e+06	8.41565e+06	7.14363e+06	9.38911e+06	7.46115e+06	8.49355e+06	6.08133e+06	9.57282e+06	8.53533e+06	8.58625e+06	8.02963e+06	6.96416e+06
Asp-tyr	C13 H16 N2 O6	Positive	1.28313e+06	2.64115e+06	1.2075e+06	1.09852e+07	322884	101912	1.35968e+06	1.18373e+06	932199	1.75258e+06	622730	139619	94556.2	682122	769519	3.46419e+06	689721	285718	390618	3.24009e+06	1.26379e+06	1.72573e+06	1.49291e+06	392817	462016	2.08935e+06	1.12315e+06	2.65863e+06	1.74403e+06	1.63068e+06	5.37759e+06	1.27659e+06	2.12891e+06	853820	1.02622e+06	2.32203e+06	1.8449e+06	200484	5.55826e+06	5.5751e+06	2.62604e+06	5.57007e+06	1.6716e+06	1.2478e+06	1.94075e+06	2.48676e+06	1.90664e+06
asp-leu	C10 H18 N2 O5	Positive	6.1735e+06	5.12626e+06	1.05442e+07	5.33404e+06	2.9827e+06	6.95954e+06	3.52279e+06	6.24263e+06	6.15782e+06	2.24369e+06	3.99614e+06	1.72581e+06	3.34503e+06	3.43041e+06	4.45145e+06	8.21612e+06	7.02686e+06	5.26241e+06	4.71044e+06	5.51352e+06	5.97629e+06	6.99137e+06	3.1762e+06	2.90774e+06	4.37252e+06	3.20365e+06	4.53652e+06	2.36305e+06	2.57133e+06	5.76532e+06	2.35634e+06	8.63168e+06	6.16267e+06	8.23824e+06	9.08187e+06	3.42627e+06	9.475e+06	4.58645e+06	7.14045e+06	176610	4.66322e+06	4.02927e+06	2.59526e+06	2.37226e+06	8.49559e+06	5.47656e+06	4.51292e+06
Aspirin	C9 H8 O4	Positive	1.3487e+07	9.19859e+06	1.01796e+07	9.05134e+06	1.03818e+07	1.34474e+07	1.21808e+07	2.13983e+07	1.73772e+07	6.96795e+06	1.03891e+07	1.23135e+07	1.08118e+07	4.3091e+07	1.58081e+07	1.08384e+07	1.50094e+07	2.18297e+07	4.56295e+06	2.52625e+06	4.64332e+06	1.24837e+07	2.57161e+06	3.46881e+06	5.20436e+06	2.91941e+06	3.39098e+06	5.58988e+06	3.6084e+06	8.64721e+06	1.10631e+07	6.35946e+06	9.49485e+06	1.20628e+07	1.24661e+07	9.91434e+06	1.23101e+07	7.7969e+06	1.15253e+07	1.83945e+07	1.41789e+07	1.26388e+07	1.32335e+07	1.30509e+07	1.31607e+07	2.63703e+07	1.18792e+07
Aspidoalbine	C24 H32 N2 O5	Positive	54014.9	53770.9	53650.7	61978.4	54684.5	48493.4	58777.9	55438	53164.2	56058.3	50650.7	48706.7	55113.1	49183.6	62545.4	52925.2	54613.9	58009.8	70313.9	51621.1	51316.9	51957.6	52305.3	50702.4	48680.5	45931.5	57148.8	52291.3	49724.3	1.05114e+08	48481.7	55552.6	53221.2	57935.7	60505.3	54839.8	58853.9	51479.7	49326.7	52960.7	47873.1	54313.4	48185.2	51491.3	53973.8	57139.1	57635
asn-val	C9 H17 N3 O4	Positive	1.04488e+07	6.34756e+06	3.78771e+06	6.99906e+06	5.49466e+06	4.08613e+06	6.7891e+06	5.49277e+06	4.6031e+06	3.12743e+06	5.46593e+06	1.23255e+07	9.26665e+06	3.30957e+06	7.68779e+06	4.64366e+06	1.04311e+07	2.25784e+06	2.60301e+06	3.02247e+06	1.19074e+06	1.88326e+06	2.82794e+06	2.05405e+06	3.65603e+06	1.33578e+06	1.90876e+06	2.82836e+06	2.99484e+06	1.40343e+07	3.33756e+06	5.78832e+06	1.27302e+07	6.92282e+06	9.11981e+06	6.8721e+06	4.28019e+06	9.9519e+06	4.14508e+06	7.74447e+06	6.70935e+06	4.24372e+06	3.20282e+06	8.276e+06	5.94018e+06	2.74933e+06	8.14104e+06
Artemether	C16 H26 O5	Positive	4.07095e+07	2.48352e+07	3.75641e+07	2.94032e+07	2.17492e+07	2.67441e+07	2.52182e+07	3.50675e+07	2.29444e+07	1.51532e+07	2.53014e+07	2.28732e+07	2.80826e+07	6.3243e+07	4.35118e+07	3.02009e+07	5.49026e+07	2.62332e+07	8.31497e+06	8.52323e+06	9.04974e+06	1.5997e+07	1.06799e+07	6.52529e+06	1.03641e+07	3.74625e+06	6.17979e+06	9.17587e+06	8.73123e+06	1.4203e+07	1.61958e+07	2.00916e+07	2.64057e+07	2.16645e+07	3.06743e+07	1.52113e+07	2.77993e+07	1.27443e+07	1.87629e+07	2.34466e+07	1.80897e+07	3.25506e+07	2.10295e+07	3.02934e+07	3.28366e+07	4.41042e+07	3.64697e+07
ARECOLINE	C8 H13 N O2	Positive	5.72338e+06	4.74559e+06	4.90176e+06	3.359e+06	3.26371e+06	3.74171e+06	3.02272e+06	4.23779e+06	4.56418e+06	1.64032e+06	2.75806e+06	1.91356e+06	2.67435e+06	2.4704e+06	3.03612e+06	2.72655e+06	4.86101e+06	2.13171e+06	2.99019e+06	1.83472e+06	2.51811e+06	4.99455e+06	4.53312e+06	3.74121e+06	4.4083e+06	4.32553e+06	2.13078e+06	2.02137e+06	4.68984e+06	5.36996e+06	2.91156e+06	4.54572e+06	5.02868e+06	4.01323e+06	6.66791e+06	4.34142e+06	4.84751e+06	4.88058e+06	3.23952e+06	4.58943e+06	2.16377e+06	2.48681e+06	4.96668e+06	4.75632e+06	3.41402e+06	5.30566e+06	4.5295e+06
Arachidonic acid methyl ester	C21 H34 O2	Positive	1.07063e+07	399537	7.81846e+06	6.56169e+06	4.7575e+06	1.23462e+06	518814	418504	2.06722e+06	4.36601e+06	995536	4.19712e+06	3.99858e+06	4.931e+06	3.40077e+06	5.45254e+06	1.72567e+06	4.1713e+06	7.153e+06	5.17927e+06	1.50848e+06	1.14156e+07	543342	2.58092e+06	859560	1.0752e+06	6.35221e+06	4.95555e+06	1.20542e+06	2.81261e+06	2.63685e+06	1.17708e+06	824813	988301	5.44106e+06	1.08536e+06	2.25794e+07	916659	1.74009e+06	1.33397e+06	3.9887e+06	1.40651e+06	992526	1.38884e+06	758417	2.77475e+06	3.00751e+06
Arachidic Acid	C20 H40 O2	Positive	8.9132e+07	4.6583e+07	6.32942e+07	8.46769e+07	8.27472e+07	1.78109e+08	1.27204e+08	5.78991e+07	6.09829e+07	3.60368e+07	2.1267e+08	1.15126e+08	1.08562e+08	1.14507e+08	1.09239e+08	1.30587e+08	1.9264e+08	1.17751e+08	2.56273e+07	1.43229e+08	9.08002e+07	2.06895e+07	1.96869e+08	1.69876e+08	2.29493e+08	1.08289e+08	2.45314e+08	1.29428e+08	2.18084e+08	9.2749e+07	7.79087e+07	8.66544e+07	1.17064e+08	8.26763e+07	8.2434e+07	7.5058e+07	6.66039e+07	1.7052e+08	4.09985e+07	4.76286e+07	5.23724e+07	5.85462e+07	2.20425e+08	1.94835e+08	1.42656e+08	1.50169e+08	1.39002e+08
apronalide	C9 H16 N2 O2	Positive	2.84972e+07	2.95958e+07	2.15663e+07	3.52658e+07	3.73261e+07	1.97348e+07	6.21778e+07	3.56244e+07	4.68516e+07	2.71521e+07	3.49835e+07	1.34347e+07	2.40023e+07	1.97599e+07	4.12992e+07	4.12449e+07	2.81551e+07	2.80553e+07	3.56467e+07	2.95454e+07	2.59994e+07	4.41341e+07	1.96199e+07	2.83265e+07	3.40102e+07	1.41539e+07	4.03254e+07	2.25225e+07	1.75947e+07	2.98873e+07	2.09602e+07	4.29332e+07	6.43125e+07	2.05612e+07	8.54449e+07	2.55554e+07	3.83621e+07	4.67547e+07	2.74499e+07	2.6102e+07	3.59213e+07	4.59121e+07	3.5541e+07	2.54075e+07	4.64154e+07	3.35246e+07	2.63101e+07
Amide C18	C18 H37 N O	Positive	792782	1.06918e+06	633570	1.4272e+06	1.12584e+06	1.31037e+06	1.33129e+06	475266	530402	548036	1.26215e+06	984348	673704	524948	482471	512988	859236	485774	562819	655098	452907	798820	301768	1.07909e+06	1.00516e+06	215348	779501	826403	627138	917660	209019	1.01662e+06	524419	851588	813508	1.45156e+06	1.15092e+06	1.5267e+06	1.20303e+06	1.41436e+06	1.37856e+06	1.18635e+06	1.22767e+06	222202	250031	1.09912e+06	1.02997e+06
all-cis-4,7,10,13,16-Docosapentaenoic acid	C22 H34 O2	Positive	3.78891e+06	2.45147e+06	2.66625e+06	3.01985e+06	2.58351e+06	3.72542e+06	2.39393e+06	3.00095e+06	4.42943e+06	3.85531e+06	3.7077e+06	2.26533e+06	3.10544e+06	3.92866e+06	3.12443e+06	5.16258e+06	2.87395e+06	5.41762e+06	7.68416e+06	2.28772e+06	1.76599e+06	5.97967e+06	2.39348e+06	2.22475e+06	3.0371e+06	1.64625e+06	2.66154e+06	2.44715e+06	2.7031e+06	4.09781e+06	2.57045e+06	4.08332e+06	2.717e+06	2.6137e+06	6.49044e+06	4.10895e+06	5.90415e+06	2.89204e+06	3.72007e+06	5.80335e+06	3.81554e+06	2.15909e+06	2.63825e+06	3.48931e+06	1.58067e+06	3.07243e+06	2.99085e+06
afegostat	C6 H13 N O3	Positive	1.71106e+07	1.58201e+07	1.11952e+07	3.1277e+07	9.33275e+06	4.99448e+06	1.19298e+07	1.30295e+07	8.02534e+06	1.18225e+07	9.2726e+06	8.531e+06	1.3196e+07	1.31545e+07	1.17352e+07	2.40709e+07	1.19579e+07	1.01956e+07	1.13142e+07	1.11993e+07	7.10904e+06	2.03592e+07	1.71893e+07	1.36338e+07	1.28575e+07	9.80978e+06	1.31355e+07	9.9099e+06	1.00228e+07	1.8798e+07	1.02906e+07	1.37841e+07	1.69497e+07	9.36302e+06	1.36939e+07	9.24451e+06	5.7909e+06	9.2139e+06	1.56207e+07	1.65263e+07	1.1442e+07	1.84829e+07	6.93443e+06	1.21673e+07	9.51754e+06	1.21881e+07	1.57723e+07
AF4878000	C11 H12 O3	Positive	6.10396e+06	715517	881974	1.2153e+07	807965	1.27732e+07	828202	683257	1.11593e+06	1.47749e+06	8.1068e+06	179848	1.09383e+06	5.53498e+06	875539	3.35196e+06	313890	2.00342e+06	3.81933e+06	3.68036e+06	319645	2.32917e+07	224516	2.29415e+06	455548	8.94948e+06	2.27495e+07	569972	1.53875e+06	408259	8.68312e+06	1.41821e+06	2.31376e+06	2.14155e+07	4.48322e+06	247374	1.26155e+07	1.70674e+06	1.37433e+07	1.06606e+06	5.64035e+06	442256	625531	5.07475e+06	1.46346e+07	3.7368e+06	460012
Adaprolol	C26 H39 N O4	Positive	3.29737e+06	1.55629e+06	1.82229e+07	1.82656e+07	5.73385e+06	980506	2.10661e+07	5.77971e+06	1.03948e+07	9.69986e+06	4.44932e+06	1.74388e+06	1.8096e+06	1.05707e+07	8.64579e+06	4.37826e+06	2.65011e+06	3.05745e+06	4.1962e+07	3.41764e+06	4.1068e+06	9.23256e+06	3.35893e+06	4.95134e+06	4.01254e+06	926727	504502	1.35127e+06	3.89437e+06	2.49553e+06	1.53619e+06	7.25232e+06	5.12708e+06	5.85908e+06	1.44445e+07	7.82931e+06	2.97188e+06	1.16798e+06	5.86657e+06	1.79405e+07	1.18516e+06	778920	1.19953e+06	1.86549e+06	4.87569e+06	5.76126e+06	1.83855e+07
ACPC	C4 H7 N O2	Positive	4.60601e+06	8.95184e+06	6.08002e+06	6.79657e+06	2.56121e+07	6.54368e+06	8.01105e+06	1.17256e+07	3.92622e+06	2.32926e+06	2.23217e+07	2.37931e+07	2.76709e+06	6.47144e+06	4.6344e+06	4.44174e+06	8.51575e+06	5.67264e+06	2.5734e+07	5.2216e+06	5.07378e+06	6.84951e+06	4.94781e+06	8.57941e+06	7.29324e+06	3.03972e+06	4.76095e+06	2.20113e+07	8.94168e+06	1.82625e+06	2.48463e+07	4.163e+06	2.60342e+07	6.39443e+06	5.92204e+06	1.34488e+07	2.96205e+07	2.54464e+06	9.49482e+06	8.33331e+06	3.06833e+06	723421	1.9257e+07	2.36515e+06	4.0066e+06	4.04603e+06	3.6656e+06
Acetyl-β-methylcholine	C8 H17 N O2	Positive	9.89075e+07	9.10984e+07	1.46637e+08	2.02684e+08	1.32505e+08	1.45498e+08	2.22298e+08	2.2106e+08	6.94443e+07	6.42783e+07	9.23651e+07	3.06352e+07	1.58554e+08	1.13751e+08	1.75031e+08	1.11924e+08	2.31213e+08	1.10411e+08	1.35288e+08	1.30458e+08	2.06908e+08	2.23595e+08	1.66798e+08	1.35139e+08	2.74376e+08	2.23892e+08	1.47289e+08	5.48954e+07	2.6557e+08	1.07346e+08	1.0942e+08	1.75148e+08	7.4795e+07	1.21665e+08	1.1848e+08	2.41285e+08	1.55876e+08	1.17018e+08	2.22592e+08	2.39266e+08	1.49881e+08	8.09826e+07	1.35748e+08	8.37389e+07	3.25903e+08	1.34212e+08	7.56377e+07
Acetyl-L-carnitine	C9 H17 N O4	Positive	7.88187e+08	1.0345e+09	8.61758e+08	1.01471e+09	1.34422e+09	1.22025e+09	1.10111e+09	1.23127e+09	6.72524e+08	5.77722e+08	9.39693e+08	4.04651e+08	5.45492e+08	1.06261e+09	1.38258e+09	9.92691e+08	1.03947e+09	8.88351e+08	5.63003e+08	9.39292e+08	8.38214e+08	9.88641e+08	7.29409e+08	9.41206e+08	9.33451e+08	1.36852e+09	1.00749e+09	4.75567e+08	9.86674e+08	1.65514e+09	6.20641e+08	1.4183e+09	8.04677e+08	9.23867e+08	1.50601e+09	6.89273e+08	3.99159e+08	9.99824e+08	1.26371e+09	1.20884e+09	1.26423e+09	7.80729e+08	5.37461e+08	7.24146e+08	7.75177e+08	8.88634e+08	1.27e+09
Acetylcholine	C7 H15 N O2	Positive	7.40758e+07	9.21471e+07	6.72884e+07	8.7928e+07	9.81947e+07	9.81994e+07	7.94429e+07	1.23447e+08	1.02112e+08	6.60326e+07	6.37289e+07	3.36403e+07	7.55957e+07	6.88259e+07	6.74713e+07	1.16028e+08	9.80641e+07	1.04727e+08	1.10573e+08	8.48262e+07	7.72994e+07	1.43564e+08	7.68632e+07	7.08827e+07	8.86326e+07	9.23591e+07	6.44952e+07	9.03423e+07	1.30841e+08	5.24035e+07	5.96398e+07	1.00902e+08	8.68861e+07	6.61827e+07	1.46889e+08	9.8152e+07	1.18593e+08	6.61757e+07	1.378e+08	9.25469e+07	1.51406e+08	6.61848e+07	5.32866e+07	6.7997e+07	8.88498e+07	7.29396e+07	8.11539e+07
ACETYL PROLINE	C7 H11 N O3	Positive	5.52748e+06	2.90855e+06	9.53724e+06	1.45014e+06	741475	1.93054e+06	1.97105e+06	1.76408e+06	6.29619e+06	2.24593e+06	1.54659e+06	844612	1.24109e+06	259634	842306	2.4387e+06	3.73038e+06	1.67073e+06	1.74515e+06	2.31487e+06	2.43815e+06	1.31146e+06	1.37775e+06	4.26286e+06	3.2146e+06	1.19873e+06	3.58832e+06	1.67796e+07	1.6943e+06	1.56918e+06	1.99929e+06	1.08225e+06	2.87156e+06	1.21162e+06	472641	7.18049e+06	2.54576e+07	1.25964e+06	1.01999e+06	2.40551e+06	568292	2.41476e+06	1.73308e+06	746765	2.93396e+06	1.96659e+06	3.71595e+06
Aceclidine	C9 H15 N O2	Positive	6.83062e+06	6.46621e+06	4.90838e+06	6.03278e+06	5.28702e+06	5.45502e+06	6.59224e+06	6.25755e+06	6.15871e+06	2.37989e+06	3.50647e+06	2.62699e+06	4.7232e+06	7.27711e+06	5.9598e+06	5.05124e+06	5.04119e+06	4.43699e+06	4.73175e+06	3.49637e+06	4.49213e+06	5.75382e+06	3.90124e+06	4.54908e+06	4.58352e+06	4.19095e+06	3.62057e+06	4.34855e+06	5.02668e+06	4.86993e+06	5.48894e+06	4.9718e+06	5.17458e+06	5.09098e+06	6.64735e+06	3.6654e+06	4.48041e+06	4.26395e+06	5.36617e+06	3.61886e+06	4.90755e+06	4.22576e+06	3.61066e+06	4.38362e+06	4.37364e+06	7.72726e+06	3.4278e+06
Acamprosate	C5 H11 N O4 S	Positive	358568	436797	453179	354489	286874	725579	310581	420327	832962	397907	694341	277168	291741	445128	314493	322546	834963	822724	296787	292159	294902	397844	321905	421821	355626	297625	464606	386726	482770	549176	399908	504937	663014	673999	362339	639393	482589	314418	522500	384958	442017	311337	388101	443093	686379	328464	986665
AB-PINACA	C18 H26 N4 O2	Positive	5.33338e+06	4.23776e+06	5.31683e+06	5.0357e+06	4.76941e+06	4.23032e+06	5.13233e+06	6.20408e+06	4.33946e+06	2.54053e+06	3.63444e+06	2.24521e+06	3.95901e+06	3.50683e+06	5.89107e+06	4.44403e+06	5.39357e+06	2.59898e+06	3.22717e+06	3.61365e+06	3.9288e+06	4.74185e+06	3.95778e+06	3.57998e+06	5.49942e+06	3.71937e+06	3.86825e+06	3.79931e+06	3.85119e+06	4.95301e+06	4.0134e+06	4.47938e+06	5.17757e+06	5.03778e+06	6.02772e+06	4.32196e+06	4.81923e+06	4.37428e+06	5.18825e+06	3.94734e+06	4.78116e+06	3.40038e+06	4.41228e+06	4.42275e+06	4.15402e+06	4.12977e+06	3.62456e+06
abietatriene	C20 H30	Positive	1.29336e+07	1.67923e+06	8.53066e+06	2.09719e+06	2.29424e+06	1.39035e+06	9.70416e+06	971762	2.68075e+06	4.80271e+06	2.39011e+07	534745	6.94909e+06	899180	7.85606e+06	5.4283e+06	5.12296e+06	3.07068e+06	6.7548e+06	5.30964e+06	1.1089e+06	2.41939e+07	1.2404e+06	965419	3.7221e+06	640125	6.1267e+06	1.47614e+06	1.52872e+06	1.2546e+06	1.03603e+06	1.38398e+07	2.55362e+07	874424	6.90127e+06	8.90842e+06	1.91318e+06	8.32182e+06	928796	1.37293e+07	1.54121e+07	6.85553e+06	947991	7.68701e+06	4.16816e+06	1.92469e+06	1.94053e+06
A-12(13)-EpODE	C18 H30 O3	Positive	660014	917002	1.1667e+06	854501	393911	434721	644690	663191	545922	468590	662690	204737	425148	743226	705762	837688	1.3431e+06	360620	427167	1.32687e+06	1.42987e+06	692349	958675	470851	739943	631976	535146	1.47955e+06	511515	808699	582226	363852	417059	271234	797360	505682	633191	193291	609144	586443	332354	359089	502574	303820	363364	469472	562242
9-Decenoylcarnitine	C17 H31 N O4	Positive	7.60946e+07	1.05672e+08	1.11347e+08	5.56121e+07	1.07472e+08	7.12301e+07	7.24768e+07	7.10732e+07	5.35965e+07	5.3112e+07	4.30878e+07	2.55765e+07	2.96509e+07	5.76208e+07	7.1842e+07	9.37273e+07	9.821e+07	7.03586e+07	4.60956e+07	5.19542e+07	7.37996e+07	1.54537e+08	4.19225e+07	4.53105e+07	7.50748e+07	7.74721e+07	9.48799e+07	5.97931e+07	6.65561e+07	1.92569e+08	3.87508e+07	6.17731e+07	5.95441e+07	4.12293e+07	1.71195e+08	7.80312e+07	1.13682e+08	1.09678e+08	7.45462e+07	5.74119e+07	7.48913e+07	5.0739e+07	2.90617e+07	4.60026e+07	6.56853e+07	5.22648e+07	2.30589e+08
8-Hydroxyquinoline	C9 H7 N O	Positive	2.21806e+08	2.10487e+08	2.50926e+08	3.56159e+08	2.63044e+08	2.02804e+08	2.75286e+08	3.45098e+08	3.65537e+08	2.11415e+08	2.33824e+08	1.17412e+08	2.76502e+08	2.14987e+08	3.28896e+08	3.67337e+08	4.42274e+08	1.61402e+08	2.64293e+08	2.37552e+08	2.41279e+08	3.6589e+08	2.04215e+08	2.05396e+08	2.72068e+08	2.2935e+08	2.18525e+08	2.1376e+08	2.79142e+08	3.20195e+08	2.11125e+08	3.1557e+08	2.91617e+08	2.97787e+08	3.55446e+08	2.8502e+08	3.22155e+08	1.12651e+08	3.60819e+08	3.6766e+08	2.73722e+08	2.94131e+08	2.0677e+08	1.66384e+08	2.28269e+08	2.02285e+08	2.11665e+08
8-[(4E)-6-Methoxy-6-methyl-4-hepten-2-yl]-5,9,17,17-tetramethyl-18-oxapentacyclo[10.5.2.0~1,13~.0~4,12~.0~5,9~]nonadec-2-en-16-yl hexopyranoside	C37 H60 O8	Positive	8.75545e+06	8.09812e+06	1.05561e+07	7.58157e+06	6.98824e+06	1.93223e+06	2.78535e+06	3.27072e+06	1.43181e+06	4.63568e+06	7.5056e+06	3.86916e+06	6.53872e+06	3.82573e+06	1.07963e+07	6.95832e+06	1.007e+07	2.5336e+06	6.59892e+06	4.64932e+06	9.5442e+06	2.30705e+06	6.19279e+06	6.78734e+06	2.17879e+06	1.28447e+06	6.40954e+06	7.61975e+06	1.40939e+06	9.13616e+06	9.49407e+06	8.02226e+06	9.92945e+06	3.93128e+06	1.16723e+07	3.29868e+06	9.86452e+06	6.04126e+06	2.95181e+06	4.17453e+06	1.7374e+06	5.34521e+06	2.60216e+06	7.76672e+06	7.39692e+06	1.26572e+07	6.779e+06
8,8a-Deoxyoleandolide	C20 H36 O6	Positive	1.53809e+08	3.7771e+08	1.82818e+08	1.76737e+08	1.66853e+08	3.76761e+08	2.67937e+08	3.36098e+08	3.51055e+08	1.89463e+08	2.37763e+08	1.24002e+08	1.82091e+08	1.17519e+09	3.53653e+08	2.95053e+08	2.38562e+08	3.33714e+08	2.19079e+08	8.44905e+07	9.16424e+07	3.89938e+08	1.88933e+08	1.4711e+08	2.05396e+08	9.92344e+07	1.2423e+08	1.2767e+08	1.77057e+08	1.91082e+08	1.25389e+08	2.44182e+08	2.47079e+08	2.21683e+08	1.12576e+08	1.59939e+08	1.37544e+08	1.62359e+08	2.26741e+08	2.41353e+08	1.97846e+08	3.87695e+08	3.34608e+08	2.62687e+08	2.26637e+08	2.35592e+08	2.02774e+08
7-methyl-3-nitroimidazo[1,2-a]pyridine	C8 H7 N3 O2	Positive	5.17478e+07	4.59042e+07	4.70223e+07	5.2235e+07	4.25198e+07	3.74666e+07	4.19537e+07	5.94031e+07	4.84339e+07	4.75778e+07	3.80361e+07	3.60626e+07	4.71693e+07	5.3685e+07	5.52363e+07	5.35526e+07	5.0398e+07	3.95184e+07	5.58158e+07	4.33171e+07	5.79861e+07	5.85941e+07	4.13202e+07	4.28317e+07	4.79234e+07	3.3482e+07	4.62748e+07	4.05263e+07	4.77245e+07	3.82521e+07	4.79756e+07	4.26314e+07	4.16937e+07	4.41279e+07	5.74503e+07	4.18487e+07	5.01481e+07	2.58841e+07	5.31524e+07	4.67469e+07	4.0095e+07	4.78887e+07	3.94818e+07	4.24e+07	4.69019e+07	4.13887e+07	4.42191e+07
7Î±-Hydroxy-3-oxo-4-cholen-24-oic acid	C24 H36 O4	Positive	4.13115e+06	3.79026e+06	4.11889e+06	4.78565e+06	3.10145e+06	2.03533e+06	4.16568e+06	2.28895e+06	3.9087e+06	1.48889e+06	2.63602e+06	2.30989e+06	2.06401e+06	1.30039e+06	2.40241e+06	5.30193e+06	4.07727e+06	1.22863e+06	3.44856e+06	2.9459e+06	3.12659e+06	3.22085e+06	1.22176e+06	1.68056e+06	3.19648e+06	1.7582e+06	1.21334e+06	1.69492e+06	3.45453e+06	3.18636e+06	3.36203e+06	3.55345e+06	2.09254e+06	1.96909e+06	6.54264e+06	1.4666e+06	3.73111e+06	4.65048e+06	2.77748e+06	2.71847e+06	2.15689e+06	1.53484e+06	1.63658e+06	2.11389e+06	1.86248e+06	2.46753e+06	2.38827e+06
7-Dechlorogriseofulvin	C17 H18 O6	Positive	2.01856e+06	4.56498e+06	4.4178e+06	6.41491e+06	4.14073e+06	72904.9	7.37829e+06	79062.7	3.27944e+06	1.78316e+06	6.98252e+06	81628.6	83913.9	74785.8	92577.3	78604.5	81414	2.66502e+06	3.99415e+06	4.19135e+06	2.95238e+06	88788.4	68220.3	2.08468e+06	71332.1	64297.7	4.2496e+06	5.06246e+06	197400	1.62275e+06	2.3827e+06	5.83809e+06	4.62784e+06	72928.5	8.72642e+06	88357.5	4.26405e+06	5.46402e+07	9.2455e+06	8.84888e+06	1.93357e+07	88417.7	63671.3	965387	74573.7	7.5185e+06	1.26472e+06
7,8-Didehydro-4,5-epoxymorphinan-3,6-diol	C16 H17 N O3	Positive	1.73508e+06	4.21889e+06	1.10449e+07	2.30808e+06	3.09337e+06	262364	1.04266e+07	189545	1.27152e+06	2.38717e+06	3.60415e+06	342886	2.44556e+06	153118	3.27965e+06	5.17662e+06	6.92457e+06	2.18175e+06	450026	734835	556299	1.02696e+06	551145	498056	392024	967230	1.17155e+06	1.25674e+06	386827	408468	1.53692e+06	4.37247e+06	3.45685e+06	4.18807e+06	3.04191e+06	2.45769e+06	5.77574e+06	4.32365e+06	1.43187e+06	2.41723e+06	154567	2.32914e+06	522853	3.36027e+06	1.16711e+06	1.09986e+06	1.02751e+06
6-Methylquinoline	C10 H9 N	Positive	1.6437e+08	1.15449e+08	1.80715e+08	2.04222e+08	1.54471e+08	1.09978e+08	1.5248e+08	1.76427e+08	2.0285e+08	1.17409e+08	1.32043e+08	6.7159e+07	1.69552e+08	1.27153e+08	2.01035e+08	2.16028e+08	2.06607e+08	8.68878e+07	1.51735e+08	1.3546e+08	1.3889e+08	2.17841e+08	1.15233e+08	1.1309e+08	1.56973e+08	1.20073e+08	1.22333e+08	1.21293e+08	1.57844e+08	1.37969e+08	1.20139e+08	1.44656e+08	1.68278e+08	1.57868e+08	2.11335e+08	1.90164e+08	1.8875e+08	6.47035e+07	1.9863e+08	2.0415e+08	1.4774e+08	1.6796e+08	1.11302e+08	9.43341e+07	1.32704e+08	1.19173e+08	1.2141e+08
6-hydroxypseudooxynicotine	C10 H14 N2 O2	Positive	6.72083e+06	6.89858e+06	5.02843e+06	5.38885e+06	3.1581e+06	3.65887e+06	5.67118e+06	4.78625e+06	6.71338e+06	2.85868e+06	4.1554e+06	2.17007e+06	4.56829e+06	9.12861e+06	6.46362e+06	8.16156e+06	1.02493e+07	2.56138e+06	5.28139e+06	4.45389e+06	5.79048e+06	5.68666e+06	3.70435e+06	4.99378e+06	4.05486e+06	4.95152e+06	6.40464e+06	4.06326e+06	3.15844e+06	6.09537e+06	1.87917e+06	4.70006e+06	5.21363e+06	4.77237e+06	3.87296e+06	7.67378e+06	2.72238e+06	7.27097e+06	5.35568e+06	5.23094e+06	5.41765e+06	5.37041e+06	5.85312e+06	5.04761e+06	6.74503e+06	7.04259e+06	4.59428e+06
6-[8-Hydroxy-1-(hydroxymethyl)octahydro-2H-quinolizin-3-yl]-2-piperidinone	C15 H26 N2 O3	Positive	3.28797e+09	2.92724e+09	3.2127e+09	2.91615e+09	2.99501e+09	2.38088e+09	2.63802e+09	3.13736e+09	2.57686e+09	1.94002e+09	2.49942e+09	1.6566e+09	2.29814e+09	1.92879e+09	3.44731e+09	2.80353e+09	3.32474e+09	2.01671e+09	2.23159e+09	2.31345e+09	2.83164e+09	2.46498e+09	2.84159e+09	2.42154e+09	2.71831e+09	2.12844e+09	2.62862e+09	2.49263e+09	2.38593e+09	3.39482e+09	2.56884e+09	3.08097e+09	3.20239e+09	2.81e+09	3.8542e+09	2.38531e+09	3.35062e+09	2.7684e+09	2.65714e+09	2.45699e+09	1.97363e+09	2.19422e+09	2.4427e+09	3.15388e+09	2.85027e+09	2.96654e+09	2.43544e+09
6,9,11,13,14-Pentahydroxy-11-isopropyl-3,7,10-trimethyl-15-oxapentacyclo[7.5.1.0~1,6~.0~7,13~.0~10,14~]pentadec-2-yl acetate	C22 H34 O8	Positive	4.7453e+06	4.1387e+06	5.91922e+06	4.03035e+06	4.16447e+06	4.56164e+06	4.12079e+06	6.64821e+06	5.18325e+06	2.62251e+06	3.62216e+06	4.70033e+06	5.62512e+06	1.46489e+07	8.31572e+06	6.61899e+06	7.08623e+06	5.66032e+06	2.04566e+06	2.06201e+06	1.86336e+06	4.54825e+06	2.8424e+06	1.58357e+06	2.67735e+06	1.06506e+06	1.24355e+06	2.46194e+06	2.39462e+06	3.39911e+06	3.70504e+06	3.02442e+06	5.03762e+06	4.56294e+06	4.62786e+06	2.93487e+06	3.26158e+06	2.04856e+06	5.87971e+06	4.41868e+06	3.31838e+06	5.92249e+06	4.04721e+06	4.60768e+06	4.8446e+06	7.72507e+06	5.09904e+06
6,11-dihydro-5H-benzo[a]carbazole	C16 H13 N	Positive	51701.5	54579.8	62748.6	73374.5	52790.7	48831.3	99333.5	60973.6	67466	55832.6	56342	63573.8	97426.7	46127.8	60379.4	95467.9	57929.5	50882.2	85530.8	50964.3	54723.7	75037.7	55874.9	73880	71066.2	63915.4	55169.7	51897.4	70067.8	52247.5	48045.6	54735.5	55833	60522.5	62418.7	95391.2	105393	53051.2	54482	53243.7	46139	48512.2	65475.4	49896.3	68962.5	56625.6	59829.5
6-(4-methoxyphenyl)pyrimidine-2,4-diamine	C11 H12 N4 O	Positive	8.07944e+06	3.20085e+07	2.66367e+06	3.35271e+06	4.46813e+06	3.55584e+06	9.11318e+06	1.14096e+07	9.6275e+06	1.95985e+06	3.26084e+07	2.34868e+06	4.22848e+06	1.9477e+06	4.31683e+06	6.30135e+06	5.6848e+06	2.01216e+06	6.08748e+06	3.03307e+06	2.06138e+07	9.95361e+06	3.27269e+07	3.61181e+06	3.5679e+07	4.64575e+06	3.23918e+06	4.2513e+06	3.44529e+06	2.52921e+07	3.85526e+06	3.24712e+07	6.28836e+06	5.9404e+06	4.3596e+06	6.04302e+06	5.43084e+06	4.80767e+06	5.03176e+06	1.27023e+07	1.01248e+07	5.06745e+06	4.43191e+06	4.16705e+06	2.52807e+07	4.79906e+06	2.13765e+07
5α-Dihydrotestosterone glucuronide	C25 H38 O8	Positive	8.46654e+06	1.0102e+07	1.00605e+07	6.41341e+06	7.06409e+06	7.74414e+06	1.20171e+07	1.2008e+07	1.22622e+07	5.85992e+06	8.67295e+06	6.17528e+06	6.41432e+06	4.16627e+06	8.89678e+06	9.15214e+06	1.14884e+07	6.40679e+06	6.90826e+06	7.17057e+06	7.99065e+06	1.63219e+07	9.2517e+06	8.71873e+06	1.24438e+07	1.1194e+07	6.93479e+06	6.72319e+06	1.10494e+07	8.8746e+06	7.29396e+06	9.00975e+06	1.03549e+07	1.15615e+07	1.07838e+07	1.04812e+07	9.13368e+06	8.85036e+06	1.14959e+07	1.11731e+07	9.82089e+06	6.21117e+06	1.14125e+07	1.1486e+07	9.09918e+06	9.83662e+06	7.33078e+06
5-O-methyl embelin	C18 H28 O4	Positive	984204	1.35342e+06	871251	885874	1.2458e+06	886808	872163	778728	1.79638e+06	627435	1.71383e+06	445421	538968	1.27281e+06	403925	637596	784099	680361	1.28128e+06	795202	638217	1.04993e+06	1.10749e+06	1.46017e+06	1.4469e+06	764200	1.006e+06	758050	1.00488e+06	1.04613e+06	769154	1.63073e+06	1.15849e+06	1.88759e+06	482190	971770	723962	1.97427e+06	1.27787e+06	725396	717191	462389	1.77637e+06	843748	561232	1.11066e+06	706304
5-Nitro-o-toluidine	C7 H8 N2 O2	Positive	9.25869e+06	1.34457e+07	1.58989e+07	1.40717e+07	1.16507e+07	8.41527e+06	1.32568e+07	1.57578e+07	6.73112e+06	5.80055e+06	1.11854e+07	8.05924e+06	6.00518e+06	7.68934e+06	6.74737e+06	9.02618e+06	1.15357e+07	5.36778e+06	1.26596e+07	6.1548e+06	3.3471e+06	1.95651e+07	6.7418e+06	9.85702e+06	1.46289e+07	9.55544e+06	1.14086e+07	4.03257e+06	1.03357e+07	1.85462e+07	5.39996e+06	7.9973e+06	1.44883e+07	8.16242e+06	6.54006e+06	5.91168e+06	3.29499e+06	7.61888e+06	6.4188e+06	1.08029e+07	1.07818e+07	8.93529e+06	3.18133e+06	1.91256e+07	2.11747e+07	9.33239e+06	2.12491e+07
5-Methoxy-3-indoleaceate	C11 H11 N O3	Positive	1.85577e+07	1.48285e+07	9.56804e+06	1.51413e+07	1.61054e+07	8.95146e+06	1.08114e+07	1.36311e+07	9.5572e+06	7.66647e+06	1.76314e+07	5.72505e+06	1.18266e+07	9.08148e+06	1.65398e+07	2.26526e+07	2.21202e+07	8.12224e+06	1.92382e+07	1.62864e+07	8.61217e+06	2.30702e+07	1.16892e+07	9.83584e+06	1.40835e+07	6.14294e+06	7.72142e+06	1.03387e+07	1.16138e+07	2.69288e+07	1.4571e+07	1.58209e+07	1.76169e+07	1.00095e+07	1.94395e+07	1.34191e+07	1.77795e+07	1.22286e+07	2.15705e+07	1.44569e+07	2.00585e+07	1.28304e+07	8.06231e+06	8.13834e+06	1.72779e+07	2.64543e+07	1.42757e+07
5-Hydroxyindole-3-acetic acid	C10 H9 N O3	Positive	2.08682e+07	9.49888e+06	1.17965e+07	1.07249e+07	9.76616e+06	1.34239e+07	6.76598e+06	1.15088e+07	9.52969e+06	8.02149e+06	7.53602e+06	4.99516e+06	1.08397e+07	5.45479e+06	1.50063e+07	1.26432e+07	2.00138e+07	1.08447e+07	7.47897e+06	1.15039e+07	8.96666e+06	1.05171e+07	6.23619e+06	7.25729e+06	1.04897e+07	7.05884e+06	1.04062e+07	6.45752e+06	7.4283e+06	1.61654e+07	1.0316e+07	9.09033e+06	1.01914e+07	1.04279e+07	2.62033e+07	7.87258e+06	8.452e+06	1.20356e+07	1.80865e+07	1.47426e+07	1.10374e+07	1.14532e+07	6.6126e+06	7.1976e+06	9.61339e+06	1.00405e+07	2.17328e+07
5-guanidino-3-methyl-2-oxopentanoic acid	C7 H13 N3 O3	Positive	2.46854e+07	6.62181e+06	1.89259e+07	5.1932e+06	8.21292e+06	1.29854e+07	4.77887e+06	4.08385e+06	1.36363e+07	9.15437e+06	6.7754e+06	9.24961e+06	7.14681e+06	6.41332e+06	5.98239e+06	1.37417e+07	6.61825e+06	6.35027e+06	1.4696e+07	1.01258e+07	7.67124e+06	1.76391e+07	6.36432e+06	1.56815e+07	8.48684e+06	1.16076e+07	2.4604e+07	3.90685e+07	2.07557e+07	1.09372e+07	1.53987e+07	6.92596e+06	4.19333e+06	5.29987e+06	4.70209e+06	1.096e+07	6.44559e+07	3.75159e+06	4.47533e+06	1.10199e+07	5.84087e+06	943496	4.89993e+06	5.05252e+06	4.73707e+06	6.50809e+06	1.01977e+07
5-Fluoro-3,5-AB-PFUPPYCA	C20 H26 F2 N4 O2	Positive	2.40663e+06	3.5698e+06	1.74547e+06	1.81908e+06	1.57491e+06	2.38789e+06	4.76979e+06	4.20537e+06	2.70199e+06	1.92372e+06	3.5143e+06	1.04836e+06	1.56664e+06	1.08611e+06	1.6774e+06	2.05034e+06	1.63908e+06	1.13449e+06	1.70876e+06	1.68888e+06	2.16261e+06	1.09179e+06	2.87486e+06	6.12854e+06	3.30515e+06	5.58651e+06	1.87534e+06	1.05304e+06	2.73236e+06	1.70356e+06	1.4085e+06	2.35216e+06	2.33666e+06	3.49649e+06	1.30833e+06	3.17432e+06	1.87495e+06	3.22484e+06	6.54507e+06	3.48319e+06	869689	1.93956e+06	3.09086e+06	2.77705e+06	1.95571e+06	4.14241e+06	1.99415e+06
5-Aminolevulinic acid hydrochloride	C5 H9 N O3	Positive	1.50268e+07	8.94886e+06	8.35298e+06	8.35639e+06	4.83983e+06	3.4398e+06	5.54676e+06	5.15461e+06	6.54019e+06	5.70604e+06	3.31617e+06	1.91545e+06	1.33388e+07	2.13689e+06	4.14287e+06	1.63908e+07	5.98108e+06	3.35012e+06	1.62735e+07	1.80807e+07	1.20237e+07	2.83686e+06	4.777e+06	6.55915e+06	4.41508e+06	4.42541e+06	4.98111e+06	8.30693e+06	2.73942e+06	4.73716e+06	9.98177e+06	1.04851e+07	5.63676e+06	5.86589e+06	1.6984e+07	2.46338e+06	1.697e+07	1.03103e+07	3.37004e+06	5.25941e+06	2.6492e+06	8.03789e+06	5.03062e+06	3.69105e+06	4.87168e+06	6.10774e+06	3.11954e+06
5,7-dihydroxy-3,8-dimethoxy-2-phenyl-4H-chromen-4-one	C17 H14 O6	Positive	439127	341875	510045	496783	497394	303433	407105	537758	373948	415355	568908	300627	396218	439120	438199	524596	578449	340077	496493	484317	470443	569893	387695	355837	379128	337716	390271	435975	404312	517351	440389	404492	410735	504960	472072	379214	421445	363099	544720	708307	353550	561584	420580	385863	314535	401393	263231
5(Z),8(Z),11(Z)-Eicosatrienoic acid methyl ester	C21 H36 O2	Positive	853465	78016.1	1.28353e+06	1.30951e+06	367407	96707.6	95654.2	81498.4	134796	423785	82389.9	975621	338906	809387	362884	1.04784e+06	118707	332062	886968	1.04913e+06	179217	1.8261e+06	113308	177763	246568	110118	982964	1.1451e+06	262259	245726	449568	96956.9	79138.4	195507	359765	117478	1.78464e+06	110868	223227	110632	353047	371821	127432	137448	90668.6	114754	170721
5-(6-hydroxy-6-methyloctyl)-2,5-dihydrofuran-2-one	C13 H22 O3	Positive	2.6948e+06	1.88964e+06	3.18916e+06	8.74574e+06	4.69902e+06	1.05537e+07	1.65011e+06	799497	1.08468e+06	3.20851e+06	1.99239e+06	3.48495e+06	3.80761e+06	3.14509e+06	1.19635e+07	3.59704e+06	3.41208e+06	261851	3.97423e+06	7.021e+06	7.0136e+06	785105	6.48494e+06	2.34509e+06	882984	2.18227e+06	4.16348e+06	1.06218e+06	944117	4.54137e+06	3.32847e+06	2.61352e+06	3.98169e+06	1.08459e+06	4.49364e+06	306856	2.04113e+06	9.09644e+06	2.5072e+06	7.96548e+06	3.09382e+06	5.77624e+06	5.29665e+06	5.19806e+06	2.87125e+06	2.85077e+06	3.73937e+06
4-Sulfanyldihydro-3(2H)-furanone	C4 H6 O2 S	Positive	2.76834e+07	1.45005e+07	1.06817e+07	7.88938e+06	7.75397e+06	6.88e+06	7.08003e+06	1.04857e+07	1.23392e+07	6.90598e+06	1.59052e+07	4.32666e+06	6.50746e+06	9.2553e+06	5.75337e+06	1.57334e+07	1.34418e+07	8.85631e+06	1.11338e+07	6.41732e+06	5.58769e+06	1.29887e+07	4.06313e+06	5.26716e+06	8.09445e+06	9.3901e+06	7.83023e+06	3.59594e+06	5.20403e+06	1.32433e+07	5.03286e+06	1.83803e+07	1.56869e+07	5.75153e+06	1.47251e+07	7.91864e+06	8.3949e+06	2.06898e+07	3.89273e+06	1.34615e+07	1.21493e+07	1.53931e+07	1.21589e+07	9.20622e+06	8.84192e+06	8.75681e+06	1.39669e+07
4-Oxocyclohexanecarboxylic acid	C7 H10 O3	Positive	3.5775e+06	2.56704e+06	3.91185e+06	4.21716e+06	3.93293e+06	3.37029e+06	3.09427e+06	4.26683e+06	3.23224e+06	1.80396e+06	3.12715e+06	3.75676e+06	4.11882e+06	1.02413e+07	6.70776e+06	5.37158e+06	4.28677e+06	3.25369e+06	1.30028e+06	1.59754e+06	1.27746e+06	6.15881e+06	1.58083e+06	1.3136e+06	1.65991e+06	796881	1.0266e+06	1.50599e+06	1.5995e+06	2.41064e+06	1.69586e+06	2.12819e+06	2.58667e+06	2.6249e+06	2.76762e+06	2.05825e+06	3.17937e+06	1.43772e+06	2.63345e+06	3.25904e+06	2.72933e+06	5.11607e+06	3.05904e+06	3.14187e+06	2.86829e+06	6.28224e+06	3.42542e+06
4-Methyleneglutamic acid	C6 H9 N O4	Positive	865870	601469	646790	613565	571623	518146	499385	637102	638485	538897	913207	627616	560898	771818	797379	1.0773e+06	972654	389484	447600	474371	963712	486414	662997	762294	415436	536110	640329	448021	621437	720410	930910	685419	901482	784576	802981	657898	744315	587003	556936	876701	533007	1.31317e+06	510057	437582	870881	585957	520322
4-Methylcarbostyril	C10 H9 N O	Positive	1.5419e+07	1.27491e+07	1.66222e+07	2.1678e+07	1.87446e+07	1.18324e+07	1.71868e+07	1.99319e+07	2.07704e+07	1.24951e+07	1.40895e+07	6.80731e+06	1.78361e+07	1.27924e+07	2.27383e+07	2.13362e+07	2.32093e+07	1.06548e+07	1.72532e+07	1.79657e+07	1.68844e+07	2.31795e+07	1.36058e+07	1.34659e+07	1.99119e+07	1.43699e+07	1.50773e+07	1.52054e+07	1.63215e+07	1.58769e+07	1.435e+07	1.47557e+07	1.87626e+07	2.00338e+07	2.59184e+07	1.70619e+07	2.26762e+07	7.05741e+06	2.09856e+07	2.27721e+07	1.73011e+07	1.96457e+07	1.4997e+07	1.47287e+07	1.35595e+07	1.334e+07	1.32302e+07
4-Methoxyaniline	C7 H9 N O	Positive	5.22754e+07	4.28779e+07	5.32057e+07	4.64744e+07	4.71368e+07	4.10001e+07	5.55726e+07	5.86513e+07	5.32499e+07	2.65375e+07	4.08108e+07	2.62524e+07	3.77244e+07	4.29558e+07	5.5949e+07	3.90914e+07	5.21072e+07	4.01595e+07	3.83436e+07	3.92501e+07	4.33817e+07	5.55539e+07	4.37401e+07	4.27897e+07	4.86304e+07	4.3389e+07	3.94475e+07	3.89464e+07	4.1862e+07	5.23567e+07	3.93933e+07	4.48606e+07	5.12625e+07	5.45805e+07	6.01999e+07	4.61983e+07	5.44442e+07	4.41238e+07	5.22538e+07	5.05224e+07	4.34339e+07	3.55941e+07	4.55972e+07	5.20667e+07	4.5649e+07	4.93392e+07	3.91022e+07
4-Iodoanisole	C7 H7 I O	Positive	272108	247656	284658	249545	218108	225166	257485	206056	240731	235188	224909	207369	268731	218773	219774	218861	214013	197498	204798	215213	219834	220853	224985	245904	210911	204348	211063	210769	201973	244511	213590	246766	250810	242819	284100	212453	270406	239694	202126	195202	209489	215605	205290	222339	252875	231571	213312
4-Hydroxyprolylleucine	C11 H20 N2 O4	Positive	2.45669e+06	1.38543e+06	3.69344e+06	1.15029e+06	652356	2.13493e+06	982810	606551	3.96893e+06	463875	1.20291e+06	177216	450929	758550	1.07276e+06	2.99635e+06	2.4946e+06	681879	322335	2.48488e+06	402136	3.50642e+06	920112	3.13849e+06	3.49522e+06	1.59167e+06	3.21242e+06	4.63247e+06	2.31886e+06	3.70167e+06	1.47362e+06	1.40567e+06	852261	2.02254e+06	1.35639e+06	1.96305e+06	1.44458e+07	173023	1.772e+06	2.12048e+06	1.13887e+06	206269	2.13624e+06	865556	711669	2.64072e+06	2.51346e+06
4-Hydroxybenzaldehyde	C7 H6 O2	Positive	1.50088e+07	2.60413e+07	1.52157e+07	2.57388e+07	1.29957e+07	1.31532e+07	1.40839e+07	2.29478e+07	8.78951e+06	2.46506e+07	1.01894e+07	3.77108e+06	1.78139e+07	1.57323e+07	2.08221e+07	1.30105e+07	2.42375e+07	1.51509e+07	2.68977e+07	1.83269e+07	9.974e+06	2.27381e+07	1.46941e+07	1.38307e+07	1.97244e+07	1.2148e+07	1.37809e+07	1.3387e+07	1.93071e+07	2.64152e+07	7.65737e+06	1.36019e+07	2.05906e+07	1.21047e+07	2.01319e+07	1.8407e+07	1.80623e+07	1.13123e+07	1.48725e+07	2.31678e+07	1.90555e+07	1.82907e+07	8.68231e+06	1.22411e+07	1.66407e+07	1.48448e+07	1.89614e+07
4-Hydroxy-5-methoxy-4-[2-methyl-3-(3-methyl-2-buten-1-yl)-2-oxiranyl]-1-oxaspiro[2.5]octan-6-one	C16 H24 O5	Positive	2.75754e+06	2.46206e+06	3.81264e+06	2.72968e+06	3.42688e+06	3.24168e+06	2.82948e+06	4.16172e+06	2.67346e+06	1.69547e+06	2.53085e+06	2.50206e+06	2.92712e+06	8.09854e+06	3.6206e+06	3.25565e+06	3.77374e+06	3.52976e+06	1.40393e+06	1.29287e+06	1.80659e+06	2.13542e+06	1.37848e+06	969256	1.64889e+06	740515	1.17821e+06	1.88745e+06	1.6055e+06	1.9387e+06	1.63667e+06	2.29087e+06	2.44504e+06	2.25264e+06	3.02325e+06	1.94055e+06	3.27401e+06	2.23582e+06	2.21969e+06	2.65666e+06	2.35194e+06	2.6997e+06	2.38936e+06	2.97535e+06	2.74457e+06	5.46953e+06	3.28972e+06
4-Amino-3-[(1-carboxyvinyl)oxy]-1,5-cyclohexadiene-1-carboxylic acid	C10 H11 N O5	Positive	2.26722e+06	8.32754e+06	1.15764e+06	3.05389e+07	658170	472121	3.94998e+06	2.18883e+06	2.52195e+06	1.88138e+06	2.58358e+06	419385	502011	1.80061e+06	598693	6.08481e+06	1.44801e+06	948733	667767	7.12412e+06	1.51666e+06	4.07335e+06	3.77357e+06	1.05604e+06	869680	2.04234e+06	2.24874e+06	3.14089e+06	5.08015e+06	6.03392e+06	5.91906e+06	3.47651e+06	7.66539e+06	3.35014e+06	1.52949e+06	5.33974e+06	3.89883e+06	562043	1.85803e+07	8.55725e+06	6.09874e+06	1.13897e+07	3.17904e+06	3.36474e+06	2.43231e+06	7.46149e+06	3.54148e+06
4-{(Z)-[(4E,7Z,16Z,19Z)-1-Hydroxy-4,7,10,13,16,19-docosahexaen-1-ylidene]amino}butanoic acid	C26 H39 N O3	Positive	6.80861e+06	938287	1.7759e+06	813644	1.68903e+06	3.38219e+06	2.90863e+06	880997	2.02484e+06	739810	5.58244e+06	2.64677e+06	376622	1.55645e+06	1.45831e+06	6.31976e+06	897113	1.19589e+07	2.79394e+06	3.5389e+06	906209	5.71612e+06	771625	1.6206e+06	1.97299e+06	1.91574e+06	1.04665e+06	929430	5.94515e+06	3.05085e+06	475307	1.28857e+06	175003	370751	758505	3.73745e+06	1.49325e+06	2.5393e+06	2.05158e+06	1.34643e+06	2.77856e+06	712234	1.34455e+06	4.67596e+06	945795	2.22517e+06	1.2044e+06
4-(Trimethylammonio)-3-(undecanoyloxy)butanoate	C18 H35 N O4	Positive	8.64959e+06	2.75327e+06	3.37798e+06	2.41451e+06	1.86917e+06	1.59776e+06	2.94866e+06	7.51246e+06	1.72419e+06	1.46378e+06	1.48279e+06	625233	1.25344e+06	4.28555e+06	2.2671e+06	3.18466e+06	8.3256e+06	1.93041e+06	2.50087e+06	2.33451e+06	3.54119e+06	6.12474e+06	1.56333e+06	1.21736e+06	3.10172e+06	1.51745e+06	1.94225e+06	1.15273e+06	2.08751e+06	3.27055e+06	1.46991e+06	5.13931e+06	1.81348e+06	1.72448e+06	9.80776e+06	1.50004e+06	5.22278e+06	5.79462e+06	3.34551e+06	2.82445e+06	2.59119e+06	1.86502e+06	1.30693e+06	1.39646e+06	2.21027e+06	2.62582e+06	4.22749e+06
4-(Heptyloxy)benzoic acid	C14 H20 O3	Positive	992720	1.30027e+06	1.02396e+06	317562	435992	239709	810393	490648	728691	505348	1.01004e+06	129061	329407	283423	708785	1.02438e+06	179908	1.51867e+06	822318	938469	746241	2.08713e+06	690703	963154	868520	1.15234e+06	1.03128e+06	548270	493297	929248	573355	621450	712952	504352	1.65083e+06	1.20808e+06	523638	2.12257e+06	381009	779890	542284	368961	406248	563236	566090	688874	555029
4-(3,4-dihydro-2H-1,5-benzodioxepin-7-ylmethyl)-1lambda~6~,4-thiazinane-1,1-dione	C14 H19 N O4 S	Positive	127636	1.08981e+06	187669	1.31871e+06	1.03594e+06	309257	968218	1.92972e+06	432067	146641	1.24896e+06	433630	1.22929e+06	863733	1.59499e+06	147569	1.59374e+06	330592	1.48345e+06	1.23521e+06	1.04779e+06	1.60844e+06	706802	745177	174964	876851	775373	154407	884829	1.39182e+06	1.01749e+06	958821	976633	557091	1.29469e+06	898965	439833	1.37598e+06	1.65067e+06	1.1342e+06	1.01563e+06	606467	721852	791168	1.16896e+06	1.19613e+06	185578
4-(2-Aminopropoxy)-3,5-dimethylphenol	C11 H17 N O2	Positive	1.5012e+07	1.12434e+07	1.2655e+07	1.43144e+07	1.64375e+07	9.88878e+06	1.35494e+07	1.42017e+07	1.19835e+07	1.17636e+07	1.12793e+07	8.49428e+06	1.11155e+07	1.01037e+07	1.46557e+07	1.21386e+07	1.4378e+07	8.05637e+06	1.28667e+07	1.08022e+07	1.12818e+07	1.02632e+07	1.046e+07	1.1252e+07	1.09984e+07	9.00702e+06	1.16189e+07	1.26804e+07	1.05215e+07	1.38313e+07	1.64011e+07	1.20148e+07	1.4684e+07	1.15013e+07	1.57243e+07	8.7053e+06	1.40252e+07	1.27059e+07	1.53192e+07	8.78193e+06	8.53245e+06	1.23913e+07	1.02063e+07	1.38861e+07	1.24332e+07	1.1556e+07	9.64387e+06
3-Ureidopropionic acid	C4 H8 N2 O3	Positive	3.22833e+06	3.99479e+06	5.3602e+06	4.95439e+06	4.42682e+06	2.19263e+06	3.39758e+06	4.22808e+06	2.14044e+06	6.16432e+06	2.78473e+06	4.55039e+06	5.27431e+06	4.65721e+06	5.48234e+06	6.78362e+06	3.37795e+06	1.92728e+06	5.49024e+06	5.29857e+06	6.47435e+06	5.59471e+06	3.48263e+06	2.85432e+06	2.05774e+06	2.89585e+06	5.79907e+06	7.11064e+06	2.76605e+06	1.66439e+06	5.6968e+06	3.56901e+06	5.89988e+06	1.99307e+06	6.80609e+06	2.22001e+06	4.30903e+06	3.02439e+06	3.4227e+06	4.31704e+06	3.77719e+06	5.69313e+06	3.57602e+06	2.65222e+06	4.99245e+06	3.32586e+06	4.68047e+06
3-Tropanol	C8 H15 N O	Positive	3.44578e+06	1.17433e+06	3.4527e+06	1.32944e+06	990438	1.3656e+06	2.94465e+06	1.62052e+06	3.19858e+06	1.06871e+06	2.96608e+06	1.05247e+06	1.67199e+06	1.18573e+06	1.53844e+06	1.91771e+06	3.90172e+06	1.0079e+06	1.08283e+06	1.03819e+06	1.41265e+06	1.12273e+06	1.17925e+06	819809	1.06666e+06	1.0637e+06	2.00308e+06	1.68606e+06	1.20101e+06	1.24726e+06	985790	1.05967e+06	3.14464e+06	1.37966e+06	4.16055e+06	2.85828e+06	2.77053e+06	1.23678e+06	1.23631e+06	1.20791e+06	1.04157e+06	1.06006e+06	1.1007e+06	1.53269e+06	1.04936e+06	1.28731e+06	1.4449e+06
3-Phenylpropanoic acid	C9 H10 O2	Positive	5.63753e+06	8.14254e+06	5.7816e+06	9.99664e+06	5.90276e+06	7.65964e+06	5.95957e+06	8.18212e+06	6.37067e+06	5.77095e+06	6.16475e+06	2.56837e+06	6.70003e+06	2.58256e+06	7.9593e+06	5.1494e+06	6.68977e+06	3.21168e+06	7.85598e+06	9.00024e+06	5.43625e+06	1.76173e+07	8.46413e+06	6.18048e+06	6.04064e+06	7.99474e+06	5.64327e+06	6.60939e+06	7.47739e+06	5.34854e+06	5.68272e+06	7.81763e+06	9.83454e+06	6.36916e+06	2.09875e+07	7.33015e+06	5.45207e+06	6.60558e+06	6.44749e+06	8.46199e+06	7.02569e+06	3.7643e+06	6.68695e+06	6.50787e+06	1.29229e+07	8.11146e+06	1.20111e+07
3-oxolauric acid	C12 H22 O3	Positive	5.47242e+06	4.98584e+06	6.82943e+06	4.30142e+06	4.08914e+06	4.24754e+06	3.1744e+06	4.49005e+06	4.23777e+06	2.82089e+06	3.72332e+06	2.99789e+06	4.96881e+06	1.13976e+07	5.85525e+06	5.65964e+06	5.68805e+06	3.5998e+06	2.25202e+06	1.88292e+06	2.78087e+06	4.68899e+06	2.98465e+06	2.54773e+06	2.78606e+06	1.07011e+06	2.35406e+06	4.15616e+06	2.84615e+06	1.19154e+06	1.20198e+06	4.38738e+06	3.73739e+06	2.8582e+06	4.19182e+06	4.05531e+06	4.12015e+06	1.73272e+06	2.1535e+06	1.68087e+06	2.98666e+06	2.74576e+06	2.42466e+06	3.42303e+06	4.00744e+06	498550	4.86221e+06
3-Oxalomalic acid	C6 H6 O8	Positive	1.09691e+07	7.47287e+06	1.02379e+07	1.08741e+07	8.90686e+06	8.60538e+06	8.73775e+06	1.40685e+07	8.56682e+06	8.74591e+06	6.59609e+06	6.05408e+06	9.06731e+06	1.16633e+07	1.05225e+07	9.07581e+06	9.00947e+06	9.5388e+06	1.3934e+07	1.19374e+07	1.24883e+07	1.35197e+07	9.5368e+06	8.41139e+06	1.04926e+07	9.17529e+06	1.02473e+07	9.74292e+06	7.74546e+06	8.57024e+06	7.49595e+06	8.68096e+06	9.37698e+06	8.47272e+06	1.70703e+07	8.928e+06	1.19397e+07	7.8e+06	1.14536e+07	8.91262e+06	1.04718e+07	1.16128e+07	7.24961e+06	7.61032e+06	8.61012e+06	6.30806e+06	6.90739e+06
3-Methylsulfolene	C5 H8 O2 S	Positive	2.85195e+07	3.24436e+07	2.91429e+07	3.16907e+07	3.10613e+07	2.46431e+07	2.71601e+07	4.18726e+07	2.47445e+07	2.58663e+07	1.76483e+07	1.52026e+07	2.64949e+07	2.35053e+07	5.54706e+07	3.32804e+07	4.57751e+07	1.98546e+07	2.31784e+07	3.4267e+07	3.33311e+07	3.75311e+07	2.71708e+07	3.02949e+07	2.67492e+07	2.40186e+07	3.08315e+07	2.34881e+07	2.94966e+07	2.98992e+07	2.20533e+07	3.08142e+07	3.56827e+07	2.66681e+07	4.96073e+07	3.12699e+07	4.63835e+07	1.79558e+07	3.68836e+07	3.18075e+07	2.56704e+07	3.34837e+07	1.805e+07	2.46655e+07	2.84886e+07	2.45988e+07	3.07249e+07
3-Methyl-5-(5,5,8a-trimethyl-2-methylene-7-oxodecahydro-1-naphthalenyl)pentyl acetate	C22 H36 O3	Positive	6.38871e+06	3.86922e+06	4.58175e+06	5.9633e+06	4.1606e+06	6.60647e+06	6.62653e+06	5.76594e+06	6.91631e+06	7.78756e+06	5.7567e+06	3.51496e+06	5.36126e+06	7.1958e+06	5.20972e+06	4.98584e+06	7.2964e+06	9.76063e+06	1.11987e+07	4.77527e+06	3.52558e+06	9.43836e+06	3.92313e+06	4.79616e+06	5.57943e+06	3.84619e+06	6.61543e+06	4.24408e+06	4.87229e+06	7.64e+06	3.7962e+06	7.234e+06	4.86766e+06	5.79888e+06	1.22336e+07	7.56398e+06	8.85468e+06	4.92068e+06	6.25939e+06	8.46293e+06	3.77183e+06	2.9473e+06	4.95008e+06	6.02416e+06	3.21622e+06	6.77189e+06	6.03779e+06
3-hydroxyoctanoylcarnitine	C15 H29 N O5	Positive	4.36014e+06	7.82728e+06	4.59673e+06	7.2523e+06	1.2519e+07	3.21705e+06	3.81402e+06	1.1139e+07	3.66677e+06	2.09895e+06	3.04998e+06	1.38295e+06	1.53568e+06	5.74673e+06	6.42346e+06	6.89651e+06	6.26865e+06	6.23515e+06	2.15378e+06	4.32721e+06	7.07774e+06	6.23463e+06	3.01536e+06	1.87119e+06	3.04251e+06	5.73897e+06	3.86922e+06	1.89062e+06	3.37162e+06	1.2067e+07	3.3696e+06	5.21949e+06	6.48878e+06	2.07286e+06	1.86686e+07	4.66869e+06	2.18465e+06	1.04132e+07	7.32034e+06	3.19441e+06	8.8342e+06	3.10773e+06	2.26936e+06	2.78828e+06	4.50332e+06	3.75382e+06	8.89175e+06
3-Hydroxy-cis-5-tetradecenoylcarnitine	C21 H39 N O5	Positive	1.34409e+06	706664	529391	244624	239927	1.36764e+06	1.38316e+06	2.61666e+06	1.60498e+06	125247	859686	120420	104176	2.08729e+06	323567	376227	1.05656e+06	2.54973e+06	322544	200108	255455	2.29123e+06	1.14642e+06	165979	1.7363e+06	1.50933e+06	545113	467451	1.218e+06	1.03306e+06	905026	621711	142811	959192	5.03232e+06	2.75304e+06	481316	5.1756e+06	1.80957e+06	1.56131e+06	3.63539e+06	1.2583e+06	929805	325980	299747	384630	654673
3-dehydro-6-deoxoteasterone	C28 H48 O3	Positive	7.16182e+06	2.3014e+06	4.40272e+06	5.78032e+06	1.89909e+06	4.19344e+06	99134.7	1.39887e+06	4.81545e+06	265784	6.27588e+06	1.27416e+07	4.6428e+06	197113	219988	3.31847e+06	5.95857e+06	194201	246877	2.61091e+06	3.04575e+06	202240	8.22744e+06	5.49655e+06	2.0621e+06	2.191e+06	4.84133e+06	6.49109e+06	1.52783e+06	2.26297e+06	5.49619e+06	5.30939e+06	2.12804e+06	912366	3.70115e+06	1.53527e+06	4.82454e+06	4.19911e+06	5.215e+06	3.23937e+06	319273	261596	118554	1.13878e+07	3.92967e+06	1.03939e+07	5.19326e+06
3-Chlorobenzamide	C7 H6 Cl N O	Positive	8.55076e+07	9.09798e+07	9.81885e+07	8.62094e+07	8.53116e+07	8.08755e+07	8.92889e+07	8.49692e+07	8.16978e+07	8.79271e+07	8.70238e+07	9.89552e+07	1.00297e+08	9.18684e+07	8.69126e+07	8.30317e+07	7.90666e+07	9.01726e+07	9.77754e+07	8.33495e+07	9.38387e+07	8.81171e+07	9.59301e+07	8.77302e+07	8.81703e+07	8.76698e+07	8.97152e+07	9.64437e+07	8.59818e+07	8.17566e+07	9.12466e+07	8.83342e+07	8.47712e+07	9.63449e+07	9.902e+07	7.84357e+07	9.4921e+07	8.39511e+07	8.47625e+07	8.60758e+07	9.00043e+07	1.18439e+08	8.50254e+07	8.50878e+07	8.26658e+07	8.76317e+07	8.21254e+07
3b-Hydroxy-5-cholenoic acid	C24 H38 O3	Positive	1.22414e+06	3.3462e+06	2.28396e+06	2.85278e+06	1.55217e+06	124281	1.01453e+06	691079	1.41849e+06	272190	2.58082e+06	144843	184432	387749	2.08119e+06	1.60726e+06	1.10526e+06	141106	1.68331e+06	6.38799e+06	1.27798e+06	2.72364e+06	2.46274e+06	795244	1.12261e+06	603570	251811	389483	386954	4.27835e+06	815596	3.32007e+06	2.99217e+06	685964	5.24774e+06	413022	2.04926e+06	3.29998e+06	3.46015e+06	1.09049e+06	1.29029e+06	2.64577e+06	1.05373e+06	4.74372e+06	926870	892057	626469
3-[2-[(E)-[3-(2-carboxyethyl)-5-[(4-ethyl-3-methyl-5-oxo-pyrrolidin-2-yl)methyl]-4-methyl-pyrrol-2-ylidene]methyl]-5-[(3-ethyl-4-methyl-5-oxo-pyrrolidin-2-yl)methyl]-4-methyl-1H-pyrrol-3-yl]propanoic acid	C33 H46 N4 O6	Positive	3.11598e+06	473323	271947	100294	2.13558e+06	114105	623740	2.67119e+06	946025	95788	4.63772e+06	101558	3.26414e+06	228069	114628	110659	453774	289903	130302	540255	231969	558302	3.39511e+06	113135	1.23905e+06	112116	110486	105609	123471	105225	884614	114720	155921	148873	2.33782e+06	1.93949e+06	3.86246e+06	3.64599e+06	119347	118497	87751.1	99337.3	460373	427240	858942	257642	1.58916e+06
3-[(3-Hydroxydecanoyl)oxy]-4-(trimethylammonio)butanoate	C17 H33 N O5	Positive	3.39393e+06	6.13597e+06	4.38501e+06	5.67833e+06	1.05811e+07	2.0992e+06	3.17307e+06	7.30216e+06	3.08328e+06	1.80567e+06	2.16389e+06	1.00733e+06	1.30104e+06	4.85175e+06	5.21586e+06	5.34325e+06	4.89748e+06	4.35506e+06	1.69405e+06	2.84726e+06	4.5442e+06	6.01082e+06	2.05642e+06	1.21898e+06	3.15734e+06	4.16969e+06	3.29429e+06	1.25796e+06	1.91136e+06	1.34927e+07	2.3904e+06	4.16629e+06	6.91226e+06	1.7141e+06	1.68279e+07	3.80173e+06	3.19473e+06	8.06221e+06	6.15292e+06	2.9313e+06	9.6282e+06	2.2345e+06	1.9956e+06	2.22886e+06	3.26705e+06	3.59783e+06	1.14346e+07
3-[(2,6-Dimethylheptanoyl)oxy]-4-(trimethylammonio)butanoate	C16 H31 N O4	Positive	4.82028e+06	4.20448e+06	4.19255e+06	1.6606e+06	1.99642e+06	2.11072e+06	3.56079e+06	9.6001e+06	1.68015e+06	1.87381e+06	1.30139e+06	499335	1.01014e+06	5.64974e+06	1.78922e+06	4.17331e+06	9.47729e+06	9.82642e+06	2.32846e+06	2.76521e+06	3.54366e+06	6.01958e+06	2.31847e+06	1.22243e+06	3.45414e+06	1.85744e+06	2.55778e+06	2.31649e+06	3.49927e+06	3.87202e+06	2.0883e+06	5.04489e+06	1.6403e+06	2.35529e+06	7.49115e+06	2.23378e+06	4.3307e+06	6.72814e+06	3.74552e+06	1.15281e+07	2.98183e+06	3.08528e+06	1.30831e+06	2.07855e+06	4.04805e+06	2.4587e+06	3.19109e+06
3,5-di-tert-Butyl-4-hydroxybenzaldehyde	C15 H22 O2	Positive	1.05128e+07	8.9632e+06	8.30329e+06	9.39714e+06	8.12792e+06	8.79211e+06	5.937e+06	6.59392e+06	9.47523e+06	1.07748e+07	7.17553e+06	1.20756e+07	1.06115e+07	1.00835e+07	6.72258e+06	1.05467e+07	8.99652e+06	7.73119e+06	8.63295e+06	6.99248e+06	1.42299e+07	1.01749e+07	8.42286e+06	8.92878e+06	1.17539e+07	9.75121e+06	8.84429e+06	8.51114e+06	1.09192e+07	9.04605e+06	8.15941e+06	7.73074e+06	9.38191e+06	8.17987e+06	1.18621e+07	8.35173e+06	1.19177e+07	8.0547e+06	1.33824e+07	7.70029e+06	8.75922e+06	6.74616e+06	9.82109e+06	1.14643e+07	7.45067e+06	7.69415e+06	9.11129e+06
3,4-Methylenedioxy U-47700	C17 H24 N2 O3	Positive	1.39874e+08	9.09425e+07	2.28328e+09	1.47098e+08	1.76619e+08	2.11726e+09	1.9845e+09	2.20833e+09	2.36814e+09	1.21393e+08	1.79305e+09	1.34654e+09	1.60844e+09	1.14449e+08	2.07243e+09	1.34605e+08	1.95341e+09	1.48207e+09	1.2422e+08	1.77957e+09	2.01317e+09	1.76878e+09	1.93011e+09	9.21369e+07	1.71544e+08	1.87687e+09	1.81317e+09	1.67403e+09	1.85362e+09	2.32725e+09	8.89197e+07	2.28106e+09	2.05266e+09	2.20901e+09	2.35561e+09	1.77014e+08	2.20724e+09	1.80834e+09	2.21628e+09	2.24318e+09	1.72458e+09	1.57809e+09	2.03522e+09	2.37495e+09	1.84272e+09	2.08732e+09	1.7412e+09
3,4-Dihydroxyphenylglycol	C8 H10 O4	Positive	1.30176e+07	1.12261e+07	1.05847e+07	9.19402e+06	9.83648e+06	7.28915e+06	7.81691e+06	1.0271e+07	8.92415e+06	6.14107e+06	7.08947e+06	7.30465e+06	1.11665e+07	3.90381e+07	1.2615e+07	1.13208e+07	1.30579e+07	9.7849e+06	5.46693e+06	3.81697e+06	5.21267e+06	8.28565e+06	5.21848e+06	4.18165e+06	5.42264e+06	3.21299e+06	6.04469e+06	6.12575e+06	4.97114e+06	6.99188e+06	6.50347e+06	7.97525e+06	9.20594e+06	5.52366e+06	1.26993e+07	4.71367e+06	1.04527e+07	8.73648e+06	7.54877e+06	5.42041e+06	6.80154e+06	1.05634e+07	7.00182e+06	1.02127e+07	8.33679e+06	1.19504e+07	1.08211e+07
3,4-dihydroxyphenylacetic acid	C8 H8 O4	Positive	1.84173e+07	2.81706e+07	2.09674e+07	1.70571e+07	2.34028e+07	3.98111e+07	3.1951e+07	4.35563e+07	3.80257e+07	1.82253e+07	2.55393e+07	1.39638e+07	1.97133e+07	1.471e+08	3.87509e+07	3.36879e+07	2.43942e+07	4.59181e+07	1.9819e+07	8.68165e+06	9.65992e+06	4.79442e+07	1.81751e+07	1.4653e+07	2.75818e+07	1.14353e+07	1.27202e+07	1.46883e+07	1.95211e+07	1.88924e+07	1.21637e+07	2.27249e+07	2.31345e+07	3.02836e+07	1.20668e+07	1.92082e+07	1.42663e+07	1.60179e+07	2.75973e+07	3.03086e+07	2.19555e+07	4.26621e+07	3.77579e+07	2.16181e+07	2.18365e+07	2.75022e+07	2.22354e+07
3,4-Diaminopyridine	C5 H7 N3	Positive	8.2386e+06	1.16955e+07	7.11256e+06	9.41998e+06	6.60852e+06	8.47941e+06	8.22031e+06	1.21389e+07	1.13961e+07	9.15484e+06	7.20396e+06	8.49323e+06	1.07186e+07	1.53145e+07	1.36984e+07	8.82873e+06	1.37266e+07	7.71584e+06	9.97958e+06	7.82635e+06	8.70777e+06	1.30529e+07	9.34246e+06	9.01969e+06	1.17538e+07	7.48859e+06	7.90447e+06	7.03908e+06	8.98247e+06	1.14285e+07	8.92932e+06	1.02249e+07	1.23012e+07	9.10038e+06	9.39237e+06	1.03449e+07	8.13945e+06	5.03201e+06	1.05879e+07	1.06239e+07	1.25622e+07	9.09875e+06	8.98039e+06	1.01137e+07	9.4388e+06	1.10129e+07	9.24799e+06
3,4-dehydrothiomorpholine-3-carboxylic acid	C5 H7 N O2 S	Positive	3.41005e+07	2.49719e+07	1.39629e+07	2.31382e+07	1.18525e+07	1.69495e+07	1.31935e+07	1.1768e+07	2.02279e+07	1.20219e+07	3.37331e+07	1.22837e+07	1.76399e+07	2.47468e+07	5.45402e+07	1.43656e+08	1.26192e+08	1.05489e+08	1.62264e+08	2.68165e+07	8.09206e+06	4.23735e+07	6.06549e+06	4.06357e+06	5.28228e+06	5.85621e+06	4.0296e+06	2.01371e+06	5.6839e+06	1.95562e+07	1.00428e+07	1.3157e+07	1.90345e+07	6.29894e+06	6.99761e+06	9.51002e+06	1.34898e+07	1.35833e+07	2.51696e+07	7.84564e+06	1.36423e+07	1.17587e+07	1.17372e+07	5.05519e+06	2.32517e+07	1.30606e+07	5.27963e+06
3,3-dimethyl-5-oxo-5-(2-piperidinoanilino)pentanoic acid	C18 H26 N2 O3	Positive	1.00675e+07	8.51476e+06	9.92668e+06	9.32901e+06	9.35621e+06	6.07869e+06	7.86233e+06	9.17985e+06	7.00738e+06	4.92007e+06	6.68106e+06	4.59979e+06	6.91735e+06	4.83877e+06	9.56941e+06	8.8823e+06	8.57031e+06	4.28763e+06	5.825e+06	6.1034e+06	7.07428e+06	7.29799e+06	6.91828e+06	7.08095e+06	7.33545e+06	5.4484e+06	8.09922e+06	5.33592e+06	5.7225e+06	1.00328e+07	5.89766e+06	8.58443e+06	9.19144e+06	7.89428e+06	1.15072e+07	6.72653e+06	8.76618e+06	8.15817e+06	7.51365e+06	6.56072e+06	5.48381e+06	6.9683e+06	6.93497e+06	9.25292e+06	9.10456e+06	7.69672e+06	6.96292e+06
3-(propan-2-yl)-octahydropyrrolo[1,2-a]pyrazine-1,4-dione	C10 H16 N2 O2	Positive	2.90297e+06	5.54233e+06	3.3939e+06	5.41868e+06	1.54477e+06	4.25174e+06	5.90336e+06	4.66734e+06	5.89301e+06	1.70265e+06	2.83191e+06	1.02356e+06	6.19174e+06	2.04012e+07	1.03494e+07	9.05004e+06	1.38788e+07	1.03984e+06	1.79526e+06	5.52704e+06	1.91076e+06	2.51996e+06	2.14079e+06	3.12704e+06	2.80633e+06	3.07175e+06	4.11826e+06	2.00248e+06	4.27279e+06	3.52488e+06	1.61601e+06	4.38089e+06	2.97028e+06	951467	2.42533e+06	1.63478e+07	2.73091e+06	4.03768e+06	2.88287e+06	2.85468e+06	1.96545e+06	1.29753e+07	4.97115e+06	2.73139e+06	2.98726e+06	5.52257e+06	4.76404e+06
3-(Icosanoyloxy)-4-(trimethylammonio)butanoate	C27 H53 N O4	Positive	4.1787e+06	1.94528e+06	2.5796e+06	1.66523e+06	2.15319e+06	2.65655e+06	2.91899e+06	2.59648e+06	2.58367e+06	2.02173e+06	3.18933e+06	388314	1.15934e+06	1.94175e+06	2.95371e+06	4.28715e+06	2.76094e+06	1.88423e+06	1.04367e+06	1.96595e+06	2.28464e+06	2.5784e+06	1.7087e+06	2.75988e+06	2.0803e+06	1.79176e+06	2.16475e+06	965996	3.2584e+06	3.96178e+06	2.82388e+06	3.54906e+06	4.32048e+06	1.9387e+06	4.19343e+06	2.27313e+06	3.88613e+06	2.6638e+06	2.78816e+06	3.3689e+06	2.89424e+06	2.99041e+06	1.1873e+06	3.82702e+06	2.18343e+06	4.02774e+06	3.72489e+06
3-(Hexacosanoyloxy)-4-(trimethylammonio)butanoate	C33 H65 N O4	Positive	7.60454e+06	7.46964e+06	7.82371e+06	5.146e+06	9.37997e+06	1.00753e+07	1.51662e+07	1.07564e+07	1.1963e+07	7.63497e+06	1.37948e+07	5.57956e+06	8.42675e+06	6.23892e+06	1.36271e+07	1.51111e+07	1.6251e+07	1.44531e+07	8.91249e+06	7.32908e+06	6.24335e+06	1.30563e+07	7.08446e+06	7.02789e+06	1.22894e+07	6.00266e+06	8.02668e+06	6.51635e+06	1.27526e+07	1.16852e+07	9.86558e+06	1.17049e+07	1.23513e+07	6.99003e+06	1.21239e+07	4.16484e+06	7.55281e+06	7.97939e+06	1.35051e+07	9.50376e+06	1.06352e+07	1.03994e+07	5.33899e+06	8.62654e+06	8.29924e+06	1.48158e+07	1.06055e+07
3-(3,4-dihydroxyphenyl)propanoic acid	C9 H10 O4	Positive	3.16161e+07	3.60391e+07	2.80053e+07	5.05322e+07	3.20083e+07	3.23714e+07	2.69297e+07	2.85556e+07	2.26824e+07	3.63489e+07	2.56786e+07	1.12986e+07	4.23107e+07	3.08615e+07	3.73506e+07	3.0418e+07	4.80379e+07	3.3892e+07	5.54205e+07	4.25818e+07	2.77616e+07	5.28876e+07	2.90315e+07	4.08815e+07	4.59059e+07	2.83031e+07	3.35712e+07	2.46549e+07	2.40422e+07	6.42814e+07	2.95918e+07	2.84584e+07	2.82225e+07	2.54156e+07	4.54987e+07	2.47178e+07	4.12269e+07	2.21189e+07	3.09816e+07	4.24098e+07	3.8086e+07	4.82243e+07	1.81209e+07	3.10913e+07	3.26172e+07	4.28451e+07	2.91842e+07
3-(3,4,5-trimethoxyphenyl)propanoic acid	C12 H16 O5	Positive	1.75856e+07	2.82779e+07	2.96978e+07	2.69265e+07	3.36109e+07	1.67725e+07	2.1472e+07	2.7588e+07	2.50813e+07	2.47885e+07	4.53649e+07	5.28183e+06	2.70635e+07	3.16142e+07	1.05029e+07	2.82086e+07	6.00856e+07	1.19304e+07	2.93042e+07	2.93536e+07	1.5896e+07	1.80627e+07	1.73413e+07	3.00827e+07	2.31061e+07	2.34444e+07	4.24958e+07	2.11392e+07	1.80734e+07	2.31725e+07	2.32133e+07	1.20504e+07	3.00478e+07	3.71313e+07	5.2856e+07	3.18643e+07	4.37936e+07	1.00677e+07	1.71311e+07	1.64377e+07	1.60901e+07	1.68102e+07	1.02453e+07	1.11796e+07	3.85497e+07	4.54794e+07	1.50163e+07
3-(2,4-Cyclopentadien-1-ylidene)-5alpha-androstan-17beta-ol	C24 H34 O	Positive	226573	543925	1.78465e+06	1.23673e+06	812699	71297.2	1.74182e+06	483299	863203	1.09632e+06	857446	58474.2	284453	1.44404e+06	1.08284e+06	1.50682e+06	191744	752589	5.17295e+06	600820	465163	524171	314210	844055	278361	62479.2	314562	235621	458685	915739	403408	1.24859e+06	427042	584138	2.95608e+06	1.34034e+06	829805	138305	633157	2.44101e+06	428806	222297	124451	139359	371527	1.69819e+06	2.30006e+06
3-(2,3-dihydro-1H-indol-1-yl)-2-[(2-furylmethyl)sulfonyl]acrylonitrile	C16 H14 N2 O3 S	Positive	1.00781e+06	286610	292386	570902	263993	907587	403863	644854	247819	248809	1.18654e+06	342438	228709	232372	292090	435214	531097	188227	259835	388761	549614	344678	276695	228008	474823	234941	341633	243239	1.06947e+06	352624	649536	301147	470821	1.99074e+06	351927	551168	398472	260212	584721	755948	270228	349427	449482	401175	351328	532675	547863
2-Phenylethyl D-glucopyranoside	C14 H20 O6	Positive	5.84277e+06	4.54051e+06	5.44374e+06	4.40986e+06	4.8455e+06	4.64246e+06	5.15455e+06	7.2575e+06	4.67969e+06	3.17069e+06	4.42934e+06	4.07826e+06	5.14984e+06	1.72171e+07	7.74106e+06	6.10264e+06	7.86626e+06	6.00154e+06	2.30003e+06	2.41732e+06	1.83947e+06	5.80213e+06	2.66967e+06	2.11934e+06	2.82119e+06	1.70106e+06	1.94049e+06	2.27648e+06	2.30397e+06	3.86264e+06	3.40999e+06	3.92435e+06	5.81694e+06	4.87687e+06	5.7694e+06	2.77146e+06	5.20788e+06	2.62737e+06	4.51992e+06	4.95361e+06	4.02913e+06	5.22952e+06	4.8864e+06	6.90994e+06	4.85756e+06	7.42228e+06	5.277e+06
2-Oxo-3-hydroxy-LSD	C20 H25 N3 O3	Positive	7.69945e+06	7.84026e+06	9.64302e+06	7.19689e+06	7.54857e+06	8.21022e+06	8.34841e+06	9.34482e+06	9.92045e+06	4.94191e+06	6.82284e+06	4.64739e+06	5.42825e+06	7.76028e+06	7.05204e+06	7.20841e+06	8.22098e+06	6.47765e+06	5.3496e+06	6.47757e+06	7.16127e+06	6.74427e+06	7.98614e+06	8.46087e+06	8.16985e+06	9.06256e+06	5.57528e+06	5.96397e+06	8.24076e+06	8.04695e+06	7.56055e+06	8.38868e+06	6.5758e+06	7.36345e+06	8.00919e+06	8.67079e+06	7.77466e+06	6.65972e+06	9.49197e+06	7.34538e+06	7.00835e+06	5.11826e+06	7.97302e+06	9.06798e+06	6.47595e+06	7.23516e+06	8.00028e+06
2-naphthyl beta-D-glucoside	C16 H18 O6	Positive	472291	1.02934e+07	4.00219e+06	6.63271e+06	1.12398e+07	94933.8	4.76983e+06	112890	1.99411e+06	2.68703e+06	853050	107056	146349	118334	2.59439e+06	126059	87153.4	1.08185e+07	117826	188098	156818	143425	92738.7	76063.5	93928.7	79585.5	134798	166719	81343.4	110384	735518	109954	89543.3	111063	214307	102717	1.50408e+07	1.69534e+06	1.53388e+07	1.22846e+06	3.98271e+06	135045	90958.1	140489	1.55094e+07	439784	92885.8
2-morpholinoacetic acid	C6 H11 N O3	Positive	6.2978e+06	4.74385e+06	6.25198e+06	1.14112e+07	2.6985e+06	7.95715e+06	6.89575e+06	7.73821e+06	1.27653e+07	1.33758e+07	1.6035e+07	1.27327e+06	1.95253e+07	2.31574e+07	1.131e+06	1.41914e+07	2.15448e+07	1.10734e+07	1.14153e+07	6.97661e+06	1.177e+06	1.21671e+07	2.51309e+07	1.65957e+07	3.81744e+07	7.56539e+06	8.74495e+06	9.42552e+06	6.48196e+06	7.42009e+06	1.08366e+07	7.12477e+06	8.74067e+06	2.54731e+07	4.07768e+06	2.51423e+07	8.68048e+06	8.8822e+06	1.49152e+07	1.83886e+07	4.7134e+06	1.11613e+07	3.97576e+07	1.15617e+07	4.55557e+06	6.73982e+06	7.22397e+06
2-Methylthiazolidine	C4 H9 N S	Positive	8.35801e+06	9.63667e+06	9.09066e+06	1.02385e+07	1.10256e+07	1.11901e+07	1.24447e+07	1.84679e+07	1.08037e+07	7.14504e+06	6.06733e+06	5.27038e+06	6.57139e+06	1.23284e+07	1.65202e+07	1.06847e+07	1.78257e+07	1.04141e+07	9.24e+06	1.13262e+07	1.03093e+07	1.87954e+07	9.47522e+06	8.49861e+06	1.34422e+07	1.22593e+07	1.00571e+07	8.31319e+06	1.40516e+07	9.7102e+06	8.02378e+06	1.07934e+07	1.11354e+07	1.25992e+07	1.58784e+07	1.3859e+07	1.55441e+07	5.92854e+06	1.92354e+07	1.35565e+07	1.28096e+07	1.10081e+07	9.47815e+06	8.9056e+06	9.21602e+06	7.07511e+06	9.59632e+06
2-methylbutyrylcarnitine	C12 H23 N O4	Positive	4.88489e+07	5.48772e+07	3.37021e+07	4.77858e+07	3.3696e+07	2.44679e+07	3.09606e+07	5.01659e+07	2.24384e+07	2.20125e+07	4.86966e+07	1.58384e+07	2.8444e+07	4.89963e+07	7.81713e+07	7.41921e+07	1.02525e+08	3.2292e+07	3.75104e+07	5.0814e+07	4.76973e+07	9.49969e+07	6.02663e+07	3.09319e+07	6.25571e+07	3.62411e+07	3.73145e+07	2.83285e+07	3.11289e+07	5.51129e+07	3.40716e+07	5.88303e+07	3.27281e+07	4.10908e+07	8.08792e+07	3.12897e+07	5.38053e+07	2.81421e+07	5.33453e+07	6.26232e+07	4.48604e+07	2.61301e+07	2.9861e+07	3.10676e+07	5.48204e+07	5.89774e+07	3.42768e+07
2-Methoxynaphthalene	C11 H10 O	Positive	5.70718e+06	5.33095e+06	5.64523e+06	6.8819e+06	4.56325e+06	5.27946e+06	5.02743e+06	5.29807e+06	4.40405e+06	4.43852e+06	5.29782e+06	6.00128e+06	6.09687e+06	4.55353e+06	4.12081e+06	5.40821e+06	5.01155e+06	6.40426e+06	4.81997e+06	4.54547e+06	5.20988e+06	4.79236e+06	4.30148e+06	3.90317e+06	6.16603e+06	4.94544e+06	4.34515e+06	4.37589e+06	5.15401e+06	4.22366e+06	5.8896e+06	5.12403e+06	4.46475e+06	4.032e+06	4.2238e+06	4.9071e+06	5.7547e+06	5.37913e+06	4.20591e+06	5.19116e+06	6.32148e+06	5.65917e+06	4.12769e+06	4.44436e+06	4.87452e+06	3.57632e+06	3.29073e+06
2JXY218SZI	C10 H13 N O	Positive	9.0032e+06	8.04575e+06	7.46165e+06	6.03086e+06	6.17498e+06	5.94565e+06	5.83673e+06	7.35573e+06	6.13999e+06	5.40375e+06	6.06132e+06	6.87432e+06	8.03845e+06	1.84317e+07	9.19009e+06	8.08534e+06	9.79413e+06	5.39912e+06	4.45449e+06	3.80618e+06	4.30825e+06	5.46198e+06	4.7815e+06	3.89046e+06	4.06258e+06	2.48466e+06	3.83387e+06	5.32955e+06	4.13657e+06	5.83659e+06	4.11736e+06	5.93297e+06	6.33211e+06	5.09776e+06	8.54944e+06	3.70377e+06	8.43749e+06	5.25247e+06	5.72241e+06	4.91466e+06	5.40506e+06	4.92837e+06	5.32532e+06	7.7836e+06	5.81252e+06	9.27451e+06	7.30249e+06
2-Hexenoylcarnitine	C13 H23 N O4	Positive	3.3437e+06	3.03724e+06	3.91793e+06	1.85012e+06	1.4563e+06	3.65677e+06	3.204e+06	1.22507e+06	1.25176e+06	1.99128e+06	2.19418e+06	422490	1.3227e+06	1.02959e+06	3.19506e+06	3.03045e+06	3.46566e+06	3.35226e+06	1.96313e+06	2.61823e+06	2.03718e+06	3.86862e+06	2.50992e+06	1.77708e+06	2.53369e+06	1.98805e+06	3.3158e+06	1.71339e+06	2.17794e+06	3.32592e+06	1.41223e+06	1.95284e+06	2.31308e+06	1.06275e+06	3.60317e+06	2.88371e+06	1.86397e+06	3.8072e+06	1.64616e+06	2.78808e+06	2.17881e+06	2.3527e+06	1.38706e+06	1.85853e+06	3.46037e+06	3.89438e+06	1.61587e+06
2-Ethyl-4,5-dimethylthiazole	C7 H11 N O	Positive	8.35208e+06	5.0268e+06	6.22081e+06	1.406e+07	1.01105e+07	6.72508e+06	1.34514e+07	1.04684e+07	1.4303e+07	6.94743e+06	1.07136e+07	3.63245e+06	7.83228e+06	4.26438e+06	1.13537e+07	1.19696e+07	5.13147e+06	9.26241e+06	1.75088e+07	8.49521e+06	7.38128e+06	1.37437e+07	5.99483e+06	7.50707e+06	1.03327e+07	5.19245e+06	1.45366e+07	6.10195e+06	6.21517e+06	8.34275e+06	1.2816e+07	1.05705e+07	1.58651e+07	6.95408e+06	2.28969e+07	8.69468e+06	1.02959e+07	1.40704e+07	8.82734e+06	8.87135e+06	1.09079e+07	1.17839e+07	1.14905e+07	7.67841e+06	1.19534e+07	8.91216e+06	6.58101e+06
2-Arachidonoyl glycerol	C23 H38 O4	Positive	7.2884e+06	3.61096e+06	5.64603e+06	3.93705e+06	4.69213e+06	6.57514e+06	2.64511e+06	6.59526e+06	4.19804e+06	1.5691e+06	3.04004e+06	1.61774e+06	1.36146e+06	3.3091e+06	6.48638e+06	4.88297e+06	2.89916e+06	6.66021e+06	1.86853e+06	3.26499e+06	3.14086e+06	5.3971e+06	1.68089e+06	2.38457e+06	3.75346e+06	4.33049e+06	4.98249e+06	3.11816e+06	3.8866e+06	1.48519e+07	2.32898e+06	3.45127e+06	3.14673e+06	2.3136e+06	1.3958e+07	5.20822e+06	6.81099e+06	6.8399e+06	6.23758e+06	3.62387e+06	4.41505e+06	1.70837e+06	1.58729e+06	3.37109e+06	2.19511e+06	3.68893e+06	1.01041e+07
2-Aminoethyl (2R)-3-[(1Z)-1-hexadecen-1-yloxy]-2-hydroxypropyl hydrogen phosphate	C21 H44 N O6 P	Positive	1.07447e+08	5.41069e+07	9.73509e+07	7.99072e+07	5.53967e+07	5.81818e+07	7.68574e+07	8.1046e+07	8.29129e+07	7.21143e+07	5.22749e+07	2.29588e+07	5.98671e+07	8.79383e+07	9.2195e+07	7.40742e+07	9.43194e+07	4.57779e+07	5.82052e+07	7.09512e+07	4.29624e+07	7.41285e+07	4.29976e+07	5.42581e+07	6.91359e+07	3.88831e+07	6.08321e+07	4.34684e+07	4.42102e+07	8.5202e+07	5.8423e+07	7.16425e+07	7.77521e+07	9.14223e+07	9.0352e+07	9.66131e+07	9.76821e+07	5.40362e+07	7.38764e+07	8.48579e+07	7.62038e+07	6.54594e+07	6.9719e+07	6.52505e+07	5.52951e+07	8.37494e+07	7.51574e+07
2-Amino-3-hydroxyoctadecyl beta-D-glucopyranoside	C24 H49 N O7	Positive	2.70629e+06	3.52065e+06	1.45151e+06	1.83262e+06	2.30364e+06	2.94294e+06	4.21857e+06	2.18715e+06	4.33067e+06	2.342e+06	2.44113e+06	2.56708e+06	2.14135e+06	3.3387e+06	2.10644e+06	2.34954e+06	2.97333e+06	2.41641e+06	1.90196e+06	1.71585e+06	1.97518e+06	2.67971e+06	4.2479e+06	1.73415e+06	2.43968e+06	2.43921e+06	1.46697e+06	2.09436e+06	2.42424e+06	4.77654e+06	2.26105e+06	3.55455e+06	4.35164e+06	2.21806e+06	918663	2.36858e+06	2.08878e+06	3.02426e+06	1.74651e+06	2.75476e+06	2.99584e+06	3.7811e+06	4.14695e+06	3.14961e+06	2.87789e+06	2.72572e+06	2.36758e+06
2-Amino-1,3,4-octadecanetriol	C18 H39 N O3	Positive	7.16091e+07	3.77755e+07	4.98346e+07	8.16691e+07	7.61614e+07	1.0923e+08	1.96123e+08	4.85209e+07	4.85175e+07	5.83002e+07	1.69543e+08	1.9093e+08	1.62339e+08	2.15175e+08	1.32013e+08	1.52491e+08	1.6144e+08	1.87061e+08	4.74941e+07	1.77702e+08	8.2672e+07	4.02116e+07	1.36437e+08	1.20807e+08	2.96757e+08	1.30287e+08	3.07484e+08	1.43297e+08	1.01096e+08	8.71198e+07	1.37992e+08	2.83664e+08	1.6901e+08	2.71222e+08	9.55597e+07	8.11561e+07	8.83999e+07	2.15856e+08	6.72258e+07	4.06089e+07	9.2381e+07	1.31946e+08	1.81171e+08	2.35606e+08	1.72755e+08	1.88272e+08	1.7907e+08
2-Acetylcyclohexanone	C8 H12 O2	Positive	3.44277e+06	3.08581e+06	3.63613e+06	2.65223e+06	2.43471e+06	4.1251e+06	2.46183e+06	3.70296e+06	3.70973e+06	1.30589e+06	3.08833e+06	1.63764e+06	4.2798e+06	1.43025e+07	4.95471e+06	5.78941e+06	3.9024e+06	3.86123e+06	1.68925e+06	1.12416e+06	1.38668e+06	3.79996e+06	2.65491e+06	1.78162e+06	3.24665e+06	961564	1.44005e+06	1.83077e+06	1.42951e+06	783230	977883	2.60579e+06	2.59609e+06	1.79708e+06	2.09783e+06	1.50385e+06	3.48006e+06	1.03012e+06	2.16951e+06	1.43434e+06	1.39717e+06	1.63337e+06	2.16364e+06	2.52411e+06	3.17406e+06	1.60608e+06	3.21916e+06
246I1D7TDL	C13 H21 N O	Positive	850495	728306	1.30175e+06	4.20866e+06	2.63461e+06	5.58849e+06	802359	534909	488209	1.55517e+06	791628	1.16531e+06	1.53771e+06	1.68227e+06	5.03871e+06	1.6984e+06	1.39297e+06	208938	1.84927e+06	2.571e+06	2.77132e+06	370270	2.83009e+06	966523	518251	1.01368e+06	1.47412e+06	459457	605440	2.25047e+06	1.23058e+06	1.0919e+06	1.71579e+06	476918	1.98057e+06	138446	896242	4.08998e+06	1.45339e+06	4.08312e+06	1.64243e+06	1.85572e+06	2.57349e+06	2.05883e+06	1.25173e+06	1.14483e+06	1.74905e+06
235BBF3K97	C20 H28	Positive	2.424e+07	1.67258e+07	1.21044e+07	2.46683e+07	1.94338e+07	2.63128e+07	4.62685e+07	2.59755e+07	2.57938e+07	1.5861e+07	2.79634e+07	1.21411e+07	1.68735e+07	3.39581e+07	2.77467e+07	3.47557e+07	2.9359e+07	2.03054e+07	2.40952e+07	2.43921e+07	1.27819e+07	4.80987e+07	2.45085e+07	1.29184e+07	4.07602e+07	1.24652e+07	1.50053e+07	1.14717e+07	2.7048e+07	3.4586e+07	1.60982e+07	2.93517e+07	3.01351e+07	3.61621e+07	1.89538e+07	1.80977e+07	1.25834e+07	7.90732e+06	3.1592e+07	3.35966e+07	4.022e+07	2.92319e+07	3.38198e+07	2.64731e+07	1.85625e+07	2.33583e+07	9.20847e+06
2-{2-[(2E)-3,6-Dimethyl-2-hepten-1-yl]-3,4-dihydroxyphenyl}-7-hydroxy-2,3-dihydro-4H-chromen-4-one	C24 H28 O5	Positive	5.13001e+06	4.03119e+06	6.56523e+06	5.8413e+06	7.74316e+06	4.49126e+06	6.52854e+06	6.30228e+06	5.12424e+06	5.65333e+06	3.45301e+06	8.33107e+06	6.00225e+06	7.89676e+06	4.46752e+06	4.44242e+06	4.63715e+06	6.07938e+06	5.72983e+06	6.48316e+06	6.84729e+06	7.66855e+06	4.71665e+06	3.24277e+06	7.16734e+06	5.61012e+06	5.385e+06	8.10351e+06	4.32272e+06	6.49264e+06	7.00325e+06	4.85158e+06	3.73432e+06	8.96924e+06	4.4522e+06	5.32687e+06	5.01809e+06	6.29309e+06	5.21104e+06	4.86386e+06	7.04817e+06	7.59039e+06	6.72281e+06	3.82062e+06	4.31046e+06	3.36696e+06	5.06172e+06
2-[5-(4-chlorophenyl)-2-(trifluoromethyl)-3-furyl]-5-(2-furyl)-1,3,4-oxadiazole	C17 H8 Cl F3 N2 O3	Positive	103499	118476	108249	125190	111271	120656	108852	109340	102514	116726	121873	181799	104973	99649.6	117808	114410	114148	98164	118785	127437	104756	98086.4	115914	121778	194038	108675	113293	111030	95486.5	121588	111591	118981	118672	108589	108574	127250	123447	119015	107454	109127	104134	101240	208685	112892	101159	113164	115363
2-[2-(2,3-dihydro-1,4-benzodioxin-6-yl)-1,3-thiazol-4-yl]-1,3-benzothiazole	C18 H12 N2 O2 S2	Positive	553750	354993	529616	663954	516479	527645	422726	558392	440009	431292	590737	312162	546429	624430	455012	544725	600644	563991	515543	502901	488494	591760	402571	369491	666084	557450	576545	452704	419826	537202	457287	420013	682415	524336	569918	393765	535742	377031	565621	531187	559888	583133	436718	400668	521995	416795	423481
2-[(5Z)-5-tetradecenyl]cyclobutanone	C18 H32 O	Positive	9.96947e+06	3.35947e+06	203010	2.8417e+06	1.59734e+06	2.34112e+06	5.06397e+06	2.24826e+06	2.76467e+06	2.62535e+06	2.80978e+06	1.24976e+06	2.14728e+06	2.58558e+06	2.42308e+06	5.36087e+06	2.09307e+06	3.12846e+06	2.14004e+06	408710	1.52571e+06	1.04289e+07	553508	2.11188e+06	560897	2.20314e+06	437611	160149	1.9775e+06	442086	2.72841e+06	3.06735e+06	5.36344e+06	3.04458e+06	349950	275800	367985	769115	1.09464e+06	467861	915553	1.68429e+06	4.45501e+06	1.84338e+06	420680	809810	166269
2-[(2R,4aS,6S,8aS)-6-Hydroxy-4a-methyl-8-methylenedecahydro-2-naphthalenyl]-2-propanyl beta-D-glucopyranoside	C21 H36 O7	Positive	8.57024e+06	7.70582e+06	1.07644e+07	9.7698e+06	7.549e+06	8.05651e+06	7.30245e+06	1.08108e+07	6.3172e+06	5.65864e+06	7.50338e+06	5.49093e+06	8.68889e+06	1.90471e+07	9.88806e+06	6.21765e+06	1.07162e+07	5.32858e+06	4.82699e+06	4.01467e+06	4.54615e+06	6.00153e+06	4.92435e+06	3.14229e+06	4.73192e+06	1.95538e+06	4.64896e+06	6.12017e+06	4.16796e+06	6.82418e+06	3.35249e+06	5.42871e+06	6.25133e+06	5.66799e+06	6.25673e+06	4.13219e+06	5.53276e+06	5.364e+06	4.55142e+06	5.03937e+06	4.60413e+06	6.10814e+06	4.83873e+06	6.17537e+06	7.25734e+06	6.20037e+06	8.35649e+06
2-[(2-chlorobenzyl)sulfanyl]-4,6-dimethylnicotinonitrile	C15 H13 Cl N2 S	Positive	3.94713e+06	1.51484e+06	4.6521e+06	3.96882e+06	2.2868e+06	4.15497e+06	4.00643e+06	1.89323e+06	4.32164e+06	5.56724e+06	4.37639e+06	1.573e+06	1.61295e+06	3.13756e+06	4.03738e+06	4.82835e+06	4.51985e+06	3.43461e+06	3.94408e+06	3.13233e+06	5.33992e+06	3.21742e+06	4.21069e+06	4.33434e+06	3.04135e+06	3.22994e+06	4.19777e+06	3.83009e+06	4.66806e+06	3.75492e+06	4.46514e+06	4.38053e+06	4.4333e+06	5.48552e+06	4.15068e+06	1.91544e+06	4.25167e+06	4.41685e+06	4.64485e+06	4.34183e+06	1.83545e+06	4.16844e+06	2.40441e+06	3.92727e+06	4.35575e+06	1.80864e+06	1.87905e+06
2,6-Diamino-4-hexenoic acid	C6 H12 N2 O2	Positive	3.96136e+06	1.30946e+06	1.62905e+07	733167	1.11406e+06	9.30242e+06	755299	511482	9.92006e+06	2.02418e+06	473993	1.19624e+06	355010	405687	1.76492e+06	837098	1.57034e+06	816802	686741	1.43219e+06	317370	5.73706e+06	568612	2.03985e+06	2.09308e+06	3.3434e+06	7.27199e+06	1.25527e+06	3.93021e+06	2.45193e+06	738956	949122	443359	507961	2.39465e+06	1.01376e+06	1.64622e+07	480669	774822	1.01738e+06	402180	378856	472267	967301	411337	399697	7.13282e+06
2,4-Dimethylbenzaldehyde	C9 H10 O	Positive	2.77426e+07	2.08528e+07	3.16205e+07	2.65079e+07	3.43142e+07	1.68477e+07	2.37805e+07	2.07504e+07	1.88798e+07	2.51503e+07	1.9467e+07	3.47667e+07	2.59227e+07	2.55071e+07	2.14699e+07	2.18606e+07	2.37345e+07	2.01509e+07	2.3485e+07	3.1351e+07	3.54487e+07	2.33776e+07	2.62472e+07	1.89288e+07	2.48032e+07	1.8357e+07	2.7181e+07	3.99277e+07	1.53619e+07	2.83212e+07	3.1346e+07	2.13269e+07	2.01988e+07	2.76991e+07	2.37182e+07	2.10431e+07	2.42099e+07	2.89947e+07	1.77747e+07	1.75994e+07	2.46334e+07	3.1629e+07	2.19869e+07	2.17911e+07	2.0392e+07	1.94989e+07	2.47904e+07
2,3-Dinor-6-keto-PGF1?	C18 H30 O6	Positive	1.51578e+07	1.95259e+07	1.62729e+07	1.27514e+07	1.44994e+07	2.16989e+07	1.00177e+07	1.65797e+07	1.11474e+07	5.8677e+06	1.14947e+07	3.90278e+06	1.4475e+07	7.76492e+07	1.46379e+07	9.6615e+06	1.37586e+07	1.18465e+07	1.34573e+07	5.85196e+06	2.07973e+07	1.50768e+07	1.11808e+07	7.28351e+06	1.59759e+07	8.35954e+06	2.12402e+07	1.35097e+07	2.14911e+07	7.61897e+06	7.9133e+06	1.08762e+07	1.25637e+07	1.05131e+07	1.44131e+07	7.02395e+06	9.8166e+06	1.94378e+07	9.04835e+06	3.38224e+06	8.71033e+06	5.40915e+06	9.51821e+06	5.32544e+06	1.25697e+07	123517	1.20045e+07
2,3-Dihydroxypropyl stearate	C21 H42 O4	Positive	341482	183977	282560	453952	179901	226663	685230	65766.2	103244	447325	271880	332256	288543	296185	294713	444297	288822	252591	289082	330907	212134	121159	273637	358283	272857	193151	462442	387005	145832	259771	440193	226064	218943	187064	373377	83180.5	383909	360843	274161	92040.5	337056	302382	148513	392779	262145	197287	203553
2,3-Bis(octanoyloxy)propanimidic acid	C19 H35 N O5	Positive	1.71914e+06	4.18918e+06	4.13594e+06	2.23209e+06	2.78643e+06	3.08706e+06	4.97529e+06	2.11563e+06	2.89616e+06	1.41459e+06	939534	889790	1.05875e+06	3.18164e+06	2.57779e+06	2.88063e+06	3.40562e+06	3.03508e+06	2.18329e+06	1.71217e+06	2.67322e+06	3.23857e+06	1.93157e+06	853352	2.19002e+06	2.10556e+06	3.55021e+06	2.47578e+06	2.61656e+06	4.3106e+06	4.32332e+06	2.7789e+06	1.81588e+06	1.97426e+06	5.79448e+06	3.16795e+06	2.35803e+06	5.37097e+06	2.10565e+06	1.81003e+06	3.86715e+06	1.92378e+06	1.77964e+06	2.45551e+06	3.34963e+06	1.27439e+06	4.03524e+06
2-(tert-butyl)-1,3-thiazolane-4-carboxylic acid	C8 H15 N O2 S	Positive	1.50554e+06	2.81789e+06	1.88106e+06	2.60696e+06	1.35259e+06	2.0374e+06	2.30062e+06	3.02561e+06	2.32429e+06	2.04887e+06	2.47575e+06	716311	1.46503e+06	1.74254e+06	4.56847e+06	4.57534e+06	2.69261e+07	3.25226e+06	4.3591e+06	5.12755e+06	3.24086e+06	4.5092e+06	1.96511e+06	1.99957e+06	1.90543e+06	550195	689375	533008	1.53956e+06	2.07922e+06	1.00942e+06	1.92591e+06	2.78549e+06	1.2225e+06	1.72849e+06	1.20082e+06	1.16621e+06	715243	3.22567e+06	1.80894e+06	1.16517e+06	2.27263e+06	1.38314e+06	2.69381e+06	2.66165e+06	1.82973e+06	2.3099e+06
2-(Diethoxymethyl)furan	C9 H14 O3	Positive	2.43714e+06	2.53792e+06	2.63863e+06	2.75115e+06	1.54619e+06	1.34691e+06	1.10731e+06	1.52038e+06	1.42388e+06	1.18808e+06	2.03112e+06	1.51509e+06	3.25221e+06	6.08076e+06	3.39976e+06	1.9387e+06	2.77262e+06	1.25478e+06	1.40521e+06	770054	904340	1.44033e+06	817632	1.0285e+06	798853	425320	969622	1.15561e+06	745575	860767	959121	1.20819e+06	1.56887e+06	1.19233e+06	2.60118e+06	825758	2.52043e+06	990658	1.21833e+06	991189	1.02395e+06	3.86212e+06	1.82697e+06	2.33938e+06	2.43083e+06	2.47642e+06	1.97503e+06
2-(Cyclohexylmethylidene)-1,2,3,4-tetrahydronaphthalen-1-one	C17 H20 O	Positive	8.17069e+06	1.06646e+07	1.06616e+07	6.27793e+06	7.10578e+06	6.13041e+06	6.64751e+06	1.19181e+07	6.77008e+06	4.74649e+06	6.78551e+06	2.71952e+06	5.71871e+06	7.36908e+06	8.10078e+06	1.37412e+07	1.83111e+07	3.44723e+06	8.90672e+06	9.10222e+06	1.04032e+07	1.66495e+07	6.73641e+06	7.18719e+06	9.08368e+06	8.15979e+06	6.33758e+06	5.9693e+06	4.64892e+06	5.99252e+06	6.93928e+06	1.13109e+07	8.51199e+06	9.689e+06	1.02151e+07	9.79698e+06	1.42073e+07	5.91341e+06	1.25973e+07	7.48404e+06	4.021e+06	4.85801e+06	5.7484e+06	4.87074e+06	1.07668e+07	1.18916e+07	7.74285e+06
2-(3-Hydroxy-3,4,5,6-tetrahydro-1H-cyclopenta[c]furan-4-yl)-3-methoxy-3-oxopropanoic acid	C11 H14 O6	Positive	9.39996e+06	7.46493e+06	9.78456e+06	6.94146e+06	7.7473e+06	8.14594e+06	9.31011e+06	1.16632e+07	9.16259e+06	5.69398e+06	8.22202e+06	8.13333e+06	8.58569e+06	2.56262e+07	1.41398e+07	1.22152e+07	1.27996e+07	9.85078e+06	3.89488e+06	3.82669e+06	2.40783e+06	1.27808e+07	3.82655e+06	3.42747e+06	5.79318e+06	2.31289e+06	2.6162e+06	3.70104e+06	3.09825e+06	7.86069e+06	5.86131e+06	5.79939e+06	9.20089e+06	8.28227e+06	7.92288e+06	5.57502e+06	8.43425e+06	3.70447e+06	8.00648e+06	8.35795e+06	7.03328e+06	9.89456e+06	8.5269e+06	1.03796e+07	7.41055e+06	1.77459e+07	9.67348e+06
1-Pentofuranosyl-2,4(1H,3H)-pyrimidinedione	C9 H12 N2 O6	Positive	3.12158e+07	3.03405e+07	3.74131e+07	2.79052e+07	2.70093e+07	3.94678e+07	3.2614e+07	5.55683e+07	3.76875e+07	2.11271e+07	3.28294e+07	2.43373e+07	3.30568e+07	1.21963e+08	4.81117e+07	3.9465e+07	4.17572e+07	3.47185e+07	1.71488e+07	1.33891e+07	1.44514e+07	3.73768e+07	1.64677e+07	1.50727e+07	1.93295e+07	1.05264e+07	1.31802e+07	1.82583e+07	1.80554e+07	2.17762e+07	1.91715e+07	2.61421e+07	2.77641e+07	2.72435e+07	2.96058e+07	2.33284e+07	3.69741e+07	1.73258e+07	2.84628e+07	3.05888e+07	2.17704e+07	2.77272e+07	3.63616e+07	3.33065e+07	3.16425e+07	5.53492e+07	3.53482e+07
1-palmitoyl-2-oleoyl-sn-glycero-3-phosphocholine	C42 H82 N O8 P	Positive	6.96805e+07	2.89478e+07	3.39297e+07	4.66648e+07	7.07366e+07	1.41706e+07	2.59796e+07	3.44426e+07	6.88446e+07	3.71889e+07	1.29505e+07	5.66809e+07	1.02501e+08	1.38842e+07	8.62564e+07	1.56202e+08	1.12144e+07	1.50102e+07	1.96252e+07	5.50632e+07	8.64495e+07	1.85671e+07	2.01737e+07	1.73985e+07	3.07761e+07	3.93951e+07	4.7919e+07	3.83283e+06	845441	2.06958e+07	4.25495e+07	2.67147e+07	1.47489e+07	2.72835e+07	4.44097e+07	4.92841e+07	1.63314e+06	3.19841e+07	5.13595e+06	3.09344e+06	7.58702e+07	100883	2.04454e+07	2.58637e+07	2.43584e+07	2.67382e+07	2.16045e+07
1-oleoyl-2-linoleoyl-sn-glycero-3-phosphocholine	C44 H82 N O8 P	Positive	1.30434e+08	1.40478e+07	2.30718e+07	4.20917e+07	1.34514e+08	5.72575e+07	2.97603e+07	6.3633e+07	6.58295e+07	3.40273e+07	1.21697e+07	7.09421e+07	8.5771e+07	4.87887e+07	1.00414e+08	1.03886e+08	9.34935e+06	3.48229e+07	4.51266e+07	6.37724e+07	1.03222e+08	1.3925e+07	2.26833e+07	1.66896e+07	4.07397e+07	4.45537e+07	5.69997e+07	3.67109e+06	3.42723e+07	1.06357e+07	5.00838e+07	8.84755e+06	2.72038e+07	3.27258e+07	4.63042e+07	8.3671e+07	5.06489e+07	1.18962e+07	1.16963e+06	4.01254e+07	6.63114e+07	4.73197e+07	1.30796e+07	1.17221e+07	3.66713e+07	2.6281e+07	1.42341e+07
1-octadecanoyl-2-(4Z,7Z,10Z,13Z,16Z-docosapentaenoyl)-sn-glycero-3- phosphocholine	C48 H86 N O8 P	Positive	6.8709e+06	1.3916e+06	3.10688e+06	3.20225e+06	4.38906e+06	1.39388e+06	1.17333e+06	2.67625e+06	3.87635e+06	4.76899e+06	1.18968e+06	4.48829e+06	7.51868e+06	1.15429e+06	6.62927e+06	6.64411e+06	786283	1.89176e+06	2.89982e+06	4.1274e+06	3.80217e+06	1.30955e+06	1.03879e+06	2.59786e+06	2.10512e+06	1.36947e+06	7.2456e+06	5.55049e+06	1.37327e+06	1.43719e+06	2.92494e+06	1.51277e+06	1.91838e+06	3.21542e+06	3.64081e+06	2.77127e+06	3.48857e+06	1.18439e+06	1.02547e+06	2.3759e+06	1.54917e+06	832193	743930	1.48472e+06	1.71645e+06	1.01231e+06	1.04226e+06
1-Linoleoyl-2-Hydroxy-sn-glycero-3-PC	C26 H50 N O7 P	Positive	2.23369e+07	157060	2.80323e+06	3.02257e+06	2.78266e+06	157598	321448	148548	96908.6	3.15622e+06	178639	1.35472e+07	2.17066e+06	3.76951e+06	1.95908e+06	4.09544e+06	275438	5.00493e+06	5.48973e+06	1.87204e+06	2.39414e+06	1.12222e+06	544730	318491	188173	225034	6.57614e+06	6.02827e+06	113935	294790	2.66192e+06	344832	170400	191174	2.44711e+06	132370	2.15197e+06	485598	149655	124524	2.7812e+06	2.01177e+06	209584	395070	118103	787412	691830
1-Linoleoyl glycerol	C21 H38 O4	Positive	2.80539e+06	5.48375e+06	4.77629e+06	4.38349e+06	4.79526e+06	3.5392e+06	4.83075e+06	3.7197e+06	2.53957e+06	9.07402e+06	5.27706e+06	1.66875e+06	2.96261e+06	4.38939e+06	9.42268e+06	4.46777e+06	8.08948e+06	1.89147e+06	3.62742e+06	4.53663e+06	2.34633e+06	3.95932e+06	7.33371e+06	4.99572e+06	6.29489e+06	4.36853e+06	3.5314e+06	5.15489e+06	3.82959e+06	2.72571e+06	6.27261e+06	5.21165e+06	5.79811e+06	6.82131e+06	3.1755e+06	3.49562e+06	4.17683e+06	1.67031e+06	4.8091e+06	5.66679e+06	6.01815e+06	3.7219e+06	5.28316e+06	8.11296e+06	4.43975e+06	5.04517e+06	2.90058e+06
1-icosanoyl-sn-glycero-3-phosphocholine	C28 H58 N O7 P	Positive	1.96609e+06	1.1539e+06	921673	709290	627527	2.04545e+06	1.92098e+06	845005	471017	302714	1.1441e+06	341110	311987	1.8331e+06	1.0861e+06	1.42301e+06	1.42552e+06	2.09072e+06	331204	916152	470990	1.21947e+06	942526	1.29393e+06	1.51597e+06	759501	550888	363824	608769	979634	714301	2.74523e+06	2.50253e+06	1.87528e+06	774604	1.35194e+06	1.11896e+06	660398	1.58795e+06	2.05092e+06	2.93114e+06	407213	1.50101e+06	1.75853e+06	911126	1.57758e+06	887264
1-Hexadecyllysophosphatidylcholine	C24 H52 N O6 P	Positive	3.84061e+08	2.45919e+08	2.76798e+08	2.70566e+08	2.60019e+08	2.35925e+08	2.9001e+08	2.58859e+08	2.83385e+08	2.56132e+08	2.81382e+08	4.81437e+07	1.51173e+08	2.65692e+08	3.08441e+08	3.02504e+08	3.51496e+08	1.25727e+08	1.57406e+08	2.28892e+08	1.83289e+08	2.27271e+08	1.71218e+08	2.46046e+08	2.08069e+08	1.59891e+08	1.8633e+08	1.39129e+08	1.56203e+08	2.38187e+08	1.98216e+08	2.59556e+08	4.11564e+08	3.43207e+08	3.0295e+08	3.3065e+08	3.69074e+08	1.90202e+08	3.36038e+08	2.73754e+08	2.14578e+08	2.54912e+08	2.22217e+08	2.17911e+08	2.40517e+08	2.25998e+08	3.10094e+08
1-hexadecanoyl-2-[(7Z,10Z,13Z,16Z,19Z)-docosapentaenoyl]-sn-glycero-3-phosphocholine	C46 H82 N O8 P	Positive	7.34577e+08	2.56204e+07	9.20997e+06	1.43676e+07	5.85292e+07	2.04232e+07	3.08048e+07	1.08789e+08	2.8158e+07	4.62172e+06	1.96873e+07	7.07327e+06	3.44947e+06	2.44135e+07	2.45315e+08	1.28808e+08	1.85683e+07	2.27615e+07	6.90313e+06	2.03452e+07	1.87884e+07	4.72318e+07	2.17289e+07	7.30374e+06	8.75647e+07	1.90144e+07	7.43099e+07	1.95048e+07	5.24705e+08	5.61233e+07	5.75791e+07	3.40276e+07	2.38583e+07	7.32425e+07	5.48749e+06	9.72467e+06	1.31873e+07	6.07681e+06	1.37301e+07	1.25252e+07	1.02554e+09	4.13883e+07	5.12719e+07	1.2122e+07	2.04944e+07	8.92646e+06	7.53102e+06
1-Dodecyl-2-pyrrolidinone	C16 H31 N O	Positive	777953	892998	533832	565065	446294	729656	853565	367344	489675	557531	1.01155e+06	348464	607502	535456	316056	566607	595376	284020	712222	369164	514493	226354	735432	427550	712883	228641	412862	572014	269314	333782	739641	1.00372e+06	1.30688e+06	1.33382e+06	762042	1.41033e+06	594641	463398	380149	252725	193174	596883	946782	1.1374e+06	923268	901518	518041
1-arachidonoyl-sn-glycero-3-phosphoethanolamine	C25 H44 N O7 P	Positive	3.11299e+08	1.8535e+08	1.93157e+08	2.34586e+08	2.47247e+08	2.21262e+08	2.58393e+08	2.42198e+08	2.05746e+08	2.3753e+08	2.19289e+08	1.29388e+08	1.85566e+08	2.874e+08	3.18782e+08	1.86942e+08	2.24065e+08	1.40975e+08	2.14151e+08	1.70114e+08	1.49794e+08	2.3734e+08	2.09795e+08	1.98077e+08	2.35896e+08	1.64894e+08	2.61121e+08	1.22585e+08	1.96836e+08	1.65986e+08	1.55165e+08	2.44214e+08	2.72854e+08	1.80526e+08	2.37572e+08	1.84501e+08	1.9955e+08	1.24757e+08	2.28631e+08	2.39454e+08	2.83487e+08	2.70249e+08	1.83289e+08	2.40614e+08	2.11375e+08	2.13342e+08	2.00099e+08
1-arachidonoyl-sn-glycero-3-phosphocholine	C28 H50 N O7 P	Positive	4.93908e+08	2.79447e+08	4.07866e+08	4.04629e+08	3.39713e+08	3.11472e+08	3.60793e+08	3.96222e+08	4.76118e+08	3.67689e+08	3.58872e+08	1.80718e+08	3.25138e+08	4.11354e+08	5.44349e+08	3.46358e+08	4.47055e+08	2.09956e+08	2.85067e+08	2.58345e+08	2.44284e+08	3.43689e+08	3.37287e+08	4.57437e+08	3.5568e+08	2.32671e+08	4.74983e+08	2.29417e+08	3.15954e+08	3.42018e+08	1.73203e+08	4.19319e+08	5.04968e+08	4.29904e+08	6.39805e+08	4.48022e+08	9.79647e+08	2.32211e+08	3.91738e+08	5.54802e+08	3.52584e+08	2.51455e+08	2.6272e+08	3.35218e+08	2.81724e+08	5.05021e+08	4.65171e+08
1'-Acetoxychavicol acetate	C13 H14 O4	Positive	4.54505e+06	4.60061e+06	3.05407e+06	9.66136e+06	5.14915e+06	333403	3.39961e+06	450539	2.70935e+06	3.33267e+06	3.42366e+06	45755.4	1.3026e+06	2.60941e+06	1.05071e+06	1.24545e+06	2.60107e+06	1.56353e+06	4.14532e+06	1.77762e+06	1.08537e+06	661472	194353	2.08925e+06	352788	1.44068e+06	3.68509e+06	1.8071e+06	1.23668e+06	6.94746e+06	2.75691e+06	4.3174e+06	3.62411e+06	2.7295e+06	5.2249e+06	3.07364e+06	4.70771e+06	1.09219e+07	4.34287e+06	5.12414e+06	1.14343e+07	1.14742e+06	850936	2.31015e+06	45553.3	4.42175e+06	1.05358e+06
18-β-Glycyrrhetinic acid	C30 H46 O4	Positive	1.98767e+06	632288	516740	8.61656e+06	8.2792e+06	267006	862799	324318	2.5795e+06	230553	3.08417e+06	286849	1.87656e+06	2.16173e+06	282270	333288	580617	229202	452101	597067	519767	4.3185e+06	460492	346851	326060	311015	689306	408003	303552	340024	2.5615e+06	452129	1.30931e+06	1.78852e+06	1.0586e+07	3.39966e+06	1.52837e+06	1.54764e+06	9.80755e+06	852269	1.59933e+06	1.02872e+06	7.71209e+06	1.69621e+06	7.55814e+06	1.88428e+06	3.81621e+06
15,16-DiHODE	C18 H32 O4	Positive	1.86655e+06	3.60262e+06	4.14613e+06	4.12842e+06	1.66921e+06	1.23635e+06	2.43502e+06	3.16777e+06	2.03748e+06	1.83748e+06	3.70392e+06	933148	1.7332e+06	2.25903e+06	3.07321e+06	3.91177e+06	6.22118e+06	1.01178e+06	2.46867e+06	7.11127e+06	4.85345e+06	2.91988e+06	3.60855e+06	1.7195e+06	1.79199e+06	2.43644e+06	2.2874e+06	4.9022e+06	1.41964e+06	2.46472e+06	2.73974e+06	1.62761e+06	1.78075e+06	1.93653e+06	3.89808e+06	2.01991e+06	4.31714e+06	763161	3.04758e+06	2.79045e+06	1.10259e+06	1.13602e+06	1.27102e+06	1.30781e+06	1.18801e+06	2.11516e+06	2.08239e+06
14,18-Dihydroxy-12-oxo-9,13,15-octadecatrienoic acid	C18 H28 O5	Positive	2.40579e+06	3.72203e+06	2.28854e+06	2.0768e+06	2.3076e+06	5.75111e+06	5.20944e+06	6.3965e+06	6.27201e+06	2.65876e+06	1.88513e+06	4.08944e+06	1.81182e+06	1.83313e+07	4.77056e+06	3.45579e+06	3.56903e+06	5.12206e+06	1.05105e+06	791943	882611	5.64901e+06	1.32356e+06	902810	2.05558e+06	1.2485e+06	1.75301e+06	1.19237e+06	1.89582e+06	3.93189e+06	1.11521e+06	2.61488e+06	2.77704e+06	2.16422e+06	1.12855e+06	2.19292e+06	1.49091e+06	1.6018e+06	1.73279e+06	3.19099e+06	3.0497e+06	3.0866e+06	6.42087e+06	2.89368e+06	2.31515e+06	3.18097e+06	2.14406e+06
13-Hydroxy-9-methoxy-10-oxo-11-octadecenoic acid	C19 H34 O5	Positive	5.16782e+06	4.99715e+06	6.14239e+06	6.1773e+06	5.02064e+06	4.52617e+06	3.48598e+06	5.61343e+06	4.31629e+06	3.08486e+06	5.44492e+06	5.07051e+06	5.84376e+06	1.12506e+07	6.89206e+06	6.13578e+06	7.71222e+06	3.92205e+06	3.25855e+06	1.54603e+06	2.27311e+06	3.67948e+06	2.94424e+06	1.72625e+06	1.87037e+06	655480	1.63764e+06	2.75744e+06	1.48422e+06	2.67959e+06	2.03357e+06	3.97527e+06	4.77734e+06	2.91347e+06	4.75391e+06	2.42224e+06	4.17428e+06	2.653e+06	3.0798e+06	2.77661e+06	2.51706e+06	5.43232e+06	3.9723e+06	6.37008e+06	5.32645e+06	5.20738e+06	6.19293e+06
12-Oxo phytodienoic acid	C18 H28 O3	Positive	2.81418e+06	3.66132e+06	3.80427e+06	2.78808e+06	1.92414e+06	2.95449e+06	2.74262e+06	1.93497e+06	3.89117e+06	2.34714e+06	4.36312e+06	1.37042e+06	1.52541e+06	1.49997e+06	3.121e+06	3.69553e+06	4.50775e+06	1.03777e+06	3.07072e+06	3.07537e+06	2.30368e+06	3.64147e+06	2.77305e+06	2.66483e+06	1.92858e+06	2.51389e+06	3.51754e+06	4.88542e+06	2.56514e+06	2.06509e+06	2.05344e+06	2.98216e+06	2.98618e+06	2.25849e+06	3.48555e+06	2.90721e+06	3.58007e+06	2.21941e+06	2.6193e+06	2.61831e+06	2.2184e+06	2.61372e+06	1.91873e+06	2.53064e+06	3.06556e+06	3.05903e+06	3.60869e+06
1-[(9Z)-hexadecenoyl]-sn-glycero-3-phosphocholine	C24 H48 N O7 P	Positive	5.36255e+08	4.29164e+08	5.20024e+08	6.35272e+08	6.42062e+08	4.81817e+08	5.22776e+08	4.67412e+08	5.6685e+08	3.67732e+08	4.66276e+08	2.08599e+08	3.90291e+08	4.42597e+08	7.58896e+08	6.35551e+08	6.13164e+08	2.88717e+08	3.67268e+08	5.92578e+08	3.06719e+08	4.97373e+08	3.89415e+08	5.22868e+08	4.29802e+08	3.3459e+08	4.24514e+08	3.10294e+08	2.57898e+08	3.70191e+08	4.73985e+08	4.63203e+08	8.19031e+08	1.02431e+09	4.96199e+08	6.07861e+08	6.2371e+08	3.43299e+08	4.06237e+08	9.08458e+08	5.18528e+08	5.3867e+08	4.40164e+08	5.27133e+08	3.97532e+08	5.31499e+08	4.05828e+08
1-[(8Z,11Z,14Z)-icosatrienoyl]-sn-glycero-3-phosphocholine	C28 H52 N O7 P	Positive	4.21877e+08	2.28119e+08	4.81086e+08	7.7638e+08	3.80222e+08	3.13755e+08	3.95147e+08	3.36992e+08	4.57879e+08	3.72471e+08	4.59451e+08	5.14158e+08	3.55083e+08	5.15799e+08	5.73373e+08	7.52236e+08	5.14866e+08	1.63619e+08	4.48795e+08	8.07586e+08	2.38656e+08	7.08382e+08	4.15068e+08	5.41871e+08	5.61021e+08	2.2816e+08	4.8015e+08	4.86019e+08	3.20243e+08	3.70555e+08	3.34489e+08	3.61675e+08	4.79379e+08	5.91218e+08	3.401e+08	3.97592e+08	7.59795e+08	2.22573e+08	3.07944e+08	6.49457e+08	3.9744e+08	3.13609e+08	3.16358e+08	4.00898e+08	2.55838e+08	4.49016e+08	4.56426e+08
1-[(11Z,14Z)]-icosadienoyl-sn-glycero-3-phosphocholine	C28 H54 N O7 P	Positive	1.49615e+08	7.06837e+07	1.02464e+08	1.55265e+08	1.29853e+08	1.08087e+08	9.83576e+07	6.7066e+07	1.20109e+08	1.0308e+08	9.81014e+07	6.29205e+07	9.01255e+07	8.8939e+07	1.31102e+08	1.69972e+08	1.58804e+08	5.1155e+07	9.06428e+07	1.34532e+08	5.22092e+07	1.11462e+08	7.5689e+07	9.34244e+07	8.62893e+07	4.87953e+07	1.09049e+08	6.00441e+07	6.07765e+07	7.59699e+07	1.09941e+08	1.25296e+08	1.62438e+08	1.66328e+08	8.65423e+07	1.03034e+08	1.96537e+08	6.59482e+07	9.80114e+07	1.50408e+08	1.23511e+08	9.4802e+07	8.24861e+07	1.27099e+08	6.48063e+07	1.01906e+08	1.06633e+08
1,5-DAN	C10 H10 N2	Positive	1.01218e+08	9.38251e+07	1.16353e+08	1.50567e+08	1.25722e+08	8.69984e+07	1.11465e+08	1.36189e+08	1.13542e+08	8.62911e+07	1.15361e+08	5.39296e+07	1.09672e+08	8.67217e+07	1.64026e+08	1.51891e+08	1.83583e+08	5.81468e+07	1.27118e+08	1.12835e+08	1.10994e+08	1.52831e+08	9.08012e+07	9.54045e+07	1.05829e+08	8.42946e+07	1.07184e+08	1.01723e+08	1.10396e+08	1.16814e+08	9.59086e+07	1.16228e+08	1.36655e+08	1.19899e+08	1.66129e+08	1.35076e+08	1.52396e+08	5.05086e+07	1.34307e+08	1.46981e+08	9.50512e+07	1.2987e+08	7.94349e+07	6.955e+07	1.14039e+08	1.00548e+08	9.8715e+07
1,3-Dipalmitoyl-2-Stearoyl Glycerol	C53 H102 O6	Positive	4.35457e+06	3.63628e+06	4.15078e+06	4.09725e+06	3.06663e+06	1.97068e+06	1.82326e+06	4.77129e+06	1.21081e+06	2.51002e+06	4.55014e+06	4.61924e+06	1.44442e+06	3.68316e+06	4.15889e+06	1.54934e+06	5.04732e+06	1.34507e+06	1.25942e+06	1.24708e+06	4.23759e+06	4.43095e+06	3.15774e+06	3.9247e+06	1.32672e+06	2.59664e+06	1.14092e+06	2.55575e+06	5.06114e+06	7.64078e+06	5.16091e+06	2.01904e+06	4.19366e+06	3.0201e+06	2.89222e+06	5.63575e+06	6.32195e+06	4.28707e+06	6.10166e+06	1.19986e+06	6.46418e+06	2.54686e+06	3.95363e+06	1.29293e+06	1.26294e+06	5.06197e+06	1.75326e+06
1,3,7-Octanetriol	C8 H18 O3	Positive	4.73645e+07	4.31003e+07	4.54735e+07	4.8048e+07	4.32219e+07	6.12187e+07	4.34175e+07	5.37336e+07	6.1802e+07	5.03162e+07	3.8654e+07	4.86281e+07	3.88325e+07	2.83891e+07	5.13169e+07	4.82853e+07	4.79965e+07	3.57532e+07	5.22272e+07	6.50959e+07	4.5792e+07	2.84339e+07	2.94391e+07	4.25519e+07	6.01728e+07	6.82802e+07	4.87314e+07	4.71412e+07	6.59015e+07	4.44252e+07	4.02458e+07	3.86203e+07	3.30485e+07	5.78255e+07	4.7929e+07	5.85145e+07	4.62424e+07	3.41732e+07	6.10582e+07	6.58197e+07	2.27027e+07	3.21624e+07	5.04423e+07	4.07637e+07	3.4967e+07	4.06764e+07	4.0126e+07
1,3,5-Heptatriene	C7 H10	Positive	7.95633e+06	7.93037e+06	8.16791e+06	6.8088e+06	9.66524e+06	6.99884e+06	1.00103e+07	1.3306e+07	1.28978e+07	3.57316e+06	6.9282e+06	4.0051e+06	5.66217e+06	6.73714e+06	9.77254e+06	9.39223e+06	8.55498e+06	1.00988e+07	5.38797e+06	5.07024e+06	7.81212e+06	7.73695e+06	6.90023e+06	5.90445e+06	9.08159e+06	1.1098e+07	6.93172e+06	5.2307e+06	7.90316e+06	9.64962e+06	6.22909e+06	8.91357e+06	9.32909e+06	9.64808e+06	9.88716e+06	1.17289e+07	7.09082e+06	8.26212e+06	8.75028e+06	1.18548e+07	7.08281e+06	6.48599e+06	7.8592e+06	8.81377e+06	7.59375e+06	7.37107e+06	6.37039e+06
1,1,6-Trimethyl-1,2-dihydronaphthalene	C13 H16	Positive	1.14966e+06	1.03148e+06	1.8326e+06	4.54977e+06	3.10706e+06	6.52514e+06	810839	482666	594657	1.24655e+06	932890	1.50458e+06	1.92512e+06	1.74964e+06	6.96833e+06	1.89274e+06	1.75054e+06	183235	2.27097e+06	3.19121e+06	3.56996e+06	509693	3.58615e+06	1.09029e+06	631053	1.39081e+06	1.98094e+06	676499	670142	2.62043e+06	1.56286e+06	1.27747e+06	2.11369e+06	772648	2.34239e+06	73688.3	1.08555e+06	4.44764e+06	1.51294e+06	4.82081e+06	1.52782e+06	2.23414e+06	3.06634e+06	2.56727e+06	1.51631e+06	1.3885e+06	1.97833e+06
1-(4Z,7Z,10Z,13Z,16Z,19Z-docosahexaenoyl)-sn-glycero-3-phosphocholine	C30 H50 N O7 P	Positive	4.83098e+08	1.78625e+08	3.50123e+08	3.21602e+08	3.20787e+08	3.82527e+08	2.33113e+08	2.77298e+08	4.22353e+08	2.80082e+08	3.03461e+08	2.25423e+08	2.00406e+08	3.30171e+08	3.47814e+08	3.49772e+08	3.63884e+08	2.07264e+08	2.09075e+08	1.9956e+08	1.81149e+08	2.92565e+08	1.78051e+08	3.55637e+08	2.84953e+08	2.05111e+08	4.90782e+08	2.22504e+08	2.96792e+08	3.06886e+08	1.44593e+08	2.36952e+08	3.49314e+08	2.29828e+08	3.62648e+08	3.42512e+08	7.41441e+08	2.34856e+08	3.57938e+08	3.05672e+08	2.91947e+08	1.94112e+08	1.92285e+08	2.01194e+08	1.86741e+08	3.68206e+08	4.15234e+08
1-(1Z-hexadecenyl)-sn-glycero-3-phosphocholine	C24 H50 N O6 P	Positive	2.36677e+08	2.67664e+08	2.56642e+08	2.63866e+08	2.34927e+08	2.19842e+08	3.13941e+08	2.55524e+08	3.37258e+08	2.58124e+08	2.45212e+08	3.98406e+07	1.59492e+08	2.13127e+08	3.27311e+08	2.10912e+08	4.01731e+08	1.73725e+08	2.39038e+08	2.13662e+08	1.67062e+08	2.65499e+08	1.99141e+08	2.78107e+08	2.44884e+08	1.68316e+08	2.37452e+08	1.47145e+08	1.43537e+08	2.66734e+08	1.75306e+08	2.36461e+08	3.51137e+08	2.86051e+08	3.00018e+08	3.15131e+08	3.51441e+08	1.65674e+08	3.55658e+08	2.93154e+08	2.52013e+08	2.82838e+08	2.38881e+08	2.09576e+08	2.13104e+08	2.99053e+08	3.13101e+08
1-(1Z-hexadecenyl)-2-(9Z,12Z-octadecadienoyl)-sn-glycero-3-phosphocholine	C42 H80 N O7 P	Positive	4.05966e+06	1.78444e+06	1.90413e+06	5.62313e+06	2.58042e+06	1.42295e+06	1.48966e+06	2.73304e+06	1.34201e+06	5.40368e+06	2.00601e+06	2.25897e+06	3.98131e+06	407040	7.63825e+06	3.6371e+06	1.42785e+06	2.92624e+06	3.31197e+06	2.47134e+06	2.81817e+06	1.98828e+06	630816	1.71836e+06	1.70052e+06	817073	2.68531e+06	2.23797e+06	685005	528336	2.29547e+06	1.61713e+06	1.04879e+06	5.13962e+06	2.25551e+06	2.36772e+06	1.7354e+06	1.25404e+06	1.54251e+06	2.03593e+06	3.71564e+06	2.95902e+06	651790	826858	2.22235e+06	1.35408e+06	1.56172e+06
.beta.-Naphthol ethyl ether	C12 H12 O	Positive	4.3552e+06	3.67359e+06	5.34452e+06	5.32145e+06	5.65127e+06	4.8667e+06	4.04853e+06	2.99278e+06	4.74071e+06	5.74516e+06	3.14121e+06	5.42551e+06	5.61633e+06	5.64755e+06	5.49477e+06	3.77425e+06	2.64626e+06	5.37555e+06	6.05493e+06	3.85432e+06	2.80672e+06	5.4179e+06	3.73817e+06	3.39727e+06	5.54665e+06	5.30137e+06	3.17872e+06	3.46257e+06	4.5536e+06	5.19474e+06	3.61806e+06	4.99963e+06	3.60065e+06	3.2505e+06	4.63509e+06	3.59343e+06	2.47922e+06	3.25095e+06	3.2783e+06	3.61159e+06	5.63044e+06	5.63176e+06	4.78868e+06	4.18123e+06	2.71901e+06	2.39052e+06	3.27062e+06
.alpha.-Aminoadipic acid	C6 H11 N O4	Positive	8.34592e+06	3.32795e+06	5.41234e+06	3.50799e+06	3.35063e+06	7.41042e+06	4.29298e+06	3.13263e+06	6.01369e+06	3.10475e+06	2.91791e+06	4.3199e+06	3.01892e+06	3.13401e+06	3.2046e+06	6.34474e+06	8.45293e+06	3.19046e+06	3.40564e+06	4.46843e+06	2.03327e+06	6.01399e+06	3.61197e+06	6.62493e+06	7.1199e+06	5.85003e+06	7.52647e+06	1.6228e+07	5.63321e+06	3.81439e+06	4.4026e+06	5.44306e+06	3.10935e+06	3.87306e+06	4.33841e+06	6.12773e+06	1.20009e+07	2.31378e+06	3.95266e+06	4.16934e+06	3.85273e+06	2.38111e+06	2.07448e+06	2.98164e+06	3.74787e+06	3.07719e+06	6.73905e+06
(R)-3-Hydroxy myristic acid	C14 H28 O3	Positive	1.64245e+06	1.8837e+06	1.27745e+06	1.3756e+06	1.4726e+06	2.24965e+06	2.86437e+06	2.68111e+06	2.00817e+06	1.13536e+06	1.72892e+06	1.30927e+06	1.34503e+06	1.62636e+06	1.58312e+06	2.12496e+06	1.08597e+06	792352	1.72692e+06	1.74823e+06	2.62899e+06	871863	2.51609e+06	2.3444e+06	2.2259e+06	2.06431e+06	2.08341e+06	1.45328e+06	1.38355e+06	1.21919e+06	1.97582e+06	1.56075e+06	1.60773e+06	1.52335e+06	1.59306e+06	2.45406e+06	1.0732e+06	1.72665e+06	1.52299e+06	2.81829e+06	1.5874e+06	1.96336e+06	2.50576e+06	2.49322e+06	1.03633e+06	2.66432e+06	1.51982e+06
(E,E)-2,4-Dodecadienal	C12 H20 O	Positive	642404	1.46649e+06	4.82573e+06	1.69667e+06	1.48679e+06	1.81982e+06	527452	736277	2.12705e+06	1.33106e+06	3.37119e+06	824968	1.80414e+06	923069	2.09533e+06	1.07357e+06	6.26314e+06	423286	1.67712e+06	1.29443e+06	1.97159e+06	479915	4.28815e+06	2.44511e+06	770630	827198	2.03644e+06	2.61911e+06	235900	1.69662e+06	3.75541e+06	1.82332e+06	1.70004e+06	493205	1.56163e+06	817603	1.51327e+06	435388	2.11837e+06	547893	335616	406453	1.80487e+06	3.33838e+06	3.45479e+06	1.91459e+06	6.2184e+06
(E)-Chalcone	C15 H12 O	Positive	8.32124e+06	8.16858e+06	8.045e+06	9.07432e+06	7.54065e+06	7.62808e+06	7.63116e+06	9.09777e+06	9.81381e+06	6.40861e+06	8.50038e+06	7.16299e+06	7.45272e+06	8.07403e+06	6.85085e+06	8.46544e+06	7.4057e+06	7.60673e+06	6.73201e+06	8.38411e+06	9.19938e+06	8.4419e+06	8.22435e+06	8.56119e+06	8.45905e+06	7.36527e+06	9.96171e+06	8.48851e+06	8.07825e+06	6.96707e+06	7.26281e+06	8.43075e+06	9.83391e+06	8.22985e+06	7.80824e+06	7.59363e+06	7.33458e+06	8.29514e+06	8.73535e+06	7.7918e+06	8.07718e+06	7.41285e+06	7.91314e+06	7.86413e+06	7.8652e+06	7.85609e+06	7.17053e+06
(E)-3,4,5-Trimethoxycinnamic acid	C12 H14 O5	Positive	4.42902e+06	7.92501e+06	8.33387e+06	6.90332e+06	1.00685e+07	1.14706e+07	1.31259e+07	1.13286e+07	1.00276e+07	4.05058e+06	4.70955e+07	2.28344e+06	1.10085e+07	6.36332e+06	1.97115e+06	7.18568e+06	6.7092e+07	2.61129e+06	5.60025e+06	1.3917e+07	9.98597e+06	7.27063e+06	8.23803e+06	1.33796e+07	9.71405e+06	1.34165e+07	1.76511e+07	5.27271e+06	9.89581e+06	5.65683e+06	1.31877e+07	7.94321e+06	8.66258e+06	1.40943e+07	3.02859e+07	5.9972e+06	1.11531e+07	1.80322e+06	1.14067e+07	5.38818e+06	2.64923e+06	9.13272e+06	3.85204e+06	2.115e+06	1.95762e+07	1.09379e+07	7.96231e+06
(Ac)2-L-Lys-D-Ala	C13 H23 N3 O5	Positive	2.4821e+06	926239	4.05877e+06	1.32015e+06	1.03736e+06	2.41289e+06	1.07866e+06	1.28527e+06	3.68471e+06	817893	1.07702e+06	592913	962065	802812	1.41664e+06	1.95035e+06	1.69273e+06	631976	916762	1.43944e+06	950557	2.93287e+06	991287	1.51659e+06	2.28052e+06	1.65694e+06	2.48273e+06	4.31799e+06	2.07611e+06	2.11858e+06	1.2152e+06	1.14648e+06	1.32579e+06	1.27038e+06	1.46394e+06	1.20494e+06	8.4122e+06	609634	2.35812e+06	2.21083e+06	912919	1.10285e+06	1.28888e+06	825521	1.09236e+06	1.21815e+06	1.85568e+06
(5S)-5-hydroxy-1,7-diphenylheptan-3-one	C19 H22 O2	Positive	9.3653e+06	6.9023e+06	7.9236e+06	6.97781e+06	3.79511e+06	5.53608e+06	8.64414e+06	8.03706e+06	5.02864e+06	7.48988e+06	5.34145e+06	5.69488e+06	7.45073e+06	3.32418e+06	3.05996e+06	7.99369e+06	3.0045e+06	2.11695e+06	7.77745e+06	2.87116e+06	4.01095e+06	2.51419e+06	6.2284e+06	7.34412e+06	5.83064e+06	7.69336e+06	7.37489e+06	2.68277e+06	4.49378e+06	8.74279e+06	2.56718e+06	3.75052e+06	3.94484e+06	5.17465e+06	2.46846e+06	5.46999e+06	3.72566e+06	4.40045e+06	1.5811e+07	7.90672e+06	2.11674e+06	8.84757e+06	4.94988e+06	1.09267e+07	2.2204e+06	1.09784e+07	3.55426e+06
(5E)-7,7-Dimethyl-4-oxa-8-thia-2,5-diazanon-5-en-3-one	C7 H14 N2 O2 S	Positive	7.12949e+06	2.91299e+06	5.5525e+06	1.43045e+06	1.65746e+06	6.49106e+06	2.26756e+06	1.52852e+06	4.33441e+06	1.62671e+06	2.38555e+06	1.06114e+06	777513	2.56437e+06	2.67105e+06	3.81651e+06	5.11935e+06	2.82501e+06	3.20397e+06	2.00477e+06	1.36936e+06	8.59836e+06	2.23543e+06	5.15624e+06	4.80207e+06	4.58282e+06	4.56899e+06	9.14992e+06	6.11406e+06	3.98376e+06	2.73295e+06	2.24694e+06	1.4041e+06	3.13443e+06	1.41997e+06	3.27115e+06	8.67491e+06	909866	4.37376e+06	4.7017e+06	1.86514e+06	485366	2.21896e+06	2.08517e+06	1.59053e+06	3.64589e+06	6.15575e+06
(4S)-4-[(9Z,12Z,15Z)-9,12,15-Octadecatrienoyloxy]-4-(trimethylammonio)butanoate	C25 H43 N O4	Positive	9.15229e+06	5.87218e+06	1.0133e+07	5.84412e+06	6.9215e+06	1.24321e+07	9.9136e+06	1.02759e+07	7.60285e+06	5.26442e+06	9.91763e+06	1.91729e+06	4.81203e+06	5.49085e+06	1.02246e+07	1.27613e+07	1.1394e+07	7.54923e+06	5.91886e+06	6.52665e+06	7.33258e+06	1.12589e+07	4.55515e+06	5.25882e+06	7.74982e+06	6.87354e+06	6.69062e+06	6.61149e+06	5.74459e+06	1.73752e+07	9.17575e+06	8.11275e+06	7.53186e+06	9.21692e+06	1.99204e+07	9.88242e+06	1.22427e+07	7.45988e+06	1.17647e+07	1.03356e+07	1.0904e+07	7.21151e+06	6.42387e+06	8.56695e+06	7.17629e+06	1.12208e+07	1.03548e+07
(4S)-4-[(2E,4Z)-2,4-Decadienoyloxy]-4-(trimethylammonio)butanoate	C17 H29 N O4	Positive	1.23712e+07	1.61939e+07	2.24262e+07	1.10376e+07	1.40278e+07	8.94069e+06	9.89375e+06	1.6006e+07	7.94148e+06	1.09995e+07	1.15398e+07	3.96074e+06	4.34303e+06	8.44913e+06	1.26001e+07	1.50222e+07	2.01494e+07	1.48771e+07	7.51111e+06	1.18248e+07	1.57319e+07	2.26153e+07	9.51032e+06	9.72326e+06	1.23776e+07	1.3523e+07	9.5267e+06	8.09362e+06	7.69106e+06	3.28594e+07	8.41675e+06	1.22427e+07	8.77824e+06	1.14219e+07	3.10906e+07	1.01076e+07	1.66718e+07	1.9759e+07	9.87945e+06	9.92083e+06	1.20411e+07	9.31618e+06	7.04995e+06	9.79298e+06	1.10706e+07	6.98626e+06	2.09385e+07
(4S)-4-[(2E)-2-Octenoyloxy]-4-(trimethylammonio)butanoate	C15 H27 N O4	Positive	1.20168e+08	1.72154e+08	2.54602e+08	8.58267e+07	1.08118e+08	2.33684e+08	1.60383e+08	1.14392e+08	1.01918e+08	1.06962e+08	1.00378e+08	4.77982e+07	5.46926e+07	1.13577e+08	1.79177e+08	2.01687e+08	1.65162e+08	1.9602e+08	1.05089e+08	9.95054e+07	1.63233e+08	2.26346e+08	9.59233e+07	9.82022e+07	1.42242e+08	1.55188e+08	1.94766e+08	1.16026e+08	1.53328e+08	2.73996e+08	9.34059e+07	1.21214e+08	1.30469e+08	6.20641e+07	4.4868e+08	1.55959e+08	1.68562e+08	2.40517e+08	1.1809e+08	7.40375e+07	1.34477e+08	8.96555e+07	4.90096e+07	7.51743e+07	1.9824e+08	1.2711e+08	1.69574e+08
(4E)-1,7-Bis(4-hydroxyphenyl)-4-hepten-3-one	C19 H20 O3	Positive	1.01142e+06	844898	836620	437581	588877	687201	1.1215e+06	1.02876e+06	685332	409994	653674	526915	645463	190101	298545	659246	405277	178329	296517	521004	552071	272431	715218	737980	676893	930834	755370	513196	807287	507416	411632	380144	372763	826018	450094	680570	501414	839537	812783	813931	212485	539516	950752	604416	248505	797509	395556
(4aS,5R,6S,8aS)-5-[(3E)-5-methoxy-3-methyl-5-oxopent-3-en-1-yl]-5,6,8a-trimethyl-3,4,4a,5,6,7,8,8a-octahydronaphthalene-1-carboxylic acid	C21 H32 O4	Positive	4.80436e+06	6.23037e+06	3.3429e+06	3.98602e+06	3.45447e+06	6.9673e+06	6.20028e+06	6.7954e+06	6.45846e+06	2.99526e+06	5.00761e+06	5.27179e+06	3.44727e+06	3.02892e+07	8.39318e+06	7.98759e+06	5.37855e+06	9.37434e+06	3.56865e+06	2.27856e+06	1.71039e+06	7.8607e+06	3.44382e+06	2.71055e+06	4.54318e+06	1.318e+06	2.0791e+06	2.45365e+06	3.26692e+06	3.51677e+06	2.63582e+06	4.60028e+06	5.19994e+06	3.75552e+06	2.29718e+06	2.68542e+06	2.76828e+06	2.74853e+06	4.04052e+06	4.25367e+06	5.53375e+06	1.06824e+07	6.61733e+06	4.40617e+06	4.2017e+06	8.18517e+06	4.60868e+06
(3'Z)-3',4'-Didehydro-beta,psi-caroten-4-one	C40 H52 O	Positive	3.32343e+06	3.57077e+06	1.94891e+06	421771	1.55902e+06	2.12606e+06	803360	1.21343e+06	1.96843e+06	326109	3.43735e+06	1.11168e+06	392412	842953	877056	1.74093e+06	1.06349e+07	499843	337267	1.2708e+06	1.93393e+06	945215	2.83985e+06	7.59303e+06	3.26332e+06	1.913e+06	794270	437329	2.05189e+06	846704	1.92435e+06	1.40568e+07	2.25847e+06	2.81271e+06	1.98195e+06	473828	1.49277e+06	985221	6.23767e+06	1.05191e+06	1.10311e+06	433706	5.87284e+06	7.88589e+06	2.91884e+06	1.14881e+07	2.71888e+06
(3beta,24R,24'R)-fucosterol epoxide	C29 H48 O2	Positive	5.01138e+06	1.04595e+07	1.14368e+07	2.11022e+06	2.38181e+06	4.78009e+06	6.20825e+06	2.57851e+06	9.86052e+06	3.74941e+06	1.26243e+07	3.53042e+06	2.5193e+06	845962	775156	2.72531e+06	1.1586e+07	724345	1.68284e+06	791777	6.35643e+06	738294	2.20343e+07	1.91315e+07	4.61347e+06	3.64113e+06	1.03416e+06	2.83713e+06	3.24946e+06	1.15552e+07	6.1434e+06	1.40642e+07	1.03995e+07	2.69587e+06	6.80179e+06	2.23302e+06	1.1188e+07	1.38587e+07	4.90094e+06	5.42541e+06	675500	5.73372e+06	5.27489e+06	2.09668e+07	9.0208e+06	1.65015e+07	8.09606e+06
(3aR,4R,5R,6aS)-5-Hydroxy-4-[(1E,3S)-3-hydroxy-1-octen-1-yl]hexahydro-2H-cyclopenta[b]furan-2-one	C15 H24 O4	Positive	5.19981e+06	4.64637e+06	5.10952e+06	6.7001e+06	4.95984e+06	5.49919e+06	4.46604e+06	6.90854e+06	5.27207e+06	2.65221e+06	5.36962e+06	5.59754e+06	8.74925e+06	1.45133e+07	6.8222e+06	6.47574e+06	7.11763e+06	5.46734e+06	3.31694e+06	1.50961e+06	1.82992e+06	4.8508e+06	2.65724e+06	1.71216e+06	2.17285e+06	970507	1.86244e+06	1.71728e+06	2.06706e+06	2.77348e+06	2.69544e+06	3.69414e+06	5.5382e+06	3.52904e+06	3.52579e+06	2.79935e+06	3.43e+06	2.63324e+06	3.66633e+06	3.87589e+06	3.25669e+06	4.95162e+06	4.62312e+06	4.78048e+06	5.04371e+06	4.56051e+06	5.07769e+06
(2Z)-5-(1,2,4a,5-tetramethyl-7-oxo-1,2,3,4,4a,7,8,8a-octahydronaphthalen-1-yl)-3-methylpent-2-enoic acid	C20 H30 O3	Positive	859782	317019	99735.5	249885	168578	258320	499364	126181	224409	159339	368868	127124	158529	184450	196297	381149	279982	138633	4.20609e+06	293772	466084	724081	118362	241191	122787	145146	174972	98606.7	257571	114847	192250	177915	336975	398686	126630	108422	143730	128958	182293	105748	96074.7	94387.5	766945	161958	117624	192093	107156
(2Z)-3,7-Dimethyl-2,6-octadien-1-yl 3-oxobutanoate	C14 H22 O3	Positive	1.03676e+07	1.52554e+07	1.31502e+07	9.15894e+06	1.25976e+07	4.13745e+06	1.26324e+07	5.50717e+06	7.10842e+06	9.92036e+06	1.15287e+07	2.91858e+06	8.70535e+06	4.94844e+06	1.24671e+07	1.16209e+07	9.79142e+06	9.45057e+06	1.11317e+07	9.48998e+06	1.65666e+07	1.98245e+07	1.20128e+07	1.66657e+07	9.00115e+06	1.52775e+07	1.61051e+07	7.10334e+06	7.39123e+06	1.48331e+07	5.90862e+06	9.50522e+06	9.81192e+06	5.3166e+06	1.57477e+07	9.93875e+06	6.82137e+06	1.4022e+07	6.61096e+06	7.70807e+06	8.2251e+06	6.21764e+06	6.37299e+06	5.00383e+06	8.16638e+06	7.26355e+06	1.17784e+07
(2Z)-3-(3,4,5-Trimethoxyphenyl)-2-propen-1-yl acetate	C14 H18 O5	Positive	1.08371e+06	454288	451622	361948	247118	226698	1.79201e+06	121047	363575	264397	766942	297567	403161	561679	402273	400379	197257	346294	379405	284038	123812	283406	206718	166836	410251	172914	492523	344018	245543	251139	267704	151440	142440	477725	262651	103701	391944	287262	167471	148976	248940	248339	258723	202172	249027	177795	402311
(2S,3S,4S,5R,6R)-6-{[(3R,5R,7R,8R,9S,10S,13R,14S)-17-{(2R)-5-[(Carboxymethyl)amino]-5-oxo-2-pentanyl}-7-hydroxy-10,13-dimethylhexadecahydro-1H-cyclopenta[a]phenanthren-3-yl]oxy}-3,4,5-trihydroxytetrah ydro-2H-pyran-2-carboxylic acid (non-preferred name)	C32 H51 N O11	Positive	1.60067e+07	2.48523e+06	1.52944e+06	3.27818e+06	5.74972e+06	677719	2.7204e+06	2.07373e+06	8.27377e+06	732328	1.33225e+07	5.51018e+06	1.52276e+06	7.03303e+06	6.00465e+06	8.00615e+06	6.12473e+06	2.20905e+06	8.07645e+06	3.81484e+07	1.20319e+07	6.91533e+06	2.1529e+06	3.43157e+06	1.88349e+06	721972	2.38621e+06	1.88116e+06	1.35199e+06	89851.2	889115	3.10525e+06	2.997e+06	1.06545e+06	5.29034e+06	3.94909e+06	5.99689e+06	3.24533e+06	5.33247e+06	1.72892e+06	3.0539e+06	1.41803e+06	2.87296e+06	2.94012e+06	2.50191e+06	3.04673e+06	4.1884e+06
(2S)-3-Methyl-2-({[(3S,4S,5R)-2,3,4-trihydroxy-5-(hydroxymethyl)tetrahydro-2-furanyl]methyl}amino)butanoic acid (non-preferred name)	C11 H21 N O7	Positive	3.42722e+06	3.94152e+06	1.99593e+06	1.09001e+07	2.49536e+06	1.49033e+06	4.5445e+06	7.58227e+06	1.50237e+06	1.6069e+06	3.32544e+06	212392	1.56786e+06	1.93657e+06	1.5739e+07	2.99276e+06	9.94456e+06	2.60275e+06	1.85561e+06	4.33375e+06	2.09307e+06	1.62777e+07	5.87516e+06	4.00854e+06	4.2182e+06	4.07909e+06	522896	802119	7.77279e+06	2.22389e+07	2.03265e+06	8.22099e+06	7.38641e+06	6.26678e+06	3.26764e+06	1.69019e+06	4.20492e+06	4.37715e+06	9.81571e+06	4.84194e+06	4.41566e+06	4.30969e+06	4.93062e+06	2.9458e+06	4.42885e+06	9.16968e+06	2.70275e+06
(2S)-2-Piperazinecarboxylic acid	C5 H10 N2 O2	Positive	2.65309e+07	5.9897e+06	1.90529e+07	8.09227e+06	6.6658e+06	1.58395e+07	4.69432e+06	3.17116e+06	2.23106e+07	1.11629e+07	5.64272e+06	5.82011e+06	5.95382e+06	3.10146e+06	5.12432e+06	1.62603e+07	1.1497e+07	7.12193e+06	1.00925e+07	7.64697e+06	2.29962e+06	1.67978e+07	5.91105e+06	1.48692e+07	1.16339e+07	7.85633e+06	2.19892e+07	2.66453e+07	1.54419e+07	1.50982e+07	1.30913e+07	6.52944e+06	6.85066e+06	6.34895e+06	4.28998e+06	1.5584e+07	5.84164e+07	4.28157e+06	4.96379e+06	7.04493e+06	5.88777e+06	1.60444e+06	8.21785e+06	8.09756e+06	5.2106e+06	1.1756e+07	2.09994e+07
(2R)-3-{[(2-Aminoethoxy)(hydroxy)phosphoryl]oxy}-2-hydroxypropyl pentadecanoate	C20 H42 N O7 P	Positive	828894	1.38211e+06	1.00548e+06	2.72759e+06	383410	180486	1.60343e+06	1.72252e+06	362325	825247	1.17638e+06	358581	1.75468e+06	1.40403e+06	2.31234e+06	2.99825e+06	3.50332e+06	1.68363e+06	3.14932e+06	2.5004e+06	237772	1.65466e+06	3.44401e+06	850299	1.05992e+06	296349	660282	588349	293926	2.02545e+06	1.69864e+06	1.07385e+06	2.34003e+06	2.52747e+06	375239	1.52058e+06	1.04888e+06	887183	595851	3.94767e+06	2.95214e+06	1.50549e+06	1.028e+06	3.15342e+06	3.71306e+06	3.85735e+06	350143
(2R)-1-{[(2-Aminoethoxy)(hydroxy)phosphoryl]oxy}-3-hydroxy-2-propanyl docosanoate	C27 H56 N O7 P	Positive	1.30687e+07	6.15182e+06	5.28751e+06	5.98201e+06	6.45322e+06	5.45275e+06	1.09646e+07	7.18e+06	6.55271e+06	4.28975e+06	8.13416e+06	1.37266e+06	5.51378e+06	4.94405e+06	7.98911e+06	8.01503e+06	1.10776e+07	4.1653e+06	3.70177e+06	6.90718e+06	3.76611e+06	5.91074e+06	5.0692e+06	6.34224e+06	5.94687e+06	3.47913e+06	5.15417e+06	2.36785e+06	5.70484e+06	4.98268e+06	5.64151e+06	1.39362e+07	1.06174e+07	1.09626e+07	5.77471e+06	7.82713e+06	6.11498e+06	4.24546e+06	6.18613e+06	1.43356e+07	1.02631e+07	7.70426e+06	7.56226e+06	8.74054e+06	6.38503e+06	7.80771e+06	6.10865e+06
(2R)-1-{[(2-Aminoethoxy)(hydroxy)phosphoryl]oxy}-3-hydroxy-2-propanyl (5Z,8Z,11Z,14Z,17Z)-5,8,11,14,17-icosapentaenoate	C25 H42 N O7 P	Positive	1.3325e+07	3.31944e+06	1.00508e+07	1.43289e+07	5.11873e+06	4.98967e+06	695020	1.00445e+07	1.05851e+06	6.02056e+06	2.11728e+07	1.40164e+06	6.14483e+06	8.50213e+06	1.35328e+07	1.25517e+07	1.19143e+07	6.33176e+06	1.21678e+07	1.67761e+07	6.91669e+06	1.17897e+07	1.27086e+07	1.30658e+07	694489	3.31438e+06	4.94447e+06	7.56964e+06	992982	1.17087e+07	6.41705e+06	1.27728e+07	1.78409e+07	1.3516e+07	8.61879e+06	921871	2.11569e+06	6.2407e+06	6.04194e+06	4.19127e+07	1.62893e+07	1.8667e+07	1.16242e+07	2.27306e+07	1.16695e+07	1.29676e+07	6.15515e+06
(2R)-1-{[(2-Aminoethoxy)(hydroxy)phosphoryl]oxy}-3-hydroxy-2-propanyl (13Z)-13-docosenoate	C27 H54 N O7 P	Positive	2.15642e+07	1.03242e+07	1.35826e+07	1.65279e+07	1.40386e+07	1.01663e+07	1.38893e+07	1.3483e+07	1.41963e+07	1.00642e+07	1.22567e+07	5.52691e+06	1.0928e+07	1.1908e+07	1.83194e+07	1.82857e+07	2.06473e+07	8.95453e+06	9.88458e+06	1.405e+07	8.39267e+06	1.2093e+07	8.27225e+06	1.33136e+07	1.25039e+07	5.9024e+06	1.25406e+07	8.01359e+06	8.20172e+06	9.15769e+06	1.12061e+07	2.0441e+07	1.90605e+07	1.65493e+07	1.4614e+07	1.1153e+07	1.90415e+07	8.30716e+06	1.02739e+07	2.31947e+07	1.67509e+07	1.3272e+07	1.05154e+07	1.19434e+07	9.59303e+06	1.09914e+07	1.24541e+07
(2E,6Z)-N-Cyclopropyl-2,6-nonadienamide	C12 H19 N O	Positive	1.57105e+07	1.26104e+07	1.33028e+07	1.50882e+07	1.41868e+07	1.09795e+07	1.55896e+07	1.90157e+07	1.47809e+07	9.74249e+06	1.04184e+07	8.98186e+06	1.35556e+07	1.09238e+07	1.55273e+07	1.24515e+07	1.38646e+07	1.00117e+07	8.54736e+06	1.34985e+07	1.1049e+07	1.56768e+07	1.10492e+07	1.05248e+07	1.45835e+07	1.12317e+07	1.07012e+07	1.15828e+07	1.20397e+07	1.51254e+07	1.17302e+07	1.41511e+07	1.50441e+07	1.52983e+07	2.09711e+07	1.31666e+07	1.28572e+07	1.3023e+07	1.44654e+07	1.33352e+07	1.0999e+07	8.96193e+06	1.29172e+07	1.35258e+07	1.11943e+07	1.24015e+07	9.86109e+06
(2E,4Z)-N-Isobutyl-2,4-octadecadienamide	C22 H41 N O	Positive	2.09284e+06	1.66041e+06	3.31506e+06	4.19131e+06	3.57774e+06	6.25569e+06	5.46997e+06	1.63114e+06	1.01045e+06	3.3561e+06	1.72531e+06	1.58576e+06	1.37009e+06	9.36132e+06	5.8681e+06	3.81669e+06	2.85888e+06	1.84941e+06	9.41363e+06	3.13719e+06	1.71757e+06	2.46252e+06	4.28337e+06	2.00305e+06	1.21621e+06	2.23795e+06	4.57291e+06	1.48688e+06	1.71167e+06	4.15068e+06	2.11469e+06	1.32773e+06	2.07733e+06	2.6369e+06	1.67661e+06	805288	1.03205e+06	3.05918e+06	3.27126e+06	4.20868e+06	8.8226e+06	8.05466e+06	6.92435e+06	3.506e+06	1.87871e+06	1.49805e+06	4.63996e+06
(2E,4E,12Z)-N-Isobutyl-2,4,12-octadecatrienamide	C22 H39 N O	Positive	701944	726667	4.65054e+06	2.01423e+06	2.07428e+06	4.69525e+06	3.14425e+06	561467	556984	1.76878e+06	1.40688e+06	1.34401e+06	1.02236e+06	7.95155e+06	2.44676e+06	2.0709e+06	3.02271e+06	614526	4.39123e+06	1.54541e+06	704606	1.88696e+06	3.29898e+06	1.02285e+06	644055	1.17357e+06	3.81768e+06	1.92282e+06	2.0144e+06	2.83934e+06	1.0773e+06	1.0136e+06	1.63531e+06	1.16273e+06	1.1061e+06	210436	501528	1.96308e+06	1.65906e+06	2.78962e+06	6.56685e+06	3.97742e+06	4.57519e+06	4.62181e+06	1.45178e+06	1.33459e+06	3.15597e+06
(2E,2'E)-3,3'-[2,4-Bis(1,3-benzodioxol-5-yl)-1,3-cyclobutanediyl]bis[1-(1-piperidinyl)-2-propen-1-one]	C34 H38 N2 O6	Positive	2.40446e+06	4.21369e+06	2.00722e+07	4.45203e+06	7.38029e+06	82114.9	9.28421e+06	62012.9	1.56812e+06	2.82471e+06	5.89752e+06	50884.1	2.27109e+06	44100.5	3.61222e+06	1.5093e+07	1.49459e+07	361295	240781	1.65271e+06	248941	1.85231e+06	1.11549e+06	281392	1.01787e+06	1.45465e+06	3.39586e+06	1.94024e+06	319423	73688.2	603692	1.6395e+07	7.00484e+06	6.06786e+06	5.18081e+06	2.09166e+06	1.30775e+07	5.46156e+06	1.23766e+06	3.35203e+06	45187.3	4.4198e+06	308528	3.82991e+06	1.777e+06	1.03932e+06	716892
(2E)-hexadecenoylcarnitine	C23 H43 N O4	Positive	1.78082e+07	1.27171e+07	1.60291e+07	1.37284e+07	2.1169e+07	2.42545e+07	1.04483e+07	2.16063e+07	2.11208e+07	7.32536e+06	1.22463e+07	6.31049e+06	8.26248e+06	1.6622e+07	2.31841e+07	1.42879e+07	1.40469e+07	1.77896e+07	7.91127e+06	8.8074e+06	1.23422e+07	1.65551e+07	6.56419e+06	9.81664e+06	1.78128e+07	1.53672e+07	1.4916e+07	9.59103e+06	1.03103e+07	2.98062e+07	1.30681e+07	8.13652e+06	1.24518e+07	1.61121e+07	4.22134e+07	1.95426e+07	2.32854e+07	2.00675e+07	2.11736e+07	1.58867e+07	1.57973e+07	9.33137e+06	9.71878e+06	1.09978e+07	8.80858e+06	1.15683e+07	2.3696e+07
(2E)-3-(3,4-Dimethoxyphenyl)acrylic acid	C11 H12 O4	Positive	4.58152e+06	726864	1.28904e+06	5.93354e+06	777531	4.67681e+06	1.21267e+06	934984	1.40373e+06	779071	3.31808e+06	140067	1.156e+06	1.06574e+06	717791	555370	366385	425172	1.62999e+06	2.47033e+06	514017	3.86442e+06	344984	1.28854e+06	621566	4.30349e+06	7.60949e+06	248859	2.92584e+06	719498	2.33288e+06	1.01729e+06	4.99206e+06	6.77209e+06	3.91806e+06	313340	7.37218e+06	1.24241e+06	5.69569e+06	1.47094e+06	4.12355e+06	226459	148917	675843	6.30729e+06	1.80307e+06	379847
(2E)-3-(3,4-Dihydroxyphenyl)-N-[2-(3,4-dihydroxyphenyl)ethyl]acrylamide	C17 H17 N O5	Positive	430542	1.78807e+06	335383	5.73559e+06	63320.5	45640	836374	456965	383003	534370	351837	51810	56896.4	449876	304950	716160	252585	395549	209932	2.25257e+06	333907	1.20069e+06	633694	242028	203369	354716	359361	698105	971147	1.72772e+06	1.93091e+06	586249	1.45907e+06	506028	510301	647777	1.10168e+06	169308	2.21694e+06	1.7547e+06	2.31199e+06	2.20503e+06	645945	862750	770931	1.5266e+06	582851
(22R,23R,24S)-22,23-Dihydroxyergost-4-en-3-one	C28 H46 O3	Positive	8.86083e+06	8.9196e+06	1.59196e+07	2.33791e+06	6.43635e+06	9.88221e+06	2.47781e+06	3.23693e+06	1.24303e+07	1.0392e+07	2.09153e+07	2.16484e+07	7.6126e+06	300953	580282	9.90748e+06	2.18258e+07	696358	3.86638e+06	7.185e+06	1.25251e+07	249111	2.15459e+07	2.26032e+07	2.44737e+06	4.32801e+06	1.01353e+07	1.13181e+07	1.71487e+06	9.95256e+06	1.94139e+07	2.13003e+07	8.93471e+06	2.15175e+06	1.31278e+07	1.98907e+06	1.36417e+07	1.60313e+07	1.12128e+07	9.6283e+06	369109	2.12325e+06	9.10169e+06	3.65314e+07	1.88991e+07	2.85711e+07	1.76572e+07
(1Z,3S,4Z,6S,7E,9S,15aR)-9-sec-Butyl-1,4,7-trihydroxy-3-[(6R)-6-hydroxyoctyl]-6-[(1-methoxy-1H-indol-3-yl)methyl]-3,6,9,12,13,14,15,15a-octahydro-10H-pyrido[1,2-a][1,4,7,10]tetraazacyclododecin-10-one	C34 H51 N5 O6	Positive	3.51508e+07	2.69778e+07	4.12506e+07	3.03061e+07	2.5578e+07	2.75714e+07	1.16376e+07	2.92592e+07	2.99615e+07	8.20652e+06	2.67909e+07	2.26144e+07	3.21052e+07	8.53698e+06	7.87107e+06	3.23372e+07	3.01756e+07	2.19223e+07	3.58445e+07	9.00725e+06	3.14823e+07	2.65859e+07	3.21646e+07	6.67043e+06	2.68935e+07	7.51951e+06	2.9461e+07	3.34266e+07	3.02642e+07	9.12737e+06	3.29709e+07	2.68385e+07	3.56446e+07	3.04725e+07	3.32749e+07	7.38065e+06	3.8749e+07	2.98433e+07	8.85788e+06	2.88655e+07	2.49907e+07	3.41838e+07	2.59106e+07	2.92593e+07	7.64717e+06	2.32244e+07	2.7568e+07
(1S,5R)-5-Isopropenyl-2-methyl-2-cyclohexen-1-yl beta-D-glucopyranoside	C16 H26 O6	Positive	1.02627e+07	7.78579e+06	8.62738e+06	6.49088e+06	8.27892e+06	8.20321e+06	7.11635e+06	1.09125e+07	6.48672e+06	5.42792e+06	8.29881e+06	7.4944e+06	8.90494e+06	1.82288e+07	1.60258e+07	1.13021e+07	1.51308e+07	7.50826e+06	3.45328e+06	3.57072e+06	2.71711e+06	6.59912e+06	3.36894e+06	2.99068e+06	2.6572e+06	1.28583e+06	2.6209e+06	3.84046e+06	2.1529e+06	7.36287e+06	6.8921e+06	7.99454e+06	9.0228e+06	7.3241e+06	1.00317e+07	5.50776e+06	1.07597e+07	3.82954e+06	6.02605e+06	7.89163e+06	5.54463e+06	1.18696e+07	7.39481e+06	1.06898e+07	9.75673e+06	1.94136e+07	1.17592e+07
(1R,9R)-5-Cyclohexyl-11-(propylsulfonyl)-7,11-diazatricyclo[7.3.1.02,7]trideca-2,4-dien-6-one	C20 H30 N2 O3 S	Positive	3.45778e+07	3.53259e+07	3.22138e+07	3.52843e+07	3.20036e+07	3.55335e+07	3.78208e+07	3.4918e+07	3.85174e+07	2.72684e+07	3.14658e+07	2.7939e+07	3.27878e+07	3.78456e+07	3.28871e+07	3.57384e+07	3.23284e+07	3.35467e+07	3.17286e+07	3.30074e+07	3.4878e+07	4.04075e+07	3.78301e+07	3.32618e+07	3.46896e+07	4.22336e+07	3.16462e+07	3.0307e+07	4.25061e+07	3.04669e+07	2.97138e+07	3.26258e+07	3.37172e+07	3.78508e+07	3.45012e+07	3.72011e+07	3.39405e+07	3.44501e+07	4.31143e+07	3.6403e+07	3.46931e+07	3.02153e+07	3.57135e+07	3.57478e+07	3.33951e+07	3.15959e+07	2.85888e+07
(10E,15Z)-9,12,13-Trihydroxy-10,15-octadecadienoic acid	C18 H32 O5	Positive	2.77742e+06	4.64851e+06	6.39451e+06	6.45347e+06	4.70165e+06	4.93815e+06	3.26534e+06	4.99218e+06	4.54862e+06	6.15434e+06	4.40598e+06	821331	3.53359e+06	1.23931e+07	3.64997e+06	4.10934e+06	3.97638e+06	3.75615e+06	5.30045e+06	2.41633e+06	2.97595e+06	4.55712e+06	3.19804e+06	3.20164e+06	3.95478e+06	1.98523e+06	4.39426e+06	4.35596e+06	4.3154e+06	3.26367e+06	1.69492e+06	3.23614e+06	2.69887e+06	2.74963e+06	2.94027e+06	1.89047e+06	2.13249e+06	5.43002e+06	2.58098e+06	1.52665e+06	2.19185e+06	1.67146e+06	3.54771e+06	2.45586e+06	4.54593e+06	772175	4.67276e+06
(±)-(2E)-Abscisic acid	C15 H20 O4	Positive	1.71785e+06	2.89391e+06	2.33637e+06	3.90707e+06	1.95313e+06	2.32914e+06	2.08296e+06	2.28071e+06	1.8172e+06	1.72274e+06	2.55027e+06	898992	2.04681e+06	997671	2.63767e+06	1.91467e+06	2.56137e+06	1.18007e+06	3.43647e+06	3.70271e+06	2.02087e+06	5.26261e+06	3.61104e+06	2.5354e+06	1.87604e+06	2.66354e+06	2.10272e+06	2.77185e+06	2.58148e+06	2.19639e+06	1.82842e+06	3.01964e+06	3.5708e+06	1.9094e+06	7.41532e+06	2.56274e+06	2.04772e+06	2.29327e+06	2.07788e+06	2.78076e+06	1.9692e+06	2.08494e+06	1.85556e+06	2.36974e+06	5.22529e+06	3.22794e+06	5.02529e+06
(+/-)-Hesperetin	C16 H14 O6	Positive	633056	2.44234e+06	136300	1.5903e+06	240642	635021	523359	1.46207e+06	1.29853e+06	2.4704e+06	1.66423e+06	95549.6	419387	1.34588e+06	105580	1.81251e+06	91684.4	6.42561e+06	341899	811687	113086	359522	566685	270068	4.2169e+06	394560	1.77383e+06	560942	119098	1.35444e+07	1.15775e+06	3.75412e+06	2.38733e+06	1.36984e+06	1.41445e+06	5.60187e+06	739375	2.64534e+07	1.53411e+06	3.84542e+06	1.93469e+06	2.79682e+06	8.16435e+06	1.53377e+06	6.70944e+06	3.01343e+06	4.1924e+06
(+/-)11(12)-EET	C20 H32 O3	Positive	5.71879e+06	1.48177e+06	4.5179e+06	1.7648e+06	895567	1.28168e+06	2.75586e+06	1.32593e+06	1.68217e+06	1.09782e+06	8.82687e+06	534919	2.30703e+06	832889	3.11382e+06	676500	3.70085e+06	805153	836765	2.40936e+06	1.82614e+06	2.41161e+06	2.23583e+06	1.03502e+06	3.71184e+06	1.24285e+06	5.07923e+06	2.19016e+06	1.89021e+06	2.26031e+06	1.31135e+06	9.74512e+06	1.5599e+07	2.76563e+06	3.10799e+07	1.49969e+06	1.73775e+06	3.09984e+06	1.49121e+06	3.2369e+06	1.16107e+06	1.49166e+06	2.34997e+06	4.12648e+06	6.28856e+06	1.28419e+06	4.25363e+06
(+)-TRAMADOL	C16 H25 N O2	Positive	539615	4.26374e+06	1.31023e+07	955750	216956	723308	1.74479e+06	126775	1.41622e+06	2.32173e+06	3.64576e+06	103151	2.33857e+06	1.16574e+06	1.4478e+06	3.03938e+06	7.69678e+06	495298	602091	2.28326e+06	2.9656e+06	2.04823e+06	3.35232e+06	1.95235e+06	497935	4.41413e+06	2.42775e+06	5.87657e+06	2.10393e+06	163865	2.47169e+06	1.67103e+06	1.80792e+06	1.59981e+06	136018	835886	4.86595e+06	1.93549e+06	2.63277e+06	1.94462e+06	575256	1.08857e+06	788967	520503	706112	1.06743e+06	701403
(-)-pinellic acid	C18 H34 O5	Positive	6.86373e+06	9.23018e+06	6.9722e+06	8.69294e+06	8.39319e+06	9.71118e+06	5.59357e+06	9.06817e+06	4.18376e+06	4.24903e+06	8.05228e+06	8.62933e+06	9.33193e+06	2.37613e+07	7.35565e+06	6.82993e+06	9.59849e+06	7.04909e+06	5.90596e+06	2.18374e+06	4.36762e+06	5.59321e+06	4.33132e+06	2.8561e+06	4.90116e+06	2.37321e+06	3.58378e+06	5.16403e+06	4.92683e+06	3.26755e+06	2.39932e+06	6.0619e+06	6.0133e+06	3.33289e+06	4.33576e+06	2.97113e+06	2.89662e+06	5.9616e+06	4.91393e+06	1.27505e+06	4.03378e+06	3.74084e+06	5.6512e+06	5.24937e+06	8.1469e+06	451718	7.57757e+06
(−)-nabilone	C24 H36 O3	Positive	1.81127e+06	4.27101e+06	1.32548e+06	4.15696e+06	858097	976147	3.63909e+06	385059	806289	2.34979e+06	1.38709e+06	255553	349636	592326	383394	1.83062e+06	4.77481e+06	1.78549e+06	797221	4.26758e+06	1.07078e+06	1.61403e+06	1.43032e+06	2.95079e+06	1.09863e+06	2.55346e+06	1.02075e+06	1.98656e+06	2.43665e+06	1.13691e+06	859001	2.53063e+06	803498	357104	1.7042e+06	2.13212e+06	1.73798e+06	8.21164e+06	2.10311e+06	1.68266e+06	2.03389e+06	940485	1.77393e+06	936426	1.51078e+06	7.07139e+06	2.40129e+06
(−)-(alpha)-Kainic Acid	C10 H15 N O4	Positive	2.18696e+06	6.84206e+06	3.62199e+06	4.44399e+06	5.65821e+06	4.07066e+06	5.90478e+06	7.33026e+06	2.80517e+06	2.51892e+06	3.9655e+06	1.13339e+06	5.18184e+06	1.46649e+07	6.93259e+06	3.39411e+06	6.94098e+06	2.47574e+06	2.47959e+06	3.38735e+06	5.63162e+06	4.1886e+06	4.71009e+06	2.26679e+06	3.7522e+06	2.16058e+06	2.19806e+06	2.21746e+06	3.4829e+06	3.13408e+06	3.75628e+06	5.64245e+06	6.60165e+06	4.26845e+06	6.79128e+06	1.20335e+06	461420	3.6318e+06	3.50467e+06	2.69237e+06	3.34974e+06	4.5889e+06	4.90319e+06	5.13658e+06	6.785e+06	4.76187e+06	2.90452e+06
β-Muricholic acid	C24 H40 O5	Negative	1.54282e+06	4.82334e+06	1.18545e+06	5.56241e+06	531580	860261	3.24218e+06	116859	204635	2.56618e+06	545883	190789	287047	409489	276759	1.62686e+06	5.81599e+06	1.83895e+06	734090	2.95527e+06	124014	1.22217e+06	1.18627e+06	2.7147e+06	892798	2.17621e+06	946404	1.82435e+06	2.1334e+06	419610	698760	2.42091e+06	556394	201797	472968	1.91256e+06	2.19113e+06	5.2806e+06	1.95032e+06	1.42809e+06	1.953e+06	1.04123e+06	1.34075e+06	713010	1.95084e+06	6.5466e+06	2.78234e+06
YQ1927500	C15 H26 O4	Negative	1.88739e+06	2.18711e+06	2.14449e+06	1.70211e+06	1.18328e+06	1.20657e+06	1.83304e+06	1.62142e+06	2.58511e+06	1.26814e+06	2.72272e+06	694567	1.48196e+06	1.35004e+06	3.03536e+06	2.39454e+06	4.65355e+06	1.33398e+06	1.93007e+06	2.00481e+06	1.35933e+06	2.0517e+06	2.2735e+06	1.13405e+06	1.57458e+06	1.62776e+06	2.05774e+06	1.6154e+06	2.14117e+06	3.20833e+06	1.45009e+06	3.04282e+06	2.128e+06	1.6886e+06	2.50889e+06	2.21099e+06	1.89604e+06	2.91575e+06	1.77936e+06	2.17699e+06	1.21729e+06	1.36229e+06	1.22016e+06	1.98559e+06	1.94002e+06	2.44971e+06	2.15913e+06
YK6000000	C12 H20 O6	Negative	1.75894e+06	1.94584e+06	2.1033e+06	1.24115e+06	1.88636e+06	1.5707e+06	3.29417e+06	2.83289e+06	2.27559e+06	1.62029e+06	2.63784e+06	3.59949e+06	3.15768e+06	4.5769e+06	5.13144e+06	2.61276e+06	2.84551e+06	1.94953e+06	636355	1.07944e+06	326597	4.46185e+06	867469	1.0848e+06	912245	538931	644863	983136	906506	5.32805e+06	2.01401e+06	1.84492e+06	2.03439e+06	2.59779e+06	2.39476e+06	1.29727e+06	2.13165e+06	2.05621e+06	1.85374e+06	4.01181e+06	2.24612e+06	4.47547e+06	2.75138e+06	4.37655e+06	2.80537e+06	2.29595e+07	2.85499e+06
Xanthine	C5 H4 N4 O2	Negative	8.22268e+06	4.55497e+06	6.25861e+06	3.77491e+06	7.36289e+06	9.5273e+06	5.67754e+06	8.13489e+06	7.62265e+06	2.91225e+06	5.36096e+06	4.45998e+06	5.64154e+06	5.19079e+06	9.07104e+06	9.92514e+06	9.87691e+06	5.86907e+06	3.85983e+06	8.3106e+06	4.69332e+06	5.84964e+06	3.99957e+06	8.37917e+06	6.48889e+06	5.22475e+06	7.65317e+06	4.92397e+06	4.53812e+06	1.16875e+07	4.16794e+06	5.62762e+06	9.2808e+06	5.53366e+06	1.57115e+07	7.67526e+06	1.17625e+07	1.05491e+07	1.05102e+07	6.38229e+06	7.63314e+06	2.87969e+06	5.47985e+06	8.63803e+06	4.8961e+06	7.65675e+06	6.50441e+06
VS1150000	C18 H34 O4	Negative	441590	974420	580592	613142	347122	137654	549578	362240	829884	595639	663722	102205	513323	128776	415233	345253	1.00166e+06	77818.3	728079	684507	403823	400204	552040	424760	473285	448732	1.06669e+06	735356	459635	646338	295962	852481	747555	885370	355972	1.01922e+06	701792	526207	511480	769956	218219	650131	191004	383018	489546	547762	633594
Viloxazine	C13 H19 N O3	Negative	1.34633e+06	2.36768e+06	957090	1.13273e+07	116993	539654	1.31313e+06	1.2679e+06	1.18097e+06	979745	875158	60977	77464.8	971469	582329	2.4021e+06	675433	363650	487505	4.30834e+06	711775	3.45831e+06	1.22997e+06	384918	474282	1.13124e+06	769027	1.30675e+06	1.56452e+06	2.95408e+06	2.4985e+06	1.04305e+06	1.87432e+06	1.14909e+06	739376	1.26938e+06	2.01383e+06	180454	5.46097e+06	3.75578e+06	3.85564e+06	2.77074e+06	1.15767e+06	1.20869e+06	1.60855e+06	2.49577e+06	984689
Uridine	C9 H12 N2 O6	Negative	2.80626e+06	2.61062e+06	3.30296e+06	5.03723e+06	2.28068e+06	3.79442e+06	3.793e+06	3.67012e+06	3.91208e+06	1.77168e+06	3.23563e+06	1.8411e+06	2.22286e+06	3.233e+06	2.94096e+06	4.01573e+06	4.3129e+06	2.50354e+06	2.81535e+06	4.10255e+06	1.33936e+06	4.17636e+06	2.76255e+06	3.55348e+06	2.49586e+06	1.83511e+06	2.62699e+06	1.23088e+06	1.85929e+06	5.69616e+06	1.88128e+06	3.91072e+06	6.79547e+06	3.44229e+06	6.42151e+06	3.76001e+06	4.88963e+06	5.76147e+06	5.85669e+06	4.47284e+06	4.60213e+06	4.03367e+06	3.74976e+06	4.18923e+06	3.62581e+06	4.2738e+06	3.46457e+06
Uric acid	C5 H4 N4 O3	Negative	7.98614e+08	9.17031e+08	5.11497e+08	6.60934e+08	5.83543e+08	1.21301e+09	7.63479e+08	9.83811e+08	8.0532e+08	3.59206e+08	1.14547e+09	1.1372e+09	5.79414e+08	9.16979e+08	6.52589e+08	8.1256e+08	8.63863e+08	8.43492e+08	1.04126e+09	9.35948e+08	4.50569e+08	1.53795e+09	7.47363e+08	9.09019e+08	1.09275e+09	1.16694e+09	5.59501e+08	7.32793e+08	8.80686e+08	8.57601e+08	7.9183e+08	1.03054e+09	1.04143e+09	7.25693e+08	7.52159e+08	1.37734e+09	5.75469e+08	1.05815e+09	1.1468e+09	1.04121e+09	1.02267e+09	3.26577e+08	7.13879e+08	6.87722e+08	5.19334e+08	7.79179e+08	6.55591e+08
UQ1355000	C10 H18 O2	Negative	2.81766e+06	3.16466e+06	4.13658e+06	2.40446e+06	3.40673e+06	2.44408e+06	2.0172e+06	2.45129e+06	1.78109e+06	2.09662e+06	1.58369e+06	757863	1.29603e+06	1.90402e+06	2.64534e+06	3.40874e+06	3.04451e+06	2.42358e+06	1.63871e+06	1.99133e+06	2.66068e+06	5.3484e+06	1.66832e+06	1.75676e+06	2.19294e+06	2.65883e+06	3.10854e+06	2.13449e+06	1.90021e+06	5.21194e+06	1.49025e+06	2.41798e+06	2.4154e+06	1.22784e+06	5.35312e+06	2.34526e+06	3.68156e+06	3.86188e+06	2.33902e+06	1.77954e+06	2.86767e+06	2.10129e+06	1.16226e+06	1.8216e+06	2.05591e+06	2.04516e+06	5.89587e+06
Undecanedioic acid	C11 H20 O4	Negative	660215	462676	1.0425e+06	929605	539561	599855	684389	1.2625e+06	906230	524114	660994	433002	625528	1.00194e+06	403299	784964	889223	633550	804767	572160	743535	921589	1.00808e+06	801945	1.66357e+06	1.3647e+06	1.01658e+06	1.12693e+06	836919	1.10787e+06	524171	800307	701123	797534	871499	1.168e+06	1.39919e+06	768035	961084	1.05567e+06	933732	851225	1.15727e+06	637889	844484	1.03785e+06	582548
Typhasterol	C28 H48 O4	Negative	1.2109e+07	1.07623e+07	1.20681e+07	9.23263e+06	1.39101e+07	2.76069e+07	1.45362e+07	2.4969e+07	1.05427e+08	8.11529e+06	1.82784e+07	4.33093e+06	7.63211e+06	2.52132e+07	8.29631e+06	1.14734e+07	8.78773e+06	1.74974e+07	9.1218e+06	1.0511e+07	7.4346e+06	7.0968e+07	1.35468e+07	9.11479e+06	2.49845e+07	1.58093e+07	1.01846e+07	1.06877e+07	3.98139e+07	1.0704e+07	9.78328e+06	1.52712e+07	1.47172e+07	3.95417e+07	1.63155e+07	4.82199e+07	1.06995e+07	6.21427e+06	3.55432e+07	2.6081e+07	1.75651e+07	1.07563e+07	1.35867e+07	1.06421e+07	8.95399e+06	1.4438e+07	1.22548e+07
Trp-Phe	C20 H21 N3 O3	Negative	3.20967e+06	2.38403e+06	2.70711e+06	3.33245e+06	3.02018e+06	2.51342e+06	1.93786e+06	2.09759e+06	2.16986e+06	2.65918e+06	4.06378e+06	2.34706e+06	2.13877e+06	1.97633e+06	3.93755e+06	4.33896e+06	3.72826e+06	374365	1.95183e+06	1.80435e+06	1.35249e+06	1.32626e+06	259424	68907.5	145173	70253.4	229952	189635	102685	211587	311856	458167	966699	350447	561786	416119	899429	265422	512850	740242	748111	855289	660817	558011	437398	118894	548165
trp-lys	C17 H24 N4 O3	Negative	929528	232597	146397	697310	299322	437567	235539	154970	8.8753e+06	184513	60395.8	60516.6	55407.8	91245.8	53171.2	603682	381206	244332	808275	116129	77117.8	239952	675161	51144.8	38328.2	27999	357892	57330.6	355558	673578	86719.1	281666	406585	483077	667688	544756	1.13413e+06	3.20549e+06	393877	386503	751233	1.00043e+07	9.90648e+06	763309	2.43063e+07	1.47404e+07	1.93558e+07
Tricaprilin	C27 H50 O6	Negative	712797	2.71629e+06	3.05395e+06	1.33863e+06	1.28498e+06	2.52943e+06	2.67899e+06	2.34597e+06	4.09524e+06	1.35223e+06	7.74642e+06	403797	1.88567e+06	1.87942e+06	2.39749e+06	1.78004e+06	3.4223e+06	522543	1.82706e+06	1.61092e+06	1.39264e+06	990902	3.51916e+06	2.17335e+06	2.86838e+06	1.31432e+06	2.7738e+06	2.54615e+06	1.2289e+06	1.69786e+06	2.62904e+06	1.59174e+06	1.94019e+06	1.33364e+06	2.5213e+06	4.01124e+06	2.38397e+06	665902	2.40915e+06	844722	561269	2.37572e+06	1.97756e+06	942361	2.70602e+06	1.85776e+06	4.39602e+06
tp	C22 H32 O3	Negative	2.10326e+06	982166	391068	1.3872e+06	659662	6.23885e+06	1.27908e+06	5.5384e+06	3.78723e+06	1.31685e+06	879697	1.80862e+06	622046	2.90624e+06	1.81383e+06	1.41829e+06	2.77879e+06	1.40406e+06	439575	344916	521564	336909	413011	276997	125133	203298	298720	473944	209423	6.50889e+06	2.63256e+06	1.38688e+06	6.3375e+06	5.58308e+06	6.14648e+06	2.77437e+06	7.53105e+06	1.01844e+07	3.84012e+06	2.24114e+06	5.66036e+06	4.41864e+06	2.01237e+06	4.51486e+06	2.386e+06	3.72723e+06	4.24154e+06
Thymidine	C10 H14 N2 O5	Negative	3.75417e+06	4.14724e+06	3.74942e+06	4.01422e+06	3.09523e+06	2.71287e+06	2.39451e+06	2.70893e+06	2.71093e+06	2.99682e+06	3.6778e+06	3.80366e+06	3.86418e+06	2.64099e+06	3.45045e+06	3.13605e+06	4.0568e+06	2.45267e+06	3.19669e+06	3.88093e+06	4.00612e+06	2.63531e+06	4.15363e+06	4.04338e+06	2.75497e+06	2.59583e+06	4.15222e+06	4.41329e+06	2.78039e+06	3.45486e+06	4.34564e+06	4.42003e+06	4.17612e+06	2.40061e+06	3.82301e+06	2.45602e+06	3.83021e+06	4.20174e+06	2.91468e+06	2.84491e+06	2.54067e+06	2.58824e+06	2.81503e+06	4.07761e+06	3.84807e+06	3.37637e+06	3.74254e+06
Theophylline	C7 H8 N4 O2	Negative	57546.9	58874.3	56524.5	65788.5	57889.3	46678.3	59416.3	65936.3	54885.6	44020.7	67503.8	49606.9	51548.6	52155.3	68804.3	69357.7	87444.3	43739.7	61084.4	58570.3	58407.1	70004.8	55150.3	60011.2	63076.1	48360.4	50871.7	50616.1	57670.5	64776.5	55595.1	68226.2	66623.3	56819.4	6.63272e+06	50833.1	73762.8	83321.9	74092.9	65693.8	59292.2	59341	50043.8	48383.7	60404.4	70458.7	58331.1
Tetradecanedioic acid	C14 H26 O4	Negative	3.39698e+06	1.99244e+06	4.7518e+06	4.69472e+06	3.90165e+06	2.4602e+06	1.95635e+06	3.95915e+06	3.30161e+06	1.00919e+06	3.26046e+06	562858	1.9195e+06	4.00749e+06	4.04548e+06	5.06433e+06	4.12985e+06	1.14022e+06	1.60825e+06	2.40188e+06	1.92929e+06	2.81016e+06	2.74219e+06	2.32827e+06	1.82917e+06	2.71684e+06	1.69848e+06	3.24927e+06	2.43788e+06	4.05907e+06	2.1262e+06	1.83328e+06	1.91703e+06	1.99063e+06	1.89823e+06	2.88889e+06	4.54611e+06	1.7506e+06	3.11787e+06	2.36788e+06	2.62732e+06	1.49858e+06	1.58671e+06	1.31078e+06	1.53358e+06	2.21153e+06	2.17372e+06
Testosterone sulfate	C19 H28 O5 S	Negative	1.20091e+09	1.07921e+09	7.47556e+08	1.33119e+09	1.05e+09	6.77655e+08	3.58766e+09	7.86294e+08	8.12186e+08	2.03214e+08	8.11377e+08	8.35509e+07	1.50536e+09	2.26939e+07	1.77807e+09	7.704e+08	1.26379e+09	3.5311e+07	1.42384e+09	2.18889e+09	9.56293e+08	4.33909e+07	9.48746e+08	5.29174e+08	2.26367e+09	6.88637e+08	1.02367e+09	7.51358e+08	6.50849e+08	2.74184e+08	7.48403e+08	4.08631e+08	5.27776e+08	8.53625e+08	7.71339e+08	4.77087e+08	1.66547e+09	3.60907e+08	7.58569e+08	2.40815e+08	6.63382e+08	7.70613e+08	7.02472e+08	3.93147e+08	4.44623e+08	1.25082e+09	1.10004e+09
Taurochenodeoxycholic Acid (sodium salt)	C26 H45 N O6 S	Negative	1.47325e+06	6.36647e+06	4.59791e+07	3.36227e+07	2.40519e+07	1.32992e+06	2.9392e+07	7.98084e+06	1.35557e+07	2.227e+07	1.23672e+07	1.30819e+06	9.6852e+06	7.86334e+07	1.98804e+07	8.46026e+06	1.38013e+07	1.30105e+07	1.23643e+08	7.5323e+06	1.51211e+07	1.53282e+07	9.24299e+06	2.6294e+07	1.21376e+07	4.7711e+06	5.46376e+06	1.11123e+07	3.41337e+06	1.31109e+07	6.54234e+06	3.4471e+07	9.50621e+06	1.55597e+07	9.02238e+07	2.92239e+07	1.33888e+07	598148	2.27489e+07	2.68043e+07	2.45686e+06	1.33828e+06	2.99079e+06	3.34195e+06	3.70895e+07	1.68123e+07	7.27249e+07
Taurine	C2 H7 N O3 S	Negative	3.12856e+07	3.28435e+07	1.48452e+07	2.89071e+07	2.84659e+07	3.37776e+07	4.07478e+07	5.58234e+07	3.16333e+07	3.88598e+07	2.57503e+07	1.70668e+07	2.84793e+07	4.03365e+07	2.71125e+07	3.40497e+07	4.82536e+07	3.10301e+07	3.06343e+07	3.30862e+07	1.68451e+07	2.75041e+07	2.59715e+07	2.57173e+07	2.53582e+07	1.99999e+07	2.57225e+07	2.99618e+07	2.10839e+07	5.91979e+07	2.15383e+07	3.2772e+07	5.01351e+07	5.45161e+07	2.32426e+07	3.34417e+07	2.44723e+07	5.26254e+07	4.57132e+07	2.83204e+07	4.61332e+07	4.99445e+07	3.55264e+07	4.23388e+07	3.71566e+07	4.55111e+07	3.74397e+07
taleranol	C18 H26 O5	Negative	1.18663e+06	2.39519e+06	2.77221e+06	1.71621e+06	1.67588e+06	1.46414e+06	1.61895e+06	1.77134e+06	1.33567e+06	668379	1.68507e+06	216802	1.38309e+06	1.61928e+06	1.94377e+06	2.2289e+06	2.85616e+06	1.2661e+06	1.46432e+06	1.38945e+06	1.37037e+06	4.4098e+06	1.48993e+06	1.14282e+06	1.95921e+06	1.20404e+06	1.50629e+06	1.97132e+06	1.72921e+06	2.84356e+06	1.51285e+06	1.72004e+06	1.05551e+06	1.44794e+06	3.14595e+06	1.83702e+06	2.07328e+06	412989	1.48955e+06	789101	1.96215e+06	919966	1.03131e+06	486277	1.27642e+06	2.30811e+06	1.53471e+06
Suberic acid	C8 H14 O4	Negative	1.09869e+06	1.2803e+06	1.78541e+06	1.27968e+06	964663	1.42982e+06	1.45555e+06	1.41579e+06	1.18305e+06	1.43774e+06	1.5869e+06	950889	1.16784e+06	1.74144e+06	835205	1.26762e+06	1.95993e+06	1.25787e+06	1.48577e+06	1.90704e+06	1.48165e+06	1.5796e+06	1.42652e+06	1.15496e+06	2.25187e+06	2.57365e+06	1.4288e+06	1.46049e+06	1.65712e+06	2.71957e+06	993376	1.27327e+06	1.00076e+06	1.64088e+06	1.45493e+06	1.51507e+06	1.68816e+06	1.35925e+06	1.88279e+06	1.50083e+06	1.34168e+06	1.78901e+06	1.65733e+06	1.153e+06	1.18979e+06	1.97682e+06	982514
Stearic acid	C18 H36 O2	Negative	1.50316e+06	1.19399e+06	1.0181e+06	1.14368e+06	1.27071e+06	2.37936e+06	2.78312e+06	1.78472e+06	2.16792e+06	866472	1.77909e+06	459220	1.00047e+06	3.35186e+06	1.71901e+06	1.36239e+06	1.37357e+06	2.61013e+06	680482	1.04162e+06	462082	3.75494e+06	1.04208e+06	1.08121e+06	1.85976e+06	1.38208e+06	1.36278e+06	605712	1.79746e+06	1.37093e+06	1.21346e+06	1.59186e+06	1.8411e+06	2.45346e+06	864398	1.99435e+06	1.19346e+06	1.13779e+06	2.88768e+06	3.24751e+06	4.35056e+06	1.82766e+06	2.6305e+06	1.83233e+06	1.21735e+06	1.54638e+06	1.02069e+06
Sphingosine 1-phosphate	C18 H38 N O5 P	Negative	2.32376e+07	2.46498e+07	3.11237e+07	2.49896e+07	1.82036e+07	3.3004e+07	3.92665e+07	3.11422e+07	4.19803e+07	2.5294e+07	2.20078e+07	1.80283e+07	2.55081e+07	2.40614e+07	2.30418e+07	3.97684e+07	3.48303e+07	2.90207e+07	2.83334e+07	2.8577e+07	2.78076e+07	3.42117e+07	1.89697e+07	2.17314e+07	2.37073e+07	2.16763e+07	2.17872e+07	1.96717e+07	1.69621e+07	2.78827e+07	2.88987e+07	2.78105e+07	3.19129e+07	2.71429e+07	2.3922e+07	2.21841e+07	2.8241e+07	2.87276e+07	3.77188e+07	2.72992e+07	2.46969e+07	2.55611e+07	2.73255e+07	2.60437e+07	3.63406e+07	2.35571e+07	3.46306e+07
soyasapogenol A	C30 H50 O4	Negative	8.2939e+06	1.58172e+07	6.96075e+06	6.3163e+06	8.68148e+06	1.75882e+07	2.58969e+07	3.78323e+07	6.90627e+07	4.75379e+06	7.84982e+06	4.37699e+06	6.09997e+06	9.26633e+06	9.59717e+06	5.696e+06	1.854e+07	9.91973e+06	6.87039e+06	4.12404e+06	4.73104e+06	1.93384e+07	4.21318e+06	5.89821e+06	2.39737e+07	1.12634e+07	6.47622e+06	6.25074e+06	1.86097e+07	2.13427e+07	4.57793e+06	1.03109e+07	8.30588e+06	3.03292e+07	9.16817e+06	3.48924e+07	7.57153e+06	5.40977e+06	1.50582e+07	5.19048e+07	5.921e+06	6.54129e+06	1.02647e+07	6.47328e+06	7.11565e+06	1.34554e+07	8.1146e+06
Sebacic acid	C10 H18 O4	Negative	794256	2.06823e+06	1.98086e+06	1.15843e+06	741541	946280	868908	722767	690106	960718	1.18297e+06	257670	789210	785855	836442	1.9204e+06	2.50939e+06	842804	846325	1.61708e+06	1.25432e+06	1.84355e+06	2.26015e+06	1.07996e+06	602538	928939	889849	3.12484e+06	895271	1.51562e+06	1.09431e+06	803083	1.93012e+06	652882	1.23713e+06	1.15269e+06	1.16926e+06	2.34564e+06	1.09149e+06	1.19309e+06	1.05824e+06	601030	1.05783e+06	736994	856402	1.76656e+06	479100
Salicylic acid	C7 H6 O3	Negative	9.48762e+06	1.18851e+07	8.19402e+06	8.4089e+06	1.27989e+07	9.12023e+06	6.75269e+06	6.51584e+06	7.19437e+06	6.45e+06	6.96799e+06	4.45883e+06	6.19839e+06	1.72529e+07	1.00685e+07	9.01604e+06	1.14461e+07	5.45292e+08	7.62969e+06	1.21936e+07	6.55253e+06	8.54629e+06	6.22905e+06	3.36105e+06	7.05023e+06	3.55687e+06	8.38912e+06	6.21495e+06	5.90489e+06	5.84767e+06	5.10215e+06	5.52829e+06	9.25845e+06	5.63562e+06	1.52505e+07	1.27036e+07	8.17648e+06	1.13759e+07	1.8735e+07	7.21504e+06	2.43546e+08	1.02913e+07	9.51417e+06	6.64046e+06	1.04235e+07	1.3355e+07	1.08246e+07
Ro 20-1724	C15 H22 N2 O3	Negative	1.48614e+07	1.57505e+07	1.15797e+07	8.97135e+06	9.10981e+06	1.02527e+07	2.53867e+07	1.86713e+07	1.45208e+07	9.39803e+06	2.12353e+07	7.86478e+06	1.31992e+07	1.37825e+07	1.38778e+07	1.39464e+07	1.46034e+07	1.08632e+07	1.50299e+07	1.61705e+07	8.07661e+06	1.03444e+07	3.15061e+06	2.03504e+06	5.00086e+06	2.52524e+06	2.19067e+06	2.73424e+06	1.39024e+06	2.38859e+06	2.69331e+06	3.825e+06	7.30134e+06	3.45777e+06	7.46688e+06	4.14493e+06	6.07878e+06	7.88087e+06	3.51065e+06	3.65738e+06	5.49732e+06	3.24497e+06	5.77516e+06	3.55199e+06	4.15712e+06	3.54761e+06	3.99111e+06
RG1300000	C18 H34 O3	Negative	6.46636e+06	6.64608e+06	4.75478e+06	9.23584e+06	6.73363e+06	3.38293e+06	2.46438e+06	6.55864e+06	7.70362e+06	2.5645e+06	6.41455e+06	1.91966e+06	2.58285e+06	4.17903e+06	5.59636e+06	4.57601e+06	1.03522e+07	3.84586e+06	3.52392e+06	3.81325e+06	3.74446e+06	4.63641e+06	3.02228e+06	3.1255e+06	3.61849e+06	4.55222e+06	4.00292e+06	4.27515e+06	2.21048e+06	1.27786e+07	2.48099e+06	1.79539e+06	7.19256e+06	3.24517e+06	6.16019e+06	2.24546e+06	6.31341e+06	3.77466e+06	4.96805e+06	2.63816e+06	4.59792e+06	8.36036e+06	3.01047e+06	4.27835e+06	2.28649e+06	3.55665e+06	6.79996e+06
Quwenzhi	C11 H21 N O3	Negative	241195	177459	259576	250339	228228	263259	178201	120952	93035.8	176243	278739	173615	196876	102745	272053	178713	148751	116861	407739	209173	363174	100915	246862	148177	124657	112065	99377.7	193510	116982	268658	145809	239193	205924	91020.7	212459	143391	162428	356719	253713	236525	165014	245596	247109	201512	231546	177873	183230
Quercitrin	C21 H20 O11	Negative	970010	3.36984e+06	453804	3.11896e+06	1.92702e+06	3.36023e+06	1.45483e+06	901572	1.70135e+06	4.09551e+06	837898	55202.7	516569	2.61708e+06	83655.9	478992	606686	3.0366e+07	417948	1.94881e+07	147771	499089	1.3491e+06	644908	6.55198e+06	423296	3.60312e+06	1.22198e+06	206331	2.64987e+07	1.43335e+06	1.46267e+07	1.02858e+06	1.91445e+06	4.924e+06	9.42482e+06	5.88161e+06	3.43244e+07	1.18736e+07	3.13576e+06	8.87296e+06	1.9866e+07	1.43825e+07	2.20262e+06	6.42611e+06	5.326e+06	2.96759e+06
Pyruvic acid	C3 H4 O3	Negative	9.49497e+06	7.83423e+06	701718	3.54673e+06	2.21696e+06	1.05207e+06	1.24896e+07	1.3938e+06	1.4952e+06	2.94419e+06	1.13073e+07	1.28756e+07	3.29403e+06	4.61879e+06	4.69365e+07	1.96099e+07	3.17104e+07	1.4653e+07	9.45164e+06	5.09589e+07	712044	3.22265e+06	3.69276e+06	6.65101e+06	1.69987e+06	2.95762e+06	683247	979061	2.52719e+06	6.76649e+06	2.14111e+06	1.97161e+06	8.72954e+06	2.37164e+06	1.18371e+06	3.48112e+06	1.0336e+06	1.9949e+07	1.81915e+06	2.03932e+06	1.02112e+07	8.22597e+06	5.2849e+06	4.21311e+06	1.01033e+07	8.22552e+06	4.74196e+06
Pseudouridine	C9 H12 N2 O6	Negative	1.19914e+07	1.4715e+07	6.44221e+06	1.44391e+07	1.14238e+07	1.39163e+07	1.22025e+07	1.74568e+07	1.5172e+07	1.07867e+07	1.36576e+07	7.91148e+06	1.12676e+07	1.86071e+07	1.2826e+07	1.17254e+07	1.82106e+07	2.43544e+07	1.65444e+07	1.08841e+07	6.70333e+06	2.3131e+07	1.12391e+07	1.15724e+07	1.48749e+07	9.35652e+06	1.06914e+07	5.19488e+06	9.31931e+06	2.289e+07	9.311e+06	1.21487e+07	2.80432e+07	1.45596e+07	1.01459e+07	9.1348e+06	7.70382e+06	2.04622e+07	2.30679e+07	1.72641e+07	2.65485e+07	1.35275e+07	1.40922e+07	1.67394e+07	1.53723e+07	1.49198e+07	1.28164e+07
Prostaglandin D3	C20 H30 O5	Negative	3.16682e+06	6.57162e+06	1.35835e+07	1.04365e+06	2.23902e+06	1.19978e+06	1.86432e+06	1.32024e+06	3.33476e+06	2.23132e+06	5.96851e+06	653985	3.67111e+06	1.17755e+06	1.23971e+06	5.66799e+06	2.77312e+06	1.87285e+06	1.07683e+06	946710	1.30259e+06	1.75787e+06	1.32141e+06	1.05339e+06	526273	1.27016e+06	5.04839e+06	991985	984327	1.81122e+06	1.1917e+06	2.71497e+06	2.02921e+06	905471	3.27579e+06	2.22377e+06	1.20364e+06	2.08214e+06	1.14577e+06	2.59949e+06	1.21108e+06	2.98722e+06	1.36846e+06	627055	4.78204e+06	1.75003e+06	1.64339e+06
Propylparaben	C10 H12 O3	Negative	798963	481087	787483	853791	548516	276432	423395	364231	1.03893e+06	689391	1.63439e+06	92463.8	1.17679e+06	336416	333575	1.0093e+06	1.70663e+06	581436	6.10124e+07	3.65324e+07	5.68778e+07	5.62552e+07	9.21949e+07	3.40867e+07	4.06283e+07	9.51266e+07	1.1226e+08	7.76789e+07	2.14096e+08	437939	594446	561770	1.10106e+06	2.61222e+06	733166	1.25882e+06	839251	892220	715939	946241	492146	878021	785375	273579	742488	491821	2.0891e+06
Pregnane-3,3-diol	C21 H36 O2	Negative	1.23504e+06	1.30562e+06	1.76281e+06	2.96623e+06	1.46882e+06	4.12343e+06	1.83382e+06	3.35703e+06	5.77706e+06	3.27433e+06	4.70922e+06	2.97313e+06	2.75346e+06	2.77938e+06	1.143e+06	1.42459e+06	4.73321e+06	7.48435e+06	4.82806e+06	1.84424e+06	1.15536e+06	5.69808e+06	1.42502e+06	1.89897e+06	4.4143e+06	3.19193e+06	2.31538e+06	1.38369e+06	1.30948e+06	4.93164e+06	2.85061e+06	2.68063e+06	3.94256e+06	1.89332e+06	4.56693e+06	3.69178e+06	1.46244e+06	2.33928e+06	4.49056e+06	4.12678e+06	2.15134e+06	1.93982e+06	2.64735e+06	1.89209e+06	1.69457e+06	2.20268e+06	3.02164e+06
Plumerubroside	C24 H30 O12	Negative	98491.1	3.12606e+06	252672	67572.6	837920	153685	503453	197581	2.16933e+06	650652	89932.8	28210.7	2.09963e+06	1.05824e+07	2.51649e+06	1.06713e+06	1.00427e+07	26326	30113.3	49649.4	34029.3	31374	27990.3	27208.3	28214.1	515376	32253.8	26741.1	27661.1	49537.8	434587	30003.7	30183.6	5.49017e+06	55273.1	3.10295e+06	32910.2	53640.2	2.54552e+06	308993	539824	3.98148e+06	1.94918e+06	681713	38962.8	26885.5	217573
Pivagabine	C9 H17 N O3	Negative	397639	337089	476446	257090	223256	264847	523612	344190	64332.4	744965	539858	336128	626147	329742	447401	355885	115728	212052	4.12015e+06	352962	520228	518102	280806	204531	286196	348587	383442	290462	345518	311891	167951	70843.7	628087	75029.6	76752.3	207133	124273	527016	657951	208123	87636.4	670758	296748	148076	325850	496637	67327.7
Picrocrocin	C16 H26 O7	Negative	5.7622e+06	7.13269e+06	7.40616e+06	4.69908e+06	6.14433e+06	5.95579e+06	5.73914e+06	7.97705e+06	6.45916e+06	3.68616e+06	5.98568e+06	5.93639e+06	6.66316e+06	2.40993e+07	1.10613e+07	7.79824e+06	8.03502e+06	6.97478e+06	3.25074e+06	3.02275e+06	3.16844e+06	7.63837e+06	4.05756e+06	3.3885e+06	4.21109e+06	1.92161e+06	2.75135e+06	3.60908e+06	3.18314e+06	5.40093e+06	4.12794e+06	6.31011e+06	7.34076e+06	5.1396e+06	5.95873e+06	3.52199e+06	5.58116e+06	4.39348e+06	6.01269e+06	4.92585e+06	4.39001e+06	4.0434e+06	6.25689e+06	5.92188e+06	7.24128e+06	8.31806e+06	5.94123e+06
phenyl ?-D-glucopyranoside	C12 H16 O6	Negative	6.24444e+06	1.23198e+07	1.30378e+07	1.14867e+07	1.67296e+07	1.93818e+07	2.10867e+07	1.81773e+07	1.66952e+07	6.63242e+06	6.49211e+07	3.63769e+06	1.7736e+07	1.29983e+07	3.77903e+06	1.02493e+07	1.0121e+08	5.37443e+06	7.84202e+06	2.09031e+07	1.47199e+07	1.23644e+07	1.42078e+07	1.87616e+07	1.32814e+07	1.94983e+07	2.65895e+07	8.79937e+06	1.63471e+07	9.06006e+06	1.87916e+07	1.32162e+07	1.22655e+07	1.96157e+07	4.03455e+07	9.59981e+06	1.77078e+07	2.42546e+06	1.58307e+07	7.55758e+06	5.13515e+06	1.34325e+07	6.80847e+06	3.566e+06	2.50642e+07	1.47008e+07	1.19967e+07
Phenol	C6 H6 O	Negative	5.26836e+06	3.78045e+06	4.27135e+06	2.60074e+06	1.84812e+06	980912	2.55203e+06	1.25721e+07	4.27493e+06	1.35797e+06	2.45633e+06	2.27897e+06	995061	1.45779e+07	4.5447e+06	2.10382e+06	3.9617e+06	8.60952e+06	1.26038e+07	2.50353e+06	5.87318e+06	6.49362e+06	1.39791e+06	1.90403e+06	1.61424e+07	1.03024e+06	3.49832e+06	2.39614e+06	1.45965e+06	4.73277e+06	5.33307e+06	4.32888e+06	1.5163e+07	3.57957e+06	4.47439e+06	1.31757e+06	1.47817e+06	1.26482e+07	3.82894e+06	3.73706e+06	3.90561e+06	3.54376e+06	2.39606e+06	2.41485e+06	4.19816e+06	3.10458e+06	2.54198e+06
Petromyzonol	C24 H42 O4	Negative	7.33128e+06	8.05784e+06	5.42635e+06	6.81878e+06	8.12099e+06	6.84887e+06	8.47825e+06	8.07198e+06	1.21359e+07	7.24714e+06	1.23925e+07	2.53112e+06	5.15515e+06	5.5988e+06	7.83328e+06	5.92694e+06	1.29187e+07	7.9094e+06	6.74877e+06	7.35165e+06	7.01749e+06	6.68699e+06	8.24568e+06	7.88235e+06	8.27498e+06	6.15512e+06	7.85876e+06	7.33045e+06	7.16122e+06	1.07076e+07	7.68186e+06	1.04497e+07	9.60502e+06	7.38327e+06	1.27804e+07	8.25144e+06	7.90297e+06	6.5475e+06	6.81048e+06	8.90898e+06	5.18426e+06	9.55458e+06	7.09561e+06	8.10919e+06	6.9644e+06	7.95483e+06	8.67098e+06
p-Cresylsulfate	C7 H8 O4 S	Negative	6.95896e+08	1.56836e+09	2.52166e+08	1.47225e+08	1.33315e+09	5.58927e+08	7.07852e+07	1.12397e+09	2.81148e+08	3.18872e+07	1.49364e+09	3.75936e+08	6.24361e+08	6.67437e+08	1.39392e+09	1.76284e+08	4.47906e+08	3.45321e+08	2.13331e+08	2.27502e+09	1.6755e+09	1.68879e+09	1.96758e+08	9.75476e+07	3.60814e+07	1.2831e+09	1.24614e+09	3.09883e+08	2.72407e+07	6.58676e+07	6.84192e+08	2.44147e+08	7.25634e+08	6.853e+08	2.36705e+09	4.2639e+08	1.25522e+09	8.44358e+09	2.8881e+09	1.06583e+08	4.25294e+08	1.41065e+09	1.72322e+09	3.75989e+08	3.05426e+09	2.01137e+08	2.71628e+09
Palmitic acid	C16 H32 O2	Negative	3.41598e+06	5.11118e+06	6.07794e+06	7.67945e+06	3.05599e+06	6.80336e+06	7.16688e+06	6.50308e+06	6.17075e+06	4.87779e+06	5.90764e+06	3.15549e+06	4.56951e+06	1.03436e+07	6.89112e+06	5.22517e+06	6.51337e+06	5.4184e+06	3.98647e+06	5.63706e+06	3.10212e+06	1.01965e+07	4.73596e+06	5.05701e+06	6.88173e+06	5.01662e+06	5.10092e+06	2.90677e+06	5.8234e+06	5.29089e+06	6.45847e+06	5.3165e+06	9.26619e+06	8.19122e+06	5.45704e+06	6.42439e+06	5.18286e+06	5.00718e+06	7.86706e+06	8.56484e+06	1.27998e+07	5.87823e+06	6.60752e+06	6.7646e+06	5.71602e+06	6.21804e+06	4.52523e+06
ON1225000	C8 H12 O4	Negative	6.69406e+06	5.06531e+06	4.90226e+06	8.27331e+06	4.86599e+06	5.88136e+06	1.20935e+07	1.24385e+07	8.47666e+06	7.30784e+06	6.47505e+06	4.59962e+06	4.9135e+06	4.74393e+06	7.05633e+06	5.1578e+06	9.89356e+06	3.56444e+06	9.40661e+06	9.73459e+06	8.70735e+06	3.67663e+06	6.47103e+06	5.83002e+06	1.25586e+07	7.07519e+06	9.43446e+06	6.19879e+06	7.92599e+06	5.84679e+06	6.25556e+06	4.77427e+06	4.71739e+06	1.28937e+07	4.27859e+06	7.711e+06	3.67791e+06	4.06356e+06	7.14094e+06	8.1477e+06	3.64945e+06	4.73665e+06	1.24603e+07	4.89103e+06	3.77052e+06	5.73922e+06	4.97215e+06
Obeticholic acid	C26 H44 O4	Negative	4.1967e+06	5.69388e+06	2.42232e+06	1.61256e+06	3.40329e+06	5.59166e+06	4.04768e+06	7.68538e+06	1.50554e+07	1.90328e+06	6.92766e+06	744614	1.02964e+06	1.85603e+06	4.63811e+06	3.04634e+06	7.6433e+06	4.8052e+06	2.07737e+06	1.19047e+06	1.20998e+06	3.05643e+06	2.2894e+06	1.5201e+06	4.79402e+06	4.71768e+06	2.028e+06	1.96434e+06	6.11003e+06	9.91153e+06	1.22057e+06	4.17986e+06	7.92494e+06	1.6457e+06	6.10586e+06	1.0459e+07	5.02065e+06	5.07594e+06	4.1304e+06	1.00018e+07	1.4962e+06	2.62278e+06	2.59847e+06	4.90827e+06	1.6527e+06	3.5042e+06	4.79772e+06
O-{[(2R)-2-[(13Z)-13-Docosenoyloxy]-3-(pentadecanoyloxy)propoxy](hydroxy)phosphoryl}-L-serine	C43 H82 N O10 P	Negative	2.60193e+07	1.85601e+07	7.06461e+06	1.35356e+07	8.92783e+06	3.58748e+07	7.33891e+07	4.23487e+07	1.21275e+07	8.37655e+06	2.45815e+07	1.21994e+07	2.19761e+07	1.37416e+07	9.21831e+06	1.15542e+07	2.27778e+07	2.05893e+07	1.56353e+07	1.05301e+07	3.03383e+06	3.9914e+07	2.39616e+07	2.31434e+07	2.36783e+07	1.12511e+07	1.46675e+07	1.19552e+07	6.0048e+06	7.02397e+06	1.2569e+07	2.24421e+07	1.02072e+07	6.10916e+07	1.38284e+07	1.3212e+07	1.58267e+07	2.05671e+07	1.05934e+07	9.59717e+06	1.63267e+07	1.57456e+07	1.13144e+07	2.07879e+07	2.59425e+07	2.04892e+07	5.67554e+06
O-(Hydroxy{(2R)-3-(pentadecanoyloxy)-2-[(15Z)-15-tetracosenoyloxy]propoxy}phosphoryl)-L-serine	C45 H86 N O10 P	Negative	6.04623e+06	4.60784e+06	2.40602e+06	5.67425e+06	4.56224e+06	9.01093e+06	6.61583e+06	1.50116e+07	3.74268e+06	7.80497e+06	2.51632e+06	5.77225e+06	6.47695e+06	5.83554e+06	5.71713e+06	7.67745e+06	2.54699e+06	1.47267e+07	5.42261e+06	2.20212e+06	4.02959e+06	1.12392e+07	3.44276e+06	3.28577e+06	6.03299e+06	5.3914e+06	5.98879e+06	5.3204e+06	6.08906e+06	4.73405e+06	6.01456e+06	8.89464e+06	2.92213e+06	5.62811e+06	3.59065e+06	5.00235e+06	1.89648e+06	1.14481e+07	5.50048e+06	4.78058e+06	1.22495e+07	7.19537e+06	1.73465e+07	8.48116e+06	1.53897e+07	9.55735e+06	4.31301e+06
N-Undecanoylglycine	C13 H25 N O3	Negative	4.67407e+06	2.88465e+06	5.77465e+06	8.03589e+06	5.14009e+06	7.1825e+06	3.6608e+06	2.74431e+06	1.85113e+06	4.42123e+06	4.75204e+06	2.85601e+06	4.40796e+06	4.33496e+06	9.06503e+06	4.67043e+06	3.3819e+06	1.51219e+06	5.46266e+06	5.49088e+06	9.07677e+06	2.38705e+06	4.64171e+06	3.51432e+06	2.60084e+06	2.36613e+06	5.14916e+06	3.41175e+06	2.07059e+06	5.09741e+06	3.05892e+06	3.04e+06	4.2623e+06	2.50704e+06	4.9638e+06	2.5119e+06	4.04758e+06	7.68212e+06	6.06255e+06	5.15954e+06	4.8269e+06	6.59259e+06	5.81122e+06	3.26405e+06	4.86069e+06	3.10279e+06	4.88397e+06
n-Propyl GalIate	C10 H12 O5	Negative	3.58242e+07	6.2003e+06	1.10067e+07	5.70929e+07	4.13508e+06	2.41022e+07	7.73853e+06	5.66705e+06	6.45246e+06	5.62526e+06	3.03273e+07	424128	6.59149e+06	6.79997e+06	4.04574e+06	3.83389e+06	1.95006e+06	2.44895e+06	1.57212e+07	1.54039e+07	1.88524e+06	2.20303e+07	2.36712e+06	1.08899e+07	2.52159e+06	2.28911e+07	3.26724e+07	2.6723e+06	1.94146e+07	4.25604e+06	1.24018e+07	9.80996e+06	2.54321e+07	3.50903e+07	2.37815e+07	1.09102e+06	4.54006e+07	8.21617e+06	3.10976e+07	5.2145e+06	1.55449e+07	232474	339126	5.83959e+06	4.06659e+07	1.82808e+07	2.27289e+06
N-Phenylacetylglutamine	C13 H16 N2 O4	Negative	8.95824e+07	5.01541e+07	1.94009e+07	1.58696e+07	6.47151e+07	3.95255e+07	9.06812e+06	8.28627e+07	2.57712e+07	3.84722e+06	4.8349e+07	2.03351e+07	3.56498e+07	4.56061e+07	3.92532e+07	9.7403e+06	1.4032e+07	2.34036e+07	3.07262e+07	1.18082e+08	6.38877e+07	1.76188e+08	2.80391e+07	1.17137e+07	2.10612e+07	3.61055e+07	4.96735e+07	1.65178e+07	1.42511e+07	2.51488e+07	3.05124e+07	1.4508e+07	6.28667e+07	1.84892e+07	1.39538e+08	5.90635e+07	9.5706e+07	3.92567e+08	1.45465e+08	2.70508e+07	2.31137e+07	6.25899e+07	7.60175e+07	5.49765e+07	7.24405e+07	8.16569e+07	7.72049e+07
NP-021797	C12 H22 O3	Negative	1.08017e+07	5.93676e+06	7.20039e+06	5.86064e+06	6.61405e+06	3.22863e+06	1.67703e+06	5.77788e+06	4.39953e+06	2.36008e+06	4.37634e+06	2.07421e+06	4.12384e+06	4.01126e+06	6.30236e+06	3.75251e+06	5.15111e+06	3.82912e+06	2.09869e+06	2.33486e+06	4.96579e+06	4.83091e+06	1.7783e+06	2.64184e+06	3.07706e+06	3.25542e+06	4.95738e+06	4.16825e+06	2.42308e+06	1.40836e+07	2.1429e+06	2.36643e+06	6.18688e+06	1.99113e+06	9.06432e+06	2.36372e+06	6.33163e+06	4.87277e+06	4.80991e+06	2.39896e+06	5.12818e+06	2.07265e+06	1.90192e+06	3.19104e+06	2.03419e+06	3.04311e+06	7.62631e+06
NP-021701	C15 H22 O4	Negative	5.64365e+06	3.57603e+06	4.86048e+06	3.66458e+06	4.35549e+06	2.97129e+06	976265	1.84659e+06	2.9191e+06	1.02549e+06	2.17864e+06	674365	1.73478e+06	2.45276e+06	3.5237e+06	3.48534e+06	1.66997e+06	1.97076e+06	1.11651e+06	1.48366e+06	3.27139e+06	3.92321e+06	1.56513e+06	1.84799e+06	1.28799e+06	2.65492e+06	1.7023e+06	1.80623e+06	1.39667e+06	3.26367e+06	2.23695e+06	2.27378e+06	3.24731e+06	884533	4.57131e+06	2.01515e+06	3.98905e+06	1.3191e+06	5.00245e+06	382062	3.01026e+06	1.75179e+06	1.18108e+06	1.06292e+06	1.53168e+06	1.01058e+06	3.84411e+06
NP-021050	C30 H48 O4	Negative	3.37104e+06	2.0203e+06	1.91156e+06	1.48552e+06	1.45349e+06	3.16031e+06	2.43008e+06	2.4585e+06	4.5989e+06	1.06305e+06	2.70995e+06	615571	1.4152e+06	1.062e+06	1.93563e+06	1.68075e+06	2.73321e+06	1.85903e+06	1.69518e+06	1.0874e+06	1.11877e+06	1.47785e+06	1.52571e+06	2.18627e+06	1.91253e+06	1.62939e+06	1.62746e+06	1.21704e+06	2.17745e+06	5.90277e+06	1.25964e+06	1.9184e+06	2.25275e+06	1.62625e+06	4.39019e+06	2.37142e+06	3.13605e+06	3.403e+06	2.85545e+06	3.78664e+06	1.21195e+06	1.39026e+06	1.02177e+06	3.21727e+06	1.81426e+06	4.76888e+06	2.42769e+06
NP-020609	C29 H48 O3	Negative	4.73654e+06	4.1401e+06	2.60378e+06	1.11429e+06	1.09427e+06	4.24826e+06	3.63232e+06	4.4391e+06	5.79905e+06	939558	3.74413e+06	449925	722593	1.95646e+06	2.95553e+06	1.13518e+06	4.40608e+06	3.63385e+06	1.56154e+06	1.01365e+06	1.06694e+06	2.91133e+06	2.56176e+06	1.05371e+06	3.24525e+06	2.22284e+06	1.06896e+06	906964	1.30749e+06	6.87584e+06	785780	1.36566e+06	2.89393e+06	834061	3.56662e+06	4.39744e+06	2.95114e+06	1.2902e+06	4.52985e+06	946194	470759	858864	1.0626e+06	2.15454e+06	1.4191e+06	3.46074e+06	2.08685e+06
NP-020521	C18 H32 O3	Negative	5.48784e+06	5.58296e+06	3.40925e+06	2.07174e+06	3.17309e+06	5.93131e+06	4.87719e+06	4.13608e+06	6.82939e+06	1.87887e+06	8.23246e+06	678840	1.57341e+06	1.51418e+06	5.50223e+06	4.18527e+06	6.99923e+06	1.44597e+06	2.53227e+06	2.14912e+06	2.29134e+06	3.04677e+06	3.18919e+06	2.34653e+06	3.54654e+06	2.82475e+06	3.00533e+06	2.40436e+06	4.1456e+06	8.66622e+06	2.64609e+06	6.11335e+06	1.40475e+07	4.11119e+06	3.61175e+06	4.43804e+06	2.73549e+06	1.54581e+06	3.59275e+06	5.44289e+06	2.59504e+06	3.76654e+06	2.63608e+06	4.08545e+06	2.42273e+06	4.32812e+06	3.81634e+06
NP-020414	C31 H44 N4 O6	Negative	6.44382e+06	2.12399e+06	963024	1.01282e+06	492172	887350	6.76297e+06	375902	650570	4.1457e+06	5.92764e+06	433063	862728	392157	604798	1.09785e+07	1.59542e+06	3.75416e+06	935308	3.91324e+06	380430	1.38343e+07	792357	1.97518e+06	1.12569e+06	728894	2.22746e+06	740655	1.5186e+06	2.06217e+06	420423	9.72244e+06	3.33568e+06	407601	585161	7.86831e+06	1.03663e+06	1.90985e+07	1.84709e+06	6.72665e+06	2.61981e+07	1.02631e+07	640429	5.47128e+06	4.30139e+06	1.47554e+07	2.91574e+06
NP-018661	C8 H16 O3	Negative	1.54868e+07	4.18674e+06	6.05266e+06	3.94748e+06	3.08731e+06	2.15221e+06	971185	2.61006e+06	1.72753e+06	1.18015e+06	1.86203e+06	786174	1.21821e+06	2.90433e+06	4.97257e+06	4.97269e+06	3.00783e+06	1.57811e+06	1.5032e+06	1.54326e+06	2.07866e+06	3.28537e+06	2.11828e+06	1.6698e+06	1.07255e+06	2.01691e+06	2.41996e+06	2.14821e+06	1.29939e+06	7.32042e+06	1.53383e+06	1.01586e+06	3.3563e+06	766354	5.9021e+06	1.8597e+06	3.28974e+06	3.34315e+06	3.56829e+06	925120	2.71506e+06	924640	813411	1.89501e+06	1.4713e+06	2.24772e+06	5.22939e+06
NP-017061	C20 H30 O4	Negative	1.00136e+06	1.06631e+06	1.03973e+06	1.11921e+06	2.34846e+06	1.11768e+06	700420	2.45779e+06	2.68788e+06	321972	875398	325646	347635	1.89646e+06	1.30213e+06	1.1055e+06	1.01579e+06	583850	668674	674495	1.12987e+06	1.38478e+06	664577	1.32093e+06	637027	650895	701913	505115	677683	1.24476e+06	205194	832964	941619	614625	1.29309e+06	984567	1.30265e+06	761312	1.67813e+06	480848	1.13946e+06	378705	476624	252101	502391	889431	1.31687e+06
NP-011548	C18 H34 O3	Negative	4.62364e+06	7.39185e+06	6.08227e+06	1.10583e+07	5.36515e+06	1.31293e+06	3.08339e+06	5.73192e+06	277019	1.87767e+06	6.28081e+06	3.67503e+06	1.17951e+06	2.54505e+06	9.63936e+06	6.10818e+06	7.39304e+06	851174	5.41205e+06	6.87633e+06	3.73051e+06	1.51393e+06	2.88945e+06	4.09788e+06	1.87674e+06	2.04094e+06	2.45201e+06	3.23229e+06	1.55498e+06	9.15848e+06	1.24041e+06	1.40974e+06	8.14986e+06	1.41753e+06	3.63384e+06	1.67673e+06	8.63044e+06	3.156e+06	1.70069e+06	1.575e+06	2.99811e+06	755276	942339	2.41948e+06	969514	4.1807e+06	4.33943e+06
NP-009373	C20 H26 N2 O2	Negative	2.81704e+07	1.25185e+07	7.93155e+06	2.88945e+07	9.26014e+06	5.18624e+06	2.81164e+07	1.19111e+07	7.55595e+06	4.64868e+06	1.47509e+07	244647	1.23683e+07	441137	1.73991e+07	3.32511e+07	2.59255e+07	858190	3.26657e+07	7.07905e+07	1.31157e+07	3.39708e+07	1.75943e+07	1.12376e+07	2.88813e+07	1.64947e+07	1.09936e+07	1.47574e+07	7.50427e+06	6.6655e+06	1.09696e+07	2.22956e+07	1.36884e+07	8.91224e+06	5.45037e+06	5.65551e+06	4.01152e+07	5.47949e+06	1.96114e+07	3.02011e+06	1.39274e+07	6.42534e+06	7.39347e+06	1.10505e+07	1.2838e+07	1.4361e+07	9.93746e+06
NP-008993	C18 H34 O4	Negative	1.65682e+06	3.43755e+06	4.63972e+06	2.84728e+06	2.85249e+06	1.78568e+06	2.80829e+06	1.64451e+06	4.83454e+06	1.56523e+06	3.97328e+06	382122	1.62941e+06	756721	3.37992e+06	3.13683e+06	3.60074e+06	922063	2.44263e+06	1.5015e+06	1.74211e+06	3.14034e+06	1.6787e+06	1.45009e+06	1.91852e+06	1.68657e+06	1.62713e+06	1.60376e+06	2.29836e+06	1.7683e+06	1.1854e+06	4.70567e+06	2.9331e+06	1.19362e+06	1.97369e+06	3.85614e+06	2.37752e+06	1.09597e+06	1.43894e+06	2.29719e+06	1.24728e+06	1.47373e+06	1.06326e+06	1.34408e+06	2.25732e+06	1.78392e+06	3.52108e+06
NP-008309	C11 H13 N O3	Negative	2.24748e+06	1.48702e+06	2.48159e+06	2.23115e+06	1.11144e+06	1.88966e+06	1.2769e+06	1.51363e+06	2.46406e+06	1.38481e+06	1.43305e+06	1.81752e+06	1.13477e+06	1.0816e+06	2.30753e+06	2.69692e+06	2.61337e+06	2.10159e+06	1.83482e+06	1.83747e+06	869332	2.27971e+06	1.2068e+06	1.27108e+06	2.57603e+06	1.34024e+06	2.11336e+06	2.97002e+06	1.98576e+06	1.85288e+06	1.53682e+06	1.28893e+06	1.53512e+06	1.08235e+06	1.30086e+06	1.7095e+06	5.29092e+06	679098	1.49856e+06	1.46363e+06	1.44336e+06	974889	1.11666e+06	1.22634e+06	895823	2.05616e+06	1.55503e+06
NP-004768	C13 H12 O6	Negative	5.02895e+06	3.2913e+07	2.58738e+06	6.74909e+07	446901	9.94405e+06	7.11927e+06	1.05686e+07	3.06589e+06	2.05938e+07	3.47303e+07	1.80439e+07	653138	1.80478e+07	1.93404e+06	3.87244e+07	1.83339e+07	9.28272e+06	6.64303e+06	1.25558e+07	3.35946e+06	5.02506e+07	1.71582e+07	3.20306e+06	9.4424e+06	1.08355e+07	1.95678e+06	4.06764e+06	1.42622e+07	1.28857e+07	1.93454e+07	1.87524e+07	5.1521e+07	6.84944e+06	2.55009e+07	2.07955e+07	7.08302e+07	6.21528e+06	6.35776e+07	1.19114e+07	1.64794e+07	1.90529e+07	3.30303e+07	8.37092e+06	1.31646e+07	5.32961e+07	4.31304e+07
NP-002322	C18 H32 O4	Negative	3.77458e+06	6.98107e+06	9.0769e+06	7.29078e+06	3.97012e+06	3.32206e+06	5.01476e+06	4.71378e+06	4.52504e+06	3.97539e+06	7.60383e+06	1.60071e+06	3.65033e+06	6.02716e+06	6.36548e+06	7.23727e+06	9.28748e+06	2.65737e+06	3.74954e+06	1.11816e+07	8.57868e+06	5.47657e+06	6.65715e+06	3.18046e+06	3.71377e+06	4.19172e+06	3.70345e+06	9.84256e+06	2.79528e+06	4.87517e+06	4.15833e+06	3.22906e+06	3.17981e+06	3.31206e+06	6.36386e+06	3.75474e+06	5.08793e+06	1.83716e+06	4.46592e+06	6.3077e+06	2.73702e+06	2.84596e+06	2.56295e+06	2.93032e+06	2.68084e+06	4.59038e+06	3.96549e+06
NP-000124	C12 H20 O4	Negative	5.36565e+06	3.28638e+06	6.94504e+06	6.15754e+06	4.42915e+06	3.11891e+06	3.48319e+06	5.25043e+06	5.25391e+06	2.80577e+06	4.01299e+06	1.0184e+06	3.59266e+06	4.34706e+06	3.83087e+06	4.76675e+06	5.81969e+06	3.75248e+06	3.43612e+06	3.93051e+06	2.91056e+06	9.04272e+06	4.75884e+06	5.27268e+06	4.3029e+06	4.21802e+06	3.3298e+06	3.53343e+06	2.23318e+06	9.87313e+06	2.79543e+06	3.6523e+06	4.51296e+06	2.94519e+06	4.35566e+06	3.858e+06	4.9155e+06	5.82962e+06	4.90831e+06	3.64433e+06	4.28773e+06	2.70324e+06	3.79008e+06	2.20443e+06	3.29569e+06	5.22931e+06	3.05542e+06
Neopetasitenine	C21 H29 N O8	Negative	7.07683e+06	6.77736e+06	6.87319e+06	7.02341e+06	5.76392e+06	3.04201e+06	2.96584e+06	4.30379e+06	4.45911e+06	3.38703e+06	5.83553e+06	5.18841e+06	5.74771e+06	1.151e+06	5.93602e+06	795768	5.29936e+06	2.67484e+06	6.06444e+06	7.31115e+06	5.27289e+06	8.08409e+06	3.12924e+06	1.32457e+06	2.78915e+06	2.68848e+06	4.1695e+06	646008	5.22345e+06	6.22619e+06	4.05275e+06	5.56104e+06	7.20368e+06	3.49769e+06	6.04372e+06	4.17971e+06	4.01508e+06	4.34428e+06	1.46136e+06	5.15438e+06	2.73631e+06	7.26176e+06	4.52846e+06	4.71436e+06	3.9819e+06	4.5084e+06	4.46328e+06
NATA	C13 H15 N3 O2	Negative	4.82215e+06	1.51783e+06	7.17152e+06	3.15871e+06	1.77706e+06	3.42117e+06	1.3476e+06	1.12805e+06	5.58791e+06	2.21078e+06	2.74379e+06	1.00324e+06	1.48043e+06	1.53572e+06	2.03713e+06	4.29393e+06	3.48225e+06	1.7594e+06	2.68155e+06	2.34415e+06	1.27197e+06	6.2231e+06	1.62562e+06	3.14833e+06	4.09464e+06	2.3139e+06	4.10589e+06	7.9716e+06	3.89631e+06	3.13963e+06	3.14555e+06	2.12081e+06	1.69173e+06	2.9219e+06	2.04641e+06	3.88302e+06	1.86287e+07	601644	2.7208e+06	3.98845e+06	1.39383e+06	478009	2.11029e+06	1.14484e+06	1.14021e+06	3.15897e+06	4.21024e+06
N-Acetyl-L-proline	C7 H11 N O3	Negative	424289	67375.7	556512	124575	698192	212013	463329	498925	310425	155086	744667	681670	742878	641640	662814	237227	330698	116557	146559	799274	529670	141390	759900	445295	235178	588143	418546	1.39866e+06	700672	724391	74630.1	751455	732354	507968	108142	420048	2.40112e+06	777476	654417	260658	606643	644248	183679	606974	615453	660727	346744
N-Acetyl-L-leucine	C8 H15 N O3	Negative	186209	129827	223822	248259	213443	129607	125760	138911	135734	259078	215049	204959	30748.9	90350.7	181995	36906.7	171426	180516	1.12411e+06	323039	165373	312363	180948	243524	87278.5	155352	270453	216535	139860	65468.5	158512	216361	766764	116794	70538	55854.9	152218	503772	43206.1	75130.8	30547.8	265928	42715.3	170841	251188	266775	198416
N-Acetyl-DL-alanine	C5 H9 N O3	Negative	7.00292e+06	4.71246e+06	3.33279e+06	6.24866e+06	4.38111e+06	6.58624e+06	3.6565e+06	3.9389e+06	4.50904e+06	2.88349e+06	5.18442e+06	2.62035e+06	3.08502e+06	4.61028e+06	5.02795e+06	6.32034e+06	6.98905e+06	6.44175e+06	3.75512e+06	4.04766e+06	3.18576e+06	6.98705e+06	5.35046e+06	3.91368e+06	4.54621e+06	2.93955e+06	3.16768e+06	2.89973e+06	3.56158e+06	7.8514e+06	3.29321e+06	5.9383e+06	9.40295e+06	3.82836e+06	5.35789e+06	4.2029e+06	6.44811e+06	1.2947e+07	7.17651e+06	4.25754e+06	7.30395e+06	4.48651e+06	4.82917e+06	6.17957e+06	6.1805e+06	6.92337e+06	4.83769e+06
N5-(3-chloro-4-methylphenyl)-4-methyl-4,5,6,7-tetrahydrothieno[3,2-c]pyridine-5-carbothioamide,80<90%	C16 H17 Cl N2 S2	Negative	400481	335120	364526	470502	456038	363014	419223	440133	420048	433823	379807	396348	446638	571769	642597	406312	610307	348836	406283	435312	383574	373965	332450	324771	347618	331406	535277	395745	331548	429890	441505	772504	501217	470723	491091	434200	483622	448463	430979	755970	432861	527529	338594	369330	347442	413801	519455
N-{[(2R,4S,5R)-5-(3-Cyclohexyl-1-methyl-1H-pyrazol-5-yl)-1-azabicyclo[2.2.2]oct-2-yl]methyl}-4-morpholinecarboxamide	C23 H37 N5 O2	Negative	130725	155044	261887	51480	24237.6	27507.4	135771	49614.1	34660.6	53293.3	217127	26230.9	96696.2	29712.9	71099.8	61162	293759	27984.1	151063	217547	104321	220840	39765.6	42017.7	112687	31211.8	139746	85815.9	83227.3	69893.3	54106.7	91028.9	196721	63439.8	120157	49700	88882.9	45598.2	93339	169389	29075.1	203848	47420.7	331600	47321.9	59833.9	34605.2
N-[(1S,3aS,5S,7aR)-7a-{3-[(2-Furylmethyl)amino]-3-oxopropyl}-5-hydroxy-3,3,5-trimethyloctahydro-1H-inden-1-yl]benzamide	C27 H36 N2 O4	Negative	6.66132e+06	2.98806e+06	5.32789e+06	4.17928e+06	2.56981e+06	3.38797e+06	5.0019e+06	3.3102e+06	3.16136e+06	3.54474e+06	5.87352e+06	1.76766e+06	766846	3.55212e+06	6.79635e+06	6.43123e+06	3.57101e+06	5.35917e+06	6.13128e+06	6.69199e+06	2.11522e+06	8.6898e+06	2.08835e+06	3.15456e+06	5.05501e+06	1.45996e+06	2.45539e+06	2.80216e+06	3.79339e+06	6.04627e+06	1.87623e+06	3.32912e+06	4.27472e+06	3.16687e+06	6.88771e+06	3.36805e+06	2.34624e+06	2.39384e+06	2.58228e+06	3.58415e+06	5.21536e+06	2.0071e+06	3.06062e+06	3.20966e+06	2.69481e+06	5.64108e+06	3.01029e+06
N-[(1S,3aS,5S,7aR)-5-Hydroxy-7a-{3-[4-(2-methoxyphenyl)-1-piperazinyl]-3-oxopropyl}-3,3,5-trimethyloctahydro-1H-inden-1-yl]nicotinamide	C32 H44 N4 O4	Negative	3.02391e+06	1.19831e+06	504566	1.15205e+06	883666	1.85755e+06	914354	362610	360810	440339	816570	879947	209406	957097	915013	1.89892e+06	1.26146e+06	5.31225e+06	922968	5.71339e+06	340545	3.56229e+06	531964	1.37363e+06	943901	1.77469e+06	1.54286e+06	1.00102e+06	2.68528e+06	725361	604982	1.10838e+06	644171	342410	576341	1.93027e+06	2.11865e+06	1.62184e+07	1.32696e+06	1.89361e+06	2.57049e+06	1.00925e+06	615121	898248	523678	5.33254e+06	748883
N-({(2R,4S,5R)-5-[3-(3,4-Dimethoxyphenyl)-1-methyl-1H-pyrazol-5-yl]-1-azabicyclo[2.2.2]oct-2-yl}methyl)-2-ethylbutanamide	C26 H38 N4 O3	Negative	192145	926635	824723	100034	44171.2	380764	228424	81822.6	112078	603921	924795	43486	106099	164149	84358.8	956630	525713	438994	167748	559209	110594	184945	1.19521e+06	923368	85066.4	516802	585172	1.65888e+06	367880	116935	654479	102396	125383	87466.5	129439	1.52234e+06	256767	668605	136685	276052	378938	91054.3	221521	69154	155634	524077	113480
Myrmicacin	C10 H20 O3	Negative	1.5582e+07	4.67545e+06	5.42639e+06	5.79232e+06	6.27379e+06	2.09054e+06	1.46397e+06	3.49869e+06	2.87257e+06	2.00793e+06	4.16861e+06	2.0807e+06	2.17119e+06	3.76476e+06	5.30286e+06	3.69058e+06	5.18284e+06	2.85579e+06	2.47854e+06	1.85272e+06	3.96352e+06	4.0695e+06	2.1882e+06	2.84758e+06	2.30414e+06	2.17805e+06	3.70108e+06	3.07903e+06	1.89468e+06	1.34171e+07	2.25058e+06	2.35077e+06	5.49569e+06	1.38789e+06	6.56271e+06	2.18192e+06	4.9052e+06	4.05643e+06	3.24012e+06	2.03777e+06	3.96112e+06	2.18305e+06	1.11869e+06	2.75334e+06	1.90627e+06	3.32131e+06	5.85663e+06
Monobutyl phthalate	C12 H14 O4	Negative	3.3627e+07	2.2929e+07	2.83245e+07	2.71103e+07	2.37954e+07	1.69587e+07	1.96181e+07	2.86492e+07	2.04638e+07	1.5583e+07	1.48986e+07	9.67786e+06	1.67904e+07	1.57012e+07	1.90941e+07	1.56827e+07	1.89928e+07	1.20441e+07	2.31845e+07	2.83842e+07	2.17979e+07	2.62502e+07	2.11018e+07	1.64599e+07	2.59326e+07	1.34189e+07	1.82384e+07	1.81437e+07	1.56483e+07	2.54184e+07	1.8471e+07	2.56608e+07	3.07695e+07	1.92643e+07	3.13257e+07	1.73258e+07	3.79411e+07	1.91758e+07	2.335e+07	1.9458e+07	2.59795e+07	1.76336e+07	2.17657e+07	2.86948e+07	2.65124e+07	2.32203e+07	2.1405e+07
Mono(2-ethylhexyl) phthalate (MEHP)	C16 H22 O4	Negative	3.25622e+06	4.24893e+06	3.93552e+06	5.0951e+06	2.88744e+06	6.45042e+06	4.88309e+06	2.64476e+06	4.00685e+06	3.59862e+06	2.54534e+06	2.23221e+06	3.55895e+06	4.31844e+06	2.07381e+06	3.93532e+06	5.40419e+06	2.11145e+06	4.92623e+06	5.20523e+06	4.05825e+06	6.45504e+06	3.61221e+06	3.21528e+06	3.54034e+06	2.97153e+06	3.61439e+06	4.53929e+06	3.00807e+06	2.67528e+06	2.23768e+06	3.35743e+06	3.39378e+06	2.99853e+06	4.24875e+06	2.93255e+06	4.2112e+06	2.83881e+06	4.37415e+06	2.56968e+06	2.38289e+06	2.54607e+06	2.1812e+06	3.71191e+06	4.26584e+06	2.95489e+06	3.94799e+06
MFCD12546417	C6 H6 O5 S	Negative	1.03365e+08	6.42084e+07	6.51722e+07	9.23466e+07	5.55948e+07	2.86586e+07	3.15164e+07	3.613e+07	3.69741e+07	5.55946e+07	5.38345e+07	4.22213e+06	3.51131e+07	9.57729e+07	4.16048e+07	3.13177e+07	7.97002e+07	4.13397e+07	8.72527e+07	7.67142e+07	1.25279e+08	1.26076e+08	7.93882e+07	2.84941e+07	4.94053e+07	7.81188e+07	9.55196e+07	3.24036e+07	2.16211e+06	5.76907e+07	5.43225e+07	5.05879e+07	6.15934e+07	4.74502e+07	5.15103e+07	1.37154e+08	8.47275e+07	4.57344e+07	1.26789e+08	6.41863e+07	8.07857e+07	1.43396e+08	1.7476e+08	5.63631e+07	1.25577e+08	7.00064e+07	6.12828e+07
MFCD00083068	C27 H52 O4	Negative	1.3099e+06	2.87395e+06	731943	878235	914179	5.37293e+06	5.95484e+06	7.50737e+06	6.60749e+06	589878	1.50258e+06	240875	444734	2.15983e+06	2.6361e+06	850211	2.79796e+06	2.08639e+06	830262	412228	583432	1.73515e+06	665514	533649	3.30714e+06	2.86728e+06	1.00963e+06	624011	3.56734e+06	1.15299e+06	594481	953863	1.5619e+06	4.07679e+06	835995	3.78507e+06	806762	301301	2.46014e+06	6.88294e+06	1.024e+06	1.25357e+06	2.01862e+06	635105	351672	690616	980263
MFCD00059633	C14 H28 O3	Negative	3.10016e+06	2.32729e+06	2.06184e+06	2.92334e+06	2.91492e+06	996879	1.01849e+06	3.43086e+06	2.17917e+06	1.08017e+06	2.45698e+06	788863	844807	1.70667e+06	2.91115e+06	1.91272e+06	3.69729e+06	1.38924e+06	792744	1.96025e+06	2.56319e+06	1.00152e+06	996331	1.14637e+06	1.23568e+06	1.5087e+06	1.40742e+06	1.62774e+06	865365	5.94596e+06	998909	899695	1.83114e+06	1.25769e+06	1.55117e+06	591123	3.20206e+06	1.71498e+06	1.60566e+06	1.2303e+06	1.53524e+06	1.27421e+06	908232	1.38157e+06	728175	1.72724e+06	3.37289e+06
MFCD00020424	C18 H20 N2 O3	Negative	7.44109e+07	4.3531e+07	6.93789e+07	6.05111e+07	4.86756e+07	4.55937e+07	1.18574e+08	5.35869e+07	6.40443e+07	5.841e+07	9.35662e+07	7.58581e+07	7.2781e+07	6.15455e+07	6.11545e+07	8.81841e+07	6.76216e+07	2.0826e+07	9.99314e+07	1.0644e+08	3.36185e+07	5.58373e+07	1.66413e+07	2.42361e+07	4.26409e+07	1.27365e+07	1.87249e+07	1.96859e+07	2.03892e+07	2.80399e+07	3.03986e+07	2.68612e+07	4.26087e+07	2.61542e+07	5.43793e+07	2.85335e+07	4.65288e+07	5.04393e+07	2.30174e+07	3.76754e+07	3.36809e+07	3.39836e+07	2.92843e+07	1.98453e+07	3.41099e+07	6.87831e+06	3.48597e+07
MFCD00004231	C8 H8 O5	Negative	2.40785e+07	3.32152e+07	2.10591e+07	5.9964e+07	1.88734e+07	2.06576e+07	2.93854e+07	3.30915e+07	2.99596e+07	3.35813e+07	1.52939e+07	1.2786e+07	8.5368e+06	2.6064e+07	1.27684e+07	3.58788e+07	3.98487e+07	5.64725e+06	2.02242e+07	2.94993e+07	1.26132e+07	3.19661e+07	4.46545e+07	2.03351e+07	2.1702e+07	2.67411e+07	1.23013e+07	3.83366e+07	5.13484e+07	5.95232e+07	3.30078e+07	1.80195e+07	1.58521e+07	2.32022e+07	2.56214e+07	5.13617e+07	4.76671e+07	1.33421e+07	4.22257e+07	3.79386e+07	7.73231e+06	1.55176e+07	2.69235e+07	2.24067e+07	2.61586e+07	1.7151e+07	3.84245e+07
Methylmalonic acid	C4 H6 O4	Negative	4.49696e+06	5.13489e+06	4.89121e+06	4.45526e+06	5.03224e+06	9.68852e+06	7.21835e+06	7.50391e+06	5.33119e+06	4.02142e+06	6.1277e+06	1.52093e+06	3.16481e+06	7.50205e+06	3.49614e+06	7.22614e+06	8.73112e+06	3.04212e+06	4.24185e+06	4.90433e+06	6.08429e+06	6.73404e+06	6.4399e+06	4.98822e+06	8.18784e+06	5.23907e+06	5.11802e+06	4.02962e+06	4.5384e+06	1.08811e+07	4.76151e+06	9.07351e+06	1.0223e+07	7.23991e+06	1.16863e+07	4.77229e+06	6.88852e+06	6.61045e+06	1.21494e+07	5.88888e+06	1.37343e+07	6.44541e+06	7.39618e+06	7.70903e+06	6.04991e+06	1.05251e+07	7.4489e+06
Methyl Jasmonate	C13 H20 O3	Negative	8.06801e+06	8.96933e+06	7.33186e+06	6.13676e+06	4.96199e+06	4.83177e+06	5.2365e+06	6.25069e+06	6.94839e+06	6.00354e+06	8.68522e+06	1.48009e+06	6.28572e+06	5.88203e+06	7.6277e+06	8.14552e+06	6.39874e+06	7.23643e+06	8.2034e+06	1.00227e+07	5.48113e+06	1.44081e+07	4.8445e+06	4.54678e+06	7.2113e+06	4.22988e+06	5.61992e+06	7.08428e+06	3.99795e+06	8.29587e+06	5.65062e+06	6.04515e+06	8.72479e+06	5.40282e+06	9.46073e+06	8.77972e+06	6.97332e+06	1.39261e+07	6.15422e+06	7.32218e+06	6.00119e+06	4.18123e+06	3.19368e+06	4.4583e+06	7.67415e+06	6.81339e+06	6.45442e+06
Methyl 9-oxononanoate	C10 H18 O3	Negative	1.60499e+07	4.00659e+07	5.09147e+07	2.42842e+07	1.77595e+07	1.69211e+07	1.44841e+07	1.48636e+07	1.74067e+07	2.17218e+07	1.39853e+07	4.05627e+06	1.56316e+07	1.77488e+07	2.05658e+07	3.68735e+07	3.94259e+07	1.11004e+07	1.41708e+07	2.28127e+07	2.31786e+07	3.34542e+07	3.0995e+07	1.81593e+07	1.13562e+07	2.61549e+07	2.01304e+07	3.33408e+07	2.1274e+07	1.26333e+07	2.08176e+07	1.53929e+07	1.58053e+07	1.13964e+07	2.46195e+07	1.90516e+07	2.6747e+07	2.10705e+07	2.87683e+07	1.71191e+07	1.45553e+07	1.14282e+07	1.44793e+07	6.32936e+06	1.54782e+07	1.45221e+07	1.60246e+07
Methyl 5-{(3aS,5R,6R,6aS)-5-hydroxy-6-[(1E,3R)-3-hydroxy-1-octen-1-yl]-1,3a,4,5,6,6a-hexahydro-2-pentalenyl}pentanoate	C22 H36 O4	Negative	1.28481e+07	6.9116e+06	9.3774e+06	6.9274e+06	7.00855e+06	7.31054e+06	6.17361e+06	6.03372e+06	1.03322e+07	5.66255e+06	1.18364e+07	2.97588e+06	8.6645e+06	5.60295e+06	6.85332e+06	9.30518e+06	9.11297e+06	1.27352e+07	8.70664e+06	6.36632e+06	4.89078e+06	1.16388e+07	4.77871e+06	7.49841e+06	6.25601e+06	5.06368e+06	5.98255e+06	5.25347e+06	5.41138e+06	1.17608e+07	6.75156e+06	9.49524e+06	6.8869e+06	6.06937e+06	1.76292e+07	8.9905e+06	9.19382e+06	8.83154e+06	7.37258e+06	1.09951e+07	5.27078e+06	5.27169e+06	4.87435e+06	6.53032e+06	5.29054e+06	8.84869e+06	6.92922e+06
Methyl 3,4,5-trimethoxycinnamate	C13 H16 O5	Negative	2.90811e+06	2.96612e+06	2.08287e+06	5.84091e+06	2.77069e+06	266874	2.03605e+06	289184	1.77772e+06	1.91777e+06	2.13586e+06	24419.9	680740	1.39468e+06	916625	1.031e+06	1.69928e+06	990097	3.03014e+06	1.18368e+06	813278	515599	204277	1.37405e+06	231603	814374	2.3125e+06	1.01364e+06	777396	3.92768e+06	1.60358e+06	2.97279e+06	2.46881e+06	1.52402e+06	2.98267e+06	1.85085e+06	2.75364e+06	7.00935e+06	2.57938e+06	3.1054e+06	7.23099e+06	707204	570657	1.98105e+06	40197.6	2.80622e+06	633759
methadone-d9	C21 H18 [2]H9 N O	Negative	2.03196e+08	2.58864e+08	1.93493e+08	2.38352e+08	2.37792e+08	2.5498e+08	2.30698e+08	2.23587e+08	2.35704e+08	2.64553e+08	2.60812e+08	2.50166e+08	2.33754e+08	2.31879e+08	2.20798e+08	2.17719e+08	2.36172e+08	2.38914e+08	2.34937e+08	2.32453e+08	2.2104e+08	2.11176e+08	2.63658e+08	2.49095e+08	2.58871e+08	2.53783e+08	2.29637e+08	2.42558e+08	2.43252e+08	2.3498e+08	2.23709e+08	2.60944e+08	2.70369e+08	2.15422e+08	1.96999e+08	2.46184e+08	2.18344e+08	2.77844e+08	2.43813e+08	2.28479e+08	2.25646e+08	2.44694e+08	2.44553e+08	2.32031e+08	2.50736e+08	2.47478e+08	2.35503e+08
merimepodib	C23 H24 N4 O6	Negative	1.83995e+06	618242	2.22673e+06	2.82143e+06	542527	2.18698e+06	936935	943227	1.10326e+06	1.92478e+06	1.59867e+06	147937	675598	2.55141e+06	650114	504306	435821	658051	1.80785e+06	2.96403e+06	243279	5.55669e+06	764271	648909	444329	2.44158e+06	4.48637e+06	284033	1.12518e+06	311000	1.77836e+06	694607	3.25351e+06	5.04765e+06	2.19687e+06	1.23938e+06	4.49896e+06	975455	3.26045e+06	1.10376e+06	2.52236e+06	335627	473375	537856	3.79635e+06	1.87651e+06	276557
mephenesin	C10 H14 O3	Negative	2.68599e+06	769147	1.1722e+06	4.17903e+06	628847	3.5479e+06	1.17289e+06	895158	1.22982e+06	598417	2.8042e+06	57843.9	1.079e+06	1.14516e+06	693632	474477	288316	543965	1.84096e+06	1.95417e+06	447730	3.29668e+06	398384	1.13401e+06	517796	3.50428e+06	5.20612e+06	465759	2.05347e+06	379828	1.59097e+06	1.03851e+06	3.21441e+06	5.84696e+06	2.52497e+06	280407	5.55356e+06	1.03313e+06	4.32459e+06	1.34001e+06	3.92886e+06	96767.4	172559	521676	5.36065e+06	1.43341e+06	424350
mephedrone-d3	C11 H12 [2]H3 N O	Negative	388863	372551	378057	405348	316674	357718	362577	388647	344327	366154	327241	433178	397524	358013	338928	319313	328743	337396	445816	315878	389499	359001	341200	364629	343709	344313	410720	428069	290921	327011	325638	363763	368010	351123	340652	327675	366147	381119	322987	363042	386360	328482	319000	320234	359699	352517	382033
Medroxyprogesterone 17-acetate	C24 H34 O4	Negative	3.61969e+06	3.22498e+06	2.42942e+06	2.31618e+06	1.17534e+06	1.29683e+06	6.08081e+06	1.90202e+06	2.57911e+06	982182	5.57601e+06	642709	917583	977021	2.53424e+06	7.60043e+06	3.00784e+06	1.82364e+06	4.1871e+06	3.2235e+06	768177	2.66661e+06	1.42824e+06	1.81076e+06	2.72264e+06	1.7644e+06	446106	957680	2.62911e+06	5.18968e+06	920562	2.67556e+06	3.22449e+06	2.47825e+06	4.01007e+06	751012	1.47925e+06	4.3195e+06	2.58531e+06	3.01148e+06	2.06312e+06	2.87359e+06	945422	2.96198e+06	3.58657e+06	5.06673e+06	1.178e+06
Macrozamin	C13 H24 N2 O11	Negative	6.70412e+06	5.5401e+06	7.47366e+06	6.19259e+06	4.34176e+06	5.64934e+06	6.40839e+06	8.67233e+06	5.30635e+06	3.96282e+06	6.66175e+06	5.66673e+06	7.46301e+06	1.75029e+07	8.78684e+06	7.51455e+06	1.11948e+07	7.01269e+06	2.65666e+06	2.60825e+06	1.79279e+06	6.65746e+06	2.63297e+06	2.29738e+06	2.36229e+06	1.23364e+06	1.59959e+06	2.65006e+06	2.21969e+06	4.34767e+06	4.34394e+06	4.64142e+06	5.90921e+06	4.67175e+06	6.08277e+06	3.19574e+06	7.09265e+06	2.70668e+06	4.87161e+06	6.06472e+06	5.10856e+06	6.92855e+06	5.09393e+06	6.97444e+06	6.59856e+06	9.69832e+06	6.86997e+06
lysophosphatidylethanolamine (22:6(4Z,7Z,10Z,13Z,16Z,19Z)/0:0)	C27 H44 N O7 P	Negative	2.10687e+07	1.56768e+07	1.75727e+07	1.4446e+07	1.99453e+07	1.93228e+07	2.17751e+07	2.15033e+07	1.63589e+07	1.79082e+07	2.28362e+07	2.00668e+07	1.70622e+07	2.27473e+07	2.22109e+07	1.26511e+07	2.2633e+07	1.38404e+07	1.40969e+07	1.38013e+07	1.32313e+07	1.62081e+07	1.90617e+07	2.25939e+07	2.23384e+07	1.63678e+07	2.43698e+07	1.36348e+07	2.0025e+07	2.02008e+07	1.24563e+07	1.99435e+07	2.63217e+07	1.39266e+07	2.05232e+07	1.41646e+07	2.16597e+07	1.724e+07	2.11813e+07	1.43164e+07	2.36035e+07	2.604e+07	1.29972e+07	1.85367e+07	1.60757e+07	2.37081e+07	1.64105e+07
L-Tyrosine	C9 H11 N O3	Negative	5.72837e+06	7.95894e+06	5.83666e+06	8.32027e+06	5.62214e+06	4.38636e+06	4.532e+06	5.331e+06	3.72297e+06	6.41038e+06	4.7912e+06	2.46996e+06	5.25557e+06	4.68201e+06	6.16552e+06	5.42552e+06	1.12089e+07	4.15543e+06	6.16406e+06	7.17054e+06	5.0873e+06	6.74429e+06	6.85718e+06	7.01054e+06	5.84953e+06	4.68247e+06	7.14759e+06	5.42658e+06	5.79384e+06	9.00479e+06	4.28484e+06	6.78134e+06	8.05807e+06	3.66765e+06	7.4934e+06	4.21911e+06	7.43172e+06	5.90512e+06	7.29269e+06	4.91825e+06	4.97319e+06	6.43996e+06	4.15245e+06	6.1439e+06	7.3682e+06	6.46249e+06	5.07935e+06
L-Threonic acid	C4 H8 O5	Negative	9.45072e+06	6.70746e+06	7.07922e+06	1.13744e+07	9.08104e+06	2.98539e+07	8.70536e+06	2.15947e+07	1.22662e+07	7.9286e+06	6.9934e+06	1.17628e+07	1.15359e+07	1.44698e+07	2.59663e+07	1.26406e+07	1.71269e+07	2.59742e+07	1.61687e+07	8.99597e+06	5.63917e+06	1.89554e+07	8.91194e+06	6.19088e+06	6.89586e+06	1.16072e+07	6.83272e+06	9.11485e+06	9.45523e+06	3.11968e+07	1.43496e+07	2.36927e+07	3.82538e+07	2.36544e+07	2.15223e+07	2.13116e+07	3.03548e+07	2.74991e+07	1.76063e+07	2.38204e+07	3.50756e+07	8.43031e+06	7.88843e+06	8.39599e+06	5.56319e+06	9.46906e+06	8.74796e+06
LT9970000	C14 H21 N O3	Negative	5.34538e+06	1.07045e+07	8.00662e+06	3.76317e+06	7.65426e+06	1.64076e+07	1.19853e+07	1.96968e+07	1.92128e+07	2.58006e+06	9.86155e+06	4.30105e+06	7.56795e+06	5.99138e+06	8.14271e+06	5.57043e+06	1.21031e+07	3.84766e+06	2.87348e+06	5.8503e+06	7.71547e+06	7.04085e+06	1.03695e+07	9.50137e+06	1.77564e+07	1.83264e+07	8.13982e+06	6.12327e+06	1.82077e+07	9.42289e+06	5.43364e+06	8.64848e+06	9.84591e+06	1.33908e+07	9.90955e+06	1.55878e+07	1.02138e+07	1.05515e+07	1.78979e+07	1.23729e+07	4.52643e+06	6.85123e+06	1.29862e+07	7.596e+06	7.58824e+06	7.50656e+06	1.1011e+07
L-Phenylalanine	C9 H11 N O2	Negative	1.62706e+07	1.50306e+07	2.1972e+07	2.30681e+07	1.08708e+07	7.38527e+06	1.04908e+07	1.49636e+07	2.13941e+07	1.98541e+07	2.00722e+07	1.18175e+07	1.96573e+07	8.26727e+06	1.50169e+07	3.37008e+07	1.38496e+07	6.72085e+06	1.81343e+07	1.3045e+07	1.74272e+07	1.10194e+07	1.19767e+07	1.08769e+07	1.3087e+07	9.56168e+06	1.28264e+07	9.51696e+06	1.20764e+07	1.97406e+07	1.1934e+07	1.41136e+07	1.9195e+07	1.1874e+07	2.54609e+07	2.00175e+07	1.64467e+07	1.28926e+07	1.32182e+07	9.69144e+06	9.74205e+06	2.82474e+07	1.21897e+07	1.45528e+07	2.02319e+07	1.36754e+07	1.21992e+07
Linoleic Acid	C18 H32 O2	Negative	1.05547e+06	2.54202e+06	3.14032e+06	1.66957e+06	901261	1.88894e+06	2.52102e+06	1.79574e+06	2.17934e+06	1.07728e+06	1.41511e+06	685262	1.69979e+06	2.16105e+06	2.24047e+06	1.59377e+06	3.8038e+06	1.12001e+06	992052	1.97939e+06	766968	3.37744e+06	2.4957e+06	1.93613e+06	2.49887e+06	2.80424e+06	3.08634e+06	2.0729e+06	2.40596e+06	1.3298e+06	1.20144e+06	2.23322e+06	2.80769e+06	4.0372e+06	1.49293e+06	2.99194e+06	4.64829e+06	1.05927e+06	2.82061e+06	3.77303e+06	2.54568e+06	1.13262e+06	2.10313e+06	1.64286e+06	1.60871e+06	1.58676e+06	2.42664e+06
L-Histidine	C6 H9 N3 O2	Negative	2.64261e+07	2.51835e+07	2.55949e+07	2.02647e+07	2.78772e+07	2.24685e+07	3.05878e+07	4.47542e+07	3.07579e+07	2.85506e+07	1.71617e+07	1.67973e+07	2.6135e+07	3.83578e+07	2.93043e+07	3.41109e+07	3.28104e+07	3.13248e+07	3.65155e+07	3.31516e+07	3.13423e+07	4.33944e+07	2.6828e+07	1.71316e+07	3.03625e+07	2.33362e+07	2.90431e+07	2.44147e+07	3.13413e+07	2.8316e+07	2.91511e+07	2.95211e+07	3.36079e+07	3.33807e+07	3.9502e+07	2.85362e+07	3.03254e+07	1.48817e+07	3.45354e+07	2.48182e+07	2.78868e+07	2.68293e+07	2.39392e+07	2.24962e+07	2.69038e+07	2.29333e+07	2.21169e+07
L-gamma-Glutamyl-L-leucine	C11 H20 N2 O5	Negative	9.06858e+06	9.34501e+06	8.9182e+06	9.25547e+06	5.34665e+06	7.46081e+06	7.8228e+06	1.18073e+07	7.67744e+06	5.46859e+06	8.43435e+06	2.32173e+06	4.97582e+06	5.02131e+06	9.75322e+06	1.5302e+07	1.57359e+07	4.61176e+06	8.8033e+06	7.28762e+06	9.85011e+06	1.40809e+07	5.08107e+06	4.1494e+06	6.62837e+06	5.44947e+06	7.26682e+06	4.78427e+06	5.69608e+06	1.25223e+07	6.17932e+06	9.03527e+06	7.46083e+06	7.16489e+06	1.50317e+07	5.80518e+06	1.35398e+07	6.52363e+06	1.40504e+07	1.00998e+07	9.96493e+06	7.62373e+06	5.28839e+06	6.16918e+06	9.37428e+06	1.02149e+07	7.38458e+06
Levothyroxine	C15 H11 I4 N O4	Negative	2.36625e+06	2.50372e+06	2.89292e+06	2.91404e+06	2.27093e+06	1.576e+06	2.14506e+06	1.92663e+06	2.24536e+06	2.22459e+06	3.01996e+06	2.38367e+06	2.31108e+06	2.43166e+06	3.06705e+06	2.96476e+06	2.92559e+06	2.46715e+06	1.9975e+06	1.82398e+06	2.25951e+06	1.69054e+06	2.32645e+06	2.70179e+06	2.23711e+06	1.54084e+06	2.60721e+06	1.82394e+06	2.92037e+06	4.01596e+06	2.1438e+06	2.42091e+06	3.02108e+06	1.8084e+06	3.25227e+06	1.74875e+06	3.22334e+06	3.41376e+06	2.88404e+06	1.99181e+06	3.51504e+06	2.78146e+06	1.67578e+06	3.36737e+06	2.4189e+06	2.46779e+06	3.07332e+06
Leu-Leu	C12 H24 N2 O3	Negative	2.14905e+06	2.97803e+06	2.60883e+06	2.1819e+06	1.69167e+06	970548	1.95439e+06	2.90939e+06	1.82582e+06	1.53252e+06	3.85758e+06	982707	1.3176e+06	3.57712e+06	2.75833e+06	2.6097e+06	2.36174e+06	592859	1.78343e+06	2.01662e+06	1.52617e+06	1.73475e+06	1.48026e+06	978304	1.03449e+06	1.63571e+06	993513	953628	568440	1.24307e+06	993460	3.0191e+06	3.90215e+06	1.74583e+06	1.43709e+06	1.63734e+06	2.5169e+06	2.50005e+06	3.05033e+06	1.74918e+06	1.41099e+06	769530	883891	1.11711e+06	1.02306e+06	1.9334e+06	1.44917e+06
L-Arginine monohydrochloride	C6 H14 N4 O2	Negative	6.07186e+06	9.89223e+06	4.50434e+06	6.82168e+06	6.82934e+06	6.44289e+06	6.74125e+06	9.84136e+06	6.27724e+06	7.84974e+06	4.69042e+06	3.94444e+06	4.37271e+06	8.23071e+06	6.43468e+06	6.3703e+06	8.23826e+06	7.62977e+06	7.73492e+06	7.32647e+06	6.72169e+06	8.8216e+06	7.78632e+06	6.72294e+06	7.73717e+06	7.48543e+06	8.51547e+06	5.76723e+06	4.09693e+06	7.07476e+06	6.35774e+06	7.39674e+06	7.93439e+06	7.67841e+06	9.40404e+06	6.60786e+06	8.17648e+06	9.36544e+06	7.64746e+06	6.72918e+06	5.51371e+06	7.70829e+06	7.74749e+06	6.88995e+06	7.48873e+06	5.55766e+06	6.40964e+06
L-alpha-Aspartyl-L-phenylalanine	C13 H16 N2 O5	Negative	1.15308e+07	6.45631e+06	8.89183e+06	5.46101e+06	5.69339e+06	3.09712e+06	1.16917e+07	7.8942e+06	6.46743e+06	5.76393e+06	9.34598e+06	2.97431e+06	9.04074e+06	6.50918e+06	6.35936e+06	9.83149e+06	9.31076e+06	3.9109e+06	8.68362e+06	1.2521e+07	5.58019e+06	3.56866e+06	3.44887e+06	4.6447e+06	5.89429e+06	4.9392e+06	7.41268e+06	6.01964e+06	3.18811e+06	1.00679e+07	7.78549e+06	7.17939e+06	1.12509e+07	5.39263e+06	1.13931e+07	5.06514e+06	5.30702e+06	2.24991e+07	6.24418e+06	3.57101e+06	7.66326e+06	8.28004e+06	7.92453e+06	4.39254e+06	7.74705e+06	1.03628e+07	5.18434e+06
L-(+)-Lactic acid	C3 H6 O3	Negative	5.49223e+08	8.51508e+08	4.18297e+08	8.59242e+08	8.1332e+08	8.16353e+08	1.06441e+09	8.31952e+08	6.76618e+08	6.93529e+08	9.16404e+08	7.3172e+08	6.67642e+08	6.83116e+08	9.79677e+08	1.10723e+09	1.19133e+09	7.79313e+08	6.52101e+08	6.84314e+08	5.56826e+08	6.08484e+08	8.24868e+08	7.27717e+08	7.41738e+08	5.55402e+08	4.74062e+08	5.9128e+08	7.39634e+08	1.35929e+09	9.49336e+08	1.36888e+09	1.6717e+09	1.06074e+09	1.0602e+09	8.99957e+08	1.15989e+09	1.51345e+09	1.07898e+09	7.54487e+08	1.6257e+09	9.81672e+08	1.04838e+09	9.63599e+08	1.22892e+09	1.19467e+09	9.09821e+08
Khellactone, Cis-(-)-	C14 H14 O5	Negative	286188	1.93767e+06	2.93728e+06	1.52276e+06	3.32849e+06	52611.3	3.195e+06	63262.9	2.1633e+06	1.2764e+06	1.65931e+06	45715.7	49296.1	56044.9	65527.3	41007.6	47685.3	2.50736e+06	2.10892e+06	1.16043e+06	1.31331e+06	74232.8	60634.9	1.15328e+06	44981	68703.3	2.82106e+06	2.06844e+06	47399.2	69954.2	825766	3.71571e+06	2.76858e+06	49253	3.66685e+06	56172.5	2.95827e+06	1.66049e+07	3.47706e+06	4.06583e+06	5.31332e+06	72689.1	73844.2	170226	156472	2.55209e+06	483232
Ketoprofen	C16 H14 O3	Negative	1.07981e+07	1.24218e+07	1.17867e+07	1.21409e+07	9.79926e+06	6.68197e+06	6.84887e+06	7.11285e+06	6.39168e+06	9.63007e+06	1.1962e+07	1.16561e+07	1.10518e+07	7.20608e+06	1.03393e+07	1.00729e+07	1.17338e+07	6.38935e+06	1.04011e+07	1.14009e+07	1.23996e+07	7.29623e+06	1.19454e+07	1.18785e+07	7.17175e+06	7.12681e+06	1.32855e+07	1.36436e+07	7.19269e+06	1.08418e+07	1.026e+07	1.24211e+07	1.32759e+07	6.06252e+06	1.23113e+07	6.4889e+06	1.17077e+07	1.30229e+07	7.46479e+06	6.22751e+06	7.2999e+06	9.12821e+06	6.71376e+06	1.21043e+07	1.21533e+07	1.06044e+07	1.16029e+07
Juvenile hormone III	C16 H26 O3	Negative	108567	332300	425246	404185	203695	222325	181606	151624	638761	497992	216372	181789	333357	399521	131473	303694	305127	159503	338321	361070	180471	203711	437606	365435	213650	131670	694198	536880	115655	149884	320217	103609	348606	326105	120082	901286	432333	66718.3	341008	140008	34192.9	61156.6	260006	53331.8	276513	135071	822721
Isophthalic acid	C8 H6 O4	Negative	5.64801e+06	7.4588e+06	6.19091e+06	8.56003e+06	6.00589e+06	6.04523e+06	5.54212e+06	2.35498e+06	6.98495e+06	1.06914e+07	7.72496e+06	1.11964e+07	6.58416e+06	1.03534e+07	6.56345e+06	7.17896e+06	7.38245e+06	5.79628e+06	8.04562e+06	7.55416e+06	1.04549e+07	8.69054e+06	7.42226e+06	8.0842e+06	5.69915e+06	4.9376e+06	1.42872e+07	1.03993e+07	4.95274e+06	6.13955e+06	5.87821e+06	7.82376e+06	7.50348e+06	5.54776e+06	5.54514e+06	6.94486e+06	5.5323e+06	1.01628e+07	5.24184e+06	4.30845e+06	9.06192e+06	1.03029e+07	5.55874e+06	6.97257e+06	6.88285e+06	8.343e+06	6.23235e+06
Indoleacrylic acid	C11 H9 N O2	Negative	3.47274e+06	1.45449e+06	428390	1.00966e+06	673200	593239	5.77222e+06	925668	572057	181167	1.85882e+07	316248	876357	410377	513798	571061	5.28274e+06	2.20067e+06	382660	474458	740640	129164	308703	1.43427e+06	344342	895522	652246	742562	946923	847830	7.20819e+06	3.8704e+06	7.05952e+06	1.96986e+06	1.53944e+06	939349	1.6264e+06	90948.2	695509	1.79943e+06	2.82533e+06	1.21919e+06	1.4195e+06	7.74737e+06	4.83701e+06	6.46941e+06	245515
Indole-3-lactic acid	C11 H11 N O3	Negative	4.87367e+07	3.8725e+07	2.68029e+07	4.29528e+07	3.13166e+07	2.24863e+07	2.76132e+07	3.8792e+07	2.83543e+07	2.18947e+07	4.70955e+07	1.53101e+07	2.99419e+07	2.79752e+07	4.09984e+07	6.16775e+07	5.80411e+07	2.17763e+07	4.74968e+07	4.43512e+07	2.29204e+07	7.22435e+07	3.65066e+07	2.30084e+07	4.00703e+07	1.76424e+07	2.18277e+07	2.45807e+07	2.81977e+07	6.9823e+07	3.65924e+07	3.84685e+07	5.25378e+07	2.84165e+07	4.48513e+07	3.82992e+07	4.4338e+07	3.20255e+07	6.48394e+07	3.88826e+07	5.41007e+07	3.87897e+07	2.23793e+07	2.00115e+07	4.41796e+07	7.36809e+07	3.51587e+07
Hostmaniane	C13 H18 O5	Negative	7.11788e+06	6.12647e+06	1.41894e+07	4.7813e+06	8.5439e+06	1.17663e+06	6.51752e+06	3.54201e+06	1.20157e+07	6.48146e+06	6.721e+06	2.03118e+06	3.97186e+06	2.87783e+06	2.90307e+06	1.26009e+07	4.17753e+06	3.40195e+06	4.87588e+06	3.16246e+06	2.7132e+06	9.30101e+06	2.44981e+06	1.88261e+06	3.24285e+06	4.81385e+06	4.29898e+06	975019	1.81873e+06	1.62059e+07	1.33045e+06	5.23547e+06	9.15254e+06	578708	1.45744e+07	4.90415e+06	1.58762e+06	3.8884e+06	1.22483e+06	3.59104e+06	6.78957e+06	3.47102e+06	5.4039e+06	2.63925e+06	2.89665e+06	5.35496e+06	6.70665e+06
Hippuric acid	C9 H9 N O3	Negative	1.03816e+08	5.1934e+07	1.43011e+08	8.65334e+07	9.66854e+07	2.50815e+07	3.15724e+07	3.80382e+07	1.01897e+08	1.49402e+07	5.66483e+07	4.43907e+06	5.92312e+07	8.35109e+07	2.81149e+07	2.46586e+07	5.1259e+07	2.19909e+07	5.30214e+07	1.3229e+08	1.10314e+08	1.38877e+08	1.18563e+08	2.87167e+07	3.89993e+07	6.92401e+06	1.66719e+08	4.1958e+07	3.65123e+06	1.00744e+07	6.74937e+07	4.22359e+07	7.04841e+07	8.3355e+07	2.38533e+08	1.46577e+08	1.61417e+08	1.78766e+08	2.0672e+08	8.24591e+07	8.88508e+07	7.90182e+07	1.7007e+08	9.67956e+07	1.33623e+08	1.05561e+08	7.39414e+07
Hexyl 2-furoate	C11 H16 O3	Negative	4.72564e+06	8.37115e+06	7.85606e+06	7.67567e+06	1.04927e+07	6.70884e+06	8.80979e+06	1.09628e+07	1.00103e+07	7.53085e+06	1.34226e+07	1.48172e+06	7.50265e+06	1.20701e+07	3.45204e+06	8.22013e+06	1.7955e+07	5.59794e+06	9.32534e+06	7.5908e+06	5.01226e+06	8.54509e+06	5.56094e+06	8.49141e+06	9.06927e+06	9.34316e+06	9.83231e+06	6.07371e+06	5.99807e+06	7.511e+06	6.58993e+06	3.1538e+06	9.69179e+06	9.74907e+06	1.58254e+07	1.23097e+07	1.0542e+07	3.67479e+06	7.54578e+06	7.5056e+06	6.20339e+06	4.51052e+06	3.45865e+06	2.85649e+06	1.13525e+07	1.30624e+07	4.45303e+06
Hexadecanedioic acid	C16 H30 O4	Negative	2.48212e+06	1.28711e+06	1.64375e+06	826557	822573	811965	799443	744479	1.44847e+06	565357	1.34968e+06	953002	901550	751471	1.04663e+06	956764	1.20431e+06	316990	965689	903904	681288	1.14612e+06	858789	766463	729338	323685	2.53012e+06	780199	643198	821042	475166	632491	688492	587670	1.1056e+06	1.03843e+06	795071	874471	668278	714168	2.40616e+06	551073	449536	572542	537745	710161	812726
guaietolin	C11 H16 O4	Negative	558396	1.19135e+06	1.10654e+06	888994	1.50352e+06	1.59347e+06	2.1664e+06	2.36456e+06	1.74278e+06	600909	6.37842e+06	338392	1.3703e+06	1.2744e+06	516288	980962	9.89859e+06	544276	697549	2.02738e+06	1.22365e+06	1.1623e+06	1.19264e+06	1.90319e+06	1.46478e+06	2.37199e+06	2.1971e+06	706026	1.575e+06	907756	2.08305e+06	1.05423e+06	1.08801e+06	1.75227e+06	3.71708e+06	1.05636e+06	1.4776e+06	276294	1.70559e+06	862489	444367	1.06896e+06	845577	527771	2.58518e+06	1.40082e+06	1.14439e+06
guaiacol sulfate	C7 H8 O5 S	Negative	8.50358e+06	9.7759e+06	7.74179e+06	1.02332e+07	6.1124e+06	8.59735e+06	9.43212e+06	9.59901e+06	6.68339e+06	5.02309e+06	8.96772e+06	3.47869e+06	6.7973e+06	1.80271e+07	1.00109e+07	9.79703e+06	1.2977e+07	1.01233e+07	7.28717e+06	9.92043e+06	7.44713e+06	1.6981e+07	1.0265e+07	6.14338e+06	6.381e+06	7.09559e+06	8.44126e+06	5.02889e+06	3.47753e+06	1.34407e+07	8.20778e+06	9.50076e+06	1.17049e+07	1.22337e+07	2.02933e+07	1.76422e+07	1.49826e+07	1.51958e+07	2.21006e+07	1.01482e+07	1.81813e+07	1.03208e+07	1.61768e+07	1.20385e+07	1.67215e+07	1.51076e+07	1.3261e+07
Glycodeoxycholic acid	C26 H43 N O5	Negative	5.63337e+06	1.10822e+07	1.83837e+07	5.72002e+07	7.11306e+07	109243	4.32915e+07	2.39375e+07	5.35434e+07	1.83203e+06	4.77586e+07	4.46925e+06	1.29576e+07	1.15579e+08	4.684e+07	743817	1.92739e+07	5.86827e+06	1.63431e+08	4.43079e+07	3.57097e+07	5.1794e+07	1.81944e+07	1.76035e+07	8.75018e+06	1.55812e+06	3.33262e+06	1.38983e+07	143485	420231	1.98874e+06	6.38189e+07	5.80368e+07	4.38621e+07	9.97244e+07	5.33481e+07	1.64434e+07	7.65179e+06	2.98344e+07	6.35133e+07	9.30002e+06	4.92409e+06	1.28001e+07	9.70443e+06	2.56622e+07	1.24683e+07	1.00571e+08
Glycocholic acid	C26 H43 N O6	Negative	423806	805648	2.52276e+06	7.61664e+06	2.32456e+06	260649	1.8671e+06	2.11386e+06	2.48906e+06	1.36749e+06	1.12706e+06	250246	3.462e+06	2.45952e+06	1.50785e+06	1.36167e+06	1.12256e+06	692881	3.60106e+06	677044	3.26806e+06	3.47942e+06	723661	672532	824057	195391	2.07665e+06	328490	670646	427402	5.07052e+06	834027	1.89974e+06	933584	6.32876e+06	2.19206e+06	2.12717e+06	227916	850016	1.58789e+06	131436	45923.6	467561	448553	451000	592619	3.66093e+06
Glycochenodeoxycholic acid	C26 H43 N O5	Negative	216823	660036	386405	592963	683831	33664.8	1.18675e+06	561353	1.0914e+06	40083.3	1.95432e+06	100419	118638	1.15282e+06	159017	34111	561870	236787	771822	1.1213e+06	792684	1.2907e+06	396367	302378	224963	73728.3	124852	392962	38557.8	26068.3	105693	738793	2.31314e+06	505393	2.94525e+06	313924	652164	51426.1	523564	1.21731e+06	201535	177110	794131	315638	462029	82637	1.10786e+06
glu-thr	C9 H16 N2 O6	Negative	516554	365354	601506	693422	732729	355890	379685	381191	352164	418889	427230	484088	455612	496388	494727	571319	580555	716276	555446	613207	523384	628648	363718	350765	341589	343848	486530	663788	339133	448042	589528	438577	494444	473702	681572	390047	616392	469981	399618	380086	749977	474142	335822	356544	375210	384217	378049
gitogenin	C27 H44 O4	Negative	3.26629e+06	3.01474e+06	2.66563e+06	2.33864e+06	2.81982e+06	2.31417e+06	7.41335e+06	2.99642e+06	2.55084e+06	1.23848e+06	3.20921e+06	636118	4.29691e+06	1.05812e+06	4.78581e+06	3.33801e+06	4.53468e+06	931749	2.86711e+06	3.72001e+06	2.53873e+06	1.65939e+06	2.11136e+06	2.38978e+06	3.4117e+06	2.60673e+06	2.88257e+06	1.74829e+06	2.09231e+06	1.81312e+06	2.57922e+06	2.30673e+06	3.74867e+06	2.40845e+06	3.38226e+06	2.31711e+06	2.72567e+06	1.68956e+06	3.04317e+06	1.06323e+06	1.585e+06	2.00368e+06	2.07405e+06	1.24032e+06	1.65857e+06	2.13502e+06	3.44799e+06
gibberellin A12	C20 H28 O4	Negative	2.31847e+06	1.70467e+06	3.99053e+06	3.55183e+06	1.94128e+06	912711	3.87967e+06	1.87087e+06	2.58798e+06	1.50307e+06	2.22933e+06	2.69731e+06	1.37351e+06	374448	2.67094e+06	149162	2.22093e+06	2.6579e+06	2.26291e+06	2.03533e+06	660746	4.35593e+06	2.32546e+06	981634	800342	693880	1.69168e+06	84848.9	2.15591e+06	3.88952e+06	1.37027e+06	2.19987e+06	3.67136e+06	1.20636e+06	3.01439e+06	2.8318e+06	3.0577e+06	4.50302e+06	334208	3.64591e+06	2.86533e+06	2.09093e+06	1.93093e+06	1.58704e+06	2.3637e+06	1.48672e+06	3.44275e+06
Gentisic acid	C7 H6 O4	Negative	7.03945e+06	3.1005e+07	9.34514e+06	3.29227e+07	5.8385e+06	5.35537e+07	1.73744e+07	1.67838e+07	1.08211e+07	1.23956e+07	9.98899e+06	5.147e+06	1.11817e+07	4.66651e+07	1.68173e+07	2.56891e+07	3.65117e+07	8.68306e+06	2.1161e+07	1.67617e+07	6.47777e+06	7.84011e+06	2.5914e+07	1.40454e+07	2.20629e+07	1.80189e+07	9.56741e+06	1.02349e+07	1.55582e+07	1.82762e+07	1.475e+07	8.87337e+06	2.59671e+07	1.85276e+07	5.39666e+06	4.61217e+07	1.10861e+07	2.41264e+06	2.29198e+07	1.83505e+07	1.19471e+07	3.20672e+07	2.00541e+07	9.02142e+06	3.39546e+07	1.31618e+07	1.04488e+07
Genipin	C11 H14 O5	Negative	7.19774e+07	1.73059e+07	3.18715e+07	1.01463e+08	1.57018e+07	6.65423e+07	2.30347e+07	1.73024e+07	2.0873e+07	1.66754e+07	6.58107e+07	1.38257e+06	2.35501e+07	2.02547e+07	1.35909e+07	1.33008e+07	9.05209e+06	8.22575e+06	3.11373e+07	4.44074e+07	9.7895e+06	5.13979e+07	1.02413e+07	2.46643e+07	8.81572e+06	5.94778e+07	1.27065e+08	1.06649e+07	3.77894e+07	1.15269e+07	3.8726e+07	2.5683e+07	6.71116e+07	1.06949e+08	6.21581e+07	3.7446e+06	1.21826e+08	2.09114e+07	7.57601e+07	2.32418e+07	5.83799e+07	1.71286e+06	1.94701e+06	1.31491e+07	1.12107e+08	3.24721e+07	8.90696e+06
Fumaric acid	C4 H4 O4	Negative	378222	369531	415183	528683	831517	469686	338158	352461	380983	392451	583563	338282	610407	1.32547e+06	379694	402410	592652	1.51776e+06	625487	515440	370466	1.09809e+06	404298	338038	332912	417958	468020	500613	352533	608762	345341	684013	749256	495901	342383	352098	483290	401370	641065	368739	1.48372e+06	394353	334508	649708	304352	350788	377291
Fenofibric acid	C17 H15 Cl O4	Negative	42863	49938.4	47660	41858.2	37952.3	48478.8	47096.9	48826.8	48593	42503.3	52869.1	43500.1	39546.3	46422.1	49944.5	53093.4	49228	44899.3	45014.1	46364.7	44130.7	47752.1	52643.6	50236.3	48771	49968.2	41815.1	41423	48697.4	49238.6	45752.9	56046.9	60024.1	48459.4	53067.6	45318	53835.1	52305.1	49179.2	57549	50889.2	41834.3	46756.1	52309.4	50055.1	49624.7	51607.9
eugenol sulfate	C10 H12 O5 S	Negative	1.13732e+07	2.10363e+07	1.92504e+07	8.72641e+06	5.66814e+06	2.62795e+06	9.84389e+06	7.77289e+06	8.86886e+06	1.11069e+07	1.15287e+07	375465	1.07292e+07	6.75971e+06	1.45254e+07	2.39696e+07	1.64014e+06	1.05123e+07	2.68525e+07	1.90381e+07	1.2621e+07	2.27074e+07	9.79407e+06	1.09581e+07	1.29481e+07	8.75313e+06	1.54969e+07	8.92904e+06	1.09557e+07	5.19567e+06	7.24977e+06	1.64522e+07	1.4195e+07	2.06287e+07	1.61863e+07	1.48535e+07	2.13198e+07	427545	1.81944e+07	1.61943e+07	7.46427e+06	1.68853e+07	8.21967e+06	1.04215e+07	1.40461e+07	6.92471e+06	1.29957e+07
Ethylvanillin propylene glycol acetal	C12 H16 O4	Negative	1.02801e+06	1.97224e+06	497370	2.74112e+06	1.14323e+06	1.37371e+06	1.18466e+06	2.5682e+06	789475	723937	342096	641176	2.5449e+06	1.97965e+06	2.65749e+06	2.80067e+06	4.60891e+06	330261	1.29231e+06	2.97285e+06	855578	3.15302e+06	2.50413e+06	1.44286e+06	1.53589e+06	1.18225e+06	1.23146e+06	1.51019e+06	520233	227356	2.12285e+06	1.36781e+06	972458	1.72035e+06	1.51949e+06	2.7236e+06	1.32391e+06	409136	2.47345e+06	439042	288635	425016	990896	362609	2.45187e+06	375615	2.16086e+06
Ethylenediaminetetraacetic acid	C10 H16 N2 O8	Negative	152681	173572	172763	161503	153497	164933	140723	150841	349878	358357	864236	474228	147747	145131	148796	465427	162068	156311	165479	152103	231840	163262	165522	173777	286786	152819	241337	207971	370487	158154	198235	165938	156850	249237	117199	138910	385879	170873	187075	140903	149292	326208	139264	152188	147724	292035	148274
Ethopabate	C12 H15 N O4	Negative	1.74056e+06	1.81612e+06	626137	1.27749e+06	1.10973e+06	626976	1.95591e+06	1.13696e+06	887583	832975	1.424e+06	630236	735013	1.36448e+06	2.11217e+06	2.35583e+06	2.39141e+06	1.5193e+06	1.42968e+06	1.84057e+06	840333	1.59711e+06	1.41626e+06	1.39755e+06	1.9263e+06	769587	1.39317e+06	1.07391e+06	1.29134e+06	4.94314e+06	1.01101e+06	1.6307e+06	2.01242e+06	1.17614e+06	1.45238e+06	1.4502e+06	1.47594e+06	1.58487e+06	1.61617e+06	1.55041e+06	1.81735e+06	1.51499e+06	1.12357e+06	1.42896e+06	1.78724e+06	2.54644e+06	832145
enoxolone	C30 H46 O4	Negative	1.11331e+06	3.77698e+06	2.88253e+06	7.22543e+06	7.58521e+06	628854	2.22287e+06	192423	3.42706e+06	1.89967e+06	4.77386e+06	29470.5	1.48352e+06	6.76065e+06	1.23081e+06	1.64943e+06	3.98038e+06	448218	2.42823e+06	1.03209e+06	712994	1.83835e+06	727599	477943	289718	708972	2.63147e+06	577151	447447	2.85972e+06	1.76475e+06	2.95366e+06	8.34944e+06	4.00441e+06	7.84422e+06	9.39837e+06	2.0205e+06	9.47049e+06	5.56651e+06	2.98919e+06	2.8118e+06	6.34422e+06	1.31887e+07	6.07687e+06	7.76504e+06	3.74426e+06	4.65886e+06
Embelin	C17 H26 O4	Negative	246152	235611	1.10525e+06	330531	522075	2.14361e+06	598709	1.86731e+06	2.09485e+06	763764	380897	357026	303271	299298	284167	359669	639009	268016	597117	179809	1.17759e+06	431270	229994	431660	2.1339e+06	3.70623e+06	238446	183180	2.97927e+06	670399	140344	321355	203780	628381	1.27371e+06	1.17846e+06	1.36347e+06	182491	3.51653e+06	2.02208e+06	237308	125642	1.89472e+06	388394	808324	681981	1.07316e+06
Elaidic acid	C18 H34 O2	Negative	2.23501e+06	1.8504e+06	1.51583e+06	2.33552e+06	1.59145e+06	2.83496e+06	3.0187e+06	3.06373e+06	2.84512e+06	1.79222e+06	1.79834e+06	936412	1.36089e+06	4.6214e+06	2.69696e+06	1.96874e+06	2.57197e+06	2.38616e+06	1.9566e+06	2.1024e+06	939915	4.66938e+06	1.63752e+06	1.74065e+06	3.23448e+06	2.17078e+06	1.82986e+06	1.16095e+06	2.50519e+06	1.2923e+06	1.81032e+06	2.4486e+06	2.59732e+06	4.21671e+06	1.91523e+06	2.99316e+06	2.51725e+06	1.12923e+06	3.85731e+06	4.74338e+06	5.12983e+06	2.26274e+06	2.71739e+06	2.15289e+06	1.44638e+06	1.7985e+06	1.90535e+06
Ebelactone B	C21 H36 O4	Negative	308576	1.16486e+06	535437	382315	326522	209743	458042	304106	627617	356909	800701	105027	335283	172676	362409	311168	811491	228268	356102	775514	441551	469258	303072	364736	411091	326792	844864	838344	352117	1.09776e+06	576330	451050	763304	500959	429335	897920	664143	444745	799778	733293	223907	897200	374295	526736	342454	350468	479122
D-PANTOTHENIC ACID	C9 H17 N O5	Negative	2.59819e+06	2.23143e+06	1.62928e+06	3.08899e+06	2.69755e+06	1.51662e+06	1.97896e+06	3.27719e+06	2.06965e+06	1.73771e+06	2.62105e+06	1.98249e+06	1.73628e+06	1.58084e+06	4.18158e+06	2.86148e+06	3.89736e+06	2.3457e+06	1.89085e+06	2.92602e+06	1.72069e+06	1.84724e+06	2.05701e+06	1.38006e+06	2.64651e+06	1.06542e+06	3.28718e+06	1.31975e+06	2.2847e+06	5.9385e+06	1.79619e+06	2.56403e+06	4.44255e+06	1.45464e+06	6.69063e+06	2.52835e+06	2.86577e+06	4.77679e+06	2.62945e+06	2.79367e+06	1.61835e+06	2.53293e+06	1.52882e+06	2.55851e+06	2.65967e+06	2.86001e+06	1.54186e+06
Dodecyl sulfate	C12 H26 O4 S	Negative	1.98738e+07	2.01611e+07	2.08771e+07	1.90148e+07	2.94246e+07	1.79631e+07	5.84059e+06	2.41366e+06	8.08525e+06	2.36393e+07	5.08098e+07	1.38051e+07	1.76066e+07	1.24539e+07	2.08891e+07	4.69533e+07	1.79186e+07	300495	2.47322e+07	1.59274e+07	6.57845e+07	1.33519e+07	7.86364e+07	4.08155e+07	4.844e+07	6.79465e+07	5.77088e+07	6.05213e+07	3.24979e+07	5.64035e+07	6.07083e+07	3.7012e+07	9.39329e+07	1.11868e+07	2.15522e+07	3.54964e+06	4.49502e+07	1.06653e+08	5.97413e+07	1.2964e+06	7.30576e+06	8.16362e+06	1.52561e+07	5.33275e+07	2.99368e+07	4.96475e+07	3.4909e+07
Dodecanedioic acid	C12 H22 O4	Negative	1.55547e+06	3.43531e+06	2.89195e+06	8.89922e+06	3.84349e+06	1.59458e+06	2.74535e+06	4.33296e+06	4.61691e+06	1.51116e+06	248073	1.03651e+06	857497	6.31517e+06	3.56914e+06	3.79897e+06	2.19806e+06	944561	2.03694e+06	3.40056e+06	954808	2.10163e+06	8.88314e+06	3.80722e+06	1.29319e+06	2.13668e+06	3.22415e+06	1.91199e+06	1.87762e+06	2.69711e+06	1.27432e+06	2.32643e+06	1.08162e+06	1.30524e+06	1.36925e+06	5.00634e+06	3.4424e+06	1.14666e+06	4.0254e+06	3.78045e+06	3.63953e+06	4.28444e+06	415173	2.82856e+06	3.97088e+06	2.94389e+06	1.21611e+06
Docosapentaenoic acid	C22 H34 O2	Negative	462573	2.8743e+06	1.53955e+06	797048	799016	141057	977289	476366	298991	497955	2.62818e+06	459097	339248	654811	1.13297e+06	656251	2.80972e+06	379134	375451	513505	2.22453e+06	91292.3	1.64958e+06	1.87386e+06	747080	741105	610738	333419	185102	3.05615e+06	247059	1.31725e+06	2.75395e+06	203012	1.1236e+06	133549	2.24999e+06	2.66568e+06	749621	160351	621818	184755	147728	1.47067e+06	864416	2.26964e+06	2.0656e+06
Docosahexaenoic acid	C22 H32 O2	Negative	7.57902e+06	2.54434e+07	1.64068e+07	9.18859e+06	9.27624e+06	1.9658e+06	1.82119e+06	6.12817e+06	4.40606e+06	7.9782e+06	3.30594e+07	4.44856e+06	5.27164e+06	1.69762e+06	1.04097e+07	7.38164e+06	3.99509e+07	967751	5.12992e+06	6.13279e+06	2.06961e+07	1.01326e+06	1.63942e+07	2.05264e+07	1.72852e+06	1.45352e+06	9.16161e+06	5.52917e+06	1.65997e+06	3.50204e+07	3.73908e+06	1.47386e+07	2.71787e+07	1.64089e+06	2.1511e+07	1.31883e+06	2.46658e+07	2.39591e+07	3.25248e+06	2.31526e+06	1.35658e+06	1.37387e+07	931578	1.57216e+07	1.17605e+07	2.80591e+07	2.17911e+07
DL-TYROSINE	C9 H11 N O3	Negative	733718	2.38402e+06	502940	8.57842e+06	113950	168903	1.10009e+06	643118	597251	639274	967428	52857	74526.5	644283	417838	1.86452e+06	420644	366870	169369	1.97596e+06	502274	1.23897e+06	1.11584e+06	456958	312079	693276	663983	1.07657e+06	1.21839e+06	2.20321e+06	1.63854e+06	1.21889e+06	2.66807e+06	768980	485103	1.1953e+06	1.27862e+06	172334	4.31455e+06	2.74946e+06	1.50633e+06	3.50651e+06	1.10524e+06	1.04961e+06	1.04231e+06	1.76357e+06	1.12834e+06
DL-Tryptophan	C11 H12 N2 O2	Negative	7.82702e+07	8.40359e+07	1.09085e+08	1.74108e+08	1.2395e+08	3.92444e+07	4.89751e+07	6.89565e+07	5.47362e+07	6.91486e+07	8.99481e+07	4.22069e+07	1.07951e+08	4.19733e+07	1.38535e+08	1.47213e+08	2.15511e+08	2.92122e+07	1.00566e+08	9.06541e+07	1.08954e+08	8.11048e+07	8.25932e+07	7.33364e+07	5.55934e+07	4.64593e+07	8.54938e+07	6.49206e+07	6.23213e+07	8.91266e+07	8.06995e+07	1.04937e+08	1.14792e+08	6.40251e+07	1.82752e+08	6.74913e+07	1.79876e+08	3.66675e+07	9.87446e+07	8.36375e+07	5.28953e+07	1.10977e+08	4.39907e+07	5.70299e+07	9.32289e+07	8.83173e+07	8.07463e+07
DL-Malic acid	C4 H6 O5	Negative	4.74459e+06	4.3934e+06	4.21142e+06	6.63854e+06	2.77444e+06	8.84653e+06	5.74266e+06	3.99874e+06	7.69764e+06	2.78264e+06	3.92717e+06	2.72259e+06	2.62382e+06	7.91528e+06	3.51327e+06	7.84866e+06	7.67932e+06	9.71435e+06	4.722e+06	6.3859e+06	3.44922e+06	8.43321e+06	4.61073e+06	2.65316e+06	3.8354e+06	3.82541e+06	4.89597e+06	4.05219e+06	2.7646e+06	7.50036e+06	4.07409e+06	3.37871e+06	4.39251e+06	5.01177e+06	5.62221e+06	3.63401e+06	7.03745e+06	4.11101e+06	1.20905e+07	8.25806e+06	1.11724e+07	6.68787e+06	5.00005e+06	3.77556e+06	4.59238e+06	7.12867e+06	6.51764e+06
DL-Leucine	C6 H13 N O2	Negative	377447	208325	772016	77871.7	250898	531156	228340	101211	870052	140085	338083	177150	118276	218800	238916	343789	528546	524323	346670	549170	99823	660228	278393	216317	507545	362721	306263	682690	470731	374710	204031	119249	104319	329449	221299	395990	1.93961e+06	392932	322587	325635	361053	168593	217737	209803	114540	203141	367592
DL-Lactic Acid	C3 H6 O3	Negative	4.02336e+08	1.74646e+08	1.37178e+08	3.00669e+08	1.45634e+08	1.5963e+08	1.64714e+08	1.41165e+08	2.16146e+08	2.12274e+08	3.27222e+08	1.78122e+08	1.90567e+08	3.40521e+08	1.20326e+08	1.94907e+08	2.67962e+08	1.40262e+08	2.48208e+08	2.68852e+08	1.13516e+08	3.33826e+08	1.55019e+08	1.63544e+08	1.82992e+08	9.66302e+07	2.57955e+08	1.6699e+08	1.20972e+08	4.19237e+08	2.33633e+08	2.5941e+08	2.72954e+08	1.86265e+08	3.80036e+08	2.05757e+08	2.14329e+08	2.80945e+08	3.33916e+08	2.05867e+08	1.69503e+08	3.07576e+08	2.3352e+08	3.24852e+08	2.31767e+08	3.06241e+08	2.34378e+08
DL-Cerulenin	C12 H17 N O3	Negative	725470	2.04999e+06	579340	9.17993e+06	172910	89460.2	796306	627096	670053	723266	644433	52419.6	36904.6	663479	375549	1.9995e+06	461827	258599	314327	2.88511e+06	539426	2.5427e+06	1.13351e+06	269103	310337	673201	600829	1.1188e+06	1.09545e+06	2.35099e+06	2.00084e+06	746331	1.39802e+06	833648	453707	734954	1.40553e+06	140181	3.94255e+06	2.92764e+06	2.51432e+06	2.30197e+06	822821	733756	938183	1.86623e+06	625261
DL-4-Hydroxyphenyllactic acid	C9 H10 O4	Negative	4.1285e+07	4.08593e+07	2.56321e+07	3.83803e+07	2.84618e+07	2.40689e+07	3.70324e+07	4.84026e+07	3.27864e+07	2.40123e+07	2.04086e+07	7.79699e+06	2.42943e+07	2.10972e+07	3.57111e+07	3.79272e+07	6.86354e+07	2.91984e+07	3.57016e+07	4.25304e+07	2.61863e+07	3.70672e+07	4.25495e+07	2.96708e+07	4.25796e+07	2.4241e+07	2.94223e+07	2.44921e+07	3.2894e+07	6.1191e+07	2.06859e+07	2.51209e+07	4.21893e+07	2.51682e+07	4.99879e+07	3.61242e+07	4.5355e+07	3.65279e+07	7.86166e+07	3.27505e+07	3.59465e+07	2.84068e+07	2.6262e+07	1.7237e+07	4.21177e+07	4.89893e+07	2.97e+07
DINP	C26 H42 O4	Negative	901220	1.3473e+06	695893	647294	964308	1.91112e+06	1.65717e+06	1.92066e+06	1.82942e+06	431962	693168	150379	630686	910973	1.23484e+06	636399	2.43564e+06	1.15174e+06	644828	599668	741248	1.33892e+06	1.1728e+06	856173	1.5186e+06	1.09915e+06	550093	556249	660002	1.56787e+06	569763	670733	864859	985074	3.01579e+06	1.85443e+06	903333	1.36406e+06	2.44667e+06	793032	597372	437159	891474	1.0332e+06	769895	1.21384e+06	1.77812e+06
diethyl oxalpropionate	C9 H14 O5	Negative	3.87714e+06	4.63617e+06	2.61681e+06	2.64998e+06	2.19387e+06	2.39705e+06	1.96358e+06	3.64584e+06	2.64814e+06	1.65624e+06	2.80558e+06	3.47928e+06	2.85387e+06	9.67242e+06	4.95174e+06	3.01535e+06	3.15388e+06	3.48705e+06	1.42266e+06	1.19655e+06	997015	1.91007e+06	1.33865e+06	1.21329e+06	1.28336e+06	785420	1.19899e+06	1.1338e+06	1.54789e+06	2.38361e+06	1.6556e+06	2.12584e+06	3.66663e+06	1.60636e+06	2.21673e+06	1.61398e+06	2.37122e+06	4.30161e+06	1.82038e+06	1.69468e+06	1.85944e+06	3.23234e+06	2.84196e+06	2.72095e+06	3.41116e+06	4.19316e+06	4.11455e+06
Diethyl (2R,3R)-2-hydroxy-3-methylsuccinate	C9 H16 O5	Negative	4.05062e+06	2.69568e+06	2.75021e+06	1.44271e+06	2.66552e+06	2.17819e+06	2.33619e+06	2.71557e+06	2.35489e+06	1.87435e+06	2.50494e+06	1.19395e+06	2.35948e+06	8.33185e+06	3.86278e+06	2.5734e+06	3.0592e+06	1.40719e+06	1.14526e+06	1.37305e+06	998182	3.73355e+06	1.53619e+06	1.08611e+06	1.07531e+06	1.11355e+06	890354	1.22508e+06	1.00545e+06	1.87446e+06	1.20908e+06	1.84461e+06	2.39533e+06	3.25586e+06	2.49895e+06	1.19817e+06	2.64975e+06	1.90962e+06	1.63491e+06	1.79096e+06	1.04243e+06	3.96578e+06	2.1977e+06	1.98901e+06	1.77694e+06	5.33021e+06	2.31327e+06
dibenzylketone	C15 H14 O	Negative	1.62702e+06	1.99837e+06	1.96982e+06	2.0407e+06	1.2182e+06	1.40123e+06	1.57574e+06	1.7214e+06	1.45281e+06	1.15947e+06	1.82974e+06	1.61721e+06	1.54802e+06	1.50806e+06	1.6779e+06	1.6202e+06	1.82822e+06	1.14284e+06	1.53896e+06	1.88443e+06	1.92706e+06	1.52682e+06	1.87396e+06	1.75829e+06	1.68835e+06	1.5309e+06	1.96408e+06	1.75571e+06	1.47473e+06	1.60897e+06	1.52421e+06	2.07533e+06	2.08509e+06	1.48121e+06	2.20037e+06	1.28784e+06	1.84714e+06	2.22135e+06	1.59584e+06	1.48881e+06	1.26869e+06	1.13444e+06	1.44282e+06	1.74704e+06	1.79731e+06	1.94409e+06	1.84e+06
diacetylphloroglucinol	C10 H10 O5	Negative	3.78687e+06	3.09577e+06	3.8126e+06	3.31039e+07	5.05384e+06	2.88191e+06	2.29606e+06	1.96715e+06	2.38357e+06	1.62496e+06	4.07622e+06	3.93716e+06	3.07205e+06	6.9116e+06	2.37242e+06	3.39187e+06	2.23833e+06	3.40316e+06	5.65175e+06	4.43096e+06	3.36203e+06	1.83336e+07	4.2847e+06	3.12164e+06	1.47655e+06	2.66129e+06	3.76589e+06	2.37112e+06	2.35029e+06	2.65455e+06	3.58789e+06	2.94669e+06	2.65961e+06	2.76061e+06	3.89107e+06	2.61632e+06	3.77324e+06	1.72942e+06	1.83456e+06	2.30862e+06	4.03983e+06	1.28192e+06	2.06014e+06	3.80444e+06	2.29275e+06	2.526e+07	1.8338e+06
Deoxycholic acid	C24 H40 O4	Negative	3.9075e+06	1.2156e+07	8.51073e+06	7.61233e+06	4.98402e+06	261695	2.96261e+06	2.10634e+06	3.57899e+06	473181	1.11929e+07	1.11317e+06	1.08762e+06	1.89859e+06	4.75917e+06	3.61325e+06	4.87541e+06	907313	4.47425e+06	2.49695e+07	4.30373e+06	8.51094e+06	7.06168e+06	2.49507e+06	2.79276e+06	1.44974e+06	1.16582e+06	2.45389e+06	517702	1.18675e+07	2.09512e+06	9.98387e+06	1.50235e+07	2.19421e+06	2.07251e+07	1.70969e+06	8.47852e+06	1.03435e+07	1.08633e+07	3.09331e+06	3.68262e+06	4.47787e+06	4.45619e+06	1.3497e+07	2.70776e+06	3.13057e+06	2.40224e+06
Dehydroacetic acid	C8 H8 O4	Negative	1.65227e+07	3.84604e+07	1.20721e+07	1.25086e+08	2.08287e+06	1.51045e+06	1.89325e+07	1.1183e+07	2.22097e+07	3.4207e+07	2.52218e+07	1.52801e+06	818120	2.02038e+07	3.33445e+06	2.69401e+07	1.03314e+07	1.34867e+07	1.13054e+07	3.09718e+07	8.25594e+06	5.99785e+07	2.72372e+07	7.83259e+06	6.66836e+06	1.13045e+07	1.63508e+07	2.86042e+07	2.11382e+07	2.95248e+07	2.65303e+07	1.76624e+07	3.73308e+07	1.62593e+07	7.76198e+06	4.58511e+07	4.40319e+07	5.78769e+06	5.34721e+07	4.5427e+07	5.27039e+07	3.44446e+07	2.05442e+07	2.05945e+07	1.37166e+07	2.94311e+07	2.98236e+07
Decarbamoylsaxitoxin	C9 H16 N6 O3	Negative	706970	1.30803e+06	2.58963e+06	855544	747094	641808	583191	629537	930766	759205	543474	102463	682954	1.1367e+06	952121	1.4811e+06	2.13413e+06	441404	633620	1.16313e+06	1.13493e+06	1.0652e+06	1.48497e+06	851985	602727	1.18074e+06	1.14973e+06	1.67049e+06	867239	583167	1.07546e+06	503118	903805	460200	999222	914208	987661	1.1178e+06	637205	716392	998043	640957	664243	338287	586933	590398	662878
D-(+)-Tryptophan	C11 H12 N2 O2	Negative	7.30058e+06	3.14404e+06	3.73362e+06	5.05237e+06	4.13016e+06	4.27002e+06	2.6708e+06	4.44294e+06	2.66223e+06	2.36452e+06	4.73665e+06	3.89674e+06	3.61035e+06	5.06896e+06	2.97626e+06	3.03794e+06	5.79757e+06	1.59112e+06	3.11515e+06	4.01937e+06	3.83207e+06	4.517e+06	4.40682e+06	8.26398e+06	4.07736e+06	6.81786e+06	7.70978e+06	5.51994e+06	4.71422e+06	1.5119e+07	6.7001e+06	9.2461e+06	1.28838e+07	6.05053e+06	6.94384e+06	1.07467e+07	4.4823e+06	1.50148e+07	5.11782e+06	4.22164e+06	9.83564e+06	5.1939e+06	4.83858e+06	1.11591e+07	3.89537e+06	2.12784e+06	4.86329e+06
D-(+)-Mannose	C6 H12 O6	Negative	6.21237e+07	3.7664e+07	2.46294e+07	4.1682e+07	5.98988e+07	1.50249e+08	3.96431e+07	3.16855e+07	1.13342e+07	2.18173e+07	6.33236e+07	1.02715e+07	2.80293e+07	4.75641e+07	2.59176e+07	6.4815e+07	5.72344e+07	5.35822e+07	5.07025e+07	6.50247e+07	3.77433e+07	1.00817e+08	2.89146e+07	3.17226e+07	5.56793e+07	2.85617e+07	5.67207e+07	5.01526e+07	1.34073e+07	9.45302e+07	2.53483e+07	4.88819e+07	3.712e+07	7.27489e+07	2.44745e+07	5.93477e+07	6.81475e+07	3.05276e+07	5.64969e+07	5.36577e+07	6.08562e+07	6.99202e+07	2.57034e+07	4.55824e+07	3.58313e+07	3.34599e+07	5.01999e+07
D-(-)-Glutamine	C5 H10 N2 O3	Negative	5.04453e+07	4.77684e+07	4.68322e+07	5.23648e+07	4.88587e+07	4.55367e+07	4.76704e+07	6.72835e+07	4.87991e+07	4.96329e+07	3.68428e+07	2.59751e+07	3.9024e+07	5.37873e+07	4.25006e+07	4.81058e+07	5.24689e+07	4.28972e+07	6.50221e+07	4.862e+07	3.44244e+07	6.79138e+07	4.6109e+07	4.42449e+07	4.76707e+07	4.83592e+07	5.13568e+07	4.4965e+07	4.8483e+07	4.90492e+07	3.99799e+07	5.38418e+07	5.06538e+07	4.88125e+07	6.14199e+07	2.93418e+07	5.99698e+07	4.37125e+07	6.78045e+07	5.56113e+07	4.36044e+07	5.73673e+07	3.88083e+07	4.86538e+07	4.8061e+07	3.36518e+07	4.08156e+07
D-(-)-Arabinose	C5 H10 O5	Negative	2.96819e+06	3.20152e+06	1.43207e+06	3.8768e+06	4.92297e+06	7.84458e+06	2.08991e+06	3.18213e+06	4.5776e+06	1.76134e+06	3.38844e+06	828639	2.00076e+06	8.57394e+06	3.3465e+06	3.72535e+06	4.90586e+06	9.86655e+06	4.84712e+06	4.29586e+06	1.82583e+06	8.23644e+06	3.52571e+06	2.68209e+06	4.7779e+06	4.97922e+06	4.47176e+06	4.16291e+06	4.92977e+06	4.78478e+06	1.3829e+06	4.12693e+06	7.47035e+06	5.41702e+06	3.1815e+06	6.70182e+06	3.60669e+06	7.05735e+06	1.05927e+07	4.87772e+06	1.28475e+07	3.77148e+06	2.84935e+06	3.5755e+06	7.51366e+06	5.40608e+06	4.53103e+06
CMPF	C12 H16 O5	Negative	3.57216e+07	6.37657e+07	6.02651e+07	6.08116e+07	7.94073e+07	4.53866e+07	6.09672e+07	7.53893e+07	7.10784e+07	5.96775e+07	1.08228e+08	1.16181e+07	6.33944e+07	8.74498e+07	2.45004e+07	5.77509e+07	1.40796e+08	3.54414e+07	7.20824e+07	6.59049e+07	4.16468e+07	6.36075e+07	4.47459e+07	7.07081e+07	5.9261e+07	6.37838e+07	6.7464e+07	4.98471e+07	4.17963e+07	6.15239e+07	5.40795e+07	2.86071e+07	7.74463e+07	7.03337e+07	1.26095e+08	8.93124e+07	8.48953e+07	2.62988e+07	4.83506e+07	4.64626e+07	3.92927e+07	3.73655e+07	2.27488e+07	2.2015e+07	9.05728e+07	1.1339e+08	3.62046e+07
Closantel	C22 H14 Cl2 I2 N2 O2	Negative	2.29194e+06	1.5442e+06	1.96995e+06	3.58092e+06	329439	199915	2.52343e+06	6.97784e+06	1.38957e+06	2.49999e+06	7.91643e+06	225409	3.06573e+06	172777	164079	1.81532e+06	2.59969e+07	15909.2	6.98238e+06	3.26586e+06	5.61506e+06	4.91876e+06	568487	514841	4.70013e+06	1.9932e+06	4.81083e+06	1.14077e+06	3.17109e+06	790594	334887	3.66258e+06	1.81605e+06	2.33707e+06	1.05671e+07	743231	3.90196e+06	59377.7	2.90442e+06	8.26379e+06	7.36635e+06	5.78245e+06	141164	630702	7.26228e+06	3.80912e+06	431968
Citric acid	C6 H8 O7	Negative	1.18882e+07	437322	770487	5.76652e+06	525641	1.82543e+07	3.43324e+06	2.21548e+06	1.33899e+07	4.35915e+06	1.68021e+06	1.0791e+07	612865	838816	2.75717e+06	1.65375e+06	4.57229e+06	2.31826e+07	768683	4.37113e+06	4.95935e+06	7.98221e+06	3.78909e+06	3.21311e+06	6.34256e+06	5.04753e+06	7.03326e+06	5.61684e+06	5.64688e+06	6.08867e+06	8.27075e+06	218356	4.80686e+06	1.37074e+06	450139	8.96941e+06	954007	7.17969e+06	5.93263e+06	7.78416e+06	1.00888e+07	4.38348e+06	5.98655e+06	335347	3.47121e+06	6.99624e+06	848365
Citraconic acid	C5 H6 O4	Negative	2.09586e+06	1.97419e+06	1.42874e+06	613954	524840	1.61151e+06	2.4956e+06	860922	1.40618e+06	735982	1.11134e+06	2.78378e+06	2.02805e+06	1.68032e+06	3.07353e+06	3.54839e+06	3.52176e+06	1.44346e+06	1.14685e+06	2.38945e+06	2.28634e+06	2.06912e+06	2.62678e+06	1.38628e+06	3.52279e+06	1.42469e+06	1.683e+06	1.15581e+06	1.9506e+06	4.09332e+06	2.00849e+06	3.99844e+06	4.23596e+06	439205	3.73194e+06	3.04807e+06	803140	2.45491e+06	2.19088e+06	3.92358e+06	1.89937e+06	1.95423e+06	1.5818e+06	2.87965e+06	2.70126e+06	2.79316e+06	2.28526e+06
cholic acid	C24 H40 O5	Negative	726440	790479	893988	715400	1.19871e+06	3.02927e+06	766014	1.33206e+06	2.45051e+06	625393	2.99418e+06	512864	744793	700375	685957	831385	2.43936e+06	2.88356e+06	956396	1.97913e+06	772642	2.87159e+06	869962	778981	2.81358e+06	548358	1.05075e+06	789967	421961	3.04094e+06	683041	2.09825e+06	3.91557e+06	1.11975e+06	2.57503e+06	1.66825e+06	1.14408e+06	548350	1.01022e+06	2.09759e+06	633026	646966	785795	1.93829e+06	790018	1.7481e+06	2.57059e+06
Chenodeoxycholic Acid	C24 H40 O4	Negative	2.94755e+06	1.36836e+07	1.09191e+07	1.02287e+07	1.89075e+06	570305	1.41577e+06	1.11248e+06	1.4139e+06	1.15872e+06	8.97463e+06	660536	543353	863632	7.27956e+06	1.03474e+07	3.65311e+06	1.03589e+06	6.9671e+06	2.3755e+07	2.35707e+06	3.18999e+06	5.27373e+06	2.73579e+06	2.85819e+06	1.52055e+06	1.09029e+06	1.27862e+06	1.18163e+06	3.2223e+07	4.08461e+06	1.21847e+07	9.53694e+06	966917	1.45668e+07	515384	7.65127e+06	1.39544e+07	2.42817e+06	1.27978e+06	5.35564e+06	6.12158e+06	1.64901e+06	2.29043e+07	3.60721e+06	5.35252e+06	1.95324e+06
Cascarillin	C22 H32 O7	Negative	5.46176e+07	4.06597e+07	6.57029e+07	8.85217e+07	4.17195e+07	1.61076e+07	6.98692e+07	3.24397e+07	4.59429e+07	3.82008e+07	5.17083e+07	5.70739e+07	3.24924e+07	6.48918e+06	5.92324e+07	3.97829e+06	5.19527e+07	4.25648e+07	5.34641e+07	4.85333e+07	1.51457e+07	7.08901e+07	5.54311e+07	2.31373e+07	1.69957e+07	1.32725e+07	3.9476e+07	2.51848e+06	3.78389e+07	7.48852e+07	3.28933e+07	5.60441e+07	7.77088e+07	2.46881e+07	6.58026e+07	4.50089e+07	4.91997e+07	9.39681e+07	6.05526e+06	6.57861e+07	4.98385e+07	4.63004e+07	3.57452e+07	3.22276e+07	4.89255e+07	3.63736e+07	8.12048e+07
Capryloylglycine	C10 H19 N O3	Negative	1.09542e+06	2.17992e+06	2.02386e+06	1.93754e+06	910344	1.52874e+06	1.95408e+06	1.52819e+06	1.18859e+06	874423	1.04719e+06	185306	672095	1.25652e+06	2.61654e+06	2.1914e+06	5.42249e+06	2.20753e+06	2.41462e+06	3.01712e+06	1.35249e+06	2.92262e+06	1.3147e+06	867434	1.86632e+06	1.44714e+06	3.1235e+06	957360	1.99336e+06	2.24957e+06	1.01755e+06	2.57642e+06	2.67032e+06	1.35514e+06	4.42076e+06	1.35898e+06	2.11554e+06	4.13714e+06	2.21356e+06	1.95849e+06	1.81903e+06	1.61581e+06	1.04922e+06	1.06409e+06	1.11363e+06	954744	1.38244e+06
Butylparaben	C11 H14 O3	Negative	471168	393981	615664	581574	704472	581163	744467	378125	551795	368919	537991	555776	878280	892386	618528	461787	545738	647895	524272	645901	441534	768930	436694	428234	551064	573219	862030	781894	671462	600444	470611	470677	617899	635478	443125	539892	581108	633276	469110	531085	761484	645627	773575	409572	552080	313869	556456
Butopyronoxyl	C12 H18 O4	Negative	5.95622e+06	4.3761e+06	8.9183e+06	5.98404e+06	6.07888e+06	4.55408e+06	3.19e+06	4.53621e+06	5.68024e+06	2.90936e+06	3.27473e+06	1.13866e+06	2.9826e+06	4.86801e+06	5.68655e+06	5.15916e+06	4.06698e+06	4.30715e+06	3.66327e+06	5.43866e+06	2.65057e+06	8.19561e+06	3.43826e+06	4.93085e+06	3.10073e+06	4.03357e+06	3.3656e+06	4.4568e+06	2.58293e+06	1.04578e+07	2.78127e+06	2.73208e+06	5.95522e+06	2.70973e+06	6.87021e+06	5.97474e+06	6.61117e+06	9.45249e+06	6.59469e+06	1.71797e+06	5.07973e+06	1.781e+06	4.22056e+06	3.0731e+06	3.19867e+06	7.01485e+06	3.387e+06
Bufexamac	C12 H17 N O3	Negative	2.68446e+06	4.19404e+06	4.78877e+06	4.22595e+06	2.73968e+06	2.76053e+06	4.6968e+06	4.34269e+06	4.2011e+06	7.70604e+06	3.27922e+06	1.72753e+06	2.64867e+06	2.92825e+06	4.45576e+06	7.05875e+06	6.01628e+06	4.37732e+06	7.42069e+06	3.97876e+06	4.48634e+06	1.24863e+07	3.19561e+06	4.44531e+06	4.97662e+06	3.62288e+06	7.2121e+06	2.96468e+06	3.30708e+06	4.64603e+06	1.72019e+06	3.63336e+06	8.33207e+06	3.12131e+06	5.83328e+06	6.87084e+06	7.90361e+06	5.60306e+06	3.25753e+06	3.01125e+06	2.71848e+06	3.01282e+06	2.93615e+06	2.73483e+06	2.9399e+06	4.24398e+06	3.02119e+06
Botrydial	C17 H26 O5	Negative	153600	65471	117980	292491	113881	326411	372586	306890	441280	121476	251042	88828.6	266257	178553	168310	247091	188968	92680.4	387442	277599	79219.3	130371	269095	215216	567331	391623	392386	411275	511233	166769	47366.9	211638	215827	276863	178766	248123	188039	222421	298045	298890	102501	128263	317219	292044	137810	282718	262263
Bis(2-ethylhexyl) phthalate	C24 H38 O4	Negative	1.31668e+07	7.59443e+06	9.59735e+06	9.53226e+06	1.03639e+07	9.40484e+06	8.96176e+06	8.06494e+06	1.51426e+07	1.00845e+07	1.86587e+07	5.84704e+06	1.42197e+07	1.00296e+07	1.12917e+07	6.98985e+06	1.41532e+07	1.73577e+07	1.31979e+07	8.88559e+06	7.44629e+06	1.67398e+07	6.71912e+06	8.40365e+06	1.1611e+07	8.95814e+06	9.74208e+06	9.1856e+06	9.42149e+06	1.91867e+07	6.90387e+06	1.38713e+07	1.07403e+07	1.00234e+07	1.53384e+07	1.22089e+07	9.0038e+06	1.18561e+07	1.09539e+07	1.41349e+07	9.02842e+06	8.92581e+06	8.81831e+06	9.53834e+06	8.5374e+06	1.31748e+07	1.08844e+07
Biliverdin hydrochloride	C33 H34 N4 O6	Negative	895347	872775	596445	860144	720661	453560	727184	1.23285e+06	972154	450130	1.16151e+06	454603	965747	659369	1.68717e+06	1.07353e+06	529882	1.41374e+06	909436	799921	1.29885e+06	1.61531e+06	448974	429798	952266	611769	569083	459846	384214	1.37707e+06	464612	594359	908679	475477	1.15107e+06	386218	648197	671295	1.29806e+06	401235	931890	387209	628914	571901	366671	682387	1.16856e+06
Bilirubin	C33 H36 N4 O6	Negative	2.72445e+06	6.07517e+06	3.43786e+06	4.16889e+06	2.71131e+06	2.23563e+06	2.23621e+06	3.46341e+06	7.42366e+06	1.05381e+06	6.89238e+06	3.25655e+06	3.93424e+06	2.66591e+06	5.45471e+06	4.02545e+06	3.77066e+06	2.73787e+06	2.79798e+06	1.2305e+06	5.1659e+06	4.40133e+06	4.19552e+06	3.60912e+06	3.51401e+06	1.73188e+06	1.17383e+06	1.01978e+06	1.28134e+06	4.8237e+06	2.75575e+06	6.21052e+06	7.02582e+06	2.45999e+06	4.98627e+06	1.23224e+06	3.42976e+06	5.49009e+06	4.4277e+06	3.06146e+06	2.68404e+06	43163.7	2.94748e+06	6.41473e+06	3.73156e+06	3.54766e+06	4.42395e+06
bendiocarb	C11 H13 N O4	Negative	559760	570290	1.08193e+06	1.49054e+06	339007	489447	410833	565708	732514	653470	548338	328465	399493	290271	860598	772109	1.54042e+06	598219	752445	681382	374283	571763	372281	608928	729391	412500	856685	1.18644e+06	633172	745030	343396	543792	508828	381027	550383	930586	2.23052e+06	408406	540165	616866	324355	569610	593285	313132	488498	618085	577597
Azelaic acid	C9 H16 O4	Negative	4.84015e+06	4.50283e+06	9.2978e+06	6.42933e+06	5.78479e+06	4.91751e+06	5.63137e+06	4.17142e+06	4.26316e+06	5.71303e+06	6.87525e+06	4.47805e+06	4.76938e+06	5.3682e+06	7.50051e+06	5.31498e+06	6.96057e+06	3.64663e+06	5.37112e+06	3.88194e+06	4.41827e+06	6.07598e+06	4.85051e+06	4.97898e+06	4.82214e+06	5.95206e+06	6.01883e+06	5.88427e+06	3.87357e+06	6.30321e+06	3.78678e+06	6.43989e+06	3.96688e+06	6.20467e+06	3.85406e+06	6.02583e+06	4.9456e+06	4.84489e+06	6.01802e+06	5.69714e+06	7.17206e+06	7.49955e+06	6.13504e+06	4.52003e+06	5.12606e+06	5.53664e+06	5.68569e+06
Asarone	C12 H16 O3	Negative	6.19057e+06	6.04125e+06	3.98696e+06	1.04799e+07	6.14516e+06	752169	4.27728e+06	796143	4.49604e+06	4.28478e+06	4.19045e+06	121469	1.4908e+06	3.68551e+06	1.55782e+06	1.98579e+06	3.42617e+06	2.61235e+06	6.15361e+06	2.86061e+06	1.38494e+06	907637	351335	2.44806e+06	502313	1.82027e+06	4.69239e+06	2.29951e+06	1.87367e+06	7.48594e+06	3.4981e+06	6.40002e+06	5.61277e+06	3.38099e+06	7.17341e+06	4.21645e+06	5.98795e+06	1.44253e+07	6.21257e+06	6.51573e+06	1.51038e+07	1.46635e+06	1.16128e+06	3.97257e+06	168405	5.62545e+06	1.36732e+06
arg-his	C12 H21 N7 O3	Negative	486763	332589	628740	671012	480515	691964	372273	243055	163422	529153	534655	307893	486444	437838	1.02643e+06	467718	391968	92385.3	547589	468695	975289	175913	581989	374213	239409	270239	403002	351983	145161	594374	345608	310898	396035	213308	496157	226952	422965	879750	553240	584398	442766	787606	545570	369974	607861	287591	528251
Arachidonic acid	C20 H32 O2	Negative	7.31376e+06	1.83459e+07	1.15678e+07	5.23902e+06	6.39776e+06	2.47931e+06	2.45324e+06	1.13119e+07	6.63342e+06	4.67358e+06	2.22488e+07	2.39338e+06	3.24345e+06	1.13352e+06	6.22907e+06	5.1256e+06	1.92581e+07	1.10143e+06	3.45339e+06	3.20418e+06	1.43917e+07	1.47097e+06	1.50562e+07	1.50296e+07	1.46717e+06	1.38345e+06	4.61343e+06	2.45226e+06	1.6396e+06	2.32046e+07	3.16909e+06	1.80944e+07	2.85609e+07	2.2395e+06	1.95287e+07	1.76307e+06	2.25767e+07	2.27301e+07	3.45636e+06	3.35032e+06	2.38256e+06	4.26136e+06	1.99402e+06	1.72271e+07	1.47166e+07	2.39876e+07	2.4026e+07
Arabinosylhypoxanthine	C10 H12 N4 O5	Negative	1.49386e+06	2.84387e+06	5.81419e+06	1.14678e+07	1.80839e+07	2.37684e+06	551619	8.00057e+06	2.87515e+06	2.45598e+06	1.58573e+07	2.42408e+06	4.68452e+06	2.99331e+06	1.05335e+07	3.7484e+06	629824	2.47231e+06	9.65347e+06	6.77809e+06	4.66363e+06	9.79792e+06	3.41238e+06	1.13943e+07	3.39861e+06	8.05816e+06	1.57644e+06	3.75426e+06	2.31607e+06	1.47974e+07	1.30659e+07	1.51827e+07	4.88519e+07	1.46754e+07	3.50002e+07	4.9768e+06	1.1078e+07	1.54818e+07	5.62038e+07	7.7313e+06	1.80771e+07	317371	592333	983901	396951	411013	610468
Androsterone glucuronide	C25 H38 O8	Negative	8.72527e+06	1.23099e+07	6.67115e+06	2.3491e+07	8.41395e+06	9.19229e+06	2.95293e+07	6.6969e+06	9.09419e+06	3.66862e+06	7.86181e+06	1.23049e+06	6.36389e+06	5.4203e+06	1.1199e+07	1.10052e+07	1.03601e+07	603095	2.03166e+07	1.61819e+07	1.05563e+07	2.13583e+07	7.58052e+06	2.85194e+06	5.3284e+06	7.39032e+06	9.17873e+06	6.38225e+06	5.03898e+06	4.02919e+06	5.75773e+06	4.1175e+06	1.6051e+07	3.08013e+06	4.71071e+06	9.08511e+06	9.54001e+06	4.35839e+06	6.51318e+06	1.615e+06	9.7004e+06	3.75817e+06	4.87137e+06	3.48727e+06	6.36538e+06	8.0081e+06	1.23755e+07
Ancymidol	C15 H16 N2 O2	Negative	3.43054e+06	730584	1.2788e+06	289031	362494	1.00313e+06	460082	545027	2.98239e+06	422527	1.0363e+06	1.49111e+06	480190	151162	885108	2.57256e+06	363392	717649	1.35537e+06	587545	656634	400819	248519	621360	1.21707e+06	599623	695368	643857	666583	1.21935e+06	156420	257446	305125	414297	732383	921234	2.25663e+06	784560	1.21036e+06	353078	396751	320709	601930	241915	324202	675416	1.28077e+06
anacardic acid	C22 H36 O3	Negative	383061	202757	54722.9	293795	139172	1.27227e+06	269224	1.4305e+06	1.16143e+06	430329	91982.6	727348	115240	754898	374619	329642	425542	275754	99145.3	76137.7	178684	110280	149480	81765.7	77834.4	60366.8	62529.3	101594	66261.5	1.26787e+06	379079	461987	1.5009e+06	1.02596e+06	1.64566e+06	831480	1.23992e+06	3.04361e+06	624664	579349	923441	759103	402371	837046	446353	688707	757698
Amygdalin	C20 H27 N O11	Negative	1.19739e+06	2.49182e+06	2.38811e+06	3.43058e+06	2.73902e+06	33701.2	2.38978e+06	34217.7	1.2643e+06	1.1465e+06	3.67432e+06	29740.8	31308.4	38779.6	33950.7	35976.7	33349.7	986979	2.34031e+06	2.84335e+06	1.4383e+06	34607.2	33414.3	1.40856e+06	30971.7	29268.6	2.05473e+06	2.92042e+06	74160.9	957274	1.40757e+06	3.1899e+06	2.75115e+06	30955.7	3.67182e+06	49055	2.16971e+06	1.75216e+07	3.37404e+06	3.67946e+06	8.09672e+06	31130.9	29090.6	592747	34493.2	3.73197e+06	639148
Allamandin	C15 H16 O7	Negative	795081	1.03667e+07	9.8997e+06	1.6676e+07	1.53215e+07	29613.5	3.73045e+06	26672.9	4.85181e+06	6.558e+06	5.90657e+06	35322.8	41915.1	43738.5	37827.9	33182.4	26271	1.48896e+06	2.4325e+06	3.66501e+06	2.51966e+06	81822.9	25349.5	933686	28703.6	25101.3	9.43561e+06	5.139e+06	40732.5	276591	6.46123e+06	459292	152499	26104.9	90072.6	26684.7	5.60389e+06	1.42625e+07	5.48002e+06	3.84515e+06	3.51266e+06	44933	24133.9	1.09445e+06	66960.1	4.59569e+06	2.31803e+06
Ala-Tyr	C12 H16 N2 O4	Negative	1.19745e+06	1.66355e+06	443906	6.92082e+06	367083	72482.8	899928	773905	1.09894e+06	1.17801e+06	626792	76973.5	29536.5	579804	331824	1.35682e+06	564805	315155	453502	2.26403e+06	608789	1.17797e+06	943636	302204	562671	806955	827016	1.70847e+06	1.38642e+06	1.66738e+06	2.18443e+06	727077	1.58761e+06	521330	474390	1.1567e+06	1.49182e+06	142835	3.26507e+06	2.34788e+06	2.14269e+06	2.77716e+06	944547	693605	888435	1.26002e+06	705692
Aderbasib	C21 H28 N4 O5	Negative	2.39873e+06	1.93679e+06	1.26208e+06	3.27826e+06	1.24952e+06	2.0307e+06	2.24652e+06	2.44943e+06	836397	2.01529e+06	2.57775e+06	1.06655e+06	2.8134e+06	1.48013e+06	1.27141e+06	4.13916e+06	3.01854e+06	1.45589e+06	2.44961e+06	3.73733e+06	2.02841e+06	5.0308e+06	2.51299e+06	1.5787e+06	1.24884e+06	1.14566e+06	2.69205e+06	2.27489e+06	2.0894e+06	1.58059e+06	1.53792e+06	2.0727e+06	3.19772e+06	2.13672e+06	1.01898e+06	2.40695e+06	1.44981e+06	1.88348e+06	1.14874e+06	3.04833e+06	4.2702e+06	1.88423e+06	1.02336e+06	1.60913e+06	1.48645e+06	2.56543e+06	2.59268e+06
Acevaltrate	C24 H32 O10	Negative	1.02363e+06	527578	2.48018e+06	1.10182e+06	1.33262e+06	1.80916e+06	500821	1.62492e+06	874962	1.03806e+06	678427	176737	1.75046e+06	1.14735e+06	488722	2.80126e+06	2.69536e+06	275826	489337	1.43576e+06	520884	2.34669e+06	2.36304e+06	1.32373e+06	495757	1.58554e+06	2.04331e+06	342336	252378	1.81343e+06	639306	410621	2.27397e+06	2.56048e+06	3.95131e+06	802465	1.74792e+06	697080	1.42183e+06	1.07173e+06	1.68213e+06	188447	477844	172860	1.64963e+06	950695	603368
Acetyl-L-methionine	C7 H13 N O3 S	Negative	1.84414e+06	1.86539e+06	1.43821e+06	1.8122e+06	1.23812e+06	2.65328e+06	693637	2.20347e+06	1.64955e+06	1.47868e+06	1.28585e+06	1.04653e+06	941046	2.34613e+06	1.74581e+06	1.29022e+06	2.12885e+06	1.72711e+06	1.20372e+06	1.04585e+06	1.43873e+06	1.62202e+06	1.50849e+06	1.26985e+06	1.29793e+06	1.27486e+06	1.6947e+06	1.51864e+06	947721	3.19848e+06	2.82706e+06	1.87549e+06	4.4757e+06	2.44295e+06	3.05594e+06	2.06196e+06	4.58287e+06	9.70115e+06	3.08463e+06	2.1195e+06	1.9474e+06	2.069e+06	2.51037e+06	2.48569e+06	3.19543e+06	385325	2.10071e+06
acetic acid geranyl ester	C12 H20 O2	Negative	4.17749e+06	3.94431e+06	3.77423e+06	4.38548e+06	4.24355e+06	6.96115e+06	4.97331e+06	6.58184e+06	5.41272e+06	4.60038e+06	4.00804e+06	5.84895e+06	5.42037e+06	4.28427e+06	4.90485e+06	4.69407e+06	3.79906e+06	3.69689e+06	4.98966e+06	5.59916e+06	4.57763e+06	4.59561e+06	4.83152e+06	3.95603e+06	6.69406e+06	7.87226e+06	5.90293e+06	4.71435e+06	9.04967e+06	4.48457e+06	5.22973e+06	4.48234e+06	4.77989e+06	6.74054e+06	4.28245e+06	6.29718e+06	4.15833e+06	4.97438e+06	6.4964e+06	6.27743e+06	4.30113e+06	4.96449e+06	5.0501e+06	4.94558e+06	3.71701e+06	4.17745e+06	3.97905e+06
Aceglutamide	C7 H12 N2 O4	Negative	590486	599375	581882	549775	911775	1.38821e+06	490523	451279	1.067e+06	434052	482572	379928	666256	459951	959653	529382	688692	652409	514673	740486	602456	1.02999e+06	515301	303651	1.18511e+06	480847	450816	1.08955e+06	1.21146e+06	951746	597043	494106	608641	453346	671459	361416	2.1373e+06	558356	1.1013e+06	857618	1.23693e+06	439338	634852	388862	445689	645667	625771
9,10-Dihydroxystearic acid	C18 H36 O4	Negative	1.77864e+06	3.20571e+06	3.57232e+06	3.83292e+06	1.55016e+06	2.97325e+06	3.56954e+06	2.18718e+06	2.90834e+06	3.01832e+06	2.70374e+06	1.50151e+06	2.00627e+06	2.94646e+06	3.84619e+06	2.3709e+06	4.51093e+06	2.2248e+06	3.12782e+06	2.50527e+06	4.75721e+06	4.25804e+06	2.47258e+06	1.8381e+06	1.9245e+06	1.82104e+06	1.82676e+06	4.91901e+06	1.90347e+06	3.55119e+06	1.8331e+06	2.08118e+06	3.20247e+06	2.64769e+06	4.03894e+06	1.96982e+06	2.54544e+06	3.4419e+06	2.71436e+06	2.17275e+06	2.19935e+06	2.03425e+06	2.51837e+06	2.81412e+06	2.37737e+06	2.74074e+06	2.92749e+06
6-Hydroxypyridine-3-carboxylic acid	C6 H5 N O3	Negative	7.15134e+06	7.13162e+06	5.67947e+06	1.99179e+06	4.27241e+06	6.99095e+06	7.35063e+06	8.60972e+06	9.85655e+06	7.0626e+06	6.91428e+06	5.42483e+06	5.02404e+06	1.29899e+06	4.88638e+06	3.59036e+06	3.0726e+06	1.57826e+06	4.13684e+06	4.55365e+06	1.88092e+06	2.20126e+06	8.92784e+06	6.7777e+06	6.38913e+06	9.83613e+06	4.08357e+06	4.8296e+06	9.54802e+06	5.16174e+06	5.8414e+06	3.68816e+06	1.02369e+07	7.93562e+06	8.15922e+06	8.1566e+06	5.27523e+06	7.36922e+06	1.36713e+07	4.09655e+06	1.01809e+06	2.18042e+06	9.01451e+06	6.72653e+06	1.31079e+06	3.30452e+06	1.75267e+06
[truncated: 132 more rows]
[truncated: 186 more columns]
