# Supplementary material for: Alterations in the serum metabolome in patients with the COVID-19 Omicron variant and in recovered cases
Source: PLoS One. 2025 Oct 14;20(10):e0327297. doi: 10.1371/journal.pone.0327297 (PMC12520338; doi:10.1371/journal.pone.0327297)
Supplement: S3 Data — Metabolites detected in the samples by untargeted metabolomics. (XLSX) [file pone.0327297.s004.xlsx]

## Sheet: Data S3
Date S3. Metabolites detected in the samples by untargeted metabolomics
			OC vs HC					OC vs RC					RC vs HC
Number	Name	Ionization mode	P	FDR	VIP	Log2FC		P	FDR	VIP	Log2FC		P	FDR	VIP	Log2FC
1	CERAMIDE 3	Positive	4.32248e-89	3.61791e-86	2.44992	-3.37014		1.60727e-08	3.80025e-08	1.33742	-2.45711		8.17808e-18	2.92524e-17	1.78575	-0.913027
2	Arachidic Acid	Positive	1.68694e-88	2.01709e-86	2.34989	-2.3465		2.15538e-12	6.30788e-12	1.24393	-1.31016		4.23817e-32	7.23948e-31	2.11239	-1.03633
3	1-Dodecyl-2-pyrrolidinone	Positive	4.42021e-89	1.84986e-86	2.28626	-3.37893		6.55191e-10	1.68219e-09	1.33449	-3.00241		0.000116522	0.000180943	0.726262	-0.376515
4	Prenylcysteine	Positive	6.01014e-81	2.09604e-79	2.14001	-2.83448		9.48185e-23	4.00824e-22	1.0779	-1.98742		3.50521e-18	1.26459e-17	1.42269	-0.84706
5	Butylparaben	Negative	5.78002e-89	9.67575e-87	2.10001	-2.80747		1.35998e-18	5.29442e-18	1.31623	-1.89909		1.34416e-20	6.04874e-20	1.45823	-0.90838
6	8,8a-Deoxyoleandolide	Positive	4.38412e-82	1.93132e-80	2.08748	2.88297		3.82347e-66	1.10353e-64	1.95212	10.4983		2.66548e-27	2.34843e-26	1.42371	-7.61535
7	(−)-(alpha)-Kainic Acid	Positive	1.13587e-83	7.92267e-82	2.07114	3.57046		3.82347e-66	3.20024e-63	1.85493	5.40125		1.74908e-09	3.7538e-09	0.920252	-1.83078
8	C14-Dihydroceramide	Positive	4.67431e-89	9.781e-87	2.07037	-3.27541		2.12488e-17	7.90456e-17	1.32248	-1.92433		6.96433e-32	1.07947e-30	1.98125	-1.35108
9	3,4-dihydroxyphenylacetic acid	Positive	2.63251e-80	8.47465e-79	2.02064	2.90325		3.82347e-66	1.45466e-64	1.88058	7.10847		4.64529e-22	2.3708e-21	1.35742	-4.20522
10	2-[(2R,4aS,6S,8aS)-6-Hydroxy-4a-methyl-8-methylenedecahydro-2-naphthalenyl]-2-propanyl beta-D-glucopyranoside	Positive	1.15231e-75	2.83672e-74	2.01497	2.08576		3.82347e-66	1.8825e-64	1.97707	3.85441		2.18645e-24	1.42974e-23	1.42715	-1.76865
11	Sarcostin	Positive	1.49015e-75	3.56358e-74	2.01175	1.96547		3.82347e-66	4.92345e-65	1.9791	3.45281		2.78681e-24	1.80819e-23	1.43603	-1.48734
12	Thromboxane B2	Positive	7.98878e-82	3.34331e-80	2.00673	2.95735		3.82347e-66	4.44478e-65	1.84556	7.80368		1.94268e-27	1.78683e-26	1.39885	-4.84633
13	Idebenone	Positive	2.17954e-74	4.80071e-73	1.9974	1.89818		3.82347e-66	7.61963e-65	1.96348	3.32902		1.12986e-24	7.68854e-24	1.42572	-1.43083
14	(4aS,5R,6S,8aS)-5-[(3E)-5-methoxy-3-methyl-5-oxopent-3-en-1-yl]-5,6,8a-trimethyl-3,4,4a,5,6,7,8,8a-octahydronaphthalene-1-carboxylic acid	Positive	6.8998e-83	3.20841e-81	1.99495	2.9655		3.82347e-66	3.55583e-64	1.80693	5.15061		5.45037e-18	1.95792e-17	1.35551	-2.18512
15	L-α-PALMITIN	Positive	8.35939e-81	2.79873e-79	1.97994	-2.61681		3.52654e-05	6.80118e-05	1.1694	-2.06713		2.81817e-09	5.95658e-09	0.889106	-0.549678
16	(10E,15Z)-9,12,13-Trihydroxy-10,15-octadecadienoic acid	Positive	3.39521e-80	1.05251e-78	1.97253	2.76373		3.82347e-66	1.60012e-63	1.808	4.79604		2.71623e-26	2.16522e-25	1.18884	-2.03231
17	Phytosphingosine	Positive	9.89683e-28	3.3537e-27	1.96015	-1.2723		0.246158	0.287757	0.309312	-0.155272		1.9252e-18	7.16174e-18	1.37675	-1.11702
18	2-Amino-1,3,4-octadecanetriol	Positive	5.73562e-88	5.33413e-86	1.96015	-4.1123		0.00212129	0.00340138	1.33733	-3.71737		4.71858e-06	8.02735e-06	0.54884	-0.394929
19	C16-Dihydroceramide	Positive	1.41142e-88	1.96893e-86	1.93209	-3.20335		3.15977e-18	1.21877e-17	1.26846	-1.70248		1.76617e-35	5.09752e-34	1.90651	-1.50087
20	Hydroxyamphetamine	Positive	5.75297e-59	5.80149e-58	1.91186	1.71839		3.82347e-66	7.80547e-65	2.27264	7.31841		4.55769e-21	2.16749e-20	1.5673	-5.60002
21	D-(+)-Tryptophan	Negative	4.20689e-68	6.28779e-67	1.90916	1.72206		3.82347e-66	9.14356e-65	2.04964	6.33402		1.8903e-32	3.43953e-31	1.90848	-4.61196
22	2,3-Dihydroxypropyl stearate	Positive	1.659e-83	9.91846e-82	1.90836	-2.54788		0.00558144	0.00837216	1.1345	-2.10652		1.61603e-07	3.06021e-07	0.693912	-0.441364
23	threonylphenylalanine	Positive	2.71671e-70	4.73726e-69	1.90329	1.90568		3.82347e-66	4.50739e-65	2.00936	4.24609		2.27304e-19	9.1468e-19	1.57721	-2.34041
24	DL-Lysine	Positive	1.10114e-61	1.28007e-60	1.89596	0.969685		9.71056e-48	5.45486e-47	1.7362	0.756682		0.00114448	0.00160457	0.442454	0.213003
25	Palmitic amide	Positive	4.87029e-71	9.26461e-70	1.88161	-2.70544		4.49748e-22	1.89165e-21	1.39578	-2.46854		0.000955202	0.0013437	0.379694	-0.236899
26	(2S,3S)-2-hydroxytridecane-1,2,3-tricarboxylic acid	Negative	4.87198e-70	7.84202e-69	1.86935	2.09687		3.82347e-66	4.57178e-64	1.91879	5.80668		3.14122e-20	1.35526e-19	1.49795	-3.7098
27	2,4-dihydroxyheptadec-16-ynyl acetate	Negative	2.13415e-67	3.07979e-66	1.86797	-1.01304		9.66283e-15	3.19675e-14	0.947247	-0.372443		1.35531e-28	1.45435e-27	1.67638	-0.6406
28	trans-Isoasarone	Negative	2.35191e-81	9.37405e-80	1.86069	4.07816		0.0147634	0.0209085	0.104172	0.084207		8.94003e-52	1.24713e-49	2.00383	3.99395
29	Gly-Phe	Positive	7.97542e-64	1.05959e-62	1.85888	1.6461		4.05187e-66	4.40444e-65	2.03258	5.83377		3.53495e-27	3.01914e-26	1.88549	-4.18767
30	3-oxolauric acid	Positive	5.49928e-69	8.68471e-68	1.83745	1.73657		3.42185e-63	2.42719e-62	1.71956	2.12914		0.102942	0.121527	0.690629	-0.392577
31	octinoxate	Positive	8.93838e-78	2.5798e-76	1.8307	-2.55589		2.34249e-19	9.3365e-19	1.19636	-1.24678		1.01422e-28	1.10247e-27	1.50832	-1.30912
32	(+)-10-Deoxymethynolide	Negative	8.5197e-64	1.11422e-62	1.82816	-1.21949		0.000476722	0.000831284	0.390977	-0.186563		6.22836e-40	3.06655e-38	1.9679	-1.03292
33	4-Hydroxy-5-methoxy-4-[2-methyl-3-(3-methyl-2-buten-1-yl)-2-oxiranyl]-1-oxaspiro[2.5]octan-6-one	Positive	2.70684e-62	3.38153e-61	1.82764	1.77596		3.82347e-66	1.2801e-64	1.93733	4.08938		6.868e-25	4.79043e-24	1.54557	-2.31342
34	Hydrolyzed Fumonisin B1	Positive	6.59284e-73	1.41492e-71	1.82137	-3.71525		0.0338639	0.0454961	1.27947	-3.30993		6.51521e-07	1.18291e-06	0.51421	-0.405314
35	2,3-dinor-6-oxoprostaglandin F1alpha	Positive	2.14153e-70	3.81375e-69	1.81954	2.65286		3.82347e-66	2.00015e-64	1.79202	7.2517		3.08476e-24	1.98611e-23	1.0344	-4.59884
36	DEET	Positive	1.13138e-59	1.18371e-58	1.81731	1.68819		3.82347e-66	8.88957e-65	2.06682	5.16073		2.55771e-11	6.04748e-11	1.55596	-3.47254
37	Methyl 3,4,5-trimethoxycinnamate	Negative	2.84044e-77	7.92484e-76	1.81316	3.68554		0.0521874	0.0682513	0.0145639	-0.00736857		1.58178e-52	2.64791e-50	1.97358	3.69291
38	(-)-pinellic acid	Positive	4.15874e-70	6.82523e-69	1.8118	2.24403		4.89232e-66	4.93358e-65	1.77837	4.53589		1.3568e-27	1.30533e-26	1.34359	-2.29186
39	1'-Acetoxychavicol acetate	Positive	4.22871e-81	1.60883e-79	1.80972	4.25928		4.57916e-09	1.10454e-08	0.403737	0.461331		1.3488e-19	5.50706e-19	1.6799	3.79795
40	cyclandelate	Positive	2.1987e-59	2.27199e-58	1.80853	-1.30352		1.1881e-18	4.64691e-18	1.10354	-0.725761		8.9241e-17	2.85094e-16	1.25595	-0.577758
41	Glycyrrhetinic acid	Negative	1.457e-83	9.38082e-82	1.79653	5.11994		1.6029e-12	4.74074e-12	0.588007	0.776117		2.52235e-40	1.31951e-38	1.56798	4.34382
42	3-Acetoxy-2-hydroxypropyl icosanoate	Negative	5.40689e-67	7.54262e-66	1.79182	-1.62723		5.15764e-12	1.47841e-11	0.915048	-0.602261		1.00524e-30	1.31466e-29	1.71821	-1.02497
43	Picrocrocin	Negative	3.41637e-62	4.20514e-61	1.79053	1.80559		3.82347e-66	5.33374e-65	1.91257	5.58501		1.87384e-18	7.00181e-18	1.57616	-3.77942
44	2-Hydroxy-3-(octanoyloxy)propyl heptadecanoate	Negative	2.24018e-67	3.17801e-66	1.78694	-1.60979		3.35297e-18	1.28735e-17	1.10421	-0.820448		6.68139e-22	3.36887e-21	1.47146	-0.789345
45	Michler's ketone	Positive	3.64577e-55	3.39057e-54	1.77573	1.67485		3.82347e-66	6.40049e-65	2.10122	9.01602		4.4908e-07	8.26109e-07	1.54	-7.34117
46	Stearoylethanolamide	Positive	1.35243e-67	1.98594e-66	1.77513	-1.40924		4.55349e-12	1.30971e-11	0.987026	-0.796445		1.6952e-15	5.14088e-15	1.29227	-0.612799
47	Teneligliptin	Positive	1.19342e-74	2.6997e-73	1.77006	2.51736		3.82347e-66	4.57178e-65	1.66819	4.10149		5.19893e-24	3.24739e-23	0.924067	-1.58413
48	Phaseic acid	Positive	4.97707e-45	3.20447e-44	1.76634	-1.50591		2.73456e-09	6.67296e-09	1.25907	-1.15475		3.52373e-05	5.77175e-05	0.628157	-0.35116
49	10-GINGEROL	Negative	4.61726e-55	4.24686e-54	1.76623	-1.03751		1.33377e-13	4.08924e-13	0.889285	-0.517618		1.56472e-15	4.77983e-15	1.36056	-0.519895
50	Tetracaine	Positive	8.8108e-53	7.52514e-52	1.76491	1.41935		9.6613e-66	8.88627e-65	2.0587	3.03779		1.67824e-14	4.79417e-14	1.35944	-1.61844
51	DL-Stachydrine	Positive	1.65124e-57	1.60708e-56	1.76319	1.78572		1.62154e-09	4.06355e-09	0.455462	0.398947		1.42624e-19	5.79495e-19	1.42098	1.38678
52	13-Hydroxy-9-methoxy-10-oxo-11-octadecenoic acid	Positive	3.57911e-62	4.34161e-61	1.76185	1.95618		3.82347e-66	2.66687e-64	1.83771	4.34578		1.30617e-20	5.90954e-20	1.37375	-2.3896
53	2,4-Dimethylbenzaldehyde	Positive	6.78271e-43	3.97002e-42	1.76149	-1.43122		3.32388e-08	7.68533e-08	1.2292	-1.07399		1.39038e-05	2.32284e-05	0.654692	-0.35723
54	D-(+)-Pipecolinic acid	Positive	1.42597e-53	1.23045e-52	1.75479	0.902397		1.32743e-43	7.26181e-43	1.6176	0.793084		0.0276644	0.0347153	0.222888	0.109312
55	Uridine	Positive	2.60782e-62	3.30719e-61	1.74243	2.05233		3.82347e-66	2.28589e-64	1.82452	9.0661		0.000929578	0.00131207	1.47274	-7.01377
56	(3aR,4R,5R,6aS)-5-Hydroxy-4-[(1E,3S)-3-hydroxy-1-octen-1-yl]hexahydro-2H-cyclopenta[b]furan-2-one	Positive	1.10349e-58	1.08662e-57	1.73683	1.85829		3.82347e-66	4.00031e-64	1.83317	4.35201		1.9221e-20	8.46734e-20	1.47684	-2.49373
57	Amide C18	Positive	3.58495e-70	6.00121e-69	1.73395	-1.754		3.38111e-19	1.3349e-18	1.21146	-1.31328		4.11766e-09	8.68131e-09	0.704001	-0.440715
58	Bis(4-ethylbenzylidene)sorbitol	Positive	2.9764e-36	1.34662e-35	1.71891	-2.91603		5.16297e-05	9.7991e-05	1.26738	-2.30252		5.73223e-08	1.12362e-07	0.738395	-0.61351
59	Cinnamaldehyde	Positive	9.00744e-52	7.3914e-51	1.71496	-1.68407		1.02077e-11	2.8385e-11	1.2516	-1.23825		3.06768e-07	5.68063e-07	0.728319	-0.445819
60	Diethyl (2R,3R)-2-hydroxy-3-methylsuccinate	Negative	8.33797e-59	8.30819e-58	1.6929	1.85961		3.93602e-66	4.45196e-65	1.79352	4.07496		4.78617e-10	1.05979e-09	1.36356	-2.21535
61	Myriocin	Positive	5.93332e-83	3.10387e-81	1.68698	3.0946		3.82347e-66	6.0382e-65	1.44247	4.52706		4.84761e-24	3.05071e-23	1.05484	-1.43246
62	Genipin	Negative	2.01844e-86	1.68943e-84	1.68492	6.93271		0.826792	0.850154	0.278879	-0.33992		7.17861e-67	6.0085e-64	1.94437	7.27263
63	3,4-Dihydroxyphenylglycol	Positive	4.07083e-54	3.58661e-53	1.6824	1.76901		3.82347e-66	1.39141e-64	1.90963	7.03139		3.70928e-33	7.57236e-32	1.506	-5.26238
64	Guanidinosuccinic acid	Positive	2.75248e-45	1.79987e-44	1.68114	1.11982		1.46906e-65	1.32216e-64	2.12612	3.55798		2.93056e-17	9.81153e-17	1.85699	-2.43816
65	Ebelactone B	Negative	3.4882e-50	2.70335e-49	1.67805	-1.81121		0.00135535	0.00221569	0.49067	-0.484221		3.50576e-27	3.02507e-26	1.68694	-1.32699
66	2-{2-[(2E)-3,6-Dimethyl-2-hepten-1-yl]-3,4-dihydroxyphenyl}-7-hydroxy-2,3-dihydro-4H-chromen-4-one	Positive	2.45422e-49	1.85062e-48	1.67421	-1.83646		1.07281e-12	3.18418e-12	1.27941	-1.36223		7.10297e-07	1.28406e-06	0.710333	-0.474233
67	NP-008993	Negative	1.25833e-50	9.84321e-50	1.67354	-1.38749		2.40102e-06	5.0116e-06	0.696879	-0.412973		7.09117e-24	4.30095e-23	1.6215	-0.974513
68	Furazolidone	Positive	3.54415e-48	2.57952e-47	1.67219	0.809106		6.63193e-66	6.38037e-65	2.24607	1.9251		1.30245e-16	4.11378e-16	1.71363	-1.116
69	YQ1927500	Negative	2.48184e-60	2.76973e-59	1.67189	-1.29511		2.80943e-08	6.55012e-08	0.714007	-0.312743		3.34323e-31	4.51336e-30	1.65336	-0.982365
70	S-3-oxodecanoyl cysteamine	Positive	3.036e-60	3.3436e-59	1.6697	-1.55194		0.000200635	0.000365069	0.827007	-1.20345		9.32721e-08	1.80297e-07	0.783355	-0.348487
71	asp-leu	Positive	1.76285e-62	2.27001e-61	1.66872	1.17799		4.80414e-05	9.13878e-05	0.542895	0.299252		5.14144e-36	1.53692e-34	1.8212	0.878741
72	MFCD03411993	Positive	3.95063e-71	7.68995e-70	1.66005	2.47414		3.82347e-66	6.53111e-65	1.54736	5.10553		2.41611e-32	4.21309e-31	1.38192	-2.6314
73	mephenesin	Negative	6.32027e-77	1.70647e-75	1.65928	4.0231		0.956374	0.959814	0.327172	-0.387176		8.89883e-57	2.48277e-54	1.87935	4.41028
74	diethyl oxalpropionate	Negative	6.02055e-56	5.66202e-55	1.65894	1.77604		3.82347e-66	8.64931e-65	1.79335	4.61908		3.33524e-24	2.13099e-23	1.45127	-2.84304
75	3,4-dehydrothiomorpholine-3-carboxylic acid	Positive	1.07655e-60	1.23434e-59	1.6576	-2.06248		2.52402e-20	1.02553e-19	1.16588	-1.73721		3.57259e-06	6.12759e-06	0.501292	-0.325272
76	2-Phenylethyl D-glucopyranoside	Positive	1.58798e-51	1.29043e-50	1.65109	1.70893		3.82347e-66	1.60012e-64	1.86779	5.71922		7.08044e-27	5.92633e-26	1.52931	-4.01029
77	Skatole	Positive	7.73713e-51	6.10941e-50	1.63998	0.575547		6.99507e-11	1.87057e-10	0.855253	0.255109		6.90921e-14	1.88371e-13	1.12031	0.320439
78	THREO-SPHINGOSINE, (-)-	Positive	7.85584e-60	8.32321e-59	1.62596	-2.45536		0.000204003	0.000368792	1.06414	-1.83961		2.49548e-10	5.62996e-10	0.741015	-0.615748
79	Sesamex	Positive	1.82739e-48	1.35356e-47	1.61269	1.68647		3.82347e-66	4.84886e-65	1.85953	6.07801		3.39807e-22	1.7449e-21	1.51963	-4.39155
80	5-O-methyl embelin	Positive	3.67708e-88	3.84714e-86	1.6105	-3.77988		7.40025e-29	3.4033e-28	1.28054	-2.3616		2.56573e-23	1.4709e-22	1.20036	-1.41828
81	(1R,9R)-5-Cyclohexyl-11-(propylsulfonyl)-7,11-diazatricyclo[7.3.1.02,7]trideca-2,4-dien-6-one	Positive	8.86209e-28	3.02758e-27	1.60699	1.132		3.82347e-66	1.06675e-63	2.43104	8.66629		1.62099e-31	2.26128e-30	1.72761	-7.53429
82	N-[1-(4-methoxyphenyl)-5-methyl-1H-pyrazol-4-yl]-4-morpholinecarboxamide	Positive	1.04733e-46	7.24475e-46	1.60569	1.68093		3.82347e-66	5.81863e-65	1.89684	7.51702		1.2168e-13	3.2643e-13	1.51253	-5.83609
83	14,18-Dihydroxy-12-oxo-9,13,15-octadecatrienoic acid	Positive	5.89032e-69	9.12999e-68	1.60518	2.47106		3.82347e-66	2.46173e-64	1.48278	4.52819		2.89259e-30	3.50884e-29	1.25167	-2.05713
84	L-Arginine	Negative	5.68135e-47	3.96274e-46	1.60364	0.701284		9.66321e-49	5.5398e-48	1.81241	0.923583		0.00139346	0.00194387	0.57046	-0.222299
85	2JXY218SZI	Positive	6.50339e-44	3.94445e-43	1.59924	1.43157		3.82347e-66	1.77791e-64	2.05244	5.94347		1.10283e-16	3.50978e-16	1.6003	-4.5119
86	Linoleamide	Positive	1.50706e-72	3.07661e-71	1.59802	-3.28227		6.89628e-08	1.56853e-07	0.758412	-1.1265		1.91779e-37	6.97908e-36	1.69727	-2.15577
87	2-(3-Hydroxy-3,4,5,6-tetrahydro-1H-cyclopenta[c]furan-4-yl)-3-methoxy-3-oxopropanoic acid	Positive	1.19234e-47	8.38648e-47	1.59799	1.72264		3.82347e-66	2.1335e-64	1.83776	7.23726		2.45056e-23	1.41457e-22	1.52144	-5.51462
88	Geranyl glucoside	Positive	9.42076e-48	6.73946e-47	1.59228	1.75596		3.82347e-66	8.00061e-65	1.80499	8.32067		1.84776e-30	2.37934e-29	1.53604	-6.56472
89	L-gamma-Glutamyl-L-leucine	Negative	3.11523e-46	2.11987e-45	1.5902	0.760476		1.78715e-06	3.77739e-06	0.65371	0.258854		1.42497e-17	5.01135e-17	1.33471	0.501623
90	2-Acetylcyclohexanone	Positive	6.19592e-60	6.6487e-59	1.58256	1.39831		6.17839e-53	3.80244e-52	1.47101	1.5891		0.769334	0.790101	0.443181	-0.190787
91	SNK	Positive	6.47123e-35	2.83582e-34	1.56552	1.15035		3.82347e-66	4.77648e-65	2.3423	4.76924		1.11039e-23	6.63853e-23	1.64138	-3.61889
92	6-Methylquinoline	Positive	6.04209e-46	4.07841e-45	1.56425	0.546256		2.39196e-09	5.94087e-09	0.793918	0.2437		9.38673e-13	2.41003e-12	1.07615	0.302556
93	2-Oxo-3-hydroxy-LSD	Positive	1.20751e-29	4.45237e-29	1.55084	1.11907		3.82347e-66	1.68434e-64	2.35031	6.47261		1.33725e-32	2.48728e-31	1.69815	-5.35354
94	4-Methylcarbostyril	Positive	4.99011e-44	3.0487e-43	1.54428	0.553239		2.69254e-12	7.77123e-12	0.895654	0.291545		6.91276e-10	1.52664e-09	0.888701	0.261693
95	6,9,11,13,14-Pentahydroxy-11-isopropyl-3,7,10-trimethyl-15-oxapentacyclo[7.5.1.0~1,6~.0~7,13~.0~10,14~]pentadec-2-yl acetate	Positive	1.38156e-45	9.1775e-45	1.54243	1.30396		9.6613e-66	8.98501e-65	1.88624	3.3487		4.62499e-33	9.0026e-32	1.58778	-2.04474
96	L-Threonic acid	Negative	2.46851e-57	2.37487e-56	1.54071	1.61495		4.15823e-59	2.67726e-58	1.50706	2.67563		4.65597e-34	1.14619e-32	1.25134	-1.06068
97	3-(3,4-Dimethoxyphenyl)-2-propenoic acid	Positive	1.34902e-72	2.82282e-71	1.54045	3.73251		0.339465	0.388159	0.2121	-0.267478		8.20424e-48	8.58369e-46	1.78775	3.99998
98	LV1850000	Positive	3.98662e-43	2.34986e-42	1.53799	1.54107		3.82347e-66	7.11165e-65	1.84706	5.32868		7.91955e-25	5.47824e-24	1.53364	-3.78761
99	Tetranor-12(S)-HETE	Positive	9.04553e-48	6.52681e-47	1.53337	-2.37385		4.80454e-10	1.24888e-09	1.17431	-1.81278		1.33029e-07	2.53634e-07	0.620052	-0.561074
100	Lauramide	Positive	4.46991e-89	1.2471e-86	1.52882	-4.08817		2.18852e-34	1.0839e-33	1.48378	-1.75798		2.00053e-36	6.44018e-35	1.67942	-2.33019
101	Glycidyl Stearate	Positive	8.09163e-71	1.50504e-69	1.52855	-2.87522		0.0055383	0.00832237	1.09905	-2.53578		5.12948e-08	1.01021e-07	0.417087	-0.339438
102	3,5-di-tert-Butyl-4-hydroxybenzaldehyde	Positive	3.31105e-42	1.89818e-41	1.52501	-0.723807		3.90083e-15	1.33811e-14	1.16669	-0.667013		0.034937	0.0434506	0.177604	-0.0567937
103	(10S)-Juvenile hormone III diol	Negative	4.33229e-51	3.48666e-50	1.52156	-1.22611		2.4665e-15	8.56622e-15	0.924662	-0.618895		2.07766e-14	5.875e-14	1.12504	-0.607219
104	5α-Dihydrotestosterone glucuronide	Positive	2.2895e-29	8.36816e-29	1.51796	1.11498		3.82347e-66	1.18528e-64	2.32289	6.56555		1.16312e-31	1.67851e-30	1.69429	-5.45057
105	Aspirin	Positive	4.3024e-49	3.21528e-48	1.51697	1.55774		6.25869e-66	6.09131e-65	1.66032	3.31643		7.35131e-32	1.11874e-30	1.37176	-1.75869
106	1,5-DAN	Positive	9.95062e-45	6.26216e-44	1.51592	0.541567		1.51363e-05	2.98798e-05	0.617964	0.172297		2.0859e-17	7.12613e-17	1.23601	0.36927
107	(2Z)-3-(3,4,5-Trimethoxyphenyl)-2-propen-1-yl acetate	Positive	1.16927e-74	2.71856e-73	1.50701	-3.32933		2.92357e-11	8.02303e-11	0.930521	-1.35821		1.68203e-29	1.95536e-28	1.35232	-1.97112
108	n-Propyl GalIate	Negative	5.28911e-81	1.92478e-79	1.50014	6.36817		0.460461	0.506446	0.234104	-0.296052		3.78628e-62	1.58456e-59	2.04186	6.66423
109	Obeticholic acid	Negative	5.59617e-40	2.90931e-39	1.49884	-1.19515		0.231071	0.273173	0.197272	-0.113763		1.11929e-27	1.10217e-26	1.72494	-1.08139
110	NP-020521	Negative	5.99386e-50	4.60262e-49	1.49506	-1.2737		0.322307	0.369549	0.0705607	-0.0493642		8.95512e-37	2.99817e-35	1.7575	-1.22434
111	N6,N6,N6-Trimethyl-L-lysine	Positive	6.09802e-52	5.05351e-51	1.49338	0.858082		2.27353e-43	1.23568e-42	1.44808	0.939448		0.0680038	0.0816631	0.3298	-0.0813655
112	Leu-Val	Positive	4.99626e-42	2.84481e-41	1.47888	1.17979		2.23942e-62	1.54909e-61	1.80631	2.39171		7.17789e-15	2.12293e-14	1.36669	-1.21191
113	sphinganine	Positive	1.87284e-48	1.37506e-47	1.47437	-0.964989		2.04463e-07	4.56361e-07	0.683791	-0.637728		3.46957e-13	9.01873e-13	0.634741	-0.327262
114	Octyl (4xi)-2-deoxy-2-[(Z)-(1-hydroxyethylidene)amino]-alpha-D-xylo-hexopyranoside	Positive	2.41398e-49	1.83682e-48	1.47407	1.76021		3.82347e-66	5.42414e-65	1.62113	4.5722		1.37815e-29	1.62466e-28	1.37984	-2.812
115	PAF C-18:1	Positive	2.78921e-41	1.5359e-40	1.47127	-0.721031		0.512616	0.558672	0.183972	-0.078684		2.36425e-25	1.73586e-24	1.56115	-0.642347
116	(2Z)-3,7-Dimethyl-2,6-octadien-1-yl 3-oxobutanoate	Positive	7.09514e-45	4.53331e-44	1.47119	-1.04446		0.0578306	0.0749291	0.347154	-0.211581		1.03872e-22	5.6455e-22	1.48109	-0.83288
117	Mupirocin	Positive	1.3119e-26	4.27261e-26	1.47072	1.07686		3.82347e-66	6.15432e-65	2.36454	6.82466		1.04605e-33	2.36633e-32	1.69796	-5.7478
118	2-(Diethoxymethyl)furan	Positive	5.96353e-51	4.75379e-50	1.47066	1.38235		5.30087e-46	2.9383e-45	1.37678	1.6572		0.0716446	0.0855443	0.476834	-0.27485
119	NP-020712	Positive	1.29423e-22	3.55172e-22	1.46763	1.07503		3.82347e-66	5.51766e-65	2.36245	8.78786		2.27758e-31	3.12514e-30	1.68868	-7.71283
120	Artemether	Positive	1.8066e-44	1.12845e-43	1.46737	1.69295		3.82347e-66	1.00008e-64	1.72464	7.46815		4.89785e-32	8.19901e-31	1.43506	-5.7752
121	merimepodib	Negative	5.47303e-40	2.86308e-39	1.4647	1.80214		0.349342	0.398908	0.295704	-0.328126		4.89206e-19	1.88694e-18	1.61867	2.13027
122	Hexadecanedioic acid	Negative	2.86756e-56	2.72744e-55	1.45418	-1.70726		6.41887e-12	1.82122e-11	0.657573	-0.515204		1.88383e-24	1.2514e-23	1.40433	-1.19206
123	Gabapentin	Positive	1.03963e-23	2.96985e-23	1.4535	1.06218		3.82347e-66	8.20575e-65	2.4077	10.3575		1.14857e-19	4.71252e-19	1.69751	-9.2953
124	2,4-dihydroxyheptadec-16-enyl acetate	Negative	1.96684e-52	1.66287e-51	1.44725	-1.98874		0.00558144	0.00835718	0.418437	-0.420999		2.343e-30	2.927e-29	1.49768	-1.56774
125	Dodecyltrimethylammonium	Positive	1.92504e-42	1.11121e-41	1.44581	1.15889		6.82015e-06	1.38555e-05	0.341394	0.295558		3.78502e-12	9.42877e-12	1.32769	0.863331
126	DINP	Negative	1.56493e-36	7.15765e-36	1.44408	-1.22922		9.03477e-05	0.000168421	0.528935	-0.3648		3.23162e-17	1.07763e-16	1.42391	-0.864423
127	DL-Tryptophan	Negative	1.50468e-38	7.49652e-38	1.43954	0.766081		3.45506e-07	7.61022e-07	0.684056	0.300052		1.28609e-12	3.25212e-12	1.06343	0.466029
128	Macrozamin	Negative	1.45664e-41	8.18261e-41	1.43565	1.53154		3.82347e-66	6.95705e-65	1.81832	6.88375		1.60418e-17	5.57138e-17	1.43785	-5.3522
129	N-{[(2R,4S,5R)-5-(3-Cyclohexyl-1-methyl-1H-pyrazol-5-yl)-1-azabicyclo[2.2.2]oct-2-yl]methyl}-4-morpholinecarboxamide	Negative	4.37802e-60	4.75897e-59	1.43321	-2.90124		9.03305e-07	1.93367e-06	0.663702	-1.11913		1.61697e-27	1.50378e-26	1.42716	-1.78211
130	3-(Decanoyloxy)-2-hydroxypropyl tridecanoate	Negative	4.91615e-37	2.31169e-36	1.42857	-0.843124		5.14028e-06	1.05971e-05	0.589439	-0.39775		7.36093e-11	1.70668e-10	1.0998	-0.445374
131	N-[(2S,3R)-1,3-dihydroxyoctadecan-2-yl]dodecanamide	Positive	4.53103e-83	2.52832e-81	1.42326	-3.14854		3.7334e-19	1.46707e-18	1.17078	-1.00195		1.49536e-31	2.12139e-30	1.60103	-2.14659
132	(1S,5R)-5-Isopropenyl-2-methyl-2-cyclohexen-1-yl beta-D-glucopyranoside	Positive	3.3273e-40	1.77385e-39	1.42308	1.48622		3.82347e-66	8.00061e-64	1.78176	5.79811		1.99191e-26	1.6031e-25	1.49943	-4.31189
133	Pseudopelletierine	Positive	7.2683e-22	1.91911e-21	1.41772	1.03607		3.82347e-66	5.16168e-65	2.40632	10.7357		5.71858e-22	2.90088e-21	1.70308	-9.69962
134	Sphingosine 1-phosphate	Negative	1.06732e-36	4.90851e-36	1.41752	-0.811082		1.46016e-40	7.73513e-40	1.61073	-0.899094		0.0399518	0.0493939	0.160349	0.0880117
135	Isoquinoline	Positive	7.04172e-38	3.40689e-37	1.41729	0.498678		4.40938e-18	1.68523e-17	1.12642	0.376519		0.00165241	0.00228606	0.381174	0.122158
136	Bis(2-ethylhexyl) phthalate	Negative	1.96246e-36	8.92706e-36	1.41189	-0.635073		1.5725e-05	3.08963e-05	0.449429	-0.202593		2.34745e-15	7.04236e-15	1.25536	-0.43248
137	1,3-Dipalmitoyl-2-Stearoyl Glycerol	Positive	1.65687e-33	7.00405e-33	1.41159	1.19539		3.82347e-66	2.90931e-64	2.016	5.22676		7.6277e-34	1.77344e-32	1.55741	-4.03137
138	epi-jasmonic acid	Positive	8.50277e-45	5.39153e-44	1.4092	1.43359		2.65144e-62	1.81906e-61	1.61421	2.83203		1.8056e-17	6.1938e-17	1.2288	-1.39844
139	4-Oxocyclohexanecarboxylic acid	Positive	1.54753e-41	8.63521e-41	1.40692	1.33824		5.33677e-66	5.25515e-65	1.71061	3.34751		1.27321e-22	6.78775e-22	1.47016	-2.00927
140	DL-Arginine	Positive	2.91589e-35	1.28453e-34	1.40381	0.60455		2.4579e-52	1.49077e-51	1.82287	0.967621		1.83868e-06	3.23313e-06	0.894563	-0.363071
141	NP-008952	Positive	1.16365e-47	8.25402e-47	1.40301	-1.49872		1.20981e-14	3.94011e-14	0.768965	-0.719669		3.11655e-13	8.17729e-13	0.906398	-0.779054
142	(+/-)9-HpODE	Negative	3.01866e-36	1.3584e-35	1.40257	-0.751682		5.61338e-24	2.42185e-23	1.20547	-0.73989		0.754243	0.776508	0.12092	-0.0117919
143	1,4-Anhydro-6-O-dodecanoyl-2,3-bis-O-(2-hydroxyethyl)-D-glucitol	Negative	1.45307e-39	7.46145e-39	1.39919	-1.10373		0.745287	0.779757	0.0932421	-0.0646028		1.47505e-27	1.38721e-26	1.56585	-1.03913
144	2-(3,4-Dihydroxyphenyl)-3,7-dihydroxy-5-chromanesulfinic acid	Negative	7.25368e-62	8.67333e-61	1.39779	3.53249		1.15586e-10	3.06158e-10	0.505561	0.85259		1.72814e-21	8.5589e-21	1.49134	2.6799
145	4-(2-Aminopropoxy)-3,5-dimethylphenol	Positive	6.37865e-21	1.61786e-20	1.39635	1.006		3.82347e-66	1.33344e-64	2.39187	6.19795		6.16745e-24	3.82382e-23	1.67638	-5.19195
146	n-Hexanamide	Positive	7.97214e-32	3.22352e-31	1.39617	1.01294		2.85452e-14	9.05013e-14	0.891043	0.713362		0.000263838	0.000392242	0.5601	0.299582
147	Imazapyr	Positive	1.05209e-33	4.49285e-33	1.38669	1.14901		3.82347e-66	7.44243e-65	2.01811	4.77107		2.20002e-25	1.64412e-24	1.68452	-3.62205
148	Hypoxanthine	Positive	4.3029e-44	2.64818e-43	1.37541	1.34183		8.92296e-50	5.22274e-49	1.33485	2.13181		1.26555e-17	4.46946e-17	0.88051	-0.789979
149	VS1150000	Negative	1.33637e-37	6.42842e-37	1.37472	-1.42318		0.123117	0.15132	0.290182	-0.241173		1.17194e-22	6.32849e-22	1.41464	-1.182
150	6-[8-Hydroxy-1-(hydroxymethyl)octahydro-2H-quinolizin-3-yl]-2-piperidinone	Positive	2.50769e-19	6.04881e-19	1.37357	0.99468		3.82347e-66	1.14294e-64	2.41583	11.4197		9.83288e-19	3.74096e-18	1.69915	-10.425
151	2-Aminoadenosine	Negative	5.43034e-38	2.65801e-37	1.36995	1.07928		5.46864e-50	3.22342e-49	1.49235	1.61663		0.00353157	0.0047908	0.730184	-0.537354
152	cholic acid	Negative	8.00622e-33	3.31743e-32	1.36389	-1.08558		1.11039e-16	4.04085e-16	0.998777	-0.827136		0.00168279	0.00232425	0.613425	-0.258442
153	10-HDA	Negative	8.51164e-30	3.16633e-29	1.36032	-0.717798		4.16149e-07	9.09444e-07	0.70134	-0.395327		1.26031e-07	2.41392e-07	0.885765	-0.322471
154	(1Z,3S,4Z,6S,7E,9S,15aR)-9-sec-Butyl-1,4,7-trihydroxy-3-[(6R)-6-hydroxyoctyl]-6-[(1-methoxy-1H-indol-3-yl)methyl]-3,6,9,12,13,14,15,15a-octahydro-10H-pyrido[1,2-a][1,4,7,10]tetraazacyclododecin-10-one	Positive	9.09454e-32	3.65968e-31	1.35772	1.09793		3.82347e-66	6.40049e-64	2.17876	7.90487		4.49926e-33	8.96638e-32	1.67751	-6.80694
155	3,3-dimethyl-5-oxo-5-(2-piperidinoanilino)pentanoic acid	Positive	4.17953e-23	1.16999e-22	1.35411	1.00768		3.82347e-66	1.52393e-64	2.37934	7.26931		8.92629e-28	9.00157e-27	1.67326	-6.26163
156	Vigabatrin	Positive	4.23584e-31	1.66451e-30	1.35396	0.793969		9.9448e-66	9.0476e-65	2.15912	2.03386		1.18914e-13	3.20036e-13	1.47151	-1.23989
157	3Î±,7Î±-Dihydroxy-5Î²-cholestanoic acid	Negative	5.58829e-34	2.41103e-33	1.35392	-0.707221		0.0065268	0.00968605	0.359053	-0.178892		1.52783e-16	4.80749e-16	1.31672	-0.528329
158	Platelet-activating factor	Positive	6.9865e-31	2.70727e-30	1.35322	-0.481844		0.105756	0.131723	0.10784	0.0437975		6.46128e-24	3.94751e-23	1.67006	-0.525642
159	2-arachidonoylglycerol	Negative	3.98475e-24	1.15406e-23	1.35318	-0.996343		0.18416	0.220518	0.372834	-0.300902		1.3955e-11	3.3468e-11	1.22301	-0.695441
160	4-Methoxyaniline	Positive	9.44568e-18	2.14838e-17	1.3528	0.964192		3.82347e-66	1.23086e-64	2.4169	6.83589		2.75777e-16	8.61289e-16	1.702	-5.8717
161	2-Ethyl-4,5-dimethylthiazole	Positive	9.58624e-32	3.83908e-31	1.34809	0.636571		2.96001e-15	1.02377e-14	0.891958	0.41288		0.000824221	0.00116928	0.550191	0.223691
162	Ethyl 3-oxo-3-phenylpropanoate	Positive	8.72736e-76	2.21358e-74	1.34301	4.2024		0.0380275	0.0506831	0.349151	-0.550261		2.57383e-48	3.07757e-46	1.52416	4.75266
163	(2E,6Z)-N-Cyclopropyl-2,6-nonadienamide	Positive	9.87669e-23	2.71934e-22	1.33504	1.00335		3.82347e-66	5.33374e-64	2.34924	6.12386		6.22181e-17	2.01847e-16	1.65859	-5.12052
164	N-Acetylglutamine	Negative	6.08543e-76	1.59172e-74	1.32938	-3.75126		3.99353e-66	4.45678e-65	2.39682	-3.93971		4.00883e-05	6.54072e-05	0.395845	0.188446
165	Plumerubroside	Negative	1.698e-45	1.11908e-44	1.32838	5.03175		1.63675e-07	3.68268e-07	0.361786	0.675405		4.68047e-17	1.53629e-16	1.1881	4.35634
166	2-(2-Carboxyethyl)-4-methyl-5-pentyl-3-furoic acid	Negative	2.78017e-30	1.0482e-29	1.32481	-0.634211		0.00307711	0.00481409	0.355394	-0.159881		7.19554e-14	1.95541e-13	1.24963	-0.474329
167	Propionylcarnitine	Positive	1.03929e-32	4.28516e-32	1.32382	0.860228		0.000100982	0.000186996	0.434028	-0.268994		3.51843e-34	8.92403e-33	1.99123	1.12922
168	Methyl Jasmonate	Negative	1.30045e-30	4.9702e-30	1.31684	-0.64428		0.00103285	0.00170849	0.378897	-0.169471		1.25948e-13	3.35727e-13	1.2405	-0.474809
169	D-Erythro-sphingosine 1-phosphate	Positive	5.3791e-27	1.75871e-26	1.31455	-0.759665		1.78709e-36	9.17663e-36	1.52766	-0.849536		0.0428363	0.052804	0.174159	0.0898712
170	3,5-Dinitroguaiacol	Negative	4.77655e-33	1.98904e-32	1.31307	0.935719		0.680673	0.719347	0.0891286	-0.0501505		7.93675e-28	8.10129e-27	1.57085	0.985869
171	Talinolol	Positive	3.81577e-29	1.3826e-28	1.30417	1.1488		3.82347e-66	4.63804e-65	1.99389	7.97625		1.18882e-10	2.73364e-10	1.55862	-6.82745
172	2,3-Bis(octanoyloxy)propanimidic acid	Positive	3.58293e-28	1.23922e-27	1.30301	-1.02509		2.58173e-12	7.47719e-12	0.824414	-0.785991		0.00107591	0.00151097	0.450858	-0.2391
173	2-[(11Z,14Z)-icosadienoyl]-sn-glycero-3-phosphoethanolamine	Negative	9.91517e-26	3.08513e-25	1.29776	-0.362461		0.94565	0.953626	0.00924384	-0.0173754		1.46301e-17	5.10224e-17	1.35924	-0.345085
174	6,11-dihydro-5H-benzo[a]carbazole	Positive	3.31194e-70	5.65734e-69	1.29652	-4.98694		9.48773e-06	1.89982e-05	0.803166	-4.56059		4.05784e-17	1.34246e-16	0.365599	-0.426353
175	Trolox	Positive	3.8641e-29	1.39408e-28	1.29604	-0.610038		0.109063	0.135439	0.183207	-0.0965666		2.07358e-16	6.50034e-16	1.31619	-0.513472
176	RU5135	Positive	1.28516e-20	3.24978e-20	1.29574	0.964554		3.82347e-66	5.00038e-65	2.33523	6.89901		5.26496e-32	8.64074e-31	1.674	-5.93445
177	Mexacarbate	Positive	2.05231e-18	4.79828e-18	1.29557	0.945202		3.82347e-66	6.66718e-65	2.38882	7.87134		1.75586e-37	6.68024e-36	1.67981	-6.92614
178	3-(3,5-Dimethoxyphenyl)propanoic acid	Negative	3.23284e-68	4.91979e-67	1.29321	3.6332		0.127682	0.156471	0.360104	-0.589293		1.73873e-37	6.93006e-36	1.51575	4.22249
179	1-icosanoyl-sn-glycero-3-phosphocholine	Positive	1.25679e-27	4.22462e-27	1.2917	-1.04644		8.04682e-11	2.13815e-10	0.902419	-0.584163		2.47465e-07	4.6131e-07	0.835733	-0.462277
180	8-[(4E)-6-Methoxy-6-methyl-4-hepten-2-yl]-5,9,17,17-tetramethyl-18-oxapentacyclo[10.5.2.0~1,13~.0~4,12~.0~5,9~]nonadec-2-en-16-yl hexopyranoside	Positive	1.88496e-31	7.47729e-31	1.29157	1.20966		3.82347e-66	1.06675e-64	1.91503	5.76982		2.73716e-33	5.87438e-32	1.46702	-4.56016
181	MU-Ac	Positive	1.51247e-28	5.31905e-28	1.28144	5.12852		2.40433e-09	5.93635e-09	0.43836	0.980811		0.0751937	0.0893994	1.29427	4.14771
182	DL-Norleucine	Positive	6.75717e-29	2.4067e-28	1.28129	0.595464		1.2818e-09	3.23152e-09	0.638941	0.332452		4.99335e-05	8.02195e-05	0.646325	0.263012
183	YK6000000	Negative	5.11952e-40	2.69499e-39	1.28013	1.67371		3.82347e-66	4.3839e-65	1.46256	5.74991		6.01339e-31	7.98921e-30	1.46732	-4.07619
184	8-Hydroxyquinoline	Positive	1.57615e-29	5.78614e-29	1.27957	0.437133		0.406163	0.455708	0.0409972	-0.0207908		7.92205e-20	3.28255e-19	1.46322	0.457923
185	Malic acid	Negative	2.27233e-37	1.08065e-36	1.26991	-2.59956		4.42021e-66	4.56755e-65	2.15124	-3.50637		3.04429e-18	1.10786e-17	1.38049	0.906811
186	7-Dechlorogriseofulvin	Positive	1.74389e-25	5.32715e-25	1.26849	4.57905		2.00645e-09	4.99821e-09	0.427757	0.952686		0.225869	0.256169	1.31341	3.62637
187	NP-020609	Negative	2.59505e-26	8.38633e-26	1.2684	-0.908927		0.237693	0.279423	0.127372	-0.0848822		1.45341e-17	5.08996e-17	1.47668	-0.824045
188	LQ1825000	Positive	2.97648e-32	1.21527e-31	1.26051	0.868626		3.82347e-66	7.27328e-65	2.22993	2.73738		1.20223e-14	3.49398e-14	1.35067	-1.86876
189	guaietolin	Negative	4.03728e-38	1.99953e-37	1.25883	-1.20412		0.0317314	0.0427684	0.155729	-0.177526		4.90683e-23	2.73801e-22	1.38762	-1.02659
190	Azaspiracid-10	Positive	1.55485e-15	3.26988e-15	1.25789	0.865934		3.82347e-66	9.69771e-65	2.35563	5.78944		1.79003e-33	3.94279e-32	1.74669	-4.9235
191	Palmitoleic Acid	Positive	1.81152e-28	6.31768e-28	1.25784	-1.0818		6.21271e-13	1.85716e-12	1.03271	-0.929758		0.0778523	0.092298	0.261322	-0.152042
192	Amygdalin	Negative	4.29986e-27	1.41692e-26	1.25756	4.53396		0.00491355	0.00742355	0.350931	0.792888		8.12638e-14	2.20122e-13	1.23393	3.74108
193	Khellactone, Cis-(-)-	Negative	1.87144e-33	7.87132e-33	1.25318	3.97614		1.79851e-08	4.22851e-08	0.437284	0.944692		2.67938e-05	4.41466e-05	1.21082	3.03145
194	Methyl 5-{(3aS,5R,6R,6aS)-5-hydroxy-6-[(1E,3R)-3-hydroxy-1-octen-1-yl]-1,3a,4,5,6,6a-hexahydro-2-pentalenyl}pentanoate	Negative	1.17627e-25	3.64644e-25	1.25015	-0.496708		0.000785064	0.0013142	0.429851	-0.200469		3.71504e-08	7.42122e-08	0.988035	-0.296239
195	NP-002322	Negative	1.2886e-31	5.13599e-31	1.24759	-0.981662		9.26739e-18	3.49405e-17	1.14003	-0.987281		0.587077	0.616541	0.0279566	0.00561919
196	(E)-3,4,5-Trimethoxycinnamic acid	Positive	4.98016e-41	2.72444e-40	1.24554	-1.25305		6.76636e-06	1.37797e-05	0.325946	-0.370783		8.75647e-19	3.362e-18	1.2087	-0.882266
197	3-[(2,6-Dimethylheptanoyl)oxy]-4-(trimethylammonio)butanoate	Positive	3.4697e-43	2.05967e-42	1.24091	-1.42393		8.40698e-15	2.81466e-14	0.899895	-0.89447		2.86391e-07	5.31506e-07	0.685776	-0.529457
198	asn-val	Positive	5.26659e-26	1.66345e-25	1.24061	1.09392		3.20822e-61	2.09788e-60	1.72919	4.60023		3.20882e-20	1.37733e-19	1.61445	-3.50631
199	Trp-Phe	Negative	4.62556e-25	1.38767e-24	1.2402	-1.11056		2.89081e-07	6.40108e-07	0.777826	0.683366		1.33924e-41	8.00672e-40	1.78206	-1.79393
200	1-(1Z-hexadecenyl)-sn-glycero-3-phosphocholine	Positive	1.02892e-43	6.15147e-43	1.23622	-0.809461		0.00814476	0.0119181	0.326965	0.107199		8.76671e-39	3.86197e-37	1.47834	-0.91666
201	(2R)-1-{[(2-Aminoethoxy)(hydroxy)phosphoryl]oxy}-3-hydroxy-2-propanyl docosanoate	Positive	1.61965e-28	5.67216e-28	1.23535	-0.766702		0.0175084	0.0245882	0.403952	-0.197879		1.86747e-14	5.31659e-14	1.16154	-0.568823
202	DL-4-Hydroxyphenyllactic acid	Negative	5.90158e-31	2.30823e-30	1.23464	0.525958		6.11246e-11	1.6557e-10	0.828286	0.339847		5.00965e-05	8.03272e-05	0.475868	0.186111
203	Decarbamoylsaxitoxin	Negative	2.98954e-39	1.50738e-38	1.23414	-1.26278		2.5509e-12	7.41356e-12	0.739948	-0.828309		1.11501e-06	2.00271e-06	0.59123	-0.434473
204	(R)-3-Hydroxy myristic acid	Positive	5.75297e-59	5.87224e-58	1.23311	-1.45019		5.04729e-14	1.57634e-13	0.941889	-0.397636		9.39198e-29	1.03435e-27	1.20842	-1.05255
205	Petromyzonol	Negative	3.0054e-25	9.11419e-25	1.22936	-0.490081		0.00132788	0.00217502	0.345585	-0.148111		2.57044e-10	5.75256e-10	1.10633	-0.341971
206	N~6~-(5-Oxo-D-isoleucyl)-L-lysine	Positive	8.40394e-30	3.14022e-29	1.22867	-1.76917		9.49751e-10	2.4236e-09	0.716434	-0.846915		2.82623e-08	5.70013e-08	0.853403	-0.922255
207	10-Hydroxydecanoic acid	Negative	7.98629e-40	4.12625e-39	1.22844	-1.13522		2.10403e-12	6.1792e-12	0.787174	-0.740855		2.62679e-06	4.57095e-06	0.58966	-0.394363
208	5-Nitro-o-toluidine	Positive	1.63468e-27	5.45111e-27	1.22814	0.765513		1.25818e-15	4.46229e-15	0.899889	0.607973		0.00430679	0.0058048	0.321819	0.157541
209	Biliverdin hydrochloride	Negative	1.18613e-28	4.18897e-28	1.22393	-1.1467		1.0766e-31	5.20876e-31	1.39041	-1.1491		0.178094	0.203919	0.00154361	0.00239957
210	D-PANTOTHENIC ACID	Negative	3.31884e-25	1.00284e-24	1.22168	0.475024		0.271708	0.314116	0.162524	0.0633096		1.6486e-14	4.7256e-14	1.24905	0.411714
211	5-Hydroxyindole-3-acetic acid	Positive	7.30895e-39	3.66323e-38	1.21503	0.667634		0.0212049	0.0291436	0.243277	0.107674		2.40999e-22	1.26073e-21	1.11309	0.559959
212	Mexiletine	Positive	2.02317e-17	4.53993e-17	1.21431	0.909832		1.44659e-64	1.0621e-63	2.26847	5.8879		8.36512e-21	3.84703e-20	1.58751	-4.97807
213	5-Aminolevulinic acid hydrochloride	Positive	1.03818e-21	2.7155e-21	1.21041	-4.23292		2.04741e-65	1.78509e-64	2.39689	-5.51425		4.36355e-21	2.08702e-20	1.81182	1.28133
214	1-[(11Z,14Z)]-icosadienoyl-sn-glycero-3-phosphocholine	Positive	3.95537e-28	1.3624e-27	1.20973	-0.725901		0.208319	0.247675	0.106532	0.0315688		1.8033e-23	1.06293e-22	1.3705	-0.75747
215	4-Ethyl-2,6-dihydroxyphenyl hydrogen sulfate	Negative	5.35609e-65	7.23073e-64	1.20845	4.43662		2.77091e-24	1.20795e-23	0.851646	2.63057		3.05341e-15	9.12752e-15	0.695315	1.80604
216	Acetyl tributyl citrate	Positive	2.45207e-40	1.31563e-39	1.20691	-2.79145		0.353693	0.403326	0.66631	-2.00924		4.38225e-19	1.70602e-18	0.511959	-0.782216
217	15,16-DiHODE	Positive	2.61284e-28	9.07447e-28	1.20672	-1.01276		2.57204e-14	8.27998e-14	1.03952	-0.93977		0.237156	0.26752	0.153879	-0.0729943
218	phenyl ?-D-glucopyranoside	Negative	1.64575e-37	7.87139e-37	1.20407	-1.1345		0.0198291	0.027433	0.143382	-0.166841		2.97102e-22	1.53503e-21	1.35346	-0.96766
219	Indane	Positive	1.69361e-21	4.38871e-21	1.20317	-0.747462		2.21935e-06	4.65563e-06	0.754284	-0.397513		3.09473e-05	5.079e-05	0.656104	-0.349949
220	Dibutyl Sebacate	Positive	1.28238e-13	2.48461e-13	1.20092	-6.3106		2.03562e-16	7.34403e-16	0.679519	-5.04114		3.45829e-21	1.66356e-20	0.674193	-1.26946
221	Bicyclo Prostaglandin E2	Positive	9.19449e-28	3.12837e-27	1.2008	-1.00227		8.01373e-14	2.46599e-13	1.03482	-0.930168		0.249149	0.280292	0.152924	-0.0721024
222	Allamandin	Negative	2.77763e-27	9.22571e-27	1.19671	5.35221		4.90524e-11	1.33301e-10	0.411253	0.941432		0.520317	0.554078	1.27664	4.41077
223	1-Naphthol	Negative	9.62708e-26	3.00667e-25	1.19248	0.672466		4.85639e-10	1.25845e-09	0.644424	0.359974		4.1528e-06	7.09366e-06	0.630364	0.312492
224	4-(Heptyloxy)benzoic acid	Positive	6.5367e-37	3.03957e-36	1.19201	-1.51272		0.249602	0.29097	0.165425	-0.163109		1.24191e-24	8.38291e-24	1.27808	-1.34961
225	NP-021050	Negative	1.66392e-25	5.10146e-25	1.19149	-0.812864		0.708648	0.746086	0.110541	-0.0509912		1.58217e-18	5.93845e-18	1.35525	-0.761873
226	Adouetine X	Positive	1.38464e-71	2.75939e-70	1.19076	2.43558		3.82347e-66	5.92638e-65	1.06637	4.6372		9.16524e-26	7.16945e-25	1.43462	-2.20162
227	1-arachidonoyl-sn-glycero-3-phosphoethanolamine	Positive	2.1285e-25	6.47837e-25	1.18792	0.365597		0.583193	0.628227	0.129907	-0.0373635		9.21457e-18	3.28196e-17	1.37967	0.40296
228	4-(Trimethylammonio)-3-(undecanoyloxy)butanoate	Positive	1.21553e-40	6.60648e-40	1.18695	-1.86299		2.33091e-12	6.7978e-12	0.906577	-1.11903		2.43619e-08	4.9734e-08	0.70473	-0.743964
229	L-Kynurenine	Positive	2.56346e-31	1.01208e-30	1.18578	0.696948		0.0582763	0.07539	0.30562	0.16333		4.27417e-17	1.40846e-16	1.18607	0.533618
230	ACPC	Positive	7.23172e-25	2.14644e-24	1.18015	-1.67951		8.26823e-62	5.49247e-61	2.05571	-2.46456		6.59846e-20	2.74772e-19	1.2577	0.785055
231	1-O-Arsonopentofuranose	Negative	0.160047	0.174654	1.17905	-7.09803		9.14236e-65	7.21902e-64	2.41636	-8.71095		4.23362e-35	1.14308e-33	2.14853	1.61291
232	3-(3,4,5-Trimethoxyphenyl)propanoic acid	Negative	4.34913e-85	3.30929e-83	1.17562	6.64296		9.3878e-05	0.000174226	0.24887	-0.447588		1.10716e-56	2.31673e-54	1.41479	7.09055
233	Gnaphaliin	Positive	6.86342e-46	4.59574e-45	1.1754	-8.68079		1.57904e-65	1.39122e-64	2.41815	-10.3197		4.07141e-37	1.41991e-35	2.19396	1.63889
234	5,6-Dihydrouridine	Positive	6.71422e-16	1.43729e-15	1.17404	-6.17948		7.80694e-65	6.22325e-64	2.40896	-7.5354		6.68881e-21	3.1103e-20	1.81992	1.35592
235	4-Iodoanisole	Positive	3.24865e-06	4.77039e-06	1.1738	-6.57893		1.44659e-64	1.0715e-63	2.41814	-8.19409		6.95021e-34	1.66209e-32	2.12697	1.61516
236	DL-α-Aminocaprylic acid	Positive	7.32032e-24	2.10554e-23	1.17335	-0.707267		0.000204683	0.000369223	0.481143	-0.340161		1.88188e-07	3.5476e-07	0.857635	-0.367106
237	Octadecanamine	Positive	4.44103e-18	1.02401e-17	1.17328	-5.60707		0.777346	0.809252	0.10732	-0.0183801		3.37304e-13	8.79511e-13	1.41572	-5.58869
238	Ethylenediaminetetraacetic acid (EDTA)	Positive	7.13765e-10	1.19008e-09	1.1724	-11.217		7.23377e-66	6.88031e-65	2.40937	-12.5927		5.19285e-21	2.44181e-20	1.83357	1.37572
239	(+/-)12(13)-DiHOME	Negative	1.57586e-39	8.04266e-39	1.17221	-1.6839		2.72054e-09	6.65816e-09	0.75797	-0.881653		1.00951e-09	2.21193e-09	0.739985	-0.802248
240	4-Methyleneglutamic acid	Positive	0.0021641	0.00273206	1.17012	-8.41185		1.5341e-65	1.366e-64	2.40854	-9.75908		1.01594e-20	4.64668e-20	1.78181	1.34722
241	Hydrocortisone	Positive	5.29404e-20	1.31098e-19	1.16692	0.634237		0.609453	0.652317	0.0118525	-0.0130782		1.58413e-15	4.82152e-15	1.39279	0.647315
242	mephedrone-d3	Negative	0.788658	0.802074	1.16485	-3.06854		3.15503e-65	2.69465e-64	2.41686	-4.48451		5.57326e-27	4.71194e-26	2.0501	1.41597
243	muramic acid	Positive	1.03012e-36	4.76358e-36	1.16391	-1.49467		1.48617e-23	6.37912e-23	1.03412	-1.41002		0.376941	0.415131	0.155638	-0.0846422
244	Coumarin	Positive	1.69417e-30	6.44555e-30	1.16105	0.390596		1.24864e-09	3.15743e-09	0.74927	0.243801		0.000301318	0.000444803	0.435515	0.146795
245	3-(2,3-dihydro-1H-indol-1-yl)-2-[(2-furylmethyl)sulfonyl]acrylonitrile	Positive	6.09925e-06	8.80186e-06	1.16078	-12.7781		1.27153e-64	9.76398e-64	2.40147	-14.2639		1.3343e-27	1.29861e-26	1.96372	1.48585
246	Glutamylthreonine	Negative	9.44568e-18	2.14256e-17	1.16064	-6.69741		1.086e-64	8.41647e-64	2.39446	-8.00062		4.7922e-19	1.85698e-18	1.72226	1.30321
247	ARECOLINE	Positive	1.7419e-22	4.73367e-22	1.1604	0.761246		6.6125e-31	3.16267e-30	0.139643	0.16141		2.00951e-07	3.76278e-07	0.425281	0.599836
248	Bis(2-ethylhexyl) amine	Positive	0.00848705	0.0103703	1.15908	-4.6115		0.173287	0.208692	0.017833	0.050991		0.000355962	0.000520875	1.39797	-4.66249
249	apronalide	Positive	1.70698e-23	4.8432e-23	1.15246	0.526341		0.000745391	0.00125029	0.397443	0.169132		3.89583e-08	7.72703e-08	0.893419	0.357209
250	(+/-)-C75	Negative	7.40643e-31	2.85677e-30	1.15241	-1.42525		0.443759	0.490008	0.118184	-0.153106		3.4204e-20	1.45323e-19	1.23243	-1.27214
251	6-Hydroxycaproic acid	Negative	4.73322e-26	1.50635e-25	1.15226	0.481565		3.20745e-28	1.44335e-27	0.770179	0.505319		0.068234	0.0818222	0.0668563	-0.023754
252	prostaglandin H2 2-glyceryl ester	Positive	1.18056e-70	2.14811e-69	1.15037	2.49607		3.82347e-66	5.2463e-65	0.999659	4.11534		2.00619e-20	8.79153e-20	1.2567	-1.61927
253	2-[2-(2,3-dihydro-1,4-benzodioxin-6-yl)-1,3-thiazol-4-yl]-1,3-benzothiazole	Positive	5.57078e-25	1.65934e-24	1.14692	-6.8827		3.48966e-65	2.92085e-64	2.37515	-8.29902		2.44109e-25	1.77669e-24	1.85645	1.41632
254	methadone-d9	Negative	3.34915e-08	5.2397e-08	1.14652	0.457875		3.97237e-65	3.29195e-64	2.41572	2.41274		2.36367e-30	2.9094e-29	2.07474	-1.95486
255	1,3-Nonanediol acetate	Negative	9.62708e-26	3.01793e-25	1.14634	-0.958686		6.91699e-11	1.85562e-10	0.892829	-0.694267		0.011298	0.0147757	0.476087	-0.264419
256	Methyl 9-oxononanoate	Negative	1.36266e-25	4.20866e-25	1.14214	-1.07232		2.67459e-14	8.57713e-14	0.91723	-0.924135		0.0761976	0.0904644	0.286972	-0.148182
257	2-[5-(4-chlorophenyl)-2-(trifluoromethyl)-3-furyl]-5-(2-furyl)-1,3,4-oxadiazole	Positive	1.70269e-12	3.17406e-12	1.14181	-7.37319		4.96375e-66	4.94602e-65	2.30398	-8.59376		3.34838e-20	1.4299e-19	1.5269	1.22057
258	(2E,4Z)-N-Isobutyl-2,4-octadecadienamide	Positive	6.22268e-54	5.4254e-53	1.14115	-2.85459		3.47071e-17	1.28539e-16	0.784106	-1.1705		2.12731e-17	7.23805e-17	1.14422	-1.68409
259	Hippuric acid	Negative	5.05244e-26	1.60185e-25	1.13436	1.32686		0.0545771	0.0709333	0.0207424	0.0103628		5.10554e-14	1.41501e-13	1.23414	1.3165
260	(2R)-3-{[(2-Aminoethoxy)(hydroxy)phosphoryl]oxy}-2-hydroxypropyl (9Z)-9-hexadecenoate	Negative	7.33043e-29	2.59982e-28	1.13266	1.03694		0.000584295	0.000996038	0.42283	0.395808		7.43614e-12	1.8199e-11	1.15687	0.641136
261	1,3,5-Heptatriene	Positive	4.34995e-20	1.0836e-19	1.13137	0.673522		3.82347e-66	3.20024e-64	2.18374	2.2689		3.33473e-21	1.61339e-20	1.62782	-1.59538
262	(2S)-4-Oxo-2-phenyl-3,4-dihydro-2H-chromen-7-yl beta-D-glucopyranoside	Negative	3.32002e-37	1.56998e-36	1.12949	-2.99857		0.0100393	0.0145379	0.890176	-2.13727		4.66944e-12	1.15631e-11	0.575625	-0.861304
263	N5-(3-chloro-4-methylphenyl)-4-methyl-4,5,6,7-tetrahydrothieno[3,2-c]pyridine-5-carbothioamide,80<90%	Negative	2.43429e-14	4.88608e-14	1.12927	-6.95101		4.17112e-66	4.47593e-65	2.13395	-8.2998		2.55694e-27	2.27676e-26	1.5916	1.34879
264	MFCD00133435	Positive	1.39029e-22	3.80286e-22	1.12756	-0.377647		0.00220038	0.00352145	0.394556	0.118428		9.42346e-25	6.46511e-24	1.61189	-0.496074
265	(2R)-1-{[(2-Aminoethoxy)(hydroxy)phosphoryl]oxy}-3-hydroxy-2-propanyl (4Z,7Z,10Z,13Z,16Z)-4,7,10,13,16-docosapentaenoate	Negative	1.38874e-24	4.07851e-24	1.12682	0.659696		0.0114106	0.0164383	0.352206	0.206504		3.50293e-10	7.79774e-10	0.990326	0.453192
266	NP-020607	Positive	5.52548e-12	1.00979e-11	1.12663	-10.4335		2.04741e-65	1.76669e-64	2.33112	-11.7365		8.5349e-23	4.66909e-22	1.65396	1.30305
267	Phosphocholine chloride calcium salt tetrahydrate	Positive	2.46351e-21	6.34448e-21	1.11488	-0.558463		0.401896	0.451526	0.134388	-0.0647009		2.01327e-13	5.33261e-13	1.14844	-0.493762
268	DA9185000	Positive	2.06452e-24	6.02092e-24	1.11291	0.461085		3.68987e-28	1.65156e-27	1.01298	0.49884		0.206912	0.235948	0.0694686	-0.0377542
269	3-Hydroxybutyric acid	Negative	4.64724e-24	1.34129e-23	1.11113	0.722189		1.17053e-14	3.8421e-14	0.721131	0.572241		0.447617	0.480944	0.315114	0.149948
270	1-(4Z,7Z,10Z,13Z,16Z,19Z-docosahexaenoyl)-sn-glycero-3-phosphocholine	Positive	1.3186e-24	3.88616e-24	1.11108	-0.718019		0.00587682	0.00875249	0.376396	0.193234		1.04675e-27	1.04302e-26	1.52472	-0.911252
271	2-Furoic acid	Negative	3.08482e-26	9.85493e-26	1.11056	-5.25152		3.29434e-65	2.78521e-64	2.17063	-6.48639		2.2183e-23	1.2984e-22	1.47438	1.23487
272	A-12(13)-EpODE	Positive	1.46148e-26	4.74131e-26	1.11047	-1.16046		2.83601e-14	9.02561e-14	1.05781	-1.12399		0.445343	0.48097	0.0913293	-0.0364746
273	Embelin	Negative	9.63191e-34	4.13431e-33	1.10908	-1.73819		4.7703e-07	1.03978e-06	0.433982	-0.489902		4.52031e-13	1.16775e-12	0.937388	-1.24829
274	Tiglylcarnitine	Positive	3.28211e-24	9.53862e-24	1.10844	0.668673		0.297454	0.341522	0.108324	0.0587799		5.37256e-15	1.6003e-14	1.22126	0.609893
275	Moxisylyte	Positive	7.25368e-62	8.55117e-61	1.1069	-3.33489		7.39792e-08	1.67353e-07	0.796203	-1.40376		2.03753e-24	1.34285e-23	1.06897	-1.93113
276	L-Ornithine monohydrochloride	Positive	6.62911e-22	1.76145e-21	1.10385	0.56965		2.71781e-35	1.37867e-34	1.25127	0.782292		0.00245206	0.00334808	0.378445	-0.212642
277	afegostat	Positive	1.16977e-29	4.33229e-29	1.10244	0.556818		2.50228e-06	5.20998e-06	0.440438	-0.223893		3.18519e-35	8.88669e-34	1.75063	0.78071
278	Cxa-10	Positive	1.29601e-24	3.83308e-24	1.09928	-0.809625		1.10024e-08	2.62365e-08	0.746283	-0.529936		0.000326142	0.0004806	0.542877	-0.279688
279	Caprolactam	Positive	4.76609e-27	1.5644e-26	1.09418	1.07018		2.5362e-39	1.32675e-38	1.20725	1.72353		0.000329015	0.000483982	0.697645	-0.653349
280	difetarsone	Positive	1.45898e-14	2.95682e-14	1.09223	-2.3982		4.15772e-62	2.80646e-61	2.00487	-3.37071		6.83144e-22	3.4239e-21	1.19988	0.972505
281	gamma-Aminobutyric acid	Positive	3.30653e-23	9.28713e-23	1.08936	0.53789		7.60358e-07	1.63185e-06	0.530117	0.274093		0.000119086	0.000184242	0.6361	0.263797
282	Theophylline	Negative	6.246e-32	2.53782e-31	1.08914	-5.75645		0.0265226	0.0361554	0.237881	-4.791		2.33019e-20	1.01582e-19	0.218235	-0.965445
283	(2E,4E,12Z)-N-Isobutyl-2,4,12-octadecatrienamide	Positive	9.04079e-23	2.49741e-22	1.08562	-1.14604		3.07779e-05	5.99096e-05	0.484742	-0.433593		1.56999e-07	2.97978e-07	0.978364	-0.71245
284	Ginkgoic acid	Positive	8.26684e-19	1.96015e-18	1.0855	-0.519221		8.98281e-06	1.80303e-05	0.614009	-0.361926		0.00517199	0.00691527	0.486295	-0.157295
285	7-methyl-3-nitroimidazo[1,2-a]pyridine	Positive	1.24016e-21	3.22364e-21	1.08511	0.310907		1.65227e-58	1.04769e-57	1.99046	0.763048		2.33699e-19	9.35913e-19	1.45787	-0.452141
286	Fumaric acid	Negative	4.28002e-17	9.50234e-17	1.08396	-1.89466		3.14287e-63	2.24836e-62	1.94288	-2.79744		1.40321e-20	6.2807e-20	1.23472	0.902776
287	Dinocton 6	Positive	5.15783e-08	7.99464e-08	1.08169	3.35955		1.06095e-09	2.69096e-09	0.474214	1.24365		0.143625	0.166733	0.962855	2.1159
288	LT9970000	Negative	2.7611e-19	6.64093e-19	1.08085	-0.604331		4.15619e-05	7.94231e-05	0.583917	-0.260694		4.98303e-06	8.46004e-06	0.823009	-0.343638
289	Cascarillin	Negative	5.37342e-18	1.23221e-17	1.07808	0.552931		0.0177091	0.0248283	0.250482	0.134522		3.13735e-08	6.3124e-08	0.99141	0.418409
290	1,2,3-cyclopropanetricarboxylic acid	Negative	0.0470773	0.0539777	1.07457	-3.31937		1.366e-64	1.03941e-63	2.25538	-4.54529		5.15537e-21	2.43788e-20	1.54762	1.22591
291	(+/-)-Hesperetin	Positive	2.15598e-46	1.47914e-45	1.07152	3.25291		1.75263e-11	4.82551e-11	0.473768	1.10723		0.000235639	0.000352825	0.969872	2.14568
292	3-Hydroxy-cis-5-tetradecenoylcarnitine	Positive	2.85589e-16	6.14494e-16	1.07148	-1.06186		1.2231e-06	2.60492e-06	0.666018	-0.654174		0.00505139	0.00677566	0.604506	-0.407689
293	1-heptadecanoyl-sn-glycero-3-phosphocholine	Negative	1.11561e-19	2.74638e-19	1.07108	-0.348729		0.000201976	0.000366712	0.35415	0.12804		3.80812e-24	2.41469e-23	1.59175	-0.476769
294	Juvenile hormone III	Negative	1.90184e-22	5.13496e-22	1.05974	-1.49794		3.39346e-46	1.89355e-45	1.65047	-2.05593		5.1986e-12	1.27602e-11	0.730747	0.557996
295	2-Chloro-1-ethoxy-1,1,2-trifluoroethane	Negative	5.75756e-22	1.54458e-21	1.05829	0.563552		1.00303e-11	2.79845e-11	0.688868	0.430364		0.159029	0.183092	0.393167	0.133188
296	MFCD12546417	Negative	6.55161e-38	3.1882e-37	1.05736	1.23981		0.173021	0.208673	0.070747	-0.118364		1.052e-23	6.33468e-23	1.03711	1.35817
297	2-(4-Isopropyl-4-methyl-5-oxo-4,5-dihydro-1H-imidazol-2-yl)-4-methylbenzoic acid	Negative	3.27283e-27	1.08275e-26	1.05397	-1.00186		2.05683e-20	8.39789e-20	1.02542	-1.02222		0.93868	0.942056	0.0288619	0.0203611
298	(2R)-1-{[(2-Aminoethoxy)(hydroxy)phosphoryl]oxy}-3-hydroxy-2-propanyl (13Z)-13-docosenoate	Positive	7.82456e-19	1.86056e-18	1.05321	-0.474527		0.00306871	0.00480995	0.299769	0.118848		1.12346e-20	5.11052e-20	1.40675	-0.593375
299	2-Hydroxyvaleric acid	Negative	2.9796e-22	8.01905e-22	1.05226	0.474635		9.92216e-15	3.26962e-14	0.868553	0.421972		0.108358	0.127381	0.1468	0.0526631
300	2-naphthyl beta-D-glucoside	Positive	2.13685e-23	6.02203e-23	1.04893	4.27713		7.25567e-51	4.33785e-50	0.577165	2.0211		5.25425e-23	2.91246e-22	0.562075	2.25602
301	Cyclo(leucylprolyl)	Positive	5.33396e-12	9.76919e-12	1.04541	0.760216		3.82347e-66	9.41248e-65	2.39947	6.49079		1.30849e-18	4.93336e-18	1.67578	-5.73058
302	L-alpha-Aspartyl-L-phenylalanine	Negative	4.37632e-18	1.01187e-17	1.04518	0.715186		5.00054e-65	4.10339e-64	2.02491	4.01974		1.03805e-17	3.68156e-17	1.83509	-3.30455
303	Quercitrin	Negative	5.59638e-55	5.03674e-54	1.04497	3.29859		1.55455e-15	5.46703e-15	0.66176	1.86489		1.69081e-17	5.82389e-17	0.586132	1.4337
304	(2R)-1-{[(2-Aminoethoxy)(hydroxy)phosphoryl]oxy}-3-hydroxy-2-propanyl (11Z)-11-icosenoate	Negative	1.81172e-19	4.40816e-19	1.04058	-0.331349		6.79411e-07	1.46187e-06	0.539987	0.177672		2.23822e-27	2.03629e-26	1.65342	-0.509021
305	DH2207000	Positive	3.11155e-17	6.94498e-17	1.03765	-0.62395		6.24071e-05	0.000117381	0.525651	-0.31382		0.000140737	0.000215746	0.65613	-0.31013
306	guaiacol sulfate	Negative	1.99786e-32	8.19711e-32	1.03707	0.788283		3.90083e-15	1.33265e-14	0.39507	0.387522		0.00151189	0.00210209	0.447658	0.400761
307	Aceclidine	Positive	8.98824e-16	1.91429e-15	1.03168	0.6528		3.82347e-66	1.03234e-64	2.23187	2.60789		2.29458e-18	8.38675e-18	1.62618	-1.95509
308	1-Hexadecyllysophosphatidylcholine	Positive	1.56904e-25	4.82827e-25	1.03108	-0.582152		0.0277502	0.0377061	0.196733	0.0587609		4.18215e-23	2.36517e-22	1.21273	-0.640913
309	N-Undecanoylglycine	Negative	8.27722e-44	4.98419e-43	1.02962	-1.293		4.10303e-13	1.23534e-12	0.872062	-1.16633		0.00548497	0.00731039	0.159007	-0.126668
310	PPK	Positive	1.98477e-10	3.38341e-10	1.02691	-1.43116		1.21149e-05	2.4086e-05	0.400356	0.452031		1.00238e-15	3.08452e-15	1.25828	-1.88319
311	Pyruvic acid	Negative	2.71509e-29	9.88058e-29	1.0229	-1.63582		1.75962e-50	1.04454e-49	1.63397	-1.91956		4.49701e-12	1.11691e-11	0.426629	0.283745
312	Xanthine	Negative	1.21374e-21	3.16481e-21	1.02063	0.682001		5.45111e-65	4.42968e-64	1.9478	2.82453		1.05423e-42	8.0217e-41	1.67403	-2.14253
313	(2R)-1-{[(2-Aminoethoxy)(hydroxy)phosphoryl]oxy}-3-hydroxy-2-propanyl (5Z,8Z,11Z,14Z,17Z)-5,8,11,14,17-icosapentaenoate	Positive	1.48334e-16	3.21647e-16	1.01949	0.881194		0.19495	0.232772	0.296817	0.2414		5.91521e-11	1.38297e-10	1.10954	0.639794
314	12-Oxo phytodienoic acid	Positive	5.52858e-17	1.22419e-16	1.01908	-0.490422		9.34847e-07	1.99609e-06	0.537483	-0.312354		0.0184793	0.0234707	0.525317	-0.178068
315	UQ1355000	Negative	5.99188e-20	1.47941e-19	1.01793	-0.734488		0.0121422	0.0173726	0.431953	-0.287361		4.22837e-08	8.34704e-08	0.720024	-0.447127
316	1,1'-(2,6-Dimethyl-4-(3-nitrophenyl)-1,4-dihydropyridine-3,5-diyl)diethanone	Negative	2.17557e-19	5.26287e-19	1.01617	-0.413424		7.86141e-14	2.42804e-13	0.979502	-0.431505		0.939286	0.941535	0.0950124	0.018081
317	epsilon-Caprolactone	Positive	1.44043e-19	3.52527e-19	1.0137	0.716757		4.56471e-29	2.11086e-28	1.19716	1.11759		5.36382e-05	8.5352e-05	0.926952	-0.400836
318	NITROSOMORPHOLINE	Positive	1.02795e-23	2.94654e-23	1.01095	-2.65336		0.420579	0.467496	0.186753	0.254866		1.17954e-21	5.87665e-21	1.06685	-2.90823
319	3,4-Methylenedioxy U-47700	Positive	1.71305e-19	4.18023e-19	1.00177	0.910814		4.42021e-66	4.62465e-65	1.91451	10.0653		5.66832e-29	6.41133e-28	1.5604	-9.1545
320	L-coprine	Positive	6.09635e-31	2.37332e-30	1.00138	-3.0994		6.0066e-06	1.22623e-05	0.392923	-0.577332		3.90552e-13	1.01205e-12	0.991916	-2.52207
321	carisoprodol	Positive	6.85366e-30	2.57243e-29	1.00045	1.05595		0.00110276	0.00181338	0.763591	-0.857215		5.08184e-28	5.25123e-27	1.55412	1.91317
322	3-(3,4-dihydroxyphenyl)propanoic acid	Positive	2.02317e-17	4.55214e-17	0.998147	0.324711		0.0126427	0.0180272	0.338293	0.104291		1.74765e-07	3.302e-07	0.808362	0.220419
323	NP-008442	Positive	3.70179e-19	8.85256e-19	0.994896	0.210947		0.0797354	0.101426	0.129691	0.0296443		2.65879e-08	5.3884e-08	0.92905	0.181302
324	3-(4-Hydroxyphenyl)propionic acid	Negative	1.23579e-19	3.03331e-19	0.993101	0.507246		0.000405577	0.000714669	0.0556615	0.0330965		9.42672e-06	1.58756e-05	0.462019	0.47415
325	Leucyltryptophan	Positive	6.61622e-17	1.45348e-16	0.99018	-0.582343		7.55605e-28	3.36405e-27	1.35199	-0.614048		0.0173728	0.0221662	0.1244	0.0317044
326	L-(+)-ERGOTHIONEINE	Positive	1.27226e-27	4.25954e-27	0.989269	-1.13874		4.38005e-11	1.19417e-10	0.715102	-0.708846		0.000710071	0.00101943	0.514713	-0.429891
327	4-vinylguaiacol sulfate	Negative	2.90637e-26	9.32043e-26	0.984975	1.32626		0.199335	0.23733	0.0934222	0.0626581		2.63158e-14	7.41628e-14	1.19405	1.2636
328	Stearidonic acid	Positive	1.14435e-23	3.2579e-23	0.984405	-0.759191		2.08228e-15	7.26194e-15	0.978137	-0.89624		0.43811	0.47377	0.136156	0.137048
329	1-{[(3R,4S)-3-({5-[4-(2-Methyl-2-propanyl)phenyl]-1,2-oxazol-3-yl}methyl)-4-piperidinyl]acetyl}-4-piperidinecarboxamide	Negative	6.80533e-14	1.34025e-13	0.981594	-0.98813		0.097155	0.1221	0.031633	0.0420823		5.08542e-13	1.30969e-12	1.1457	-1.03021
330	NP-018661	Negative	5.15751e-28	1.7692e-27	0.979654	-0.809115		9.60204e-08	2.16628e-07	0.580072	-0.575416		6.16437e-05	9.75346e-05	0.313579	-0.233698
331	Ethylenediaminetetraacetic acid	Negative	3.09884e-21	7.9077e-21	0.977398	-10.5703		3.46233e-64	2.51997e-63	1.97066	-11.613		1.8821e-22	9.90768e-22	1.03968	1.04265
332	1-Stearoyl-2-hydroxy-sn-glycero-3-PE	Negative	4.14502e-15	8.6089e-15	0.976538	-0.2216		0.00425065	0.0064805	0.272723	0.0588248		5.25923e-17	1.71952e-16	1.31407	-0.280425
333	Nitrosoguvacoline	Positive	1.66455e-42	9.6752e-42	0.975542	-2.09501		1.65279e-15	5.78822e-15	0.849868	-0.484852		1.06038e-14	3.09247e-14	0.853044	-1.61015
334	1,3-Dihydroxy-2-propanyl (13Z)-13-docosenoate	Negative	5.98038e-22	1.59923e-21	0.975281	-0.960988		0.0421904	0.0557874	0.395761	-0.342342		2.43465e-10	5.50756e-10	0.773014	-0.618647
335	4-(2-Carboxyethyl)-2-methoxyphenyl beta-D-glucopyranosiduronic acid	Negative	2.6191e-39	1.3286e-38	0.975175	1.68968		2.59748e-09	6.39439e-09	0.2562	0.429473		4.67324e-07	8.57785e-07	0.768084	1.26021
336	arg-his	Negative	5.88941e-36	2.63606e-35	0.97432	-1.27965		8.97455e-12	2.5207e-11	0.857852	-1.17994		0.0287031	0.0359648	0.120063	-0.0997113
337	(2S)-2-Piperazinecarboxylic acid	Positive	6.22843e-29	2.22786e-28	0.970032	-2.75503		0.00246784	0.0039047	0.172067	-0.219345		2.79971e-17	9.44903e-17	0.971255	-2.53569
338	MFCD00036904	Positive	2.91243e-18	6.79026e-18	0.969155	-0.28661		0.00228216	0.00364536	0.379674	0.117248		6.22254e-21	2.90965e-20	1.53015	-0.403858
339	Coumarone	Positive	6.0129e-22	1.6028e-21	0.963845	0.332361		0.00177876	0.00287973	0.388386	0.11965		6.56665e-07	1.18967e-06	0.632329	0.212711
340	MFCD00025555	Positive	2.48547e-33	1.04017e-32	0.961579	1.16142		4.61671e-66	4.71243e-65	1.56614	4.86299		1.31674e-25	1.02048e-24	1.17809	-3.70157
341	(3R,6R)-6-{[4-(2-Hydroxyethyl)-1H-1,2,3-triazol-1-yl]methyl}-N-(3-pyridinylmethyl)quinuclidine-3-carboxamide	Negative	1.1476e-10	1.98458e-10	0.961342	-1.6451		9.02729e-12	2.52704e-11	1.05587	-1.70644		0.278086	0.31159	0.0191006	0.0613397
342	mebhydrolin	Positive	2.16024e-52	1.80812e-51	0.960914	1.59391		3.82347e-66	6.80903e-65	1.64413	5.6326		1.19874e-26	9.74123e-26	0.697553	-4.03868
343	Styrene	Positive	3.49307e-18	8.09889e-18	0.958113	0.785272		3.82347e-66	4.70624e-65	1.85561	3.62686		1.44415e-15	4.42767e-15	1.54743	-2.84159
344	DL-Homoserine	Positive	3.4492e-19	8.27214e-19	0.95453	0.404826		8.74841e-15	2.9173e-14	0.962089	0.428598		0.360709	0.398303	0.173343	-0.0237712
345	Ancymidol	Negative	1.78855e-24	5.23434e-24	0.954174	-1.29235		8.20906e-20	3.30336e-19	1.07004	-1.12243		0.900591	0.904915	0.135918	-0.169926
346	Paraxanthine	Positive	1.29942e-35	5.78518e-35	0.953969	-5.63777		0.94632	0.950864	0.414944	-3.40683		5.57194e-20	2.34357e-19	0.781976	-2.23094
347	N-({(2R,4S,5R)-5-[3-(3,4-Dimethoxyphenyl)-1-methyl-1H-pyrazol-5-yl]-1-azabicyclo[2.2.2]oct-2-yl}methyl)-2-ethylbutanamide	Negative	5.29229e-12	9.71413e-12	0.953841	-1.8591		3.92711e-15	1.33618e-14	1.11765	-2.08675		0.058186	0.0701753	0.167484	0.227657
348	2-((4-Nitrophenoxy)methyl)oxirane	Negative	5.79048e-26	1.82204e-25	0.952283	1.42013		1.70979e-05	3.35152e-05	0.471315	0.651956		6.0074e-08	1.17481e-07	0.612622	0.768173
349	4-Hydroxybenzaldehyde	Positive	2.0422e-18	4.788e-18	0.949617	0.368421		0.0869286	0.110241	0.193818	0.0662917		5.17358e-08	1.0165e-07	0.802088	0.30213
350	Pregnane-3,3-diol	Negative	6.28568e-15	1.29266e-14	0.946743	-0.505873		3.07779e-05	5.97706e-05	0.529525	-0.309895		0.00718893	0.0094609	0.54262	-0.195978
351	Glycerophosphocholine	Positive	1.5834e-60	1.79095e-59	0.945859	-2.74261		0.00275714	0.00433783	0.685743	-0.746461		1.33808e-25	1.0275e-24	0.866872	-1.99615
352	Aderbasib	Negative	9.11386e-17	1.99172e-16	0.939338	-0.539542		5.607e-05	0.000106178	0.451342	-0.308673		0.00134639	0.00188134	0.57531	-0.230868
353	N6-METHYLLYSINE	Positive	2.50863e-30	9.50103e-30	0.938835	0.982744		6.02753e-15	2.04253e-14	0.577942	0.661746		0.00638026	0.00844981	0.314837	0.320998
354	α-Aspartylphenylalanine	Positive	7.76179e-14	1.52146e-13	0.937609	0.616654		5.77374e-65	4.64675e-64	2.02687	3.81061		2.08775e-18	7.69801e-18	1.86914	-3.19396
355	acetic acid geranyl ester	Negative	6.12132e-15	1.26196e-14	0.936175	-0.180193		0.000420026	0.000738575	0.404127	-0.0854215		0.000364335	0.000532196	0.567776	-0.0947717
356	N-(tert-Butoxycarbonyl)-L-leucine	Positive	9.59713e-31	3.68477e-30	0.934172	0.67669		0.175154	0.210638	0.231286	0.103249		1.01974e-19	4.20455e-19	0.887689	0.573441
357	Roxatidine	Positive	1.914e-10	3.27611e-10	0.932301	0.697507		3.82347e-66	5.07975e-65	2.36723	6.63325		9.45896e-32	1.38897e-30	1.65127	-5.93574
358	3-(Icosanoyloxy)-4-(trimethylammonio)butanoate	Positive	1.0792e-13	2.09579e-13	0.931082	-0.393282		0.0864642	0.109819	0.263523	-0.102273		2.10606e-06	3.67243e-06	0.855569	-0.291009
359	2,6-Diamino-4-hexenoic acid	Positive	5.31708e-37	2.48625e-36	0.927586	-2.92851		0.00230143	0.00366913	0.0780455	0.156505		3.69648e-25	2.6672e-24	0.98741	-3.08501
360	N1-[1-(2-furylcarbonyl)-4-piperidyl]benzamide	Positive	2.67346e-13	5.10887e-13	0.923862	-0.876156		1.43818e-09	3.61489e-09	0.714668	-0.632964		0.125964	0.147252	0.39445	-0.243192
361	Phenylac-gln-OH	Positive	4.20531e-08	6.55465e-08	0.92034	-1.5359		6.53922e-11	1.76559e-10	0.624704	0.722981		5.79502e-17	1.88733e-16	1.15471	-2.25888
362	NP-000124	Negative	2.57105e-21	6.60114e-21	0.918281	-0.784983		2.67288e-06	5.55137e-06	0.594557	-0.346286		2.617e-05	4.32038e-05	0.606937	-0.438697
363	4-tert-Octylphenol monoethoxylate	Negative	1.76934e-18	4.15993e-18	0.917778	-0.463433		0.112833	0.139913	0.181132	-0.129015		4.05006e-08	8.01394e-08	0.872271	-0.334418
364	(2R)-1-{[(2-Aminoethoxy)(hydroxy)phosphoryl]oxy}-3-hydroxy-2-propanyl (7Z,10Z,13Z,16Z)-7,10,13,16-docosatetraenoate	Negative	1.05143e-14	2.14124e-14	0.917364	-0.436338		0.000189572	0.00034569	0.394694	0.163342		5.81271e-20	2.43262e-19	1.36604	-0.59968
365	2-Aminoethyl (2R)-3-[(1Z)-1-hexadecen-1-yloxy]-2-hydroxypropyl hydrogen phosphate	Positive	5.86427e-14	1.15764e-13	0.913933	-0.550405		0.00751896	0.0110994	0.0903766	0.0473836		9.29441e-15	2.72008e-14	1.02806	-0.597789
366	L-Tyrosine	Negative	2.95572e-18	6.87206e-18	0.911446	0.342243		3.76668e-05	7.24761e-05	0.55285	0.186626		0.00044842	0.00065048	0.377971	0.155617
367	L-Phenylalanine	Negative	2.99504e-17	6.70281e-17	0.909352	0.455698		3.56898e-09	8.68383e-09	0.715629	0.373417		0.129778	0.151498	0.184808	0.0822801
368	(1S,2R,5S)-2-Isopropyl-5-methylcyclohexyl 3-oxobutanoate	Negative	2.01438e-12	3.73844e-12	0.90933	-0.910036		0.65131	0.691811	0.123308	-0.0807715		1.02406e-09	2.23796e-09	0.913712	-0.829265
369	3-Tropanol	Positive	4.19341e-29	1.50639e-28	0.904238	0.649286		7.34127e-39	3.81655e-38	1.05419	0.947788		0.00392065	0.00529288	0.401481	-0.298501
370	Ala-Tyr	Negative	5.60761e-17	1.23841e-16	0.903859	1.06103		0.00236672	0.00375179	0.468126	0.457494		1.40375e-06	2.49456e-06	0.608341	0.603534
371	MFCD00004231	Negative	1.08934e-16	2.36825e-16	0.901161	0.659828		5.29977e-07	1.15218e-06	0.657555	0.494561		0.0128318	0.0166257	0.208956	0.165268
372	1-alpha,24R,25-Trihydroxyvitamin D2	Negative	5.19207e-13	9.85434e-13	0.892959	-0.408412		0.154447	0.187351	0.178208	-0.081522		5.5425e-07	1.01069e-06	0.872171	-0.32689
373	Palmitic acid	Negative	9.11169e-16	1.93566e-15	0.890055	-0.352092		0.000125893	0.000232611	0.348576	0.151909		1.84022e-22	9.74849e-22	1.40007	-0.504
374	Citraconic acid	Negative	0.0664029	0.0750057	0.884161	-1.4782		3.8328e-56	2.39407e-55	1.95866	-2.62491		3.48296e-23	1.98315e-22	1.44249	1.14671
375	taleranol	Negative	1.8451e-14	3.72132e-14	0.881131	-0.402407		0.00486236	0.00735949	0.401417	-0.203652		0.000717995	0.00102904	0.57423	-0.198756
376	(2S)-3-Methyl-2-({[(3S,4S,5R)-2,3,4-trihydroxy-5-(hydroxymethyl)tetrahydro-2-furanyl]methyl}amino)butanoic acid (non-preferred name)	Positive	6.37758e-23	1.77343e-22	0.876295	-0.88052		2.03078e-39	1.06904e-38	1.15807	-2.12452		9.76609e-19	3.73252e-18	1.22039	1.244
377	Acamprosate	Positive	7.48199e-35	3.26168e-34	0.873403	-2.51714		1.5761e-08	3.74771e-08	0.0487149	-0.0673766		8.10367e-17	2.60876e-16	0.868195	-2.44977
378	Linoleic Acid	Negative	2.43094e-10	4.12717e-10	0.871211	-0.525684		0.810441	0.837455	0.0528215	-0.0213451		7.74889e-08	1.50483e-07	0.934297	-0.504339
379	carbazeran	Positive	1.46534e-07	2.25044e-07	0.870518	-1.16295		4.61893e-08	1.05919e-07	0.549173	0.715993		8.64191e-17	2.77137e-16	1.23768	-1.87894
380	Tetrahydrocurcumin	Positive	4.18996e-25	1.26151e-24	0.867663	6.36278		2.27445e-21	9.37792e-21	0.520648	1.92929		6.87613e-05	0.000108386	0.823615	4.43349
381	Caffeine	Positive	2.41677e-41	1.33963e-40	0.867062	-6.6902		0.000447537	0.000783657	0.500424	-3.84141		5.1215e-25	3.63279e-24	0.814928	-2.84879
382	gibberellin A12	Negative	2.62947e-13	5.0363e-13	0.865516	0.486771		0.0523916	0.068305	0.199977	0.125444		3.1512e-06	5.43825e-06	0.777729	0.361327
383	Taurine	Negative	2.08061e-10	3.53958e-10	0.864172	0.396897		1.17907e-52	7.20353e-52	1.79718	1.35702		2.91151e-17	9.78688e-17	1.46431	-0.960124
384	(±)11(12)-EET	Negative	0.156107	0.170576	0.862869	-2.02891		2.75052e-49	1.59874e-48	0.963728	3.05802		2.41611e-32	4.30273e-31	1.18392	-5.08693
385	ACETYL PROLINE	Positive	5.67572e-23	1.58353e-22	0.858025	-3.26969		0.00580168	0.00865598	0.210201	0.40662		3.97109e-25	2.84085e-24	0.902885	-3.67631
386	Gabexate	Positive	4.07482e-08	6.3631e-08	0.856533	-1.14152		6.05092e-12	1.72854e-11	0.62551	0.806951		2.59301e-19	1.0335e-18	1.24642	-1.94848
387	trimethadione	Positive	3.12587e-14	6.24428e-14	0.851997	-1.6985		1.38291e-06	2.93781e-06	0.49628	0.417657		5.11958e-20	2.16418e-19	0.956431	-2.11616
388	9-Decenoylcarnitine	Positive	5.65634e-11	9.92527e-11	0.851833	-0.819363		0.00232084	0.00368604	0.533385	-0.47834		0.00718893	0.0094758	0.438691	-0.341023
389	Arabinosylhypoxanthine	Negative	2.64191e-26	8.50493e-26	0.849697	1.78346		9.5921e-48	5.46162e-47	0.89176	3.80496		1.65431e-20	7.36518e-20	1.0133	-2.0215
390	(5E)-7,7-Dimethyl-4-oxa-8-thia-2,5-diazanon-5-en-3-one	Positive	3.06345e-34	1.32855e-33	0.8486	-2.46446		2.84778e-18	1.10351e-17	0.737839	-0.818439		6.51314e-08	1.26779e-07	0.697868	-1.64602
391	N-dodecanoylsphingosine 1-phosphate	Positive	1.47901e-13	2.85238e-13	0.848532	-0.826989		0.837955	0.858468	0.014707	0.00039882		4.07108e-11	9.59858e-11	0.914199	-0.827387
392	O-[{(2R)-2-[(13Z,16Z)-13,16-Docosadienoyloxy]-3-[(9Z)-9-octadecenoyloxy]propoxy}(hydroxy)phosphoryl]-L-serine	Positive	3.56314e-15	7.41878e-15	0.847015	0.564652		9.11825e-66	8.57525e-65	1.9452	2.49831		2.55861e-22	1.33016e-21	1.67647	-1.93366
393	5-guanidino-3-methyl-2-oxopentanoic acid	Positive	4.54622e-40	2.40834e-39	0.846905	-2.76953		1.19394e-14	3.90363e-14	0.72826	-0.663642		1.3873e-14	4.00402e-14	0.749546	-2.10588
394	all-cis-4,7,10,13,16-Docosapentaenoic acid	Positive	1.08601e-10	1.88197e-10	0.844597	-0.475159		0.000635299	0.00107423	0.405745	-0.215072		0.0122396	0.0159077	0.544003	-0.260087
395	NP-021797	Negative	2.02348e-13	3.89345e-13	0.843341	-0.907489		0.243426	0.284962	0.0751867	-0.0477367		1.28962e-11	3.1107e-11	0.866984	-0.859752
396	13(S)-HpOTrE	Negative	1.68641e-11	3.01607e-11	0.839572	-0.336009		0.000381707	0.000675452	0.356974	-0.18605		0.0190165	0.0240799	0.511042	-0.149959
397	Palmitelaidic acid methyl ester	Positive	2.48564e-07	3.77582e-07	0.838143	-1.08186		0.0045532	0.00690403	0.141511	0.114286		3.35187e-10	7.48138e-10	0.960843	-1.19615
398	Didecyldimethylammonium	Positive	1.54842e-33	6.57882e-33	0.836722	-1.4225		0.25273	0.294208	0.114123	0.228925		7.07844e-26	5.5893e-25	1.18326	-1.65142
399	diapamide	Positive	1.20303e-17	2.71411e-17	0.836094	0.660156		1.39927e-63	1.00965e-62	1.57413	2.10512		3.11088e-43	2.60381e-41	1.53653	-1.44496
400	Asp-tyr	Positive	5.17265e-16	1.11013e-15	0.834555	0.966972		0.00905899	0.0131638	0.404194	0.376496		1.69167e-06	2.9809e-06	0.622159	0.590476
401	Tetrahydrocorticosterone	Positive	2.45933e-15	5.14616e-15	0.830786	-1.06217		0.580308	0.625925	0.254733	-0.222665		2.64049e-09	5.59517e-09	0.779554	-0.839503
402	N-{1-[3-Chloro-5-(trifluoromethyl)pyridin-2-yl]piperidin-4-yl}-N'-[4-(trifluoromethyl)phenyl]urea	Positive	1.32414e-10	2.27578e-10	0.829391	0.214615		2.80477e-35	1.41421e-34	1.5031	0.459323		1.7823e-09	3.81532e-09	1.02068	-0.244708
403	3-(Hexacosanoyloxy)-4-(trimethylammonio)butanoate	Positive	1.75817e-12	3.27019e-12	0.824424	-0.352497		2.66516e-09	6.54176e-09	0.681956	-0.299516		0.602906	0.63158	0.247846	-0.0529817
404	LysoPC(22:5(7Z,10Z,13Z,16Z,19Z))	Positive	4.22352e-11	7.42664e-11	0.822979	-0.610207		0.0196517	0.0272326	0.301364	0.168455		5.94044e-14	1.63021e-13	1.13908	-0.778662
405	Betaine	Positive	1.20242e-11	2.15509e-11	0.822709	0.160664		0.000729603	0.00122626	0.419418	-0.0950506		1.92895e-15	5.82864e-15	1.24943	0.255715
406	Erucamide	Positive	3.05936e-12	5.65273e-12	0.821249	-0.309517		2.471e-07	5.48602e-07	0.494283	-0.212176		0.172276	0.197527	0.375044	-0.0973401
407	3-Methyl-5-(5,5,8a-trimethyl-2-methylene-7-oxodecahydro-1-naphthalenyl)pentyl acetate	Positive	6.42776e-09	1.03066e-08	0.820336	-0.35096		4.43678e-05	8.45918e-05	0.57904	-0.29527		0.426059	0.463131	0.211876	-0.0556898
408	Tetraacetylethylenediamine	Positive	1.63599e-16	3.53831e-16	0.820277	0.656455		7.73849e-06	1.56831e-05	0.584636	-0.478262		1.78951e-23	1.06228e-22	1.57784	1.13472
409	18-β-Glycyrrhetinic acid	Positive	3.71671e-45	2.41154e-44	0.814997	3.63821		4.98279e-08	1.1364e-07	0.151549	0.49385		4.43895e-05	7.15877e-05	0.59332	3.14436
410	5-[8,10-Dihydroxy-11-(hydroxymethyl)-4,7-dimethyltridecyl]-6-ethyl-4-hydroxy-4,5-dimethyl-2-cyclohexen-1-one	Negative	2.9184e-11	5.16427e-11	0.814606	-0.9617		0.755501	0.788472	0.17913	-0.108622		8.30749e-09	1.71688e-08	0.826586	-0.853077
411	N-Acetyl-L-proline	Negative	2.14273e-16	4.62234e-16	0.812642	-3.03536		0.00888226	0.0129295	0.151445	-0.154368		6.0074e-08	1.17207e-07	0.809918	-2.88099
412	2-(8-Hydroxy-4a,8-dimethyldecahydro-2-naphthalenyl)acrylic acid	Negative	2.16203e-35	9.5747e-35	0.811087	-1.11877		6.75079e-15	2.27839e-14	1.00876	-0.456768		1.03678e-05	1.73557e-05	0.524418	-0.662
413	NP-020078	Positive	5.2392e-08	8.10575e-08	0.810774	-2.33759		1.64894e-28	7.54186e-28	0.614002	2.19606		9.04291e-32	1.35159e-30	1.0715	-4.53365
414	Maslinic acid	Positive	7.9134e-12	1.43366e-11	0.809804	-0.441295		0.00391382	0.00603291	0.3789	-0.227785		0.00368995	0.00499756	0.525774	-0.21351
415	Capryloylglycine	Negative	6.21384e-12	1.13311e-11	0.808404	-0.433278		0.677591	0.717903	0.0225326	-0.0382949		2.29572e-09	4.87695e-09	0.905322	-0.394983
416	2-methylbutyrylcarnitine	Positive	1.48625e-15	3.13348e-15	0.803895	0.408787		0.00322307	0.00503304	0.344488	-0.187131		4.06258e-19	1.59642e-18	1.32375	0.595919
417	.alpha.-Aminoadipic acid	Positive	4.39065e-09	7.09454e-09	0.799657	-1.23923		0.00116318	0.00190899	0.476827	0.341685		2.52737e-13	6.65222e-13	0.932481	-1.58092
418	DL-Citrulline	Positive	8.10023e-12	1.46434e-11	0.797826	0.385108		0.0656813	0.0841888	0.318834	0.130198		6.44856e-05	0.000101839	0.626085	0.25491
419	2,3-dinor Prostaglandin E1	Negative	1.16018e-08	1.84966e-08	0.796476	-0.284847		0.00596814	0.00887271	0.287179	-0.140949		0.0145163	0.0186352	0.527165	-0.143898
420	2-(Cyclohexylmethylidene)-1,2,3,4-tetrahydronaphthalen-1-one	Positive	9.03912e-14	1.7677e-13	0.79645	0.343621		1.59942e-08	3.7924e-08	0.71663	0.322232		0.381897	0.420036	0.023399	0.0213896
421	5,5-Dimethyl-4-(3-oxobutyl)dihydro-2(3H)-furanone	Negative	1.92158e-05	2.70313e-05	0.794535	-0.775071		2.53723e-13	7.69443e-13	0.989627	-0.97587		0.00623448	0.00826982	0.160984	0.200798
422	Noramidopyrine	Positive	0.0104623	0.0126545	0.792076	-2.45148		1.64572e-21	6.81915e-21	0.62947	1.28076		7.48682e-15	2.2065e-14	0.95111	-3.73224
423	Indoleacrylic acid	Negative	7.58984e-22	1.9977e-21	0.782508	-0.917273		0.000569931	0.000977525	0.13566	-0.234456		7.2536e-10	1.5977e-09	0.856855	-0.682817
424	Citric acid	Negative	3.94037e-12	7.24855e-12	0.776529	-4.96151		2.92581e-62	1.99098e-61	1.42305	-6.24054		1.66204e-25	1.26466e-24	0.903849	1.27903
425	D-(+)-Pyroglutamic Acid	Positive	1.50178e-05	2.1233e-05	0.774934	-0.59504		1.72824e-28	7.8616e-28	1.10957	0.770082		2.20319e-30	2.79405e-29	1.49974	-1.36512
426	Bufa-20,22-dienolide	Positive	3.89331e-19	9.28406e-19	0.773006	2.10786		7.15958e-08	1.624e-07	0.470101	1.40982		0.00342105	0.00464841	0.45557	0.698044
427	NP-008309	Negative	1.86379e-20	4.69877e-20	0.77297	-2.34147		0.865007	0.878654	0.141952	0.0920911		2.58868e-17	8.77215e-17	0.767353	-2.43356
428	Methyl alpha-aspartylphenylalaninate	Positive	3.64705e-11	6.44005e-11	0.772145	0.24456		0.0644566	0.0830003	0.274214	0.0824408		0.000335812	0.00049225	0.561964	0.162119
429	1-Hydroxy-2-naphthoic acid	Negative	2.9558e-05	4.13022e-05	0.772015	-1.20955		7.73439e-31	3.65745e-30	1.50419	-1.92085		9.44362e-12	2.29776e-11	0.837436	0.7113
430	1-arachidonoyl-sn-glycero-3-phosphocholine	Positive	4.66535e-08	7.24471e-08	0.771772	-0.47728		0.00291312	0.00457463	0.27035	0.121046		9.69706e-12	2.35259e-11	1.01859	-0.598326
431	4-Formyl-2-methoxyphenyl hydrogen sulfate	Negative	4.4871e-20	1.11445e-19	0.770129	-1.70256		0.654345	0.694153	0.194912	-0.591729		2.89177e-14	8.09502e-14	0.632698	-1.11083
432	3-Chlorobenzamide	Positive	9.83483e-12	1.77027e-11	0.769171	-0.0823682		1.17982e-21	4.91299e-21	0.934279	-0.101341		0.000835609	0.00118343	0.216868	0.0189726
433	Elaidic acid	Negative	7.06264e-10	1.17993e-09	0.763768	-0.393372		0.102352	0.127673	0.133285	0.090317		9.19668e-12	2.2442e-11	1.04526	-0.483689
434	Phenylglyoxylic acid	Positive	3.80876e-14	7.59032e-14	0.761208	0.851392		0.00413923	0.0063337	0.425871	0.40523		4.39549e-05	7.10236e-05	0.413652	0.446161
435	4-Acetamidobenzoic acid	Negative	1.27132e-40	6.86512e-40	0.761173	-3.81484		2.56246e-28	1.15934e-27	0.985908	-2.88867		0.559081	0.590847	0.453188	-0.926174
436	Myrmicacin	Negative	9.13804e-15	1.87006e-14	0.760446	-0.722711		0.0634905	0.0818822	0.252784	-0.296245		7.59181e-07	1.36947e-06	0.423949	-0.426466
437	Lys-Pro	Positive	2.54806e-54	2.26886e-53	0.760028	-4.73371		3.2242e-33	1.57816e-32	0.161281	-0.255811		1.17568e-09	2.55596e-09	0.760154	-4.4779
438	Metalaxyl	Positive	6.78954e-18	1.55269e-17	0.757203	0.76092		1.86474e-12	5.49573e-12	0.814966	-0.999884		2.86627e-33	5.99767e-32	1.57766	1.7608
439	Dinotefuran-metabolite-UF	Positive	4.80247e-18	1.1043e-17	0.7569	-2.14852		0.000425399	0.000746454	0.139146	-0.130545		4.41161e-09	9.25442e-09	0.715604	-2.01798
440	3-[2-[(E)-[3-(2-carboxyethyl)-5-[(4-ethyl-3-methyl-5-oxo-pyrrolidin-2-yl)methyl]-4-methyl-pyrrol-2-ylidene]methyl]-5-[(3-ethyl-4-methyl-5-oxo-pyrrolidin-2-yl)methyl]-4-methyl-1H-pyrrol-3-yl]propanoic acid	Positive	9.58981e-14	1.87102e-13	0.756034	-1.51635		0.354567	0.403773	0.223749	-0.4545		3.77982e-08	7.53264e-08	0.644541	-1.06185
441	Diphenylamine	Positive	2.71204e-21	6.94182e-21	0.755167	-0.442684		8.9436e-23	3.79989e-22	0.768809	-0.471217		0.0721259	0.0858739	0.0732604	0.028533
442	(+/-)-Camphoric acid	Negative	1.85571e-11	3.29773e-11	0.754101	-1.19239		9.37779e-13	2.79331e-12	0.776433	-0.709288		0.993923	0.993923	0.436209	-0.483101
443	3,3'-Diisopropyl-6,6'-dimethyl-2,2',5,5'-biphenyltetrol	Negative	6.51384e-09	1.04246e-08	0.752149	0.31014		0.212302	0.252052	0.139382	0.0548939		0.000121704	0.000187945	0.685957	0.255246
444	3-Oxotetradecanoic acid	Negative	3.52274e-06	5.15478e-06	0.751759	-0.816559		0.000281746	0.000502818	0.166023	0.146061		1.34273e-09	2.89656e-09	0.905984	-0.96262
445	4-Hydroxyprolylleucine	Positive	1.79293e-11	3.19294e-11	0.746504	-2.51861		0.425939	0.472827	0.16129	0.203568		4.60469e-11	1.07959e-10	0.772793	-2.72218
446	(Ac)2-L-Lys-D-Ala	Positive	2.90048e-07	4.398e-07	0.746204	-2.19534		0.173021	0.208974	0.120382	0.120651		2.04396e-08	4.18287e-08	0.766186	-2.31599
447	Stearic acid	Negative	2.50285e-09	4.09158e-09	0.745006	-0.450981		0.0737095	0.094047	0.144295	0.117753		1.28962e-11	3.10176e-11	1.06968	-0.568734
448	12(S)-HHT	Negative	1.68235e-05	2.37059e-05	0.740081	-2.09283		4.33143e-25	1.90811e-24	0.415287	2.29369		1.33312e-24	8.92654e-24	1.03605	-4.38652
449	Dehydroacetic acid	Negative	9.63039e-14	1.87457e-13	0.73877	0.73014		0.000647182	0.00109212	0.504816	0.450114		0.000365394	0.000532813	0.270985	0.280026
450	3-Methylsulfolene	Positive	9.38183e-15	1.91527e-14	0.73742	0.248377		0.227161	0.26893	0.0964578	0.0178379		1.86669e-06	3.27551e-06	0.648947	0.230539
451	6alpha-hydroxy-castasterone	Negative	8.47156e-13	1.58629e-12	0.73613	-0.909911		0.964422	0.965576	0.070138	-0.00976031		1.26891e-10	2.90981e-10	0.900682	-0.900151
452	MFCD00083068	Negative	7.64583e-11	1.33882e-10	0.735301	-0.724929		0.145865	0.177454	0.0287745	0.10822		1.41024e-11	3.36289e-11	0.95772	-0.833149
453	DL-TYROSINE	Negative	4.63163e-15	9.59572e-15	0.734823	0.881074		3.94968e-05	7.56496e-05	0.591865	0.661662		0.000877827	0.00124112	0.217822	0.219412
454	trimetozine	Positive	4.29862e-13	8.17715e-13	0.733206	0.88279		0.692433	0.730854	0.0165699	-0.0459058		1.04855e-12	2.67573e-12	0.859445	0.928696
455	(2S)-1-Hydroxy-3-(pentadecanoyloxy)-2-propanyl (6Z,9Z,12Z,15Z)-6,9,12,15-octadecatetraenoate	Negative	5.00438e-09	8.03966e-09	0.732857	-0.576122		0.124143	0.152357	0.0573647	0.10474		2.50782e-10	5.6426e-10	1.00204	-0.680861
456	Diaveridine	Positive	2.1249e-23	6.00858e-23	0.732726	0.778896		9.10595e-55	5.64569e-54	1.11942	2.00609		3.29123e-16	1.02407e-15	1.0283	-1.2272
457	(+)-TRAMADOL	Positive	4.48189e-14	8.91055e-14	0.730446	-3.20793		5.16092e-06	1.06135e-05	0.586086	-2.34264		0.0234518	0.0296513	0.414556	-0.865286
458	NATA	Negative	4.21112e-13	8.02895e-13	0.730426	-2.40487		0.503984	0.550697	0.232589	0.272007		1.75882e-12	4.43413e-12	0.760578	-2.67688
459	Viloxazine	Negative	2.5486e-12	4.71941e-12	0.729494	0.851105		0.597717	0.643045	0.133208	0.0901662		1.85932e-09	3.95993e-09	0.727158	0.760939
460	Ricinoleic acid methyl ester	Positive	7.09233e-16	1.51436e-15	0.729034	-2.18813		0.269147	0.311585	0.17509	-0.357729		2.501e-08	5.08092e-08	0.669314	-1.8304
461	cis-5-Tetradecenoylcarnitine	Positive	1.3262e-13	2.56357e-13	0.727543	-0.936905		0.619508	0.662233	0.130105	-0.100061		2.11983e-10	4.8084e-10	0.734198	-0.836844
462	nalorphine	Positive	7.16098e-14	1.40698e-13	0.726121	-1.37182		3.34989e-05	6.49041e-05	0.435737	0.677566		8.40678e-23	4.62926e-22	0.998888	-2.04939
463	LysoPC(22:4(7Z,10Z,13Z,16Z))	Positive	4.30837e-06	6.2606e-06	0.724826	-0.59696		0.000987564	0.00164332	0.359323	0.188872		6.1613e-11	1.43649e-10	1.00126	-0.785831
464	α-Linolenic acid	Positive	1.85168e-09	3.03893e-09	0.723716	-0.700872		0.239033	0.280604	0.342162	-0.246982		0.000165048	0.000250717	0.590143	-0.45389
465	4-Sulfanyldihydro-3(2H)-furanone	Positive	5.9673e-13	1.13001e-12	0.722697	0.393553		0.0328861	0.0442535	0.17994	0.0891927		5.05885e-05	8.08065e-05	0.617746	0.30436
466	12-Hydroxylauric acid	Negative	1.66436e-06	2.46998e-06	0.722496	-0.801155		6.62931e-05	0.000124411	0.102477	0.135762		1.87261e-10	4.27078e-10	0.838927	-0.936917
467	5-Hexyl-2-oxotetrahydro-3-furancarboxylic acid	Negative	9.59006e-08	1.47553e-07	0.722374	-0.61128		0.000681983	0.00114853	0.196722	0.15188		1.78795e-12	4.49402e-12	0.902296	-0.76316
468	Butyryl-L-homoserine lactone	Positive	2.68838e-14	5.38319e-14	0.719146	-2.36045		2.12954e-07	4.74049e-07	0.351226	0.445526		2.94673e-20	1.27793e-19	0.772741	-2.80597
469	Farnesylacetone	Positive	7.64104e-12	1.39034e-11	0.716308	-1.8268		0.50991	0.556447	0.131097	-0.232998		3.33877e-07	6.16899e-07	0.655178	-1.5938
470	4-Hydroxyphenylacetic acid	Negative	4.21948e-17	9.39283e-17	0.715511	-2.35512		0.0510758	0.0670069	0.320512	-0.796898		9.81382e-09	2.02319e-08	0.633597	-1.55823
471	(+/-)9(10)-EpOME	Negative	8.92634e-12	1.6102e-11	0.709637	-1.00231		0.0968162	0.122041	0.0525434	0.141468		1.25948e-13	3.36799e-13	0.86997	-1.14378
472	15S-hydroxyeicosatrienoic acid	Negative	0.0289215	0.033762	0.707871	-1.42022		3.66813e-31	1.76449e-30	0.762607	1.38948		1.48837e-28	1.57692e-27	1.04307	-2.8097
473	Onapristone	Positive	3.11682e-10	5.25963e-10	0.707278	0.499685		0.00102977	0.00171016	0.509359	-0.398717		6.36242e-16	1.97235e-15	1.30072	0.898401
474	Isophthalic acid	Negative	3.2276e-05	4.5025e-05	0.70667	-0.31158		0.00778724	0.0114349	0.478163	-0.217341		0.389825	0.427632	0.255957	-0.0942392
475	4-Amino-3-[(1-carboxyvinyl)oxy]-1,5-cyclohexadiene-1-carboxylic acid	Positive	1.03025e-11	1.85047e-11	0.701953	0.8742		0.00142842	0.00232605	0.563945	0.645172		0.000117249	0.000181736	0.200612	0.229028
476	Oleic acid	Positive	1.95626e-15	4.10373e-15	0.700342	-1.41058		3.50937e-11	9.59916e-11	0.822937	-0.960105		0.293555	0.327607	0.308632	-0.450479
477	3-Dehydro-2-deoxyecdysone	Negative	4.94477e-14	9.80752e-14	0.700282	0.540993		0.00368969	0.00572963	0.256082	0.212019		0.00120415	0.00168541	0.482766	0.328975
478	Tolperisone	Positive	5.52956e-15	1.14278e-14	0.700145	-3.18128		3.4859e-07	7.65799e-07	0.559092	-2.2809		0.0430713	0.0530157	0.418491	-0.900376
479	Hordenine	Positive	1.7256e-11	3.0796e-11	0.69974	0.530287		4.23205e-66	4.48383e-65	2.32392	4.76321		3.71438e-19	1.47343e-18	1.59364	-4.23293
480	4-Methyl-2-oxovaleric acid	Negative	2.04077e-08	3.22897e-08	0.699396	0.232656		0.2465	0.287756	0.133259	-0.0615643		3.81262e-08	7.57996e-08	0.945299	0.294221
481	Arachidonic acid methyl ester	Positive	1.57791e-14	3.19012e-14	0.696932	-1.83138		0.861037	0.875684	0.0479281	-0.109743		6.64999e-11	1.54612e-10	0.688958	-1.72164
482	PEG n12	Positive	1.65975e-08	2.63608e-08	0.691388	-6.17225		0.713664	0.749481	0.139884	-2.22867		4.22945e-06	7.20988e-06	0.626322	-3.94358
483	Diisodecyl phthalate	Positive	3.04467e-08	4.77227e-08	0.691282	-0.283242		6.04381e-05	0.000113934	0.438292	-0.245573		0.487752	0.520725	0.174522	-0.0376682
484	DL-Leucine	Negative	1.14319e-18	2.70296e-18	0.686509	-3.14358		0.05405	0.0703574	0.250085	0.276829		2.25733e-19	9.12745e-19	0.695335	-3.42041
485	L-Histidine	Negative	0.00825331	0.0101142	0.683528	-0.356023		3.8018e-35	1.90545e-34	1.50534	-0.731833		2.09515e-13	5.53198e-13	0.859413	0.37581
486	2-Ethyl-2-phenylmalonamide	Negative	1.21458e-12	2.26921e-12	0.682651	-2.42996		0.00802399	0.011762	0.344992	0.399741		6.2864e-15	1.86586e-14	0.710524	-2.8297
487	Indole	Positive	4.94713e-21	1.25858e-20	0.680481	0.61541		0.000550717	0.000946509	0.0417369	-0.0478936		8.7208e-06	1.47461e-05	0.763845	0.663303
488	PEG n11	Positive	3.9027e-09	6.31829e-09	0.679813	-6.08593		0.234034	0.275897	0.140361	-2.11813		9.93487e-05	0.000154563	0.618519	-3.9678
489	castasterone	Positive	1.88886e-08	2.99428e-08	0.676904	-0.249535		1.15662e-05	2.30498e-05	0.433907	-0.216261		0.573516	0.603057	0.222575	-0.0332735
490	3-Oxalomalic acid	Positive	0.0434251	0.0500645	0.674867	-0.42051		7.18691e-62	4.81236e-61	2.14122	-1.24545		8.4179e-27	6.90763e-26	1.76971	0.824939
491	Sebacic acid	Negative	0.00138798	0.00177094	0.674422	-0.534409		1.4145e-11	3.92033e-11	0.910976	-0.762983		0.000775801	0.00110621	0.252486	0.228574
492	Netilmicin	Positive	3.60989e-20	9.01934e-20	0.674269	-5.84426		1.50247e-15	5.30621e-15	0.139466	-1.96073		0.0407693	0.0503303	0.617658	-3.88353
493	4-(hydroxymethyl)benzoic acid	Negative	2.41888e-09	3.96205e-09	0.673697	-0.906519		0.163154	0.197627	0.217789	-0.337935		9.47715e-05	0.000147717	0.500844	-0.568585
494	PEG n5	Positive	3.29917e-05	4.59468e-05	0.673229	-1.71265		0.00415025	0.00633898	0.194579	0.302334		7.43012e-10	1.63229e-09	0.718609	-2.01499
495	Oxohongdenafil	Positive	8.70718e-15	1.78625e-14	0.672957	-5.6607		0.00020265	0.000367138	0.133536	-1.67469		3.8152e-05	6.23695e-05	0.615496	-3.98601
496	Pyrogallol	Positive	7.22887e-13	1.35968e-12	0.672865	0.73806		0.115144	0.142357	0.249115	0.205122		3.0934e-06	5.34953e-06	0.506979	0.532938
497	Diethyl phthalate	Positive	1.68386e-18	3.97012e-18	0.671302	0.570488		3.82347e-66	8.4217e-65	2.18164	3.86234		1.16621e-32	2.21845e-31	1.34624	-3.29185
498	2-Hydroxy-22-methyltetracosanoic acid	Negative	1.49126e-08	2.37298e-08	0.67091	-0.428899		0.407115	0.455555	0.134489	0.0880647		4.74765e-09	9.93445e-09	0.979092	-0.516964
499	Methyl palmitate	Positive	1.89355e-44	1.174e-43	0.669781	2.79101		0.0140898	0.0199885	0.969281	-2.62138		1.98617e-21	9.66525e-21	1.54963	5.41239
500	DL-Cerulenin	Negative	7.84685e-11	1.37115e-10	0.669153	0.786886		0.973816	0.973816	0.0666994	0.00798493		1.26848e-09	2.75056e-09	0.740585	0.778901
501	Indole-3-lactic acid	Negative	6.42261e-13	1.21075e-12	0.66889	0.289689		0.85509	0.870693	0.067002	0.00698106		5.59735e-09	1.16832e-08	0.687579	0.282708
502	Acetyl-L-methionine	Negative	0.0133899	0.0160794	0.66617	-0.816906		1.6923e-14	5.46892e-14	0.924125	0.465165		2.72066e-12	6.79759e-12	0.95277	-1.28207
503	(5S)-5-hydroxy-1,7-diphenylheptan-3-one	Positive	2.40398e-08	3.79647e-08	0.664881	-4.13697		7.8304e-06	1.5831e-05	0.168492	-0.834028		0.229982	0.260128	0.605868	-3.30294
504	NP-017710	Positive	0.473923	0.496463	0.664766	-4.87262		4.49646e-52	2.70758e-51	0.0598832	-0.763948		3.04445e-27	2.65438e-26	0.616055	-4.10867
505	Hexyl 2-furoate	Negative	0.000215761	0.000287109	0.662492	-0.676996		0.854429	0.871081	0.101051	0.0530717		0.000810745	0.00115211	0.84732	-0.730068
506	WLH	Positive	2.50171e-13	4.8026e-13	0.660792	-5.42662		0.0426186	0.0562646	0.126935	-1.40914		6.28853e-07	1.14424e-06	0.60848	-4.01748
507	Istamycin C1	Positive	1.80025e-22	4.87641e-22	0.660546	-5.89688		6.37966e-17	2.34201e-16	0.155995	-2.10507		0.0716446	0.0854225	0.602069	-3.79181
508	Basic Violet 1	Positive	5.47392e-42	3.09572e-41	0.66023	2.94284		3.44977e-05	6.6685e-05	0.256758	0.838181		1.00873e-12	2.58198e-12	1.04747	2.10466
509	CMPF	Negative	0.000528753	0.00069151	0.656137	-0.657139		0.876935	0.889691	0.100751	0.051432		0.00168279	0.00232042	0.845735	-0.708571
510	Testosterone sulfate	Negative	2.04162e-11	3.62042e-11	0.655518	-0.386454		0.0713001	0.0911117	0.206081	-0.147742		4.35243e-05	7.04638e-05	0.542259	-0.238712
511	N-Acetylleucylleucine	Positive	0.308603	0.328209	0.653123	-1.6304		7.65975e-22	3.20561e-21	0.776632	0.783489		9.15038e-11	2.11571e-10	0.768951	-2.41389
512	5-Fluoro-3,5-AB-PFUPPYCA	Positive	7.85206e-12	1.42563e-11	0.652041	-5.12443		0.076185	0.0970576	0.131509	-1.18896		2.6366e-06	4.5785e-06	0.605018	-3.93547
513	PEG n6	Positive	0.0249283	0.0292637	0.650679	-3.3209		0.000152855	0.000281185	0.00926419	-0.0864966		1.30531e-06	2.32952e-06	0.619774	-3.23441
514	PEG n7	Positive	1.98477e-10	3.39032e-10	0.650302	-4.79083		0.0295259	0.0399243	0.145612	-1.03267		0.000211554	0.000319047	0.599596	-3.75815
515	gitogenin	Negative	1.83268e-09	3.01366e-09	0.648192	-0.29339		0.3851	0.434406	0.102043	-0.0612339		2.10725e-05	3.49262e-05	0.676579	-0.232157
516	Tetradecanedioic acid	Negative	1.52157e-10	2.60975e-10	0.645599	-0.618064		0.00102977	0.00170677	0.49276	-0.314834		0.0251837	0.0317451	0.39826	-0.303229
517	bendiocarb	Negative	1.37861e-14	2.80073e-14	0.645155	-2.13716		0.620696	0.662656	0.149232	0.0731791		1.20378e-12	3.05322e-12	0.640246	-2.21033
518	Fructoselysine	Positive	1.3352e-06	1.98855e-06	0.643689	-0.573892		0.000330309	0.000585739	0.404056	-0.372717		0.465115	0.499105	0.314852	-0.201175
519	2-(Acetylamino)hexanoic acid	Negative	7.31774e-13	1.37331e-12	0.642256	-2.74369		0.00731401	0.010816	0.276926	0.250635		1.44637e-14	4.16017e-14	0.651274	-2.99433
520	lysophosphatidylethanolamine (22:6(4Z,7Z,10Z,13Z,16Z,19Z)/0:0)	Negative	2.71464e-08	4.279e-08	0.641514	0.170396		0.000275382	0.000493564	0.410338	0.122938		0.413333	0.450468	0.090266	0.0474581
521	(2Z)-2-Octyl-2-pentenedioic acid	Negative	3.61849e-07	5.46693e-07	0.63956	-0.515769		0.000514086	0.000892717	0.571661	-0.618669		0.395307	0.433078	0.165147	0.102899
522	(3'Z)-3',4'-Didehydro-beta,psi-caroten-4-one	Positive	2.90268e-08	4.56681e-08	0.639524	0.81909		0.486424	0.532901	0.0900931	0.132665		3.07413e-05	5.05509e-05	0.701222	0.686425
523	L-(-)-Methionine	Positive	1.07805e-10	1.87593e-10	0.636103	0.236646		0.233373	0.275506	0.0301746	0.00901168		6.98714e-05	0.000109929	0.581394	0.227634
524	Dihydrothymine	Positive	4.49513e-09	7.24937e-09	0.633812	0.594407		0.385561	0.43434	0.0410274	-0.00455413		0.000133139	0.000204848	0.727086	0.598961
525	3-oxopalmitic acid	Negative	2.31032e-05	3.23367e-05	0.630741	-1.02913		0.00016688	0.000305643	0.0839829	0.0992836		1.79915e-09	3.84154e-09	0.713037	-1.12842
526	(4E)-1,7-Bis(4-hydroxyphenyl)-4-hepten-3-one	Positive	2.93293e-20	7.37196e-20	0.627216	-4.15921		1.14307e-26	5.06218e-26	0.300315	-1.3145		0.329208	0.365933	0.540409	-2.84471
527	6-(4-methoxyphenyl)pyrimidine-2,4-diamine	Positive	1.06988e-05	1.52294e-05	0.626131	-1.6515		0.0179525	0.0250856	0.122396	-0.106259		0.0875538	0.103653	0.558241	-1.54524
528	(+/-)11(12)-EET	Positive	6.08321e-06	8.79386e-06	0.626058	0.725325		0.191208	0.22863	0.2516	0.296603		0.0016015	0.00222297	0.498107	0.428722
529	anacardic acid	Negative	0.58612	0.607157	0.624749	-1.21758		2.0103e-32	9.78268e-32	0.998126	2.01041		6.72809e-29	7.50855e-28	1.03917	-3.22799
530	Oleoyl ethylamide	Positive	0.00020109	0.000268441	0.623243	-0.676564		0.0986914	0.123475	0.259507	-0.278671		0.101344	0.11981	0.470062	-0.397894
531	2,3-Bis(octanoyloxy)propyl 10-methyldodecanoate	Negative	2.92711e-09	4.76652e-09	0.621731	-0.543339		0.760624	0.79283	0.209281	-0.148907		3.02538e-06	5.24274e-06	0.550843	-0.394431
532	N-Methyldioctylamine	Positive	3.31278e-07	5.0141e-07	0.620827	0.342163		0.600641	0.645361	0.265855	-0.163223		9.09933e-06	1.53551e-05	0.997138	0.505386
533	(4S)-4-[(9Z,12Z,15Z)-9,12,15-Octadecatrienoyloxy]-4-(trimethylammonio)butanoate	Positive	0.00274083	0.00344455	0.618936	-0.362111		0.0108747	0.0156933	0.200688	0.0936706		1.0187e-05	1.70873e-05	0.833598	-0.455782
534	Promegestone	Positive	0.350587	0.371916	0.617431	-1.01586		1.54689e-33	7.61618e-33	0.888244	1.30818		1.8191e-21	8.95638e-21	1.06485	-2.32404
535	(2beta,3beta,6beta,14S)-5,10,16-Trihydroxy-2,3-epoxygrayanotoxane-6,14-diyl diacetate	Negative	1.79525e-09	2.95791e-09	0.616922	0.367987		0.0254526	0.0348101	0.190188	0.113457		0.00227865	0.00312661	0.461111	0.25453
536	Indole-3-acetic acid	Positive	8.29577e-17	1.81769e-16	0.616694	0.378212		0.958386	0.960681	0.177595	-0.15558		1.1545e-11	2.79283e-11	0.812701	0.533792
537	1,3-Dihydroxy-2-propanyl tetracosanoate	Negative	8.83343e-09	1.41099e-08	0.616496	-0.718757		0.0282912	0.0383788	0.120448	0.220097		1.41024e-11	3.3725e-11	0.916651	-0.938854
538	ON1225000	Negative	5.80105e-07	8.74862e-07	0.613946	0.229532		1.95513e-09	4.8849e-09	0.795958	0.325567		0.168241	0.193166	0.26819	-0.0960346
539	Acetylcholine	Positive	1.59639e-06	2.37332e-06	0.612012	0.209283		0.00921619	0.0133691	0.28407	0.106435		0.110893	0.129996	0.316354	0.102848
540	2-(acetylamino)-3-(1H-indol-3-yl)propanoic acid	Negative	7.96403e-11	1.38873e-10	0.6117	-1.8038		0.0149709	0.0211666	0.0937702	-0.0831571		4.19794e-05	6.80944e-05	0.583659	-1.72064
541	mefexamide	Positive	8.49636e-07	1.27217e-06	0.607409	0.402543		1.78564e-17	6.67223e-17	0.953449	0.819775		1.93672e-07	3.64278e-07	0.884447	-0.417232
542	N-Benzylformamide	Positive	1.67881e-07	2.56886e-07	0.605639	0.189661		0.447272	0.492588	0.171991	0.0393169		0.00013816	0.000212184	0.517878	0.150345
543	4-Indolecarbaldehyde	Negative	3.46769e-09	5.62491e-09	0.601031	0.386408		0.0241017	0.0330166	0.360477	-0.264359		1.79478e-11	4.2677e-11	1.13362	0.650767
544	Militarinone A	Positive	3.38046e-05	4.70007e-05	0.599798	-0.259522		3.90672e-05	7.49982e-05	0.674973	-0.315091		0.447162	0.481073	0.23676	0.055569
545	Ro 20-1724	Negative	2.05942e-06	3.04009e-06	0.594678	0.42113		9.68248e-65	7.57405e-64	1.82136	4.03849		2.314e-27	2.0826e-26	1.9224	-3.61736
546	3-(3,4,5-trimethoxyphenyl)propanoic acid	Positive	0.0059357	0.00734938	0.594631	-0.602954		0.145166	0.176862	0.0608991	-0.07013		0.106693	0.125601	0.668347	-0.532824
547	(2E)-3-(3,4-Dihydroxyphenyl)-N-[2-(3,4-dihydroxyphenyl)ethyl]acrylamide	Positive	1.40511e-09	2.32425e-09	0.587416	0.7092		0.380512	0.43039	0.15983	0.125505		1.92396e-06	3.36893e-06	0.512695	0.583695
548	3-dehydro-6-deoxoteasterone	Positive	2.81829e-10	4.76548e-10	0.58459	0.659947		0.845195	0.864827	0.051098	-0.0919966		8.62079e-05	0.000134871	0.765412	0.751943
549	4-(3,4-dihydro-2H-1,5-benzodioxepin-7-ylmethyl)-1lambda~6~,4-thiazinane-1,1-dione	Positive	0.188446	0.204577	0.584113	-0.676554		5.37706e-10	1.38907e-09	0.105477	0.149142		6.36973e-14	1.74231e-13	0.632334	-0.825696
550	Bilirubin	Negative	4.88351e-06	7.08405e-06	0.583715	0.311923		0.0019821	0.00319656	0.374644	0.243453		0.446707	0.481822	0.149777	0.0684696
551	Decanoylcarnitine	Positive	9.62246e-16	2.03899e-15	0.577694	-1.17118		0.0968162	0.121857	0.374515	-0.487179		2.57732e-07	4.79382e-07	0.422806	-0.684003
552	Hexanoylcarnitine	Positive	9.41858e-17	2.05296e-16	0.576027	-1.07915		2.78246e-23	1.18822e-22	0.796867	-1.01095		0.219799	0.249961	0.0685585	-0.0681908
553	5-Methoxy-3-indoleaceate	Positive	2.76801e-10	4.68992e-10	0.574221	0.240877		0.0907169	0.114698	0.183739	-0.110878		4.17701e-11	9.82067e-11	0.825069	0.351755
554	Gentian violet	Positive	5.12537e-38	2.52349e-37	0.574039	2.87657		1.36498e-05	2.70733e-05	0.267833	1.0443		9.24323e-11	2.13129e-10	0.894897	1.83227
555	Fasoracetam	Positive	6.89062e-10	1.15349e-09	0.572005	0.216306		9.31016e-49	5.37421e-48	1.72537	0.917336		6.31267e-24	3.88508e-23	1.59479	-0.70103
556	4-[(2-Isopropyl-5-methylcyclohexyl)oxy]-4-oxobutanoic acid	Negative	5.98779e-06	8.67089e-06	0.568547	-0.490185		0.359841	0.409222	0.118662	-0.133547		0.00248941	0.00338803	0.52552	-0.356638
557	2-[(3R,4S)-3-({5-[(Phenylsulfanyl)methyl]-1,2-oxazol-3-yl}methyl)-4-piperidinyl]-1-(1-piperidinyl)ethanone	Negative	0.000118253	0.0001599	0.568097	-0.437686		0.00255867	0.00403315	0.342614	-0.313472		0.539776	0.57189	0.250984	-0.124214
558	2-morpholinoacetic acid	Positive	0.444181	0.467648	0.565187	-0.995396		8.58327e-09	2.05851e-08	0.576102	0.584514		0.000228702	0.000343669	0.816932	-1.57991
559	Ethopabate	Negative	3.49436e-06	5.12221e-06	0.556095	-0.281711		0.000571708	0.000978568	0.683799	-0.455339		0.842421	0.855711	0.39857	0.173628
560	N-Phenylacetylglutamine	Negative	0.000141726	0.000190408	0.554731	0.456956		0.196113	0.233826	0.0553874	0.0639699		0.0276107	0.0346999	0.555738	0.392986
561	7Î±-Hydroxy-3-oxo-4-cholen-24-oic acid	Positive	6.00446e-10	1.00918e-09	0.554453	0.30816		1.49638e-05	2.96092e-05	0.417905	0.252173		0.471188	0.504328	0.0726536	0.0559864
562	2-Arachidonoyl glycerol	Positive	8.24639e-18	1.88072e-17	0.55287	-1.12967		0.94632	0.952007	0.19301	-0.128326		2.70593e-12	6.78102e-12	0.555601	-1.00134
563	(−)-nabilone	Positive	1.42038e-05	2.01501e-05	0.550809	0.556385		1.71782e-13	5.24749e-13	0.693454	0.973707		7.97996e-06	1.35207e-05	0.514771	-0.417323
564	diacetylphloroglucinol	Negative	0.0456107	0.0523678	0.545213	0.679666		4.38385e-08	1.01082e-07	0.435838	0.528986		0.000234236	0.000351353	0.319915	0.15068
565	Butopyronoxyl	Negative	0.00115598	0.00148398	0.544772	-0.373302		0.562005	0.607749	0.165155	-0.0990573		0.0251341	0.0317304	0.435455	-0.274244
566	Prolylleucine	Positive	6.72221e-06	9.65093e-06	0.543511	0.187785		0.0236309	0.0324246	0.330471	0.113543		0.0684649	0.0819815	0.155213	0.0742412
567	tp	Negative	0.0342494	0.0398703	0.542868	-0.959636		8.58458e-41	4.57662e-40	1.08055	2.33561		2.15941e-18	7.92733e-18	1.10163	-3.29525
568	Gentisic acid	Negative	1.47995e-09	2.44323e-09	0.541627	0.411505		0.00545294	0.00820883	0.412477	-0.334569		9.94741e-14	2.6858e-13	1.08799	0.746074
569	4-Hydroxy-5-(3',4',5'-trihydroxyphenyl)-valeric acid-O-methyl-O-glucuronide	Negative	0.953339	0.957916	0.539759	-0.681124		1.44659e-64	1.08107e-63	1.71492	3.64952		8.34888e-27	6.91882e-26	1.30336	-4.33065
570	16-Hydroxyhexadecanoic acid	Negative	8.49636e-07	1.27445e-06	0.539158	-0.420421		0.182774	0.219172	0.129676	0.143432		2.76529e-08	5.59069e-08	0.877814	-0.563853
571	Palmitoyl ethanolamide	Positive	0.00205381	0.0026046	0.538748	-0.354524		0.409022	0.457078	0.160583	-0.0563117		0.0288143	0.0360502	0.582527	-0.298212
572	13S-hydroxyoctadecadienoic acid	Negative	0.00934484	0.0113522	0.533017	-0.39795		0.00369962	0.00573441	0.0018863	0.0119639		8.70302e-05	0.000135903	0.569051	-0.409914
573	C-8 Ceramide-1-phosphate	Positive	3.64473e-05	5.0591e-05	0.530054	-0.335892		0.215403	0.255372	0.11772	0.0899032		1.3984e-06	2.49034e-06	0.858856	-0.425795
574	Maraniol	Positive	4.44156e-05	6.10441e-05	0.529818	-0.093586		2.23783e-06	4.68267e-06	0.636812	-0.123618		0.218371	0.248675	0.260243	0.0300321
575	Ethyl docosahexaenoate	Positive	2.85994e-06	4.20697e-06	0.529401	0.93845		0.00231435	0.00368272	0.241627	0.601315		0.229686	0.260146	0.145961	0.337135
576	Botrydial	Negative	1.80563e-65	2.47756e-64	0.529063	-3.09915		9.29899e-10	2.3802e-09	0.788998	-0.929667		1.3568e-27	1.2905e-26	0.435142	-2.16948
577	NNK	Positive	0.0191385	0.0227541	0.527425	-0.642011		3.54837e-07	7.77484e-07	0.579447	0.740407		8.12203e-09	1.68271e-08	1.08444	-1.38242
578	1,3,5-trihydroxy-4-{[(2E)-3-(3-hydroxy-4-methoxyphenyl)prop-2-enoyl]oxy}cyclohexane-1-carboxylic acid	Negative	9.32853e-08	1.43793e-07	0.520155	-0.534535		1.68385e-19	6.74347e-19	1.1155	-1.26846		1.56205e-09	3.36102e-09	0.946391	0.733929
579	N,N-Bis(2-hydroxyethyl)dodecanamide	Positive	5.93332e-83	2.92129e-81	0.518286	-4.82948		3.40129e-20	1.3753e-19	0.641211	-3.33342		4.38225e-19	1.71399e-18	0.382123	-1.49606
580	Hecogenin	Positive	3.2517e-09	5.2848e-09	0.51651	0.217412		0.0521874	0.0683581	0.17399	0.0719951		0.00236689	0.00323707	0.360413	0.145417
581	2-[(5Z)-5-tetradecenyl]cyclobutanone	Positive	6.14763e-06	8.84118e-06	0.516072	-1.36216		6.12217e-14	1.90493e-13	0.710234	0.917262		0.701063	0.726225	0.815387	-2.27942
582	2-Hydroxy-5-[(5-oxotetrahydro-2-furanyl)methyl]phenyl hydrogen sulfate	Negative	0.136177	0.15037	0.511814	-2.43691		1.17064e-35	5.97453e-35	1.01696	-4.61246		1.24476e-22	6.67863e-22	1.14496	2.17556
583	Kynurenic acid	Positive	1.7496e-06	2.58731e-06	0.508999	0.260681		3.49603e-10	9.1443e-10	0.882106	0.513251		0.0445045	0.0546192	0.642802	-0.25257
584	Typhasterol	Negative	6.49739e-08	1.00338e-07	0.507206	-0.421024		0.549585	0.595088	0.141078	-0.0961201		5.00965e-05	8.01736e-05	0.439534	-0.324904
585	11,11'-Carbonylbis(7,11-diazatricyclo[7.3.1.0~2,7~]trideca-2,4-dien-6-one)	Negative	0.000184068	0.00024611	0.505937	0.176361		0.446267	0.492128	0.0975683	0.0186034		0.0060917	0.00809326	0.443424	0.157757
586	Bufexamac	Negative	0.00126462	0.00161601	0.504624	-0.228527		0.276137	0.318356	0.0418123	0.00649802		0.000268569	0.000397863	0.529419	-0.235025
587	Oleamide	Positive	3.61893e-06	5.27709e-06	0.496517	-1.22463		6.7959e-15	2.2844e-14	0.733696	0.920377		0.234448	0.264821	0.812775	-2.14501
588	(2Z)-5-(1,2,4a,5-tetramethyl-7-oxo-1,2,3,4,4a,7,8,8a-octahydronaphthalen-1-yl)-3-methylpent-2-enoic acid	Positive	1.81172e-19	4.39538e-19	0.496068	3.06735		1.72868e-07	3.87909e-07	0.537702	-2.1483		0.0145163	0.0186638	1.09628	5.21565
589	Quwenzhi	Negative	2.1553e-21	5.56786e-21	0.494824	-0.598185		7.09585e-14	2.19971e-13	0.770902	-3.02927		0.145302	0.168445	1.08634	2.43109
590	2-Chlorobenzoic acid	Negative	0.00832145	0.0101828	0.490156	-0.250543		0.143316	0.174862	0.140608	-0.0540845		0.336432	0.373467	0.389075	-0.196459
591	2-Methylthiazolidine	Positive	2.91194e-08	4.57279e-08	0.488941	0.188459		0.678207	0.717647	0.0306189	0.00749447		0.000292582	0.000432669	0.437401	0.180965
592	Glycerophospho-N-palmitoyl ethanolamine	Positive	0.000129489	0.000174529	0.48866	0.156992		0.00406282	0.00623959	0.377118	0.150462		0.735224	0.759731	0.0625401	0.00652957
593	(3beta,24R,24'R)-fucosterol epoxide	Positive	6.11534e-06	8.80988e-06	0.488315	0.424216		0.816972	0.843163	0.0151054	0.0198326		0.000126319	0.000194712	0.553931	0.404383
594	Acevaltrate	Negative	0.00016617	0.000222534	0.487561	-0.430058		0.272811	0.314955	0.279965	-0.265262		0.0544502	0.0662424	0.216696	-0.164795
595	β-Muricholic acid	Negative	0.000101933	0.000138504	0.486269	0.570156		7.47624e-05	0.000139991	0.491081	0.710949		0.627002	0.654365	0.215915	-0.140793
596	Pseudouridine	Negative	0.000120698	0.000162942	0.483428	0.14802		0.439264	0.485686	0.0246758	-0.00167614		1.88286e-05	3.1331e-05	0.529563	0.149696
597	Mono(2-ethylhexyl) phthalate (MEHP)	Negative	0.0431366	0.0498005	0.483319	-1.11875		0.165195	0.19981	0.0149728	-0.0188669		0.00201614	0.00277551	0.436929	-1.09989
598	D-Sphingosine	Positive	1.18003e-06	1.76058e-06	0.47902	-0.359929		5.93697e-05	0.000112173	0.132944	0.169208		5.7366e-14	1.57945e-13	0.74174	-0.529136
599	D-(-)-Arabinose	Negative	0.000641657	0.000835251	0.478176	-0.43568		1.50824e-57	9.49173e-57	1.85591	-1.35753		5.37252e-39	2.49822e-37	1.47884	0.921846
600	(2R)-3-{[(2-Aminoethoxy)(hydroxy)phosphoryl]oxy}-2-hydroxypropyl pentadecanoate	Positive	0.875123	0.885705	0.478064	-0.993531		0.0013633	0.00222433	0.0311204	0.0439896		0.000742261	0.00106019	0.528353	-1.03752
601	soyasapogenol A	Negative	7.46402e-06	1.06976e-05	0.475861	-0.411887		0.181671	0.218161	0.0290289	0.0960772		5.22291e-07	9.54492e-07	0.643453	-0.507964
602	1-Linoleoyl-2-Hydroxy-sn-glycero-3-PC	Positive	7.36656e-23	2.04166e-22	0.474998	-1.15495		1.38029e-14	4.47792e-14	0.409143	-0.854742		0.190682	0.217737	0.154623	-0.300207
603	1-Linoleoyl glycerol	Positive	2.56464e-06	3.77924e-06	0.474402	0.244957		0.034362	0.0460177	0.306563	-0.17152		1.63916e-08	3.37096e-08	0.869297	0.416477
604	1-Oleoyl-2-hydroxy-sn-glycero-3-PE	Negative	3.54178e-06	5.1736e-06	0.473603	-0.190555		0.00106728	0.00175849	0.398852	0.155466		5.1986e-12	1.27977e-11	1.1466	-0.346021
605	Tetrahydrocortisone	Positive	1.84305e-07	2.81502e-07	0.472151	-0.260284		1.81765e-10	4.79928e-10	0.687836	-0.394175		0.00686761	0.00906654	0.437385	0.133891
606	4-Cyano-N-({(1S,4S,6S)-6-isopropyl-3-methyl-4-[2-(4-methyl-1-piperazinyl)-2-oxoethyl]-2-cyclohexen-1-yl}methyl)benzamide	Negative	5.9538e-07	8.96282e-07	0.470904	-0.55986		0.744013	0.779398	0.0132532	-0.066441		0.000148743	0.000226772	0.518509	-0.493419
607	3,4-Diaminopyridine	Positive	2.8293e-09	4.61623e-09	0.469316	0.15896		9.71056e-48	5.49171e-47	1.65057	0.685106		7.5077e-21	3.47179e-20	1.3455	-0.526146
608	1-hexadecanoyl-2-[(7Z,10Z,13Z,16Z,19Z)-docosapentaenoyl]-sn-glycero-3-phosphocholine	Positive	6.67543e-10	1.11971e-09	0.46918	-0.851828		0.0192576	0.0267751	0.273027	-0.508555		0.00378071	0.0051122	0.247801	-0.343273
609	(4S)-4-[(2E,4Z)-2,4-Decadienoyloxy]-4-(trimethylammonio)butanoate	Positive	0.200125	0.215856	0.469139	-0.255399		0.000222388	0.000400298	0.626363	-0.37549		0.0460608	0.0562816	0.162523	0.120091
610	Benzamide	Positive	0.113493	0.126153	0.467752	-4.50408		0.0101128	0.014619	0.109294	-1.03573		4.08886e-05	6.65832e-05	0.435872	-3.46835
611	(2S,5aS,8aR)-2-[3-(4-Hydroxy-1-piperidinyl)-3-oxopropyl]-6-(1H-imidazol-2-ylmethyl)-1-methyloctahydropyrrolo[3,2-E][1,4]diazepin-5(2H)-one	Negative	0.000489623	0.000641337	0.463763	-0.322983		0.0290886	0.0393966	0.298022	-0.2492		0.434519	0.471104	0.145024	-0.0737829
612	9,10-Dihydroxystearic acid	Negative	0.21706	0.233821	0.462899	-0.280864		0.00206224	0.00331941	0.116625	0.0633578		0.000681076	0.000979485	0.543978	-0.344222
613	DL-Thyroxine	Positive	0.000744392	0.000967479	0.461039	0.121643		5.65899e-07	1.22392e-06	0.550307	-0.163973		1.9126e-13	5.08205e-13	1.07084	0.285615
614	L-(+)-Alanine	Positive	7.32008e-05	9.97868e-05	0.460427	0.260992		0.00832898	0.0121452	0.283323	0.141832		0.423848	0.461328	0.220022	0.11916
615	Medroxyprogesterone 17-acetate	Negative	1.02765e-06	1.53597e-06	0.459562	0.361671		0.0164211	0.0231	0.159376	0.166563		0.106528	0.125583	0.286005	0.195108
616	Dodecanedioic acid	Negative	0.000152633	0.000204733	0.45796	-0.813078		0.1136	0.140655	0.393269	-0.380649		0.109029	0.127991	0.21841	-0.432429
617	Corticosterone	Positive	7.55097e-10	1.25649e-09	0.455187	0.312178		0.0339347	0.0455182	0.337033	-0.253249		1.37475e-10	3.1439e-10	0.896095	0.565426
618	3-hydroxyoctanoylcarnitine	Positive	0.0832665	0.0935491	0.45472	-0.539915		0.000547289	0.000942553	0.604842	-0.487382		0.00044842	0.00065161	0.0512034	-0.0525334
619	4-ethylphenylsulfonic acid	Negative	0.0768309	0.0864347	0.454488	-1.09244		0.623074	0.664348	0.299615	-0.848458		0.319116	0.35566	0.121847	-0.243987
620	5(Z),8(Z),11(Z)-Eicosatrienoic acid methyl ester	Positive	1.28118e-10	2.21103e-10	0.444168	-2.18813		0.810441	0.83849	0.0811831	-0.192871		1.29754e-07	2.47954e-07	0.409421	-1.99526
621	6-deoxocastasterone	Negative	0.000304781	0.000402369	0.443384	-0.357956		0.854429	0.872143	0.184283	-0.112634		0.00230772	0.00316132	0.353887	-0.245321
622	MFCD00059633	Negative	0.126771	0.140354	0.440542	-0.398952		5.88567e-07	1.26967e-06	0.256123	0.231093		2.0513e-06	3.58442e-06	0.711369	-0.630045
623	D-(-)-Glutamine	Negative	1.58762e-05	2.24088e-05	0.4399	0.105789		6.34569e-10	1.63426e-09	0.727195	0.183418		0.018141	0.0230761	0.475359	-0.0776285
624	Palmitoyl sphingomyelin	Positive	3.98583e-05	5.50518e-05	0.43891	-0.519538		0.000450378	0.000786987	0.400253	-0.547536		0.863927	0.874373	0.0714482	0.027998
625	RG1300000	Negative	0.05125	0.0585215	0.435978	-0.372078		3.67733e-06	7.59981e-06	0.360454	0.258639		1.24182e-06	2.22571e-06	0.762718	-0.630717
626	Hostmaniane	Negative	5.21133e-10	8.77643e-10	0.435469	0.385391		0.0259547	0.0354389	0.095403	0.0714459		0.00246445	0.00335953	0.425795	0.313945
627	Choline	Positive	2.05046e-05	2.87959e-05	0.435429	0.157085		8.52951e-31	4.01079e-30	1.32869	0.606442		1.32269e-14	3.83076e-14	1.18722	-0.449357
628	Fenclonine	Positive	0.000104777	0.000142136	0.434009	0.0774344		0.798068	0.826712	0.0253304	-0.00646315		0.000253852	0.000378742	0.526505	0.0838975
629	Nicotinamide	Positive	9.14163e-06	1.30572e-05	0.43176	0.240505		5.29977e-07	1.1492e-06	0.81806	-0.628046		7.66919e-15	2.25232e-14	1.30881	0.868551
630	CU8460000	Positive	0.00100511	0.00129428	0.42924	-0.220056		0.000247151	0.000443918	0.500273	-0.306267		0.426502	0.463012	0.147468	0.0862112
631	3-(Sulfooxy)benzenepropanoic acid	Negative	1.08202e-10	1.87894e-10	0.426172	-4.97225		0.100596	0.125669	0.0657426	-0.192148		3.35556e-06	5.77902e-06	0.479594	-4.7801
632	Octylamine	Positive	0.0149931	0.0179275	0.426027	-0.297672		3.77195e-15	1.29923e-14	1.03873	-0.807327		2.43619e-08	4.9613e-08	0.833946	0.509655
633	abietatriene	Positive	1.46796e-05	2.07898e-05	0.422876	-0.491393		0.83664	0.858171	0.065281	0.0577268		0.000142919	0.00021869	0.559827	-0.54912
634	Elaeokanine C	Positive	1.13254e-27	3.82234e-27	0.419634	-0.568245		4.39969e-21	1.80517e-20	0.805802	-3.49418		0.00872978	0.0114707	1.1597	2.92594
635	Propylparaben	Negative	1.62181e-22	4.42168e-22	0.418758	-1.06002		1.11703e-05	2.23139e-05	0.406221	1.40388		3.53739e-10	7.85356e-10	0.711752	-2.4639
636	Deoxycholic acid	Negative	0.0521882	0.0595116	0.416329	0.349305		0.25448	0.295833	0.251987	0.245215		0.678058	0.703265	0.148174	0.10409
637	Docosapentaenoic acid	Negative	0.138834	0.1529	0.415692	0.37011		0.000160263	0.000294167	0.406307	0.563609		0.00432749	0.00582333	0.173821	-0.193499
638	1-[(8Z,11Z,14Z)-icosatrienoyl]-sn-glycero-3-phosphocholine	Positive	0.987995	0.987995	0.413447	-0.286423		0.00568326	0.00849445	0.262701	0.107823		0.0398782	0.0493758	0.583043	-0.394245
639	NP-019636	Positive	2.07424e-14	4.17341e-14	0.412286	0.45459		0.00335707	0.00522281	0.0995541	0.152532		5.17545e-05	8.25114e-05	0.8391	0.302057
640	1,3,7-Octanetriol	Positive	0.0164601	0.0196535	0.41074	-0.149589		9.59832e-10	2.44188e-09	0.721899	-0.209874		0.000163544	0.000248885	0.162833	0.0602858
641	Ethosuximide	Positive	4.47364e-05	6.13841e-05	0.407097	-0.490919		2.31585e-08	5.42959e-08	0.537238	-0.729122		0.060758	0.0731719	0.237013	0.238203
642	(2E)-hexadecenoylcarnitine	Positive	0.00400439	0.00498761	0.407076	-0.405307		1.78942e-05	3.49125e-05	0.401307	0.246907		5.88528e-09	1.22537e-08	0.677558	-0.652213
643	N-Acetyl-DL-alanine	Negative	1.28035e-15	2.70619e-15	0.404205	0.240559		1.42225e-58	9.08723e-58	1.91246	1.4011		1.88137e-20	8.33177e-20	1.06868	-1.16054
644	Prostaglandin D3	Negative	6.19084e-13	1.16969e-12	0.403121	0.479373		0.0270428	0.0368047	0.361454	-0.386818		3.33015e-14	9.26026e-14	0.925555	0.866191
645	(22R,23R,24S)-22,23-Dihydroxyergost-4-en-3-one	Positive	0.000372528	0.000489492	0.401694	0.348784		0.0307415	0.0415011	0.314768	-0.333005		1.62247e-06	2.865e-06	0.867804	0.681789
646	Monobutyl phthalate	Negative	4.007e-11	7.06075e-11	0.396509	0.323707		3.82347e-66	6.27499e-65	2.25984	3.74134		5.02041e-44	4.66899e-42	1.43715	-3.41763
647	Paprazine	Positive	0.102854	0.114939	0.396129	-0.478447		2.9486e-13	8.90966e-13	0.746903	1.14796		8.74333e-16	2.70043e-15	1.01232	-1.6264
648	1-[(9Z)-hexadecenoyl]-sn-glycero-3-phosphocholine	Positive	5.65084e-05	7.741e-05	0.394259	-0.160957		0.0411777	0.0545344	0.283945	0.106525		9.5652e-08	1.84472e-07	0.948042	-0.267482
649	O-ureido-D-serine	Positive	0.000828336	0.00107325	0.392033	0.254862		3.12658e-14	9.83814e-14	0.943255	0.720179		1.34696e-07	2.56229e-07	0.932299	-0.465317
650	11-Deoxy prostaglandin F2β	Negative	1.0508e-05	1.49833e-05	0.386307	0.700384		0.0649442	0.0833717	0.140965	0.185474		0.0448284	0.0549361	0.280371	0.51491
651	3-(propan-2-yl)-octahydropyrrolo[1,2-a]pyrazine-1,4-dione	Positive	0.528141	0.550504	0.382134	0.295789		0.106849	0.132887	0.334408	0.262633		0.386475	0.424513	0.0405094	0.0331557
652	Docosahexaenoic acid	Negative	0.00339351	0.00424569	0.381757	0.365313		0.00178896	0.00289066	0.342644	0.442643		0.563187	0.593687	0.0734761	-0.0773301
653	L-Pyroglutamic acid	Positive	0.0193972	0.0230291	0.380793	0.277905		0.545103	0.591765	0.0851268	-0.0792663		0.185065	0.211611	0.541956	0.357171
654	Leu-Leu	Negative	1.73031e-06	2.5633e-06	0.380464	0.223684		1.47746e-42	7.97828e-42	1.3141	1.13999		3.31639e-13	8.67442e-13	1.05748	-0.916304
655	lysoPC a C28:0	Positive	7.62149e-06	1.09046e-05	0.379262	0.293271		9.78175e-62	6.44671e-61	1.73645	2.25064		2.23537e-23	1.29931e-22	1.71221	-1.95737
656	(2S,3S,4S,5R,6R)-6-{[(3R,5R,7R,8R,9S,10S,13R,14S)-17-{(2R)-5-[(Carboxymethyl)amino]-5-oxo-2-pentanyl}-7-hydroxy-10,13-dimethylhexadecahydro-1H-cyclopenta[a]phenanthren-3-yl]oxy}-3,4,5-trihydroxytetrah ydro-2H-pyran-2-carboxylic acid (non-preferred name)	Positive	0.000134563	0.000181076	0.377751	-0.346171		4.98279e-08	1.13951e-07	0.614501	-0.660011		0.0140928	0.0181472	0.366664	0.31384
657	MFCD06656300	Positive	0.0211083	0.0249191	0.373082	0.298412		0.415259	0.462812	0.088606	0.0797802		0.246966	0.27821	0.282286	0.218631
658	N-(3,5-Dimethoxybenzoyl)glycine	Positive	2.33489e-07	3.55328e-07	0.371922	0.433719		0.41864	0.465959	0.102048	-0.161128		2.0013e-07	3.75579e-07	0.558305	0.594848
659	2-[(2-chlorobenzyl)sulfanyl]-4,6-dimethylnicotinonitrile	Positive	0.00897235	0.0109314	0.370035	-0.123778		0.407115	0.456165	0.00236407	7.15514e-05		0.00206842	0.00284281	0.492261	-0.12385
660	trans-3-Indoleacrylic acid	Positive	5.66424e-05	7.74668e-05	0.369735	0.196886		0.370537	0.419674	0.0720792	-0.0435316		0.0167024	0.0213434	0.477307	0.240418
661	Suberic acid	Negative	2.97902e-20	7.46539e-20	0.369349	-1.14593		1.01069e-15	3.61514e-15	0.929482	-0.577355		0.524279	0.557588	0.206098	-0.568576
662	N-{[(1S,4S,6S)-6-Isopropyl-4-{2-[(4-methoxybenzyl)amino]-2-oxoethyl}-3-methyl-2-cyclohexen-1-yl]methyl}cyclopentanecarboxamide	Positive	0.00452827	0.00562338	0.368359	-0.241601		0.00407366	0.00624478	0.466112	-0.408426		0.535755	0.568349	0.225859	0.166825
663	trp-lys	Negative	4.87405e-25	1.45699e-24	0.366744	-1.09767		0.0447252	0.05886	0.113775	-0.707908		2.2177e-25	1.64266e-24	0.0994097	-0.389766
664	Acetyl-β-methylcholine	Positive	0.00555342	0.00688624	0.364931	0.184729		0.00206224	0.00331304	0.354549	0.218122		0.401262	0.439028	0.175935	-0.0333932
665	NP-009373	Negative	0.000214815	0.000286306	0.361688	0.284108		0.0631313	0.0815445	0.0498928	0.0503703		0.352761	0.390557	0.341501	0.233738
666	2-[(5Z,8Z,11Z)-icosatrienoyl]-sn-glycero-3-phosphoethanolamine	Negative	0.00913458	0.0111129	0.361092	-0.174493		0.136762	0.167353	0.199626	0.0987553		0.000144688	0.000220992	0.675328	-0.273248
667	DL-Lactic Acid	Negative	0.0430791	0.0498028	0.356206	-0.186499		1.59767e-11	4.41337e-11	0.845261	0.427387		2.85791e-14	8.02709e-14	1.12429	-0.613886
668	Levothyroxine	Negative	0.0114584	0.0138194	0.355755	0.0928901		0.785746	0.815967	0.115977	0.0257926		0.0609678	0.073319	0.21942	0.0670975
669	(2R)-1-{[(2-Aminoethoxy)(hydroxy)phosphoryl]oxy}-3-hydroxy-2-propanyl (6Z,9Z,12Z,15Z,18Z,21Z)-6,9,12,15,18,21-tetracosahexaenoate	Negative	6.13827e-05	8.3813e-05	0.355092	-0.116125		0.608275	0.65189	0.01138	-0.0222959		7.56808e-05	0.000118846	0.396712	-0.0938287
670	Uridine	Negative	3.65357e-05	5.06297e-05	0.350438	0.173274		1.81926e-16	6.59187e-16	1.00662	0.54433		1.4473e-06	2.56108e-06	0.672001	-0.371056
671	3-[(3-Hydroxydecanoyl)oxy]-4-(trimethylammonio)butanoate	Positive	0.0455504	0.0523704	0.34964	-0.405466		0.254831	0.29583	0.298994	-0.24825		0.012266	0.0159172	0.159014	-0.157217
672	Arachidonic acid	Negative	0.0596918	0.067791	0.346285	0.315151		7.35721e-11	1.96114e-10	0.651231	0.999729		1.2466e-06	2.2295e-06	0.591419	-0.684578
673	N-Acetyl-L-leucine	Negative	0.479446	0.50162	0.344971	0.91595		0.0122875	0.0175506	0.634476	-3.56613		0.0575823	0.0697488	1.04172	4.48207
674	1,3,4-Trihydroxy-5-oxocyclohexanecarboxylic acid	Negative	0.298131	0.31788	0.342282	-0.289208		1.24955e-34	6.22543e-34	1.5472	-1.27066		1.99851e-25	1.50698e-24	1.65595	0.981448
675	octadec-9-ynoic acid	Positive	0.00225455	0.00284195	0.342136	-0.493862		0.000543881	0.000938615	0.3532	0.284685		0.808024	0.824776	0.612332	-0.778546
676	DL-Glutamine	Positive	0.00954394	0.0115772	0.340816	0.170486		0.928246	0.937204	0.0862741	0.0130885		0.0118498	0.0154732	0.472539	0.157397
677	Testosterone	Positive	0.242106	0.260132	0.340168	0.452368		0.0114654	0.0164889	0.29023	0.356124		0.130551	0.152189	0.0585277	0.0962441
678	Bis(2-ethylhexyl) terephthalate	Positive	0.985327	0.986506	0.339506	-0.632146		0.753583	0.787451	0.00388389	-0.0423615		0.895768	0.901152	0.297613	-0.589785
679	(4S)-4-[(2E)-2-Octenoyloxy]-4-(trimethylammonio)butanoate	Positive	0.119326	0.132461	0.334388	-0.14438		0.000507674	0.000883417	0.489089	-0.284852		0.0508263	0.062014	0.240197	0.140472
680	MFCD01320532	Positive	0.0913016	0.102439	0.334376	-0.403663		0.476987	0.523934	0.177006	-0.309335		0.465115	0.498466	0.04871	-0.0943279
681	NP-004768	Negative	0.0236964	0.0278957	0.333193	-0.558012		0.824171	0.8485	0.12856	-0.328547		0.05493	0.0667292	0.179309	-0.229465
682	Ethylvanillin propylene glycol acetal	Negative	0.00347969	0.00434701	0.332064	-0.22232		0.643448	0.684328	0.124348	0.0712907		0.000950025	0.00133867	0.544762	-0.293611
683	Glycocholic acid hydrate	Positive	3.84404e-05	5.31812e-05	0.327613	0.789534		4.03321e-09	9.78492e-09	0.262072	-0.532396		3.925e-19	1.54963e-18	1.17098	1.32193
684	Tricaprilin	Negative	0.0105634	0.0127584	0.325801	-0.163265		0.784452	0.815635	0.0248802	-0.0306074		0.0551229	0.0668665	0.409998	-0.132658
685	His-Trp	Positive	0.000332773	0.000437942	0.323587	0.32135		1.34844e-62	9.40539e-62	1.34208	4.12813		6.83989e-32	1.08019e-30	1.66575	-3.80678
686	AB-PINACA	Positive	2.321e-07	3.53858e-07	0.321443	0.319626		4.05187e-66	4.46239e-65	2.34261	4.20677		5.769e-25	4.05769e-24	1.23455	-3.88714
687	10-Undecenoic acid	Negative	3.08932e-15	6.44829e-15	0.32082	-0.847824		0.00031774	0.000565847	0.384788	-0.390352		0.000429534	0.000625253	0.214386	-0.457473
688	17-Hydroxypregnenolone sulfate	Negative	0.000626088	0.000816255	0.318313	-0.169393		0.00713206	0.0105655	0.341058	-0.22323		0.951412	0.95255	0.101299	0.0538364
689	Adaprolol	Positive	0.000325732	0.000429351	0.313285	0.638611		2.51437e-08	5.87857e-08	0.35615	-0.619823		6.42591e-17	2.07664e-16	1.1937	1.25843
690	δ-Valerolactam	Positive	0.0205239	0.0242977	0.309311	0.349619		0.546222	0.592212	0.158229	0.146526		0.152157	0.176148	0.135571	0.203093
691	Fesoterodine	Positive	0.000768862	0.000997732	0.308942	0.719439		5.54924e-09	1.33469e-08	0.307796	-0.601455		3.56313e-17	1.18347e-16	1.18051	1.32089
692	Phenol	Negative	0.010362	0.0125514	0.305487	-0.262695		0.234034	0.275509	0.103079	-0.118236		0.321341	0.357663	0.276547	-0.144458
693	3b-Hydroxy-5-cholenoic acid	Positive	0.11185	0.124493	0.305407	0.274134		0.429371	0.475375	0.236816	0.234622		0.61196	0.639464	0.0459777	0.039512
694	(±)-(2E)-Abscisic acid	Positive	0.000224449	0.000298196	0.304096	0.184854		3.29217e-08	7.6331e-08	0.592362	-0.412067		1.9528e-15	5.87948e-15	1.10611	0.59692
695	dibenzylketone	Negative	0.000528753	0.000690431	0.302659	0.0593831		0.0115758	0.0165907	0.292039	0.0545076		0.53375	0.56694	0.0316051	0.00487544
696	246I1D7TDL	Positive	0.420339	0.443662	0.302242	-0.23167		0.328101	0.375678	0.0539449	-0.0826887		0.771664	0.791523	0.237547	-0.148981
697	1,1,6-Trimethyl-1,2-dihydronaphthalene	Positive	0.451515	0.474772	0.300421	-0.228811		0.364274	0.413701	0.0441723	-0.0719374		0.815704	0.830589	0.246457	-0.156874
698	O-(Hydroxy{(2R)-3-(pentadecanoyloxy)-2-[(15Z)-15-tetracosenoyloxy]propoxy}phosphoryl)-L-serine	Negative	0.0116048	0.0139758	0.29506	0.179369		0.000591602	0.00100645	0.441342	0.305225		0.223543	0.253874	0.232257	-0.125856
699	4-vinylphenol sulfate	Negative	0.879517	0.888005	0.290122	-0.291699		2.89177e-08	6.72336e-08	0.469803	-0.468006		1.59119e-05	2.65305e-05	0.215994	0.176307
700	metominostrobin	Positive	0.000117984	0.000159794	0.289395	0.222856		0.00096997	0.00162049	0.304634	0.256413		0.773412	0.792345	0.0769051	-0.033557
701	Chenodeoxycholic Acid	Negative	0.137353	0.151469	0.287065	0.361444		0.890222	0.902077	0.163139	0.218739		0.1325	0.154246	0.0796649	0.142705
702	235BBF3K97	Positive	0.00764947	0.00940177	0.285348	0.158753		0.0647	0.0831858	0.22506	0.136513		0.562673	0.593893	0.0189058	0.0222403
703	Ketoprofen	Negative	0.0441827	0.0508678	0.284249	0.0766443		0.94565	0.952478	0.0608539	0.00106394		0.0576825	0.0697692	0.310043	0.0755804
704	5-sulfooxymethylfurfural	Negative	0.146423	0.160835	0.282649	-0.862078		0.00824665	0.0120462	0.186118	-0.33975		0.000810745	0.00115407	0.236797	-0.522327
705	(-)-Camphanic acid	Negative	0.01741	0.0207286	0.28256	-0.314572		0.562572	0.607578	0.03695	0.0540632		0.00671183	0.00887489	0.393379	-0.368635
706	D-(+)-Proline	Positive	0.000471579	0.00061867	0.281718	0.122202		7.89226e-06	1.59176e-05	0.597089	-0.252355		2.51819e-11	5.9709e-11	1.02965	0.374557
707	Imiprothrin	Positive	0.00125237	0.00160281	0.281204	0.17931		7.43815e-18	2.81707e-17	0.890753	-1.26048		4.47875e-23	2.51591e-22	1.34525	1.43979
708	2-Amino-3-hydroxyoctadecyl beta-D-glucopyranoside	Positive	0.1644	0.17917	0.279806	-0.0779291		8.57354e-05	0.00016018	0.665536	-0.254392		0.00519642	0.00693685	0.487672	0.176463
709	Glycochenodeoxycholic acid	Negative	0.000283257	0.000374543	0.27966	-0.355667		0.00396646	0.0061028	0.423996	-0.594527		0.881927	0.890437	0.245554	0.23886
710	12-HSA	Negative	0.003587	0.0044744	0.273041	-0.219162		0.242407	0.284167	0.0984842	-0.0890419		0.15303	0.176915	0.286618	-0.13012
711	L-alpha-lysophosphatidylcholine	Positive	0.000919158	0.00118908	0.270607	0.124828		0.0115481	0.0165794	0.284821	0.139749		0.711819	0.736456	0.0964125	-0.0149203
712	Hexylbenzene	Positive	0.780092	0.794327	0.268063	-0.204554		0.701147	0.739119	0.0256178	-0.0479877		0.859138	0.871635	0.226816	-0.156567
713	Cyprodenate	Positive	0.73852	0.755674	0.266781	-0.186442		0.501837	0.549069	0.0309369	-0.0495156		0.666388	0.692019	0.232223	-0.136927
714	2,3-Dimethoxy-5-methyl-6-(3-methyl-2-buten-1-yl)-1,4-benzenediol	Negative	0.000981491	0.00126776	0.265625	0.130465		0.00104525	0.00172559	0.330188	0.214345		0.76817	0.789875	0.131218	-0.0838791
715	Cortisone	Positive	0.00109199	0.00140399	0.26316	0.0986334		0.0452653	0.0594773	0.246504	-0.139794		4.16291e-07	7.67479e-07	0.589963	0.238427
716	3-Phenylpropanoic acid	Positive	0.00098344	0.00126832	0.254539	0.139931		1.65517e-08	3.90246e-08	0.57839	-0.3547		2.06539e-14	5.86011e-14	1.02873	0.494631
717	4-Hydroxybenzophenone	Negative	0.0196591	0.0233069	0.252218	0.0443928		0.818279	0.843473	0.0117648	-0.0106385		0.0167024	0.021376	0.355277	0.0550313
718	Thymidine	Negative	0.028394	0.0331925	0.251612	0.0530436		0.84981	0.868487	0.0236809	-0.00741972		0.032638	0.0406518	0.333511	0.0604633
719	Quercetin 3-isobutyrate	Positive	0.422592	0.445478	0.250149	6.6868		3.13265e-19	1.24267e-18	0.215694	-1.51384		1.93825e-18	7.17839e-18	0.523338	8.20064
720	LysoPC(20:5(5Z,8Z,11Z,14Z,17Z))	Positive	0.887876	0.895364	0.25006	-0.21196		0.00162728	0.00263959	0.305592	0.222099		0.00512344	0.00686131	0.590482	-0.434059
721	5-(6-hydroxy-6-methyloctyl)-2,5-dihydrofuran-2-one	Positive	0.710525	0.729705	0.249909	-0.206036		0.265156	0.30739	0.0541143	-0.0874686		0.40684	0.44397	0.181435	-0.118567
722	Docosahexaenoic acid ethyl ester	Positive	0.0270148	0.0316243	0.249883	-0.166016		0.00528577	0.00797151	0.331158	-0.249203		0.403402	0.440793	0.121045	0.0831866
723	NP-017061	Negative	0.58996	0.610379	0.243379	-0.1748		1.02145e-08	2.44272e-08	0.769554	-0.54762		1.44179e-06	2.55673e-06	0.620833	0.372821
724	Eugenol	Positive	0.0120728	0.0145186	0.237318	-0.234824		0.00434174	0.00660734	0.283036	-0.338664		0.354342	0.391788	0.133383	0.103841
725	(E)-Chalcone	Positive	0.00272086	0.0034246	0.236119	0.0309678		3.43974e-10	9.02529e-10	0.726129	0.0806412		0.000201003	0.000304782	0.493658	-0.0496735
726	2-Methyl-4,6-dinitrophenol	Negative	0.0751728	0.0846832	0.234584	-0.102994		0.0199631	0.0275728	0.219533	0.113784		0.000201003	0.000304231	0.553138	-0.216778
727	Azelaic acid	Negative	9.52336e-22	2.49876e-21	0.233425	-1.63372		4.1317e-14	1.29522e-13	0.774997	-0.561412		0.281474	0.314965	0.161353	-1.07231
728	Closantel	Negative	1.16501e-09	1.93475e-09	0.233373	2.89793		0.115338	0.142387	0.117307	1.31766		4.86476e-05	7.83039e-05	0.568604	1.58026
729	Diisobutylphthalate	Positive	0.149389	0.163877	0.233239	-0.0503139		1.97549e-06	4.15449e-06	0.511935	-0.11934		0.000266194	0.000395043	0.433839	0.0690265
730	Undecanedioic acid	Negative	1.25756e-09	2.08432e-09	0.232404	-1.82901		0.000600857	0.00102012	0.241691	-0.146759		0.0140332	0.0180983	0.223791	-1.68225
731	Aspidoalbine	Positive	1.30967e-10	2.25554e-10	0.225623	5.64688		3.1269e-24	1.35607e-23	0.0799342	-0.62813		8.11731e-08	1.57273e-07	0.346775	6.27501
732	D-(+)-Mannose	Negative	0.194892	0.210755	0.225448	-0.117969		2.28051e-13	6.94104e-13	0.944338	-0.512763		1.12108e-09	2.44359e-09	0.84668	0.394793
733	Sulpiride	Positive	7.19005e-22	1.90445e-21	0.223913	5.2422		5.77202e-06	1.18122e-05	0.0760799	0.767163		5.77889e-05	9.17823e-05	0.169743	4.47504
734	5b-Cholestane-3a,7a,12a,26-tetrol	Negative	0.149546	0.163835	0.220001	-0.263708		0.36695	0.416175	0.107531	-0.0344055		0.0323292	0.0403272	0.214283	-0.229303
735	Methyl undec-10-enoate	Positive	0.0489663	0.0559901	0.219219	-0.121395		0.0433113	0.057089	0.261981	-0.241421		0.64002	0.665462	0.0999241	0.120027
736	4-Hydroxy-3-(sulfooxy)benzoic acid	Negative	0.600385	0.619633	0.218088	-0.148772		4.22108e-42	2.26477e-41	1.48602	1.59526		4.34021e-41	2.42183e-39	1.5556	-1.74403
737	Methylmalonic acid	Negative	0.0532779	0.0606715	0.217871	0.0759509		4.52417e-45	2.49127e-44	1.61798	1.18644		3.2404e-36	1.00452e-34	1.71199	-1.11048
738	(E,E)-2,4-Dodecadienal	Positive	0.0207989	0.0245885	0.215802	-0.140841		0.0366441	0.0489954	0.236776	-0.224368		0.810386	0.826179	0.0240355	0.0835269
739	4-(1,2-Dihydroxy-2-propanyl)-1-methyl-1,2-cyclohexanediol	Negative	1.09749e-17	2.48269e-17	0.215357	-0.417734		0.0577196	0.0749013	0.00364002	0.0420126		5.47547e-14	1.51253e-13	0.393017	-0.459746
740	Valpromide	Positive	1.53804e-07	2.35777e-07	0.213069	0.322662		1.74918e-05	3.4207e-05	0.596678	-2.00735		0.875319	0.884833	1.03286	2.33002
741	belfosdil	Positive	0.419697	0.443543	0.21172	-0.108212		0.0368716	0.049221	0.285551	0.132491		0.0255833	0.0322003	0.526206	-0.240703
742	3-Ureidopropionic acid	Positive	0.00416278	0.00517719	0.210391	0.110136		1.15906e-15	4.12824e-15	0.967202	0.551283		8.5679e-07	1.54222e-06	0.858514	-0.441148
743	Pivagabine	Negative	3.28547e-12	6.05712e-12	0.208253	-0.414135		4.55363e-08	1.04708e-07	0.65161	-3.37817		0.596023	0.625152	0.973821	2.96403
744	Calcitriol	Positive	0.00308459	0.00387077	0.205829	0.0939877		0.0387356	0.0514631	0.273082	-0.136003		1.96168e-05	3.2578e-05	0.580203	0.229991
745	Dodecyl sulfate	Negative	0.0541772	0.0616118	0.205822	-0.2753		0.288187	0.331792	0.0792472	0.148511		0.0121607	0.0158544	0.386333	-0.423811
746	1-Palmitoyl-2-hydroxy-sn-glycero-3-PE	Negative	0.00208478	0.00263988	0.203325	0.094988		0.0131925	0.0187791	0.260063	0.121415		0.798598	0.816149	0.142083	-0.0264273
747	L-Glutamic acid	Positive	0.0141386	0.0169299	0.201952	-0.159922		8.46346e-12	2.38516e-11	0.800982	-0.50911		1.32378e-09	2.86306e-09	0.855099	0.349188
748	Linolenelaidic acid	Positive	0.00671554	0.00829042	0.200241	-0.172039		0.123117	0.151542	0.00778569	-0.0634955		0.344535	0.381955	0.177348	-0.108544
749	Creatinine	Positive	0.0392654	0.0455827	0.19925	0.07122		0.000984612	0.00164167	0.351628	-0.165763		3.53334e-06	6.0727e-06	0.664469	0.236983
750	L-(+)-Lactic acid	Negative	0.0739034	0.0833655	0.199221	-0.0874955		5.71233e-38	2.95137e-37	1.48416	0.71956		5.55388e-38	2.3243e-36	1.86842	-0.807056
751	N-Acetylvaline	Positive	5.97101e-07	8.97259e-07	0.197238	0.23519		0.380512	0.429809	0.188557	-0.246612		0.00020344	0.000307364	0.501537	0.481802
752	Azelnidipine	Positive	0.00678356	0.00836206	0.193704	0.145006		0.478553	0.524965	0.0353367	-0.0118032		0.11487	0.134471	0.216541	0.156809
753	Androsterone glucuronide	Negative	0.00190158	0.00242256	0.18765	-0.126183		0.390651	0.439482	0.0253201	-0.05001		0.0458948	0.0561608	0.224066	-0.0761731
754	tranexamic acid	Positive	0.184359	0.200662	0.185618	-0.0621466		0.0161216	0.0227168	0.2433	0.127133		0.000730034	0.00104451	0.614111	-0.18928
755	Epsilon-rhodomycinone	Positive	0.0619931	0.0702141	0.181185	0.0264217		5.87702e-13	1.76311e-12	0.873858	-0.145975		1.04546e-18	3.95951e-18	1.35707	0.172397
756	Salicylic acid	Negative	0.838816	0.851017	0.180468	1.21821		0.00382068	0.0059002	0.0512219	0.559188		0.0444238	0.0546002	0.195879	0.659026
757	Buflomedil	Positive	0.00208868	0.00264083	0.178188	-0.433261		0.00018211	0.000332809	0.348489	1.47865		3.49669e-08	7.01854e-08	0.430494	-1.91192
758	Taurochenodeoxycholic Acid (sodium salt)	Negative	0.188072	0.204436	0.173242	0.219491		1.75015e-06	3.70854e-06	0.521928	-0.790834		1.80664e-08	3.70627e-08	0.987069	1.01033
759	NP-011220	Positive	0.471518	0.494562	0.17293	0.141662		0.0184901	0.0257937	0.0282925	-0.0468313		0.038501	0.0477413	0.383995	0.188494
760	1-palmitoyl-2-oleoyl-sn-glycero-3-phosphocholine	Positive	0.142742	0.156997	0.171808	-0.0978059		0.149395	0.181486	0.192535	-0.200317		0.821031	0.834998	0.185061	0.102511
761	eugenol sulfate	Negative	0.000264307	0.00035004	0.171699	-0.139676		0.000385386	0.000680524	0.395647	0.244576		0.554479	0.586724	0.337841	-0.384252
762	2-Hydroxybutyric acid sodium salt	Negative	3.67785e-06	5.35367e-06	0.165883	0.173319		1.42184e-24	6.2308e-24	0.678721	0.986671		4.27197e-09	8.98403e-09	0.659999	-0.813351
763	LysoPC(18:3(9Z,12Z,15Z))	Positive	0.909929	0.915397	0.164311	-0.0628316		0.000130274	0.000240174	0.450479	0.244078		0.000588862	0.000848326	0.677158	-0.306909
764	1-octadecanoyl-2-(4Z,7Z,10Z,13Z,16Z-docosapentaenoyl)-sn-glycero-3- phosphocholine	Positive	0.0615271	0.0697807	0.163531	-0.0995466		0.00444633	0.00675423	0.276839	-0.278044		0.166135	0.191009	0.257704	0.178498
765	Oglufanide	Positive	0.414578	0.438687	0.162189	-0.172643		5.9438e-63	4.18064e-62	1.45566	3.18246		6.08313e-32	9.79149e-31	1.65335	-3.3551
766	[3-(Hydroxymethyl)-3-methyl-2-oxobicyclo[2.2.1]hept-1-yl]methyl hexopyranoside	Negative	0.00122342	0.00156815	0.153568	-0.268171		0.0891226	0.112853	0.096373	-0.107212		0.27439	0.308274	0.125787	-0.160959
767	NP-021701	Negative	0.268636	0.287898	0.151764	-0.0943385		0.0974948	0.12216	0.180872	-0.130303		0.483938	0.517313	0.0603449	0.0359648
768	Loxoprofen	Positive	0.0170709	0.0203538	0.151519	0.0907521		6.30624e-12	1.79535e-11	0.743192	-0.469089		1.19855e-16	3.79995e-16	1.11649	0.559841
769	4-Oxoproline	Negative	0.0652566	0.0738105	0.150746	0.06503		6.15448e-60	3.99325e-59	1.94519	1.77885		1.76125e-42	1.13397e-40	1.98671	-1.71382
770	.beta.-Naphthol ethyl ether	Positive	0.223563	0.240517	0.149649	0.0519531		0.000537124	0.000928869	0.454292	0.137086		0.011298	0.0147989	0.310045	-0.085133
771	tcmdc-132026	Positive	4.52102e-08	7.03364e-08	0.143843	0.193402		6.53922e-11	1.75991e-10	0.0828229	-0.0142437		0.000216048	0.000325238	0.214076	0.207645
772	PPG n4	Positive	4.98717e-14	9.86824e-14	0.138142	-3.62092		1.52193e-17	5.71235e-17	0.0149756	0.0032488		0.274725	0.308237	0.150835	-3.62417
773	PPG n11	Positive	4.18261e-05	5.75796e-05	0.137599	-5.25201		9.41017e-15	3.12552e-14	0.934163	0.237091		3.4124e-18	1.23644e-17	0.152732	-5.4891
774	PPG n6	Positive	0.107399	0.119857	0.137131	-8.04494		7.56918e-17	2.76655e-16	0.751252	-1.34801		2.38908e-05	3.9519e-05	0.149229	-6.69693
775	PPG n5	Positive	0.193934	0.210262	0.136626	-6.21665		1.53106e-05	3.01529e-05	0.54904	-0.519524		0.13467	0.156554	0.150058	-5.69713
776	PPG n10	Positive	4.9087e-55	4.46585e-54	0.136615	-6.90093		4.31483e-10	1.12508e-09	1.24483	-0.489999		2.55779e-10	5.73961e-10	0.150268	-6.41093
777	PPG n7	Positive	3.1112e-78	9.30027e-77	0.136598	-9.4651		6.23554e-18	2.37234e-17	0.938809	-1.40247		4.6946e-12	1.15911e-11	0.14954	-8.06263
778	2-Hexenoylcarnitine	Positive	0.0256569	0.0300768	0.135723	-0.0678272		5.00092e-30	2.33842e-29	1.33194	-0.850527		1.97168e-21	9.65087e-21	1.41277	0.7827
779	PPG n8	Positive	0.197011	0.212772	0.135713	-9.54787		0.000625552	0.00105989	0.305861	-0.277916		0.00023918	0.000357489	0.149427	-9.26995
780	PPG n9	Positive	0.0426785	0.0494763	0.135552	-8.92713		0.0407619	0.0540692	0.137129	-0.0711013		0.000334833	0.000491676	0.149673	-8.85603
781	6-Hydroxypyridine-3-carboxylic acid	Negative	0.750326	0.765882	0.129574	-0.049413		0.296674	0.341094	0.0237709	0.0150949		0.566792	0.596736	0.137124	-0.0645079
782	1-(1Z-hexadecenyl)-2-(9Z,12Z-octadecadienoyl)-sn-glycero-3-phosphocholine	Positive	0.598835	0.618796	0.1281	-0.0716097		0.51533	0.560898	0.0981067	-0.0994997		0.89095	0.897383	0.00264724	0.02789
783	(14R)-3beta,5,6beta,10,16-pentahydroxygrayanotoxan-14-yl acetate	Negative	0.95467	0.958104	0.128005	0.0350095		0.119677	0.147526	0.215892	-0.185621		0.0521032	0.0634794	0.418981	0.220631
784	Phenelzine	Positive	0.0471393	0.0539748	0.122523	0.115725		0.00772904	0.0113694	0.369372	-0.357929		7.96355e-05	0.000124822	0.628511	0.473654
785	Trilostane	Positive	0.00754859	0.00929143	0.119103	0.133909		0.409978	0.457536	0.292195	-0.270859		0.00443236	0.00595487	0.452569	0.404768
786	1-linoleoyl-sn-glycero-3-phosphoethanolamine	Negative	0.0429643	0.0497388	0.1178	0.0618672		0.097155	0.121917	0.282074	-0.134572		0.00160568	0.0022251	0.435137	0.196439
787	Neopetasitenine	Negative	0.400068	0.42387	0.117142	0.0272146		0.000575278	0.000982669	0.411524	-0.213259		9.62852e-06	1.61829e-05	0.676578	0.240474
788	Uric acid	Negative	0.506509	0.528614	0.115302	0.0267265		3.42118e-10	9.00481e-10	0.786268	0.368032		1.13561e-07	2.18007e-07	0.884373	-0.341305
789	4-Cyano-N-{[(1S,4S,6S)-6-isopropyl-3-methyl-4-(2-{[2-(4-morpholinyl)ethyl]amino}-2-oxoethyl)-2-cyclohexen-1-yl]methyl}benzamide	Negative	2.2094e-05	3.0976e-05	0.109966	-0.0911976		0.00248854	0.00393001	0.150437	-0.154256		0.638931	0.665156	0.15391	0.0630581
790	p-Cresylsulfate	Negative	0.457566	0.480531	0.108042	0.0485083		0.924234	0.93428	0.09543	-0.136034		0.632955	0.659755	0.235225	0.184542
791	Fenofibric acid	Negative	0.734739	0.752725	0.10785	4.28336		0.0685711	0.0877584	0.105591	-2.67416		0.155897	0.17998	0.16117	6.95752
792	NP-020414	Negative	0.00771313	0.00946611	0.102745	0.196844		0.897543	0.908396	0.0656417	0.152847		0.012187	0.0158639	0.0313257	0.0439972
793	3-Indoxyl sulphate	Negative	0.134428	0.148635	0.101248	0.0514735		5.6355e-06	1.15611e-05	0.597865	-0.459581		3.52711e-08	7.06265e-08	0.877727	0.511054
794	2,4-Dinitrophenol	Negative	0.641294	0.661039	0.0992777	-0.00959502		2.86636e-06	5.93848e-06	0.0625108	0.082708		3.98884e-06	6.82752e-06	0.107542	-0.0923031
795	4-{(Z)-[(4E,7Z,16Z,19Z)-1-Hydroxy-4,7,10,13,16,19-docosahexaen-1-ylidene]amino}butanoic acid	Positive	0.00201946	0.00256883	0.0979816	-0.0953822		8.84333e-06	1.7793e-05	0.258598	-0.333674		0.0692779	0.0828366	0.295175	0.238292
796	Indan-1-one 1-(4,5-dihydro-1H-imidazol-2-yl)hydrazone	Positive	0.100524	0.112485	0.0970638	-0.388505		6.80978e-31	3.23852e-30	0.824262	-1.06258		2.4888e-34	6.50978e-33	0.303661	0.674077
797	Cedefingol	Positive	0.559948	0.581484	0.0964932	0.0901159		0.7099	0.746466	0.0337591	0.165297		0.607159	0.63524	0.044049	-0.0751812
798	Dinitrosopentamethylenetetramine	Positive	5.68776e-17	1.2528e-16	0.0959905	0.210692		3.49843e-29	1.62677e-28	1.35862	-1.18278		1.13452e-42	7.91326e-41	1.24832	1.39347
799	Palmitoylcarnitine	Positive	0.908603	0.915164	0.0944223	-0.0458013		0.00376981	0.0058324	0.31584	0.127746		0.0164955	0.0211435	0.489199	-0.173547
800	O-{[(2R)-2-[(13Z)-13-Docosenoyloxy]-3-(pentadecanoyloxy)propoxy](hydroxy)phosphoryl}-L-serine	Negative	0.821868	0.834835	0.0914967	0.060109		0.0135707	0.0192847	0.345237	0.307593		0.0179555	0.0228748	0.465565	-0.247484
801	NP-012028	Positive	0.0248924	0.0292625	0.0902266	0.570456		1.79464e-06	3.78367e-06	0.0846527	0.507201		0.0140035	0.0180878	0.0385566	0.0632548
802	Acetyl-L-carnitine	Positive	0.1947	0.21082	0.0899229	0.0389768		0.000528788	0.000916346	0.465534	-0.185546		0.000466742	0.000675888	0.397337	0.224522
803	6-hydroxypseudooxynicotine	Positive	0.108498	0.120923	0.086245	0.0448796		0.636826	0.678147	0.201467	0.0586102		0.374888	0.413414	0.166561	-0.0137306
804	4-(2-Hydroxyethyl)phenyl hydrogen sulfate	Negative	0.0235248	0.0277327	0.0859651	-1.96587		0.0202334	0.0279001	0.279323	-0.480324		0.890348	0.897857	0.130434	-1.48555
805	Glycocholic acid	Negative	0.293753	0.313612	0.084709	0.103409		9.12979e-05	0.000169814	0.352096	-0.430984		5.10011e-07	9.34091e-07	0.517371	0.534393
806	N-[(1S,3aS,5S,7aR)-7a-{3-[(2-Furylmethyl)amino]-3-oxopropyl}-5-hydroxy-3,3,5-trimethyloctahydro-1H-inden-1-yl]benzamide	Negative	0.0330846	0.038568	0.0835211	0.0680389		0.719951	0.755137	0.0865971	-0.047299		0.0366822	0.0455534	0.177489	0.115338
807	N-[(1S,3aS,5S,7aR)-5-Hydroxy-7a-{3-[4-(2-methoxyphenyl)-1-piperazinyl]-3-oxopropyl}-3,3,5-trimethyloctahydro-1H-inden-1-yl]nicotinamide	Negative	0.958666	0.960962	0.0832904	0.0814678		0.426429	0.472743	0.115438	0.119871		0.435864	0.471951	0.100595	-0.0384035
808	PC	Positive	0.283123	0.303036	0.073834	-0.0418891		0.00759475	0.0111916	0.244695	-0.192775		0.0579842	0.0700328	0.218319	0.150886
809	4-Methylphenol	Negative	0.488495	0.51045	0.0722231	0.0105914		0.834668	0.857199	0.126407	-0.177778		0.736946	0.760572	0.230121	0.188369
810	Benzophenone	Positive	4.18261e-05	5.76745e-05	0.0696003	0.0844843		0.00142842	0.00232154	0.021597	-0.0478052		0.782172	0.80034	0.174712	0.13229
811	CI-976	Positive	0.871172	0.882774	0.0681285	-0.0705284		0.0383408	0.0510195	0.210466	0.182382		0.0139738	0.0180774	0.341088	-0.25291
812	Oleoyl ethanolamide	Positive	0.00665932	0.00823317	0.0679608	0.0259205		0.0159001	0.0224424	0.355696	-0.167846		5.94944e-05	9.43122e-05	0.449267	0.193766
813	MFCD00020424	Negative	0.0978973	0.109692	0.0651972	0.0531615		1.42601e-64	1.07529e-63	2.02284	5.49336		1.83407e-29	2.1029e-28	1.70805	-5.4402
814	3-(2,4-Cyclopentadien-1-ylidene)-5alpha-androstan-17beta-ol	Positive	0.648091	0.667223	0.0614817	0.0663833		3.03642e-07	6.70577e-07	0.484659	-0.514442		1.01436e-07	1.95177e-07	0.832143	0.580826
815	(2E,2'E)-3,3'-[2,4-Bis(1,3-benzodioxol-5-yl)-1,3-cyclobutanediyl]bis[1-(1-piperidinyl)-2-propen-1-one]	Positive	0.00336925	0.00422165	0.0486307	0.0164178		5.14917e-17	1.89862e-16	0.798621	2.25305		2.0427e-07	3.81639e-07	0.837646	-2.23663
816	1-oleoyl-2-linoleoyl-sn-glycero-3-phosphocholine	Positive	0.1524	0.166743	0.0434042	-0.0265805		0.0186583	0.025985	0.22397	-0.175119		0.156564	0.180502	0.34748	0.148538
817	2-Methoxynaphthalene	Positive	0.58612	0.607909	0.0394815	0.00253765		3.79086e-16	1.36178e-15	1.09064	0.470479		1.67973e-17	5.80965e-17	1.39226	-0.467942
818	Methyl indole-3-acetate	Positive	7.47556e-05	0.000101741	0.0388361	0.045378		0.531766	0.578036	0.203192	-0.665508		4.12945e-05	6.71135e-05	0.267042	0.710886
819	10(E),12(Z)-Conjugated linoleic acid	Negative	0.253506	0.272031	0.0385319	-0.0157408		0.0196076	0.0272165	0.0900798	0.129776		0.000574134	0.000828535	0.158768	-0.145517
820	NP-003535	Positive	0.0020423	0.00259394	0.0372155	0.0442811		3.82347e-66	5.61446e-65	2.24724	5.67418		3.76252e-30	4.4989e-29	1.34328	-5.6299
821	NPPB	Positive	0.306226	0.326095	0.0369466	0.0357301		0.607686	0.652094	0.0192956	-0.0130216		0.745578	0.768533	0.0747433	0.0487517
822	Bendazac	Positive	0.123343	0.13674	0.0336019	0.0421182		0.796769	0.826388	0.0940944	-0.0800585		0.283863	0.317214	0.156838	0.122177
823	7,8-Didehydro-4,5-epoxymorphinan-3,6-diol	Positive	0.000238099	0.00031583	0.0327723	0.0348562		2.79933e-14	8.94289e-14	0.714493	1.67391		0.000256125	0.000381453	0.640482	-1.63905
824	NP-011548	Negative	0.287142	0.306945	0.0286783	-0.0625975		0.0924971	0.116772	0.0678847	0.0667169		0.446707	0.481202	0.114182	-0.129314
825	2-[(1S,4S,5S)-5-Isopropyl-4-({[(3-methoxyphenyl)carbamoyl]amino}methyl)-2-methyl-2-cyclohexen-1-yl]-N-(2-pyridinylmethyl)acetamide	Negative	0.723432	0.74205	0.0286666	0.0300665		0.0523916	0.0684115	0.272209	-0.211582		0.0188616	0.02392	0.35398	0.241648
826	Creatine	Positive	0.745681	0.76207	0.0270734	-0.00980261		3.00699e-14	9.49756e-14	0.953912	-0.652983		3.03119e-14	8.45702e-14	1.24641	0.64318
827	2-Mercaptobenzothiazole	Negative	0.331098	0.351687	0.0258039	0.0509997		0.000326069	0.000579447	0.0524581	-0.117286		0.0101727	0.0133457	0.211651	0.168286
828	N.pi.-Methyl-L-histidine	Positive	1.39183e-05	1.97787e-05	0.0251337	0.0278846		0.000278093	0.000497358	0.0598021	0.0192683		0.860335	0.871792	0.0177793	0.00861628
829	N-Stearoyltyrosine	Positive	0.0380596	0.0442443	0.0242872	-0.0455486		4.46451e-09	1.08e-08	0.588031	0.362185		0.00150004	0.00208907	0.576532	-0.407734
830	MFCD22416941	Positive	0.533988	0.555906	0.0226481	-0.00265893		0.136762	0.167109	0.106407	0.0765938		0.494464	0.527219	0.0811019	-0.0792528
831	2-Hydroxy-5-vinylphenyl hydrogen sulfate	Negative	4.63302e-09	7.45738e-09	0.0218022	-0.614946		0.0177899	0.0248999	0.093734	-0.560764		2.11983e-10	4.82147e-10	0.0136434	-0.0541816
832	N-{4-[(2R,3R)-3-(Hydroxymethyl)-4-methyl-5-oxo-2-morpholinyl]phenyl}-2,2-dimethylpropanamide	Positive	0.00884153	0.0107877	0.0172405	-0.0117687		3.82347e-66	5.71472e-65	2.36869	6.94847		2.54139e-28	2.65893e-27	1.42033	-6.96024
833	Sodium glycochenodeoxycholate	Positive	0.878638	0.888189	0.0127544	-0.00973458		0.0203698	0.028042	0.362207	-0.512739		0.0299475	0.0374121	0.548162	0.503004
834	Phthalic acid	Positive	0.549491	0.571334	0.010786	-0.0373611		7.39374e-12	2.09073e-11	0.926117	-0.84336		1.11427e-12	2.83478e-12	1.15784	0.805998
835	Glycodeoxycholic acid	Negative	0.766442	0.781378	0.00832972	-0.0143227		0.00324065	0.00505107	0.462018	-0.64619		0.00552366	0.00735024	0.677666	0.631867
836	L(-)-Carnitine	Positive	0.682914	0.702211	0.00565917	0.0152356		2.04463e-07	4.57582e-07	0.62283	-0.225124		5.99352e-09	1.24481e-08	0.842111	0.240359
837	Piperine	Positive	0.0138778	0.0166415	0.00505228	0.0623938		2.39196e-09	5.92329e-09	0.500073	0.973259		0.000550347	0.000795579	0.59936	-0.910865
