# Supplementary material for: Alterations in the serum metabolome in patients with the COVID-19 Omicron variant and in recovered cases
Source: PLoS One. 2025 Oct 14;20(10):e0327297. doi: 10.1371/journal.pone.0327297 (PMC12520338; doi:10.1371/journal.pone.0327297)
Supplement: S4 Data — Overview of total changed metabolites. (XLSX) [file pone.0327297.s005.xlsx]

## Sheet: Data S4
Date S4. Overview of total changed metaboites
Total metaboites (837)	Metabolites (vip >1.0, FDR <0.01, log2FC >2 or <-2)	Up-regulated	Down-regulated	Max (Log2FC)	Min (Log2FC)
OC vs HC	90	40	50	6.93	-12.78
OC vs RC	143	106	37	11.42	-14.26
RC vs HC	116	19	97	7.27	-10.43
