# Supplementary material for: Alterations in the serum metabolome in patients with the COVID-19 Omicron variant and in recovered cases
Source: PLoS One. 2025 Oct 14;20(10):e0327297. doi: 10.1371/journal.pone.0327297 (PMC12520338; doi:10.1371/journal.pone.0327297)
Supplement: S5 Data — KEGG enrichment analysis of OC vs HC. (XLSX) [file pone.0327297.s006.xlsx]

## Sheet: Data S5
Date S5. KEGG enrichment analysis of OC vs HC
Pathway	Total	Hits	expect	p value
Glycine and Serine Metabolism	59	3	0.634	0.0215
Urea Cycle	29	2	0.312	0.0364
Arginine and Proline Metabolism	53	2	0.569	0.107
Tryptophan Metabolism	60	2	0.645	0.132
Spermidine and Spermine Biosynthesis	18	1	0.193	0.178
Carnitine Synthesis	22	1	0.236	0.213
Caffeine Metabolism	24	1	0.258	0.231
Oxidation of Branched Chain Fatty Acids	26	1	0.279	0.247
Aspartate Metabolism	35	1	0.376	0.319
Porphyrin Metabolism	40	1	0.43	0.356
Sphingolipid Metabolism	40	1	0.43	0.356
Steroidogenesis	43	1	0.462	0.378
Purine Metabolism	74	1	0.795	0.564
