# Supplementary material for: Alterations in the serum metabolome in patients with the COVID-19 Omicron variant and in recovered cases
Source: PLoS One. 2025 Oct 14;20(10):e0327297. doi: 10.1371/journal.pone.0327297 (PMC12520338; doi:10.1371/journal.pone.0327297)
Supplement: S6 Data — KEGG enrichment analysis of RC vs HC. (XLSX) [file pone.0327297.s007.xlsx]

## Sheet: Data S6
Date S6. KEGG enrichment analysis of RC vs HC
Pathway	Total	Hits	expect	p value
Tryptophan Metabolism	60	2	0.293	0.0301
Oxidation of Branched Chain Fatty Acids	26	1	0.127	0.121
Porphyrin Metabolism	40	1	0.195	0.181
Steroidogenesis	43	1	0.21	0.193
Glycine and Serine Metabolism	59	1	0.288	0.257
