# Supplementary material for: Alterations in the serum metabolome in patients with the COVID-19 Omicron variant and in recovered cases
Source: PLoS One. 2025 Oct 14;20(10):e0327297. doi: 10.1371/journal.pone.0327297 (PMC12520338; doi:10.1371/journal.pone.0327297)
Supplement: S7 Data — Relative intensities of differential metabolites that may serve as potential metabolic biomarkers in Omicron variant cases. (XLSX) [file pone.0327297.s008.xlsx]

## Sheet: Data S7
Date S7. Relative intensities of differential metabolites that may serve as potential metabolic biomarkers in Omicron variant cases
	Prenylcysteine	DL-Stachydrine	D-(+)-Pipecolinic acid	Furazolidone	DL-Arginine	5α-Dihydrotestosterone glucuronide
OC2	9.95746e+06	3709331380	3.97977e+07	6.10839e+07	1.25237e+08	1.08067e+07
OC3	1.38604e+06	2565224013	6.41782e+07	6.35538e+07	2.00286e+08	9.4107e+06
OC4	1.43694e+06	1357958032	5.3619e+07	4.82722e+07	1.48508e+08	1.38025e+07
OC5	1.28959e+06	1.30531e+08	5.07752e+07	5.74154e+07	218342438	6.74549e+06
OC6	1.30022e+06	3.69361e+08	8.47037e+07	4.80484e+07	2.055e+08	7.92086e+06
OC9	1.5411e+06	2619401529	5.74965e+07	4.86274e+07	2.06763e+08	9.37978e+06
OC10	2.19487e+06	1569480102	3.11495e+07	5.99383e+07	151095899	8.04276e+06
OC11	2.26998e+06	8.20476e+08	7.13817e+07	7.05017e+07	1.61257e+08	7.0959e+06
OC12	1.60198e+06	1815321467	4.8575e+07	3.47583e+07	1.77866e+08	8.39507e+06
OC13	1.05469e+06	9.08666e+08	5.63802e+07	4.15192e+07	2.06911e+08	7.14337e+06
OC14	1.4157e+06	1187116109	5.77314e+07	3.46233e+07	1.73269e+08	4.91205e+06
OC15	2.32666e+06	1226221091	6.28043e+07	5.05623e+07	1.49477e+08	7.66376e+06
OC17	2.72247e+06	9.29826e+08	9.51378e+07	6.42346e+07	2.01474e+08	1.17297e+07
OC18	2.281e+06	1578656381	8.16821e+07	3.77555e+07	2.32132e+08	1.14117e+07
OC19	1.74762e+06	1548455470	5.84052e+07	4.8251e+07	1.21029e+08	8.22151e+06
OC20	1.43454e+06	1547794284	7.47934e+07	3.32515e+07	3.10737e+08	8.3319e+06
OC21	633033	6.08078e+08	3.7317e+07	3.58132e+07	9.16715e+07	4.58379e+06
OC22	1.30345e+06	932464322	6.65837e+07	6.73741e+07	2.12187e+08	7.63257e+06
OC25	2.27647e+06	3.3435e+08	3.82798e+07	3.91926e+07	1.20708e+08	6.8142e+06
OC26	3.40101e+06	3412935007	5.09769e+07	5.63324e+07	1.24699e+08	1.24001e+07
OC28	2.30767e+06	2573282182	6.41567e+07	6.20774e+07	1.77613e+08	8.57259e+06
OC29	1.57524e+06	7.14084e+08	6.90293e+07	6.54888e+07	1.87293e+08	5.95095e+06
OC30	2.13218e+06	1622811334	5.25561e+07	5.65512e+07	1.47165e+08	1.05794e+07
OC31	2.78278e+06	6.48229e+08	5.04919e+07	6.52821e+07	2.22674e+08	1.18516e+07
OC32	3.02776e+06	3.12179e+08	6.60016e+07	5.46574e+07	2.37405e+08	7.94422e+06
OC33	1.46627e+06	1375539389	77378002	6.17129e+07	2.15267e+08	6.38009e+06
OC35	1.70957e+06	2281625666	7.44902e+07	5.24547e+07	2.29359e+08	7.26553e+06
OC36	2.27774e+06	984185836	4.63943e+07	4.86088e+07	1.70562e+08	1.01478e+07
OC39	2.74781e+06	2439878519	7.71915e+07	5.29036e+07	2.204e+08	6.12508e+06
OC41	2.90068e+06	1632994362	3.84715e+07	3.92609e+07	1.93778e+08	1.27692e+07
OC42	2.43453e+06	1684362897	6.09252e+07	6.68216e+07	1.68031e+08	7.17899e+06
OC43	2.06531e+06	6.18444e+08	4.99081e+07	4.96447e+07	2.17969e+08	6.21271e+06
OC44	1.3711e+06	7.93453e+08	4.50014e+07	7.02777e+07	1.26911e+08	9.83116e+06
OC47	1.94984e+06	1782191455	3.97945e+07	4.2061e+07	1.78067e+08	1.07688e+07
OC48	3.85596e+06	2797025183	4.29831e+07	4.2484e+07	1.72958e+08	1.00936e+07
OC50	2.27346e+06	6.25771e+08	5.39815e+07	3.86055e+07	260364713	6.08654e+06
OC51	2.98703e+06	8.46075e+08	3.91312e+07	6.05836e+07	1.50409e+08	1.03853e+07
OC52	2.9425e+06	1579386046	6.68622e+07	5.96992e+07	238739576	5.88963e+06
OC53	3.31849e+06	6.10313e+08	5.70781e+07	6.6741e+07	1.46561e+08	1.15306e+07
OC54	2.06375e+06	1979107352	6.21747e+07	9.357e+07	1.93287e+08	6.46175e+06
OC55	4.29057e+06	1175538126	6.83067e+07	3.6443e+07	2.79799e+08	7.73328e+06
OC56	3.53458e+06	1101539035	4.35537e+07	4.50531e+07	1.47846e+08	7.9389e+06
OC57	3.12049e+06	2057152926	37787232	2.60738e+07	1.99168e+08	7.48008e+06
OC58	2.49487e+06	2691581447	3.96938e+07	3.62596e+07	2.041e+08	7.8104e+06
OC60	2715776	6.85617e+08	6.85938e+07	4.58088e+07	1.96471e+08	7.01243e+06
OC62	3.06218e+06	3653553076	6.53381e+07	6.13991e+07	2.16609e+08	8.62843e+06
OC63	2.89677e+07	9.01339e+08	4.54474e+07	6.14104e+07	1.55848e+08	1.21804e+07
OC64	2.89502e+06	1428701815	5.77138e+07	5.48923e+07	1.79577e+08	1.0633e+07
OC65	1.58553e+06	7.15998e+08	6.45099e+07	3.47833e+07	2.26329e+08	5.83928e+06
OC66	4.32919e+06	9.73255e+08	5.91932e+07	3.78529e+07	1.95256e+08	8.80776e+06
OC68	5.17455e+06	3547132549	4.35501e+07	5.32521e+07	1.55598e+08	1.22888e+07
OC69	4.13968e+06	1856048825	5.61648e+07	4.50808e+07	1.87113e+08	5.68008e+06
OC70	5.38621e+06	1030137740	7.62477e+07	4.83309e+07	216881271	1.01917e+07
OC71	1.71886e+06	7.58387e+08	1.02546e+08	6.00016e+07	2.85128e+08	7.02116e+06
OC73	2.00602e+06	1222301809	6.33302e+07	4.37496e+07	1.95377e+08	6.02927e+06
OC74	2.55564e+06	1504135092	5.95592e+07	4.66379e+07	2.56073e+08	5.79961e+06
OC77	1.9767e+07	5.57026e+08	5.55016e+07	4.83998e+07	1.92687e+08	8.71911e+06
OC78	2.87284e+06	9.85064e+08	6.90127e+07	6.412e+07	2.65547e+08	5.66162e+06
OC79	1.74609e+06	2249326123	5.19696e+07	5.43534e+07	1.68172e+08	9.65971e+06
OC80	3.06616e+06	649943305	4.51406e+07	4.71757e+07	1.79831e+08	9.2525e+06
OC81	2.48267e+06	2014130146	5.7556e+07	5.58035e+07	2.15464e+08	6.59848e+06
OC82	6.17516e+06	2383024090	4.06867e+07	4.65179e+07	1.89349e+08	1.23477e+07
OC83	2.96984e+06	1649152511	4.52745e+07	5.05522e+07	2.01215e+08	1.00208e+07
OC84	3.23769e+07	1613890476	4.91993e+07	4.83792e+07	1.37668e+08	7.54327e+06
OC85	3.07075e+07	1671477904	4.31833e+07	5.21135e+07	2.18988e+08	1.20307e+07
OC86	1.74472e+06	1.87492e+08	5.88501e+07	5.3634e+07	2.54666e+08	6.21011e+06
OC87	3.62157e+06	1731672672	3.63517e+07	5.44038e+07	1.61913e+08	9.17796e+06
OC88	2.52138e+06	1490049059	7.30124e+07	6.51738e+07	1.99646e+08	8.1309e+06
OC89	4.84578e+06	2543721696	7.95901e+07	6.47971e+07	2.4004e+08	9.9076e+06
OC91	2.6044e+06	2580766686	8.47473e+07	6.55562e+07	2.16472e+08	6.38731e+06
OC92	6.09086e+06	1140339466	6.15695e+07	5.55708e+07	2.40854e+08	1.10527e+07
OC93	1.65559e+06	9.00007e+08	5.08619e+07	4.86993e+07	1.64322e+08	8.68201e+06
OC95	1.39317e+06	1680728114	6.02525e+07	6.55349e+07	137188622	1.34632e+07
OC96	993732	1081557956	7.4492e+07	5.28251e+07	2.27653e+08	6.83848e+06
OC98	2.15808e+06	1723548618	4.60735e+07	4.92587e+07	1.68709e+08	9.32794e+06
OC100	1.16789e+06	2072241911	6.65848e+07	6.21007e+07	1.81367e+08	9.48981e+06
OC102	852060	3.70414e+08	7.67864e+07	5.16996e+07	2.2656e+08	6.13368e+06
OC103	785137	2215081580	6.29037e+07	5.18048e+07	2.25928e+08	6.83732e+06
OC104	1.14141e+06	1010083921	5.15363e+07	5.07068e+07	2.13254e+08	7.9288e+06
OC106	631265	1194653817	5.47944e+07	4.03463e+07	1.81694e+08	6.80791e+06
OC108	1.42474e+06	1953856678	5.45441e+07	6.39853e+07	1.78423e+08	9.9254e+06
OC110	442825	1305141811	5.35015e+07	3.80777e+07	2.24401e+08	8.12751e+06
OC112	1.96981e+06	1942424804	3.8843e+07	5.17002e+07	2.15824e+08	8.7263e+06
OC113	686638	3279198825	4.74433e+07	5.31375e+07	1.89038e+08	1.1014e+07
OC114	791934	2285765170	2.7676e+07	4.3156e+07	2.16198e+08	6.6419e+06
OC116	921839	2092702363	5.38784e+07	6.50633e+07	1.21539e+08	9.11675e+06
OC117	1.12624e+06	2535173153	7.33092e+07	6.74804e+07	1.66377e+08	9.69214e+06
OC118	1.16398e+06	4703759542	7.30835e+07	6.77251e+07	1.95581e+08	1.01869e+07
OC119	1.00551e+06	1273424668	7.92796e+07	6.18952e+07	2.7605e+08	7.6784e+06
OC120	1.34349e+06	1584414355	7.64966e+07	6.38219e+07	2.27972e+08	7.39067e+06
OC121	2.22111e+06	295838084	1.25478e+08	6.6925e+07	2.40651e+08	9.68599e+06
OC122	3.31992e+06	1418416051	7.84718e+07	5.16124e+07	1.58255e+08	9.21353e+06
OC124	1.53945e+06	3686550234	3.82267e+07	7.32847e+07	2.51478e+08	1.06681e+07
OC125	1.2768e+06	4.67829e+08	6.34653e+07	5.75448e+07	1.88131e+08	1.23574e+07
OC127	1.30794e+06	1699048190	5.5376e+07	5.17221e+07	2.22757e+08	1.07529e+07
OC129	760032	1660143672	5.31451e+07	4.98679e+07	1.90474e+08	6.89837e+06
OC133	2.20338e+06	9.66565e+08	9.00443e+07	4.82017e+07	173576838	6.75485e+06
OC134	1.05196e+06	1944712314	5.43071e+07	6.66859e+07	1.99129e+08	9.14411e+06
OC137	251304	3084256799	8.9359e+07	3.9947e+07	3.29302e+08	5.76771e+06
OC138	1.16072e+06	8.60656e+08	3.96138e+07	6.03085e+07	1.54376e+08	1.2405e+07
OC140	2.68566e+06	2860552069	5.97986e+07	6.16367e+07	1.9768e+08	1.14994e+07
OC141	2.43817e+06	2252443751	5.58771e+07	6.59312e+07	1.63884e+08	1.20747e+07
OC142	1.81034e+06	3856352208	5.06868e+07	5.29608e+07	1.56305e+08	1.04957e+07
OC145	2.9233e+06	1563380012	4.91956e+07	6.2083e+07	1.62755e+08	9.31926e+06
OC146	2.1917e+06	1444640596	8.77764e+07	3.652e+07	1.79156e+08	6.99298e+06
OC147	1.18827e+06	2755195727	7.00321e+07	5.94357e+07	2.75344e+08	8.08082e+06
OC148	1.7607e+06	2885951639	8.08166e+07	6.13895e+07	1.74654e+08	1.20939e+07
OC149	1.14308e+06	1812714849	5.5153e+07	3.65447e+07	1.9233e+08	8.72992e+06
OC150	3.19537e+06	1335625415	5.38724e+07	6.60156e+07	2.05616e+08	8.64218e+06
OC151	1.14946e+06	4.24155e+08	6.17571e+07	4.26974e+07	208201431	7.21409e+06
OC153	2.70803e+06	1079435657	6.24055e+07	5.77965e+07	1.16633e+08	1.20858e+07
OC154	2.68597e+06	2930362288	5.42401e+07	6.00241e+07	1.46835e+08	9.56377e+06
OC155	3.49901e+06	1494702225	7.73288e+07	6.77454e+07	2.13728e+08	6.93551e+06
OC156	2.04444e+06	2797070477	5.97069e+07	4.54635e+07	1.55754e+08	7.48569e+06
OC158	1.8618e+06	1282046769	7.15962e+07	5.27013e+07	2.00453e+08	6.49166e+06
OC159	1.61958e+06	2452495566	7.2008e+07	4.95879e+07	1.69389e+08	9.55448e+06
OC161	699362	4.43481e+08	6.9137e+07	5.74376e+07	2.49506e+08	7.11287e+06
OC163	1.16329e+06	1005630433	4.65391e+07	5.52248e+07	1.3053e+08	1.1483e+07
OC164	1.42401e+06	1565615862	6.86757e+07	5.377e+07	1.79222e+08	9.54525e+06
OC166	2.62084e+06	1682309493	6.26524e+07	6.41125e+07	145068196	1.29515e+07
OC167	3.02949e+06	1355157384	5.38417e+07	5.19002e+07	1.12086e+08	1.30332e+07
OC168	1.28088e+06	1142105214	4.48411e+07	5.02283e+07	1.8401e+08	1.13933e+07
OC169	2.12275e+06	7.62942e+08	8.05712e+07	4.73967e+07	2.41499e+08	6.8899e+06
OC170	2.20664e+06	1200094591	6.12056e+07	6.02344e+07	191560064	9.52376e+06
OC171	1.41733e+06	1470147685	4.77711e+07	5.64381e+07	1.87313e+08	7.80831e+06
OC172	4.52726e+06	7.65397e+08	5.85052e+07	7.24425e+07	1.85029e+08	7.92549e+06
OC173	2.35085e+06	6.73255e+08	5.93996e+07	5.72627e+07	1.47909e+08	1.19025e+07
OC174	2.21066e+06	1023217579	8.48882e+07	5.85851e+07	1.52591e+08	9.505e+06
OC175	974371	2402573780	6.36373e+07	4.95367e+07	1.95737e+08	9.38833e+06
OC177	1.95906e+06	5.77463e+08	5.62843e+07	5.77661e+07	1.84311e+08	8.99002e+06
OC178	1.77901e+06	2.70418e+08	9.22674e+07	7.34708e+07	2.26473e+08	5.50635e+06
OC179	996773	2760204008	4.7694e+07	5.3167e+07	146463777	1.17782e+07
OC180	2.73309e+06	9.44364e+08	6.51377e+07	5.86504e+07	246395305	9.82492e+06
OC181	949317	1237077104	8.46497e+07	5.92156e+07	2.42523e+08	6.03323e+06
OC184	1.52884e+06	1226348307	4.88186e+07	4.07738e+07	2.24993e+08	1.0967e+07
OC185	2.0449e+06	1917974584	3.8604e+07	7.56817e+07	1.62335e+08	1.14218e+07
OC187	945533	1714287506	5.80835e+07	4.86744e+07	1.53195e+08	1.06102e+07
OC188	1.57454e+06	1365963871	4.61606e+07	5.86734e+07	175322414	1.08486e+07
OC189	1.85352e+06	1162622339	5.72724e+07	4.70497e+07	1.24872e+08	8.26095e+06
OC190	1.85282e+06	1402659681	6.4399e+07	6.84174e+07	195795049	1.13701e+07
OC191	1.62186e+06	7.98949e+08	5.80117e+07	4.93611e+07	1.91585e+08	9.04811e+06
OC192	1.40871e+06	1095142238	5.87283e+07	5.98941e+07	2.63301e+08	1.11506e+07
OC193	1.96555e+06	9.33969e+08	6.18848e+07	5.96613e+07	190727149	1.34423e+07
OC197	1.92277e+06	2151019285	8.04922e+07	9.41974e+07	1.87206e+08	1.31438e+07
OC198	708268	7.53826e+08	4.11537e+07	4.94321e+07	1.65923e+08	6.79294e+06
OC199	2.65396e+06	2735701259	1.45796e+08	6.24429e+07	2.00604e+08	1.48154e+07
OC200	2.29678e+06	2198051918	6.11336e+07	7.27997e+07	1.7805e+08	1.11138e+07
OC201	2.28037e+06	3.21683e+08	6.36129e+07	6.7659e+07	1.91918e+08	8.35535e+06
OC202	992821	7.2429e+08	2.71997e+07	4.89233e+07	136062467	8.29786e+06
OC203	2.41608e+06	1834845776	4.58726e+07	7.45304e+07	1.96076e+08	1.31395e+07
OC205	868076	1185861387	5.41306e+07	5.4815e+07	2.06818e+08	6.44347e+06
OC206	2.05382e+06	1755855666	4.16084e+07	7.58651e+07	2.04839e+08	1.10254e+07
OC207	1.01637e+06	9.95692e+08	4.20297e+07	4.19588e+07	163890792	8.40916e+06
OC208	800834	1752358316	4.88633e+07	5.62349e+07	1.68022e+08	8.87834e+06
OC209	797772	1152873320	3.45137e+07	4.3217e+07	1.46819e+08	9.76525e+06
OC210	2.40039e+06	2511456247	6.24396e+07	3.5571e+07	1.49148e+08	8.16875e+06
OC212	1.13873e+06	2929580458	6.16411e+07	4.34249e+07	1.64377e+08	9.70536e+06
OC213	1.27016e+06	1852006113	7.55755e+07	6.23231e+07	249487908	1.04183e+07
OC214	1.31857e+06	2550223188	3.36755e+07	5.75989e+07	1.50914e+08	8.93236e+06
OC216	460716	2394840153	2.75973e+07	6.0886e+07	133736594	1.15042e+07
OC217	544853	3.14962e+08	9.28631e+07	3.82654e+07	2.13677e+08	5.50694e+06
OC218	792437	2069071691	5.70625e+07	7.84371e+07	2.09944e+08	1.01871e+07
OC219	634670	1578172721	1.05313e+08	3.49471e+07	3.19878e+08	7.62117e+06
OC220	1.22991e+06	2464550180	6.40721e+07	6.82783e+07	2.40175e+08	1.17573e+07
OC221	639955	1281474708	5.32098e+07	5.01959e+07	1.97304e+08	8.75529e+06
OC222	792853	1693842306	9.05481e+07	7.10591e+07	2.42819e+08	1.0537e+07
OC224	892090	3049282011	4.32764e+07	5.09983e+07	2.05498e+08	1.20397e+07
OC226	354472	2054568058	5.23634e+07	5.09312e+07	1.95764e+08	9.79658e+06
OC227	271544	2890093477	5.19928e+07	4.64517e+07	2.017e+08	8.24179e+06
OC228	285899	1942136158	8.03192e+07	6.7222e+07	2.03064e+08	9.15327e+06
OC229	923245	1934589590	5.41172e+07	7.45826e+07	1.55877e+08	1.08083e+07
OC230	908605	1616964915	5.63104e+07	6.29019e+07	1.54104e+08	1.11776e+07
OC231	973456	2497829139	4.76528e+07	4.65678e+07	1.73685e+08	6.8886e+06
OC232	1.83412e+06	2802159300	4.9597e+07	3.9045e+07	1.71121e+08	5.68877e+06
OC233	1.85449e+06	1281197732	4.79405e+07	5.3315e+07	1.52645e+08	7.58126e+06
OC234	3.75487e+06	2407780475	8.27775e+07	7.46643e+07	3.65394e+08	8.90638e+06
OC235	1.06109e+06	1727774731	3.66916e+07	3.12219e+07	1.28446e+08	6.52101e+06
OC237	1.8695e+06	1135897212	5.61831e+07	8.74231e+07	2.22298e+08	1.09191e+07
OC239	865462	4.2937e+08	4.796e+07	3.6249e+07	1.49679e+08	6.38143e+06
OC241	812405	6.98586e+08	5.01366e+07	2.99786e+07	1.55725e+08	8.42809e+06
OC242	1.3645e+06	1660331391	8.43564e+07	5.64874e+07	1.34473e+08	1.22144e+07
OC243	635943	2880811850	4.02502e+07	4.2687e+07	1.26707e+08	8.39071e+06
OC244	2.66877e+06	1821891038	6.93239e+07	7.04586e+07	2.75635e+08	1.24434e+07
OC245	2.25975e+06	2.79831e+08	1.1381e+08	4.66898e+07	2.66251e+08	1.14081e+07
OC246	1.31853e+06	3.54611e+08	5.25457e+07	5.1242e+07	1.99618e+08	9.97303e+06
OC247	1.99442e+06	1.99355e+08	5.05395e+07	5.08162e+07	1.93474e+08	9.89755e+06
OC248	1.96861e+06	1161331913	9.38553e+07	8.0095e+07	2.45063e+08	9.18212e+06
OC249	2.17484e+06	6.69781e+08	8.2906e+07	4.93577e+07	1.75116e+08	7.51511e+06
OC250	1.06086e+06	1371373370	5.85842e+07	5.90432e+07	1.95644e+08	1.14749e+07
OC251	1.03038e+06	1271028317	4.93019e+07	6.52057e+07	2.08459e+08	1.00897e+07
OC252	1.2878e+06	1492010031	1.00143e+08	6.6728e+07	2.25726e+08	1.742e+07
OC253	1.11111e+06	2277804436	5.29712e+07	4.43469e+07	1.88459e+08	7.70116e+06
OC254	981133	1881291512	9.32639e+07	4.0366e+07	237588061	5.37009e+06
OC257	933375	2067955208	9.08125e+07	4.52017e+07	2.37523e+08	6.76114e+06
OC258	863781	1922462256	6.44161e+07	6.89533e+07	2.02551e+08	1.0114e+07
OC259	761930	2372654445	4.83338e+07	3.88067e+07	1.61132e+08	5.64174e+06
OC261	1.07839e+06	1519804759	6.1844e+07	5.63169e+07	2.10489e+08	8.89201e+06
OC262	2.64468e+06	2189550983	6.94558e+07	5.44257e+07	2.94566e+08	6.29362e+06
OC263	872757	1422116333	7.16653e+07	5.55701e+07	1.74539e+08	8.79226e+06
OC264	876735	1587907508	3.17111e+07	6.24967e+07	1.40389e+08	9.94011e+06
OC265	1.05462e+06	3002816234	3.01546e+07	6.5398e+07	1.9806e+08	1.02882e+07
OC266	607838	1495089139	7.05193e+07	5.6393e+07	1.32108e+08	8.25003e+06
OC268	2.18439e+06	3240828072	5.52256e+07	5.46313e+07	1.87941e+08	1.32479e+07
OC270	995882	1934923577	6.71727e+07	5.40263e+07	2.134e+08	6.54234e+06
OC272	1.73824e+06	1824179539	6.50811e+07	4.81189e+07	1.55489e+08	1.18754e+07
OC273	1.41251e+06	2317307222	3.38352e+07	5.33422e+07	1.28631e+08	1.24977e+07
OC274	802679	2796148555	5.16967e+07	4.43913e+07	2.31064e+08	7.18471e+06
OC275	1.04176e+06	2345209993	8.64681e+07	5.70415e+07	1.99451e+08	8.29792e+06
OC276	2.02261e+06	3032108918	7.6662e+07	7.09683e+07	2.21893e+08	9.81862e+06
OC277	2.67674e+06	1303303576	8.40865e+07	5.60729e+07	2.74138e+08	5.89912e+06
OC278	3.42243e+06	1866443438	6.26969e+07	5.64623e+07	2.65183e+08	5.37985e+06
OC281	1.11421e+06	6.38482e+08	6.35149e+07	5.33179e+07	1.88068e+08	8.84331e+06
OC282	929063	3981307156	5.24877e+07	5.78268e+07	1.8517e+08	9.60549e+06
OC283	3.09909e+06	3283406765	5.22587e+07	6.67448e+07	1.62265e+08	1.31352e+07
OC285	605791	2950913032	4.48691e+07	3.54994e+07	1.58144e+08	9.95588e+06
OC287	1.72509e+06	2201442780	7.56561e+07	7.3394e+07	2.0509e+08	9.03604e+06
OC288	729769	1356003915	5.56309e+07	5.07526e+07	169720040	9.62197e+06
OC290	790082	1425684874	7.79764e+07	4.96668e+07	2.18331e+08	6.21915e+06
OC292	1.85796e+06	9.63779e+08	6.55923e+07	4.05544e+07	2.0728e+08	7.90819e+06
OC293	2.4581e+06	849108151	9.51186e+07	6.83865e+07	239366600	7.08225e+06
OC294	2.07869e+06	3856783278	4.4819e+07	3.69345e+07	2.03731e+08	7.43378e+06
OC296	1.37076e+06	2340848421	5.43014e+07	6.76117e+07	1.61509e+08	1.00482e+07
OC297	1.38133e+06	1966441894	5.2486e+07	4.36232e+07	2.0403e+08	1.06524e+07
OC302	1.35679e+06	2074317272	3.45285e+07	5.00405e+07	1.34502e+08	1.17765e+07
OC303	1.52174e+06	1692519181	5.1216e+07	3.48139e+07	1.45926e+08	9.90405e+06
OC304	1.44666e+06	3524938828	5.32209e+07	5.98669e+07	1.49221e+08	1.25235e+07
OC305	1.67588e+06	1096170518	7.34497e+07	8.41805e+07	1.78487e+08	1.09747e+07
OC306	1.64688e+06	3350208131	6.02053e+07	5.06341e+07	181748790	9.79573e+06
OC307	1.85299e+06	2115598271	3.67993e+07	5.48094e+07	1.09959e+08	9.8663e+06
OC308	572686	1092051025	5.18335e+07	4.77741e+07	1.85099e+08	9.67265e+06
OC309	1.21074e+06	2539522895	2.72047e+07	5.05983e+07	1.41063e+08	1.27504e+07
OC311	1.79619e+06	1385712103	6.09181e+07	5.69991e+07	1.65298e+08	5.6394e+06
OC312	1.61545e+06	1644723094	4.24683e+07	4.91262e+07	147738853	9.99949e+06
OC313	608653	1496485195	7.48057e+07	5.39265e+07	1.60566e+08	9.87896e+06
OC314	780085	5.74672e+08	3.85955e+07	3.34735e+07	1.71266e+08	1.03633e+07
OC315	2.27385e+06	1466478457	6.64768e+07	4.66889e+07	1.65046e+08	9.96429e+06
OC316	1.0647e+06	1072180946	3.85643e+07	2.77126e+07	1.35506e+08	1.04024e+07
OC318	1.19294e+06	2602308921	3.22594e+07	5.31142e+07	1.64757e+08	8.18435e+06
OC321	4.01376e+06	6.53366e+08	7.30817e+07	6.88984e+07	1.61484e+08	1.11057e+07
OC322	2.69333e+07	2109572299	6.5192e+07	8.95422e+07	1.92304e+08	1.46722e+07
OC323	5.08632e+06	2292634710	7.31514e+07	6.41476e+07	1.66092e+08	8.89557e+06
OC325	2.39793e+07	1416693941	8.02035e+07	4.24399e+07	1.55339e+08	1.11357e+07
OC326	581584	1639954428	6.5113e+07	5.62592e+07	2.27129e+08	6.59144e+06
OC328	963652	1878542883	4.31202e+07	5.33132e+07	2.37408e+08	1.30918e+07
OC329	567937	7.34594e+08	6.23187e+07	5.85033e+07	192267276	9.86749e+06
OC330	1.06902e+06	1712603722	4.25689e+07	6.56634e+07	155462643	1.10653e+07
OC331	407211	9.51855e+08	4.608e+07	4.37723e+07	2.16094e+08	7.48874e+06
OC332	731755	3755966960	7.99837e+07	4.398e+07	1.67916e+08	1.11596e+07
OC334	606835	1991483686	5.48618e+07	3.48762e+07	1.23444e+08	8.69334e+06
OC335	442347	9.34775e+08	7.72196e+07	3.99111e+07	160715506	5.50069e+06
OC336	347836	1205371180	3.21722e+07	3.72184e+07	1.71278e+08	8.26458e+06
OC337	5.28111e+06	3188294422	3.54737e+07	4.98511e+07	1.46508e+08	1.26762e+07
RC1	1.39225e+06	2333872824	2.43269e+07	1.99887e+07	6.89028e+07	109773
RC2	2.15407e+06	1043578005	4.06692e+07	1.86623e+07	1.07026e+08	127822
RC3	1.15827e+06	1133852628	3.10056e+07	1.24961e+07	6.50837e+07	63648.1
RC4	2.50308e+06	5.20601e+08	3.92593e+07	1.86673e+07	7.57478e+07	107165
RC5	1.4603e+06	1046567529	2.36203e+07	1.65361e+07	4.00538e+07	62954.2
RC6	1.38047e+06	6.30409e+08	1.58582e+07	5.80221e+06	2.68421e+07	64939.5
RC7	3.61899e+06	4600973839	1.95063e+07	1.6142e+07	9.01482e+07	74762.6
RC8	771806	9.11799e+08	2.30374e+07	8.60911e+06	2.30398e+07	65206.2
RC9	915056	2.66706e+08	1.25105e+07	1.69232e+07	2.5292e+07	61336.3
RC10	1.65856e+06	4.70773e+08	2.85132e+07	1.27523e+07	8.62222e+07	66368.5
RC11	1.2518e+06	1033341344	2.98725e+07	9.5282e+06	7.9341e+07	124534
RC12	3.14966e+06	506219244	3.02725e+07	1.7878e+07	6.81518e+07	62938.5
RC14	1.1283e+06	1472338561	2.81743e+07	9.21128e+06	6.21959e+07	71159.2
RC15	3.00678e+06	2.05833e+08	2.98779e+07	1.54723e+07	8.49986e+07	481618
RC18	613269	1754149857	3.66677e+07	1.01913e+07	4.92986e+07	129262
RC20	1.18277e+06	3479202265	2.73555e+07	9.89812e+06	6.64288e+07	68351.7
RC22	1.9176e+06	6.10016e+08	3.67142e+07	8.6344e+06	9.49112e+07	79589.6
RC24	1.42069e+06	1314461529	2.75521e+07	1.4234e+07	8.85651e+07	71478.6
RC26	92422.5	1.69064e+08	7.82453e+06	3.77155e+06	2.11978e+07	60187.7
RC28	2.40805e+06	3136596195	1.92906e+07	2.04296e+07	7.63773e+07	75444.7
RC29	1.15372e+06	1091687599	42269665	1.5775e+07	8.36992e+07	64703.2
RC30	504472	6.29946e+08	3.32762e+07	1.11251e+07	8.54337e+07	69634.1
RC31	1.64966e+06	6.95931e+08	4.38941e+07	1.2708e+07	1.67369e+08	79155.7
RC32	237479	540955211	1.42691e+07	4.74461e+06	1.81267e+07	64571.6
RC33	1.99971e+06	3395052060	2.5399e+07	1.46449e+07	9.23932e+07	103705
RC34	956940	3.97511e+08	2.84083e+07	1.45766e+07	5.57775e+07	57686.6
RC35	883140	8.85367e+08	3.04812e+07	1.18597e+07	6.58195e+07	75639.9
RC36	361666	2.49443e+08	2.01004e+07	1.13184e+07	5.78315e+07	147316
RC37	377704	1782598981	2.67584e+07	6.33267e+06	9.79086e+07	63171.8
RC38	973874	7.77268e+08	3.19841e+07	1.84644e+07	1.27599e+08	64894.6
RC39	2.14467e+06	9.78219e+08	2.78691e+07	9.77633e+06	7.85466e+07	66017.9
RC41	2.50943e+06	1147822405	3.9251e+07	1.9536e+07	8.02367e+07	135640
RC42	1.92595e+06	2.9062e+08	2.96104e+07	2.26696e+07	8.93434e+07	119389
RC43	2.20465e+06	9.08021e+08	2.89258e+07	1.1083e+07	8.47079e+07	74806.4
RC44	845514	3.51452e+08	3.93119e+07	2.04611e+07	7.65932e+07	102962
RC45	2.95407e+06	139540784	3.46017e+07	1.0869e+07	8.51055e+07	78352.1
RC46	1.47989e+06	9.37999e+07	2.65574e+07	1.26387e+07	6.16546e+07	66852.8
RC49	1.73639e+06	1302573973	2.40302e+07	1.26461e+07	7.30829e+07	65199.3
RC50	1.72067e+06	2327457892	2.79681e+07	1.32208e+07	6.59247e+07	71940.6
RC51	2.15447e+06	2965121720	3.63622e+07	1.60085e+07	6.77608e+07	108073
RC52	1.32452e+06	2262702522	3.56568e+07	1.78e+07	7.18258e+07	66177.8
RC53	3.53401e+06	5.944e+08	3.51505e+07	2.08925e+07	108952106	77843.6
RC54	1.58104e+06	1778219320	2.63824e+07	1.02175e+07	7.00415e+07	71324.3
RC55	2.83306e+06	857814814	3.27281e+07	1.52781e+07	6.69871e+07	77326.1
RC56	2.37063e+07	1892662145	4.45693e+07	1.45428e+07	1.33712e+08	165966
RC59	3.6658e+06	3621022041	2.44824e+07	1.52246e+07	1.02954e+08	91490.9
RC61	2.77588e+06	8.35446e+08	4.37717e+07	1.54836e+07	197482616	132695
RC63	3.04697e+06	5936568716	1.8164e+07	1.15495e+07	5.95062e+07	64814.3
RC65	2.38672e+06	8.59008e+08	2.95309e+07	1.65889e+07	8.26484e+07	65313.7
RC68	6.7302e+06	4.28942e+08	3.01948e+07	1.08486e+07	1.25465e+08	72300.4
RC69	5.40885e+06	1032510223	3.06669e+07	1.26718e+07	1.42915e+08	120169
RC71	2.12332e+06	6.22347e+08	4.54967e+07	2.28134e+07	8.45997e+07	84870.2
RC72	5.8276e+06	3349554855	4.35598e+07	1.68572e+07	1.17456e+08	139083
RC73	6.01404e+06	1013290780	4.77826e+07	1.13747e+07	1.02475e+08	66317.5
RC78	5.72607e+06	6.71896e+08	3.92231e+07	8.73078e+06	6.2021e+07	133870
RC81	6.03779e+06	2.4183e+08	3.32662e+07	1.01493e+07	1.57273e+08	134890
RC82	5.00848e+06	1.88273e+08	3.62871e+07	1.39047e+07	9.24877e+07	73313.8
RC83	5.08685e+06	2.02267e+08	3.50175e+07	9.34559e+06	9.30002e+07	118387
RC85	4.17011e+06	1285347753	2.42015e+07	7.6242e+06	1.22716e+08	130709
RC86	3.65304e+06	2788089911	3.2104e+07	1.55733e+07	1.02583e+08	110274
RC87	6.91484e+06	3.61388e+08	5.09804e+07	1.54933e+07	1.94252e+08	133774
RC90	5.40155e+06	2.80074e+08	3.04531e+07	1.32506e+07	7.83644e+07	120316
RC91	3.57635e+06	498395605	2.91312e+07	9.14283e+06	1.15917e+08	97777.9
RC94	2.45262e+07	6.77656e+08	5.22717e+07	1.62526e+07	1.73245e+08	119553
RC95	2.28327e+07	2443557942	4.72391e+07	1.49835e+07	1.91551e+08	117878
RC96	1.727e+07	1198177614	4.52255e+07	1.72589e+07	213700536	102424
RC98	5.99586e+06	1150558104	4.42382e+07	13506031	1.63646e+08	118317
RC100	8.52655e+06	1.93512e+08	3.6058e+07	9.67035e+06	1.20836e+08	116103
RC101	7.44614e+06	5.17309e+08	2.96394e+07	1.0491e+07	5.61034e+07	120711
RC102	6.01167e+06	5.71678e+08	2.1546e+07	1.99014e+07	6.37932e+07	121946
RC103	2.19935e+06	1793804224	2.35094e+07	1.43827e+07	9.79399e+07	108862
RC107	3.742e+06	1.31208e+08	1.94853e+07	9.7629e+06	9.42006e+07	79031.4
RC109	4.01965e+06	1.07502e+08	3.24672e+07	1.6573e+07	1.40614e+08	77896.9
RC110	2.86702e+06	8.4535e+08	3.5106e+07	1.08769e+07	1.24826e+08	124977
RC111	2.86283e+07	3.31235e+08	4.65885e+07	1.75174e+07	1.0245e+08	136588
RC113	3.95048e+07	3.20997e+08	4.73934e+07	1.0266e+07	8.33589e+07	66404.5
RC116	1.87242e+07	6.76393e+08	4.44399e+07	1.61004e+07	1.662e+08	121155
RC117	2.32978e+07	1178801278	3.81034e+07	1.21288e+07	7.72809e+07	131057
RC118	2.80421e+07	5.64583e+08	2.62553e+07	1.48778e+07	7.38103e+07	113029
RC119	1.99872e+07	3.10577e+08	4.71001e+07	1.05219e+07	1.91069e+08	119806
RC120	2.25112e+07	5.52129e+07	4.15267e+07	1.08069e+07	5.86182e+07	65820.1
RC121	2.93578e+07	2.63492e+08	4.38783e+07	1.50772e+07	7.41025e+07	77275.2
RC122	1.58589e+07	1.35016e+08	2.02714e+07	1.02653e+07	5.27766e+07	67441.4
RC123	3.05732e+07	4.11843e+08	3.63758e+07	1.29273e+07	7.30591e+07	69536.4
RC124	1.99382e+07	198989126	4.00805e+07	1.52674e+07	7.44839e+07	82683.4
RC126	2.84882e+07	2.55613e+08	5.00836e+07	1.99195e+07	1.03074e+08	144607
RC127	2.13268e+07	1267446002	4.49702e+07	1.83729e+07	1.88154e+08	131514
RC128	1.85303e+07	3512391863	4.43954e+07	1.45854e+07	2.32144e+08	73943.4
RC129	2.26434e+07	1479601186	3.32212e+07	1.54147e+07	6.46963e+07	110514
RC130	1.79424e+07	8.43611e+08	3.09649e+07	1.084e+07	1.25829e+08	110034
RC131	2.31312e+07	7.14875e+08	2.81822e+07	1.09214e+07	1.50321e+08	131588
RC132	2.43559e+07	1705049150	5.00365e+07	1.8486e+07	1.2435e+08	115900
RC133	1.82406e+07	3.64233e+08	3.33237e+07	1.23084e+07	7.1243e+07	67683
RC134	1.99648e+07	6.9226e+08	2.3901e+07	8.8626e+06	7.61309e+07	132230
RC135	6.22633e+06	2061829285	2.85587e+07	1.4921e+07	1.05845e+08	67336.6
RC136	2.25084e+07	1407742519	3.84385e+07	1.41944e+07	110321416	148340
RC137	2.41113e+07	2.1678e+08	5.28213e+07	1.42245e+07	2.13982e+08	121257
RC138	3.11436e+06	1964435911	1.99812e+07	1.07507e+07	8.99836e+07	71082.3
RC139	3.66019e+07	1529440738	3.72315e+07	1.34804e+07	9.5375e+07	123463
RC141	1.52209e+07	2357329083	2.61679e+07	9.40974e+06	46150004	122939
RC142	2.28579e+07	5357670061	3.87788e+07	1.64339e+07	2.27701e+07	125040
RC144	6.07842e+06	506106663	3.21582e+07	8.86662e+06	1.09175e+08	131374
RC145	6.01553e+06	1.04749e+08	3.50874e+07	1.11961e+07	1.20574e+08	119572
RC146	6.63011e+06	2649108843	4.4028e+07	1.68579e+07	1.36272e+08	69428.8
RC147	7.29825e+06	5.90118e+08	5.67866e+07	1.71281e+07	1.45101e+08	66618.5
RC148	2.67434e+06	4433726547	1.6302e+07	1.59173e+07	6.93026e+07	75448.9
RC149	4.97652e+06	1370593764	3.06362e+07	1.32665e+07	1.21848e+08	118315
RC152	8.46066e+06	6.7625e+08	6.44945e+07	1.17262e+07	1.7757e+08	74078.2
RC153	2.63119e+07	2905170702	6.46689e+07	1.0243e+07	2.14497e+08	130735
RC154	2.26331e+07	2.90725e+08	6.12467e+07	1.58166e+07	2.30096e+08	117900
RC155	1.83723e+07	1833878315	2.29477e+07	1.12003e+07	102872554	97758.1
RC157	2.2497e+07	321548591	4.17436e+07	1.10162e+07	1.2166e+08	134443
RC158	2.95027e+07	6.75428e+08	3.89153e+07	1.45225e+07	1.45547e+08	118293
RC159	2.96595e+07	1618167634	5.03378e+07	1.99122e+07	9.81964e+07	104608
RC160	3.29303e+07	6.30758e+08	4.78125e+07	1.91297e+07	161297592	132131
RC161	2.72243e+07	2.86566e+08	4.81707e+07	1.47115e+07	121012774	72396.5
RC162	2.6827e+07	8.47576e+07	6.27231e+07	2.10809e+07	1.94323e+08	64720.7
RC163	3.02957e+07	4.07752e+08	5.61348e+07	2.10719e+07	7.85101e+07	100524
RC164	1.97197e+07	193884047	3.80699e+07	1.07691e+07	1.03854e+08	124731
RC166	1.85368e+07	9.90009e+08	34646466	9.21776e+06	1.01543e+08	119362
RC167	1.4352e+07	2778717212	2.27258e+07	1.02537e+07	1.08613e+08	111457
RC168	2.02344e+07	6.62837e+07	5.44436e+07	1.24539e+07	8.85567e+07	83492.9
RC170	3.31395e+07	1176097579	4.00816e+07	1.11561e+07	1.23604e+08	74707.6
RC171	2302590	4538135808	1.82731e+07	2.14075e+07	8.32392e+07	67856.6
RC172	3.57569e+06	2097193795	3.26358e+07	9.60721e+06	1.25597e+08	111090
RC173	3.19503e+07	1.45495e+08	5.85428e+07	7.29395e+06	159442755	73566.6
RC175	1.76642e+07	3.542e+08	2.97375e+07	2.05097e+07	1.1636e+08	134132
RC176	2.66196e+07	1418305810	3.55677e+07	1.05748e+07	9.04815e+07	84976.8
RC178	3.27561e+07	1476793908	7.10681e+07	1.22853e+07	1.87892e+08	67151.2
RC180	2.34255e+07	3.74259e+08	4.45136e+07	1.20135e+07	1.467e+08	125114
RC181	2.3786e+07	1015293678	3.00542e+07	1.56862e+07	6.9975e+07	130484
RC182	2.25089e+07	2.63702e+08	3.40883e+07	4.03899e+07	9.17884e+07	295163
RC183	2.28964e+06	4441827079	2.53593e+07	1.30544e+07	1.17118e+08	78197
RC184	4.26769e+06	1226412015	3.60635e+07	1.17953e+07	5.88811e+07	64900.7
RC186	3.30736e+06	1277757781	2.87107e+07	1.58187e+07	8.00989e+07	69714
RC187	5.03469e+06	1.66969e+08	4.81459e+07	1.14366e+07	1.09791e+08	71812.4
RC189	3.6644e+06	1242008720	26385878	1.60574e+07	9.17098e+07	71260.1
RC190	4.10524e+06	1103626979	4.05985e+07	2.63997e+07	1.244e+08	65081.9
RC191	3.27199e+06	6.24674e+08	3.08106e+07	1.48079e+07	8.71498e+07	135990
RC192	3.24469e+06	1240398946	3.74845e+07	1.21901e+07	101921521	65929.6
RC193	3.60582e+06	6.87249e+08	49563912	1.54694e+07	150074998	138862
RC194	2.55061e+06	1094260598	3.55139e+07	1.86466e+07	9.92862e+07	71355.9
RC196	3.44929e+06	4376105066	2.44224e+07	1.17786e+07	1.08269e+08	68647.8
RC197	3.67864e+06	1588258610	2.82942e+07	2.06327e+07	8.19292e+07	70008.3
RC198	3.65319e+06	2931978738	3.02919e+07	1.64264e+07	6.21113e+07	66239.5
RC199	3.77457e+06	7.44661e+08	2.74874e+07	1.18705e+07	9.72353e+07	62585.7
RC200	2.31492e+06	1977384563	2.18061e+07	1.31419e+07	9.33297e+07	63393.1
RC201	3.3081e+06	7.69046e+08	2.94045e+07	1.9221e+07	1.17007e+08	69520.5
RC202	3.41898e+06	477390969	3.2121e+07	2.85181e+07	9.91968e+07	67748.9
RC203	1.6543e+06	2939210990	3.13586e+07	1.0978e+07	1.32716e+08	62572.4
RC204	1.77216e+06	2942350528	3.04322e+07	1.7314e+07	4.77545e+07	159365
RC205	2.59206e+06	4766264562	2.53538e+07	1.42037e+07	5.69839e+07	72032
RC206	1.6986e+06	1712932943	2.20392e+07	2.51423e+07	6.49571e+07	67821.7
RC207	2.61653e+06	1291608389	3.09898e+07	1.45702e+07	6.54356e+07	77315
RC208	770288	3.95907e+08	2.75379e+07	2.03462e+07	8.43839e+07	68637.1
RC209	2.43958e+06	1381074897	3.24067e+07	1.24041e+07	4.49461e+07	66703
RC210	2.2376e+06	3743180432	2.65191e+07	2.22117e+07	7.48162e+07	68210.6
RC212	2.7691e+06	1007262902	4.27991e+07	1.34836e+07	6.49184e+07	65270.1
RC213	1.86978e+06	5.13398e+08	3.55388e+07	1.90452e+07	1.14801e+08	69745.1
RC214	2.35275e+06	2132140126	2.23049e+07	1.97516e+07	4.42102e+07	66561
RC215	2.46155e+06	1465648425	3.83839e+07	1.18101e+07	8.80566e+07	66676.4
RC216	2.86672e+06	4.43563e+08	3.45075e+07	1.18324e+07	8.21895e+07	68263.7
HC1	1.37505e+07	2.91865e+08	8.25159e+06	3.12426e+07	1.54112e+08	166275
HC2	1.29717e+07	6.6294e+07	2.6604e+07	3.85998e+07	166646497	139176
HC3	1.66191e+07	4.13592e+08	3.21323e+07	4.42651e+07	2.16071e+08	143026
HC4	1.72337e+07	4.63578e+07	2.49333e+07	3.07579e+07	1.66104e+08	158988
HC5	1.3231e+07	3.55824e+08	3.85587e+07	2.76182e+07	1.71041e+08	152011
HC6	1.35298e+07	7.25777e+08	5.66595e+07	4.38637e+07	1.65537e+08	163171
HC7	1.67716e+07	5.09215e+08	9.33402e+07	5.44866e+07	1.9016e+08	168606
HC8	1.20943e+07	217538101	1.11585e+07	3.27755e+07	1.47276e+08	163286
HC9	1.17972e+07	1128228107	1.85052e+07	3.76909e+07	1.52147e+08	183497
HC10	1.22811e+07	5.60135e+08	3.09684e+07	2.65233e+07	1.68223e+08	143535
HC11	1.62996e+07	3.38672e+08	3.52241e+07	1.846e+07	5.65886e+07	139726
HC12	1.46351e+07	2.31034e+08	4.16472e+07	3.31921e+07	2.42808e+08	167013
HC13	2.24157e+07	8.87964e+08	3.10454e+07	3.17205e+07	124363129	595148
HC14	2.02024e+07	1168326030	9.28361e+06	4.07353e+07	107517244	7.42429e+06
HC15	1.44323e+07	3.52188e+08	1.17642e+07	4.26287e+07	1.21559e+08	8.06169e+06
HC17	1.27895e+07	5.52195e+07	8.44702e+07	5.97741e+07	1.61384e+08	9.26632e+06
HC19	1.305e+07	5.2281e+08	7.9602e+07	4.25229e+07	1.5709e+08	8.80172e+06
HC20	1.40286e+07	7.29533e+08	56131310	6.91979e+07	1.74343e+08	1.17543e+07
HC21	1.48212e+07	5.15774e+08	4.39033e+07	4.03715e+07	1.65315e+08	1.06871e+07
HC22	1.24252e+07	3.47642e+08	6030400	5.36475e+07	128200453	1.11156e+07
HC23	2.24428e+07	2.04574e+08	4.68964e+07	9.17108e+07	1.82719e+08	1.25553e+07
HC25	2.88099e+07	1316231449	3.1439e+07	1.14032e+07	1.04783e+08	71848.3
HC26	2.13067e+07	6.34147e+08	3.99575e+07	1.56819e+07	1.09585e+08	75521
HC27	1.42744e+07	1967996975	4.54921e+07	3.88174e+07	180692973	193603
HC29	2.03242e+07	1952434321	2.12635e+07	7.92446e+06	8.2163e+07	74007.3
HC32	2.27077e+07	7.54149e+07	4.14738e+07	6.08224e+07	2.44316e+08	179662
HC33	8.3913e+06	4.73981e+08	1.57288e+07	4.2306e+07	89396812	9.80545e+06
HC34	1.58124e+07	8.30344e+07	4.07254e+07	4.87507e+07	1.456e+08	1.05902e+07
HC35	7.32503e+06	3.13911e+07	2.43824e+07	2.20172e+07	5.09005e+07	319628
HC36	5.99822e+06	4.48342e+07	3.08363e+07	4.59701e+07	1.28079e+08	351582
HC37	6.1136e+06	5.7859e+07	4.3222e+07	1.52677e+07	9.09178e+07	108908
HC38	4.00716e+06	7.02338e+07	5.68468e+07	1.3082e+07	8.00844e+07	105216
HC40	2.27332e+07	989288894	3.1934e+07	6.05505e+06	8.01931e+07	445913
HC41	2.15331e+07	5.23131e+07	3.17181e+07	8.4991e+06	7.99221e+07	382593
HC42	1.91696e+07	6.6878e+08	1.62544e+07	4.48595e+06	5.97178e+07	380554
HC43	9.26442e+06	3.60689e+08	4.96617e+06	4.07693e+06	2.94388e+07	279095
HC44	3.01597e+07	2.07131e+07	4.68453e+07	4.7712e+07	1.42726e+08	134691
HC46	1.0972e+07	1279817645	1.27526e+07	5.41654e+06	2.0133e+07	65992
HC47	1.77241e+07	1.73016e+08	4.39012e+07	7.24623e+06	6.56805e+07	114760
HC50	2.75405e+07	1048329228	5.7327e+07	5.02686e+07	1.27487e+08	129215
HC51	2.57102e+07	7.50979e+07	3.05244e+07	9.25608e+06	4.36268e+07	101000
HC52	2.74317e+07	9.88726e+07	4.97975e+07	5.64456e+07	2.09373e+08	140828
HC53	2.13622e+07	9.17001e+07	6.67875e+07	4.21075e+07	1.61921e+08	125144
HC54	29988137	691736930	8.75853e+07	7.89348e+06	7.70092e+07	122477
HC55	2.67053e+07	1311261606	3.00403e+07	1.0955e+07	7.37742e+07	123960
HC56	1.39066e+07	4.48708e+07	2.27629e+07	6.972e+06	7.30873e+07	119546
HC57	3.23378e+06	6.50858e+08	2.39395e+07	6.64946e+06	3.68085e+07	105702
HC58	7.59885e+06	7.65778e+07	4.23273e+07	5.14257e+06	5.93598e+06	117712
HC61	5.29034e+06	8.23999e+08	1.95845e+07	1.11891e+07	8.18294e+07	95720.1
HC62	4.23678e+06	1382750553	2.06613e+07	4.8888e+06	5.06638e+07	114878
HC63	2.85065e+07	1.36841e+08	3.35994e+07	4.12702e+06	3.18675e+07	105869
HC64	2.44284e+07	4.50944e+07	5.62577e+07	8.00051e+06	4.73317e+07	119875
HC65	3.11101e+07	8.80873e+07	3.60136e+07	6.0351e+06	3.48677e+07	125676
HC68	2.55781e+07	1.31312e+08	3.62933e+07	4.67635e+07	9.50679e+07	136098
HC69	3.3378e+07	287566754	3.56731e+07	8.29313e+06	8.70284e+07	116318
HC70	2.29899e+07	1919942400	6.66042e+07	5.2855e+07	1.39415e+08	141428
HC71	1.56775e+07	3.32109e+08	3.09365e+07	1.0439e+07	5.23721e+07	129233
HC72	2.96527e+07	1.95813e+08	3.41622e+07	9.6823e+06	3.31168e+07	104076
HC73	5.52379e+06	169952768	4.12388e+07	1.00317e+07	7.03748e+07	112102
HC74	3.22699e+07	2.12154e+08	8.00226e+07	1.0003e+07	5.6774e+07	117001
HC75	2.9999e+07	2.95466e+08	3.25921e+07	9.41869e+06	1.73697e+07	114669
HC76	3.2161e+07	5.71552e+07	3.98535e+07	8.30687e+06	5.24043e+07	111557
HC77	5.76083e+06	3.42662e+08	3.4374e+07	8.84099e+06	1.10454e+08	115732
HC78	2.59352e+07	1052790281	4.24591e+07	1.14102e+07	6.01038e+07	109022
HC79	3.64495e+07	2175093555	5.77561e+07	6.76547e+07	122761258	144841
HC80	30881556	1016058657	3.20472e+07	6.11836e+06	3.20654e+07	120211
HC81	3.11911e+07	3.05981e+08	4.52952e+07	8.52033e+06	4.36524e+07	106990
HC84	1.39809e+07	5.41455e+07	3.82173e+07	4.03913e+07	1.17222e+08	130107
HC86	1.16127e+07	3.33101e+08	3.02932e+07	1.00725e+07	3.81502e+07	107951
HC88	1.98312e+07	3.29313e+08	4.46558e+07	4.01876e+07	9.60768e+07	147383
HC90	1.44198e+07	1.51228e+08	3.29588e+07	3.42536e+07	1.14558e+08	125308
HC91	1.95394e+07	1.18564e+08	3.22916e+07	3.83963e+07	1.37502e+08	143062
HC92	3.21487e+07	3.405e+08	3.83021e+07	7.64237e+06	4.04849e+07	120213
HC95	3.20674e+07	3.38813e+08	4.64118e+07	7.96479e+06	5.25382e+07	106560
HC97	3.61297e+07	1393361603	3.77283e+07	8.00585e+06	7.41284e+07	118275
HC98	2.23732e+07	3.58268e+08	4.59905e+07	3.9021e+07	1.15036e+08	124053
HC99	3.70983e+07	6.88256e+07	4.55503e+07	5.52063e+06	8.20374e+07	118770
HC100	2.76986e+07	1.97298e+08	6.85553e+07	8.4713e+06	7.05897e+07	99902
HC101	3.08565e+07	3.96966e+07	3.0797e+07	6.42056e+06	5.4082e+07	122944
HC104	2.0494e+07	1294959764	2.55097e+07	8.96769e+06	1.03089e+08	116314
HC105	6.84611e+06	1491367340	3.10019e+07	6.68578e+06	8.23237e+07	116920
HC106	2.40723e+07	4.69688e+08	3.0925e+07	5.84408e+06	6.16804e+07	119448
HC107	2.7604e+07	1562466591	4.71822e+07	1.48981e+07	1.67757e+08	126498
HC109	8.1718e+06	5.81348e+08	3.58764e+07	8.86065e+06	5.35299e+07	114354
HC110	4.11743e+06	2084537335	2.94076e+07	8.14965e+06	6.16554e+07	105905
HC114	2.10069e+07	4.74551e+07	1.82195e+07	9.74235e+06	6.19428e+07	69875.6
HC117	2.19468e+07	2.17689e+08	4.02195e+07	1.78818e+07	4.4841e+07	73470.4
HC118	1.9614e+07	9.47591e+08	2.32463e+07	3.96795e+07	1.36113e+08	1.12119e+07
HC119	2.11193e+07	567293418	1.2027e+07	3.63351e+07	126846928	8.16821e+06
HC120	3.06545e+07	5.0379e+07	3.0347e+07	1.17823e+07	6.2758e+07	71320.4
HC121	2.10648e+07	2.12684e+08	2.84218e+07	1.39137e+07	8.96554e+07	73530.8
HC122	1.6216e+07	144280558	3.8226e+07	1.29228e+07	6.55594e+07	65746.5
HC123	1.12429e+07	3.04292e+08	2.7148e+07	4.52116e+07	135716268	1.15953e+07
HC124	1.22981e+07	1225859737	1.55648e+07	4.47687e+07	134224396	135355
HC127	1.70291e+07	1.57002e+08	3.59837e+06	3.53823e+07	9.87247e+07	1.14927e+07
HC128	1.68412e+07	6.89277e+08	2.04155e+07	1.30744e+07	5.96637e+07	62349.7
HC129	1.9005e+07	2.63182e+08	3.13297e+07	1.54347e+07	7.0948e+07	69337.6
HC132	2.69851e+07	219909677	3.20881e+07	1.84484e+07	9.00454e+07	66233.6
HC133	2.5428e+07	1029916937	3.38893e+06	4.61865e+07	9.75598e+07	1.3732e+07
HC134	1.89616e+07	9.16484e+08	2.41079e+07	3.05007e+07	9.22168e+07	1.07701e+07
HC135	1.60175e+07	1445694155	2.56225e+07	8.70886e+06	4.70947e+07	75027
HC136	2.1572e+07	3.1354e+08	2.03255e+07	9.00108e+06	3.27325e+07	70278.2
HC138	2.21228e+07	6.35414e+08	2.73184e+07	1.00311e+07	1.00264e+08	71398.9
HC139	3.19917e+07	9.12031e+07	2.42861e+07	1.0609e+07	6.63919e+07	72542.3
HC140	2.38804e+07	2.35636e+08	1.84815e+07	1.0348e+07	3.82533e+07	197627
HC141	1.60078e+07	1633109388	6.09869e+07	3.81762e+07	2.03917e+08	8.58507e+06
HC142	2.21615e+07	2.71084e+08	8.26597e+07	5.03083e+07	2.79328e+08	375432
HC143	1.43628e+07	2.05791e+08	1.87932e+07	7.20282e+06	7.13735e+07	72037.9
HC144	1.41011e+07	3530128410	3.38005e+07	5.29448e+07	124694021	1.3371e+07
HC147	1.82473e+07	2.63146e+08	2.07744e+07	7.88324e+06	5.10998e+07	63508
HC148	1.3757e+07	1.33812e+08	3.4961e+07	6.14934e+07	2.05135e+08	1.07914e+07
HC149	1.99888e+07	3.05506e+08	3.07833e+07	7.3024e+06	6.58514e+07	79295
HC151	2.08172e+07	3.96347e+08	2.54397e+07	1.52081e+07	8.86089e+07	66468.1
HC154	1.20088e+07	7.19132e+07	1.08341e+07	7.49459e+06	4.48215e+07	125694
HC155	1.30837e+07	2.0738e+08	1.81547e+07	4.74588e+07	1.39787e+08	6.14189e+06
HC157	1.4002e+07	970489514	1.58335e+07	8.4113e+06	6.29215e+07	65099.4
HC159	1.77893e+07	138526332	1.6585e+07	5.63227e+07	2.17565e+08	1.17156e+07
HC162	5.41016e+06	1.6302e+08	3.61025e+07	5.71628e+06	1.2589e+08	118068
HC164	2.89854e+07	3.18213e+08	5.44549e+07	4.49662e+07	1.70978e+08	1.28235e+07
HC166	1.20469e+07	6.34132e+08	3.29229e+07	5.50773e+07	123819362	1.04873e+07
HC167	1.87971e+07	2.98682e+08	3.96993e+07	6.7811e+07	181891975	1.13375e+07
HC168	1.5456e+07	8.49955e+08	2.53121e+07	5.7556e+07	8.99915e+07	1.80891e+07
HC169	1.63906e+07	4.56523e+08	1.5617e+07	4.3151e+07	1.53029e+08	1.33512e+07
HC171	8.08735e+06	1.81191e+08	1.51427e+07	4.62771e+07	1.48402e+08	1.17004e+07
HC173	2.35494e+07	8.32077e+07	2.74701e+07	9.20806e+06	6.2792e+07	137151
HC174	1.43879e+07	3.07997e+08	4.45854e+06	5.71117e+07	140888871	1.46739e+07
HC175	1.19929e+07	5.83605e+08	3.3625e+07	3.9577e+07	1.11126e+08	1.21646e+07
HC176	1.71006e+07	1.31368e+08	3.28706e+07	3.24114e+07	103857663	1.14245e+07
HC177	2.76706e+07	6.34347e+08	2.65752e+07	4.77309e+07	1.27969e+08	1.09699e+07
HC178	2.07607e+07	4.26434e+08	2.96282e+07	8.23685e+06	5.62128e+07	573183
HC180	1.5369e+07	1697932921	1.46375e+07	1.03979e+07	7.7273e+07	120344
HC181	23058468	2.53636e+08	5.97077e+07	7.21063e+07	1.74958e+08	8.16606e+06
HC182	1.58115e+07	2.92622e+08	3.73193e+07	8.036e+06	9.00234e+07	67391.6
HC183	1.92486e+07	1.01374e+08	1.76449e+07	1.07334e+07	3.37433e+07	62593.7
HC184	2.03821e+07	2.51743e+08	1.80493e+07	1.27972e+07	4.54864e+07	63551.2
HC185	2.39864e+07	2.71717e+08	2.3451e+07	8.38049e+06	4.97144e+07	71181.6
HC186	2.26073e+07	2.57186e+08	2.42878e+07	1.7741e+07	6.90703e+07	67401.2
HC188	2.75097e+07	1.28633e+08	4.35072e+07	1.06699e+07	4.49005e+07	72030.5
HC189	2.4464e+07	1.63439e+08	3.095e+07	1.33053e+07	7.01727e+07	62179.3
HC190	2.1588e+07	3.48693e+08	2.69905e+07	1.07803e+07	4.24359e+07	63102
HC191	1.78156e+07	1304449418	2.2122e+07	8.07035e+06	5.44491e+07	92879.5
HC192	1.39839e+07	3.3728e+08	3.1564e+07	4.07586e+07	1.12853e+08	1.42633e+07
HC193	1.53529e+07	1.61895e+08	3.29249e+07	5.0327e+07	1.43451e+08	9.94755e+06
HC194	1.82621e+07	4.01147e+08	3.58191e+07	5.28747e+07	1.43648e+08	1.28411e+07
HC196	1.53524e+07	2.76151e+08	1.8095e+07	5.37861e+07	1.56601e+08	1.20067e+07
HC198	2.77023e+07	2.06625e+08	3.27497e+07	1.70844e+07	9.92098e+07	61310.7
HC199	2.35878e+07	3.84755e+07	4.31042e+07	1.40233e+07	1.23244e+08	66502.8
HC200	1.69922e+07	1719673402	2.85809e+07	1.19651e+07	1.08857e+08	98092.9
HC201	1.61977e+07	482048030	3.77233e+07	5.05924e+07	2.2674e+08	1.10117e+07
HC202	9.2992e+06	7.81608e+08	3.90969e+07	5.54546e+07	2.68427e+08	1.17444e+07
HC203	2.68975e+07	2375253021	1.62715e+07	1.63609e+07	1.03237e+08	69486.6
HC205	2.00744e+07	3.27481e+08	1.84749e+07	8.2481e+06	6.70029e+07	92421.8
HC206	2.45295e+07	1.90653e+08	1.90146e+07	1.30733e+07	9.78484e+07	63597.6
HC207	2.9491e+07	1935665138	3.41369e+07	1.19158e+07	7.75074e+07	73694.7
HC208	2.80006e+07	1.33705e+08	6.03948e+07	1.04407e+07	3.76598e+07	74253.1
HC209	1.85141e+07	93524618	3.51005e+07	7.51841e+07	2.36566e+08	11314654
HC211	23133553	1.87813e+08	1.84704e+07	9.42816e+07	1.5281e+08	1.29887e+07
HC212	1.21001e+07	7.19651e+07	2.09416e+07	3.46508e+07	1.03335e+08	1.10042e+07
HC214	2.10745e+07	3.39032e+07	3.71997e+07	5.74346e+07	1.58354e+08	1.58904e+07
HC215	21309870	3.9365e+08	4.8775e+07	3.53517e+07	1.49753e+08	1.18457e+07
HC218	1.01358e+07	1.52471e+08	2.80578e+07	5.01038e+07	1.8802e+08	1.00194e+07
HC219	1.62192e+07	2.9094e+08	3.01315e+07	5.91982e+07	1.33487e+08	1.00633e+07
HC220	1.61461e+07	1134284567	2.53717e+07	3.51736e+07	1.23514e+08	9.94851e+06
HC222	2.55147e+07	2.91215e+07	3.76171e+07	1.23598e+07	6.43323e+07	65025.6
HC225	2.39364e+07	7.65772e+07	2.86398e+07	9.30561e+06	3.38601e+07	68218.4
HC227	2.07201e+07	219015222	1.87848e+07	1.34986e+07	5.7884e+07	74012.4
HC228	3.04091e+07	1091490158	3.88682e+07	1.13409e+07	1.04095e+08	72050.4
HC229	2.58694e+07	3.41838e+08	2.89538e+07	1.05806e+07	5.85786e+07	71992.3
HC231	1.68676e+07	1.75557e+08	3.26794e+06	3.03839e+07	8.10242e+07	1.27697e+07
HC232	2.89444e+07	3.25226e+08	5.2501e+07	1.68884e+07	1.15937e+08	62534.3
HC233	3.40883e+07	8.06265e+08	3.54329e+07	1.07673e+07	1.16531e+08	68582.4
HC236	1.71643e+07	5.0881e+07	2.05965e+07	4.21839e+07	8.95373e+07	183696
HC237	1.65743e+07	2.28809e+08	5.98368e+06	3.98055e+07	1.27809e+08	6.30049e+06
HC238	2.19212e+07	2.19536e+08	3.25596e+07	2.8851e+07	1.21552e+08	9.53155e+06
HC240	1.46138e+07	2.78103e+08	3.51015e+07	5.20518e+07	1.35823e+08	8.63593e+06
HC241	7.27338e+06	5.29408e+08	5.13496e+07	3.90705e+07	173307528	9.5767e+06
HC242	7.32639e+06	6.9896e+08	5.29675e+07	4.82662e+07	1.95625e+08	5.42856e+06
HC244	8.32576e+06	4.04793e+08	5.85388e+07	3.69766e+07	1.85794e+08	6.41823e+06
HC245	6.39926e+06	1681783250	4.89694e+07	3.52478e+07	1.71382e+08	8.60655e+06
HC246	1.07044e+07	2.57989e+08	5.43283e+07	3.15344e+07	1.78009e+08	7.57262e+06
HC247	1.23571e+07	8.48831e+07	6.14118e+06	4.48407e+07	1.03629e+08	8.62192e+06
HC248	1.13936e+07	3.07055e+07	8.75282e+06	4.49424e+07	7.49747e+07	6.72635e+06
HC249	1.65522e+07	4.48032e+08	2.38064e+07	4.36759e+07	1.28847e+08	1.08949e+07
HC250	1.33177e+07	8.30656e+08	4.84615e+07	4.28079e+07	1.38146e+08	8.98287e+06
HC251	1.24767e+07	3.55241e+07	4.51874e+07	4.95862e+07	1.60807e+08	5.01158e+06
HC253	1.05897e+07	2.08096e+08	2.4222e+07	3.10346e+07	1.35869e+08	6.52829e+06
HC255	1.9703e+07	615999353	3.89086e+07	4.12672e+07	1.17278e+08	7.80158e+06
HC257	1.37776e+07	5.41883e+08	3.2934e+07	5.07035e+07	1.33104e+08	9.42674e+06
HC259	9.41178e+06	4.67299e+08	3.90121e+07	2.7573e+07	1.36557e+08	5.40977e+06
HC260	1.02202e+07	1763655178	1.7773e+07	3.61692e+07	1.20716e+08	1.06507e+07
HC261	1.29959e+07	4.27739e+08	6.05235e+07	5.20077e+07	3.0669e+08	7.06515e+06
HC263	7.20313e+06	8.62823e+08	3.18991e+07	2.37724e+07	1.48289e+08	4.73016e+06
HC264	1.03472e+07	2.84322e+08	1.17516e+07	3.36868e+07	2.16839e+08	7.03413e+06
HC266	1.29169e+07	4.53564e+07	1.73444e+07	2.93121e+07	1.54321e+08	7.47477e+06
HC267	1.44558e+07	2.70614e+08	3.79759e+07	4.20581e+07	1.66127e+08	8.43922e+06
HC268	1.31239e+07	1.94322e+08	3.90882e+07	2.61483e+07	1.22671e+08	5.93059e+06
HC269	1.73061e+07	7.93983e+08	7.8517e+06	4.38916e+07	1.40882e+08	9.55078e+06
HC270	1.5741e+07	5.60094e+08	5.04592e+07	4.06227e+07	1.21954e+08	1.17394e+07
HC271	1.1346e+07	3.21087e+07	2.55965e+07	3.62034e+07	1.69284e+08	6.47091e+06
HC272	7.33582e+06	9.91611e+07	2.80407e+07	2.68548e+07	1.28608e+08	4.38066e+06
HC275	1.48593e+07	3.35261e+08	2.99495e+07	3.59671e+07	2.007e+08	7.17664e+06
HC276	1.07873e+07	7.31607e+07	3.50647e+07	4.22859e+07	1.87551e+08	6.51113e+06
HC278	1.01505e+07	1.92901e+08	6.6861e+06	4.93925e+07	1.38402e+08	9.53338e+06
HC279	8.39718e+06	7.96767e+08	2.06062e+07	5.19686e+07	1.50558e+08	9.79614e+06
HC281	8.85752e+06	2.40749e+08	1.26433e+07	4.76955e+07	1.24282e+08	6.92869e+06
HC282	9.36743e+06	7.81099e+07	7.28801e+07	3.42081e+07	202069385	5.65685e+06
HC283	8.15009e+06	3.23155e+08	5.74739e+07	4.73765e+07	2.6598e+08	7.92278e+06
HC284	1.05616e+07	1.53253e+08	6.2884e+06	4.48444e+07	1.56377e+08	6.30831e+06
HC285	1.50383e+07	5.22802e+08	4.68489e+07	6.15088e+07	1.47206e+08	8.01831e+06
HC286	1.89288e+07	4.54279e+08	1.81468e+07	4.36432e+07	1.67676e+08	1.09708e+07
HC287	7.19185e+06	9.14791e+07	4.6677e+07	3.68326e+07	2.67425e+08	6.2207e+06
HC288	5.04832e+06	2.35835e+08	2.12684e+07	3.26867e+07	130555712	8.44586e+06
HC289	1.53337e+07	1.53555e+08	2.06437e+07	3.39798e+07	1.36894e+08	7.26466e+06
HC291	1.00875e+07	772895507	4.14755e+07	4.11183e+07	1.89083e+08	5.50578e+06
HC292	1.1896e+07	109942540	3.71125e+07	3.42913e+07	178292449	5.55702e+06
HC294	1.23034e+07	3.27117e+08	2.39119e+07	3.49918e+07	151752516	7.24734e+06
HC295	1.14434e+07	7.13307e+07	4.76008e+07	3.37255e+07	1.43929e+08	5.6641e+06
HC297	1.60213e+07	2.23644e+08	3.11232e+07	4.15248e+07	1.2763e+08	5.74752e+06
HC298	1.0776e+07	1.65509e+08	4.49856e+07	4.61396e+07	2.381e+08	5.94372e+06
HC299	1.38792e+07	2.05123e+08	3.20677e+07	4.26712e+07	1.03682e+08	6.15029e+06
HC300	1.25112e+07	2.48665e+07	5.72364e+07	2.66317e+07	1.53792e+08	4.45567e+06
HC301	1.42494e+07	3.17191e+08	4.41345e+07	3.58806e+07	1.62704e+08	5.84137e+06
HC302	1.57685e+06	2.45922e+07	2.81494e+07	1.51443e+07	8.20149e+07	4.21938e+06
HC303	8.04187e+06	4.78511e+08	3.91273e+07	3.44999e+07	207214731	7.10812e+06
HC304	1.2681e+07	6.2672e+08	1.94554e+07	2.34576e+07	1.82554e+08	6.21698e+06
HC305	1.30901e+07	5.94234e+07	2.5408e+07	4.63667e+07	1.90039e+08	5.97665e+06
HC306	1.10091e+07	5.97406e+07	2.03637e+07	2.4451e+07	1.23044e+08	7.17948e+06
HC308	1.40253e+07	1.55903e+08	3.24397e+07	3.47298e+07	1.44293e+08	8.45009e+06
HC310	1.2314e+07	5.04839e+07	6.55351e+06	3.92593e+07	1.5775e+08	6.35529e+06
HC311	1.22933e+07	6.61304e+08	2.98907e+07	2.77561e+07	1.32876e+08	9.73788e+06
HC312	7.62939e+06	2.26114e+07	3.19257e+07	2.71144e+07	1.6876e+08	7.76519e+06
HC313	1.37646e+07	5.32008e+07	4.57202e+06	45321844	1.05736e+08	9.12727e+06
HC315	1.72455e+07	1.65402e+08	4.60303e+06	3.88609e+07	8.23864e+07	1.14496e+07
HC316	2.38722e+07	5.87938e+08	1.11906e+07	4.13148e+07	1.13443e+08	9.72842e+06
HC318	1.91407e+07	338371508	4.44014e+07	4.424e+07	1.22162e+08	9.59819e+06
HC319	1.49697e+07	2.65299e+08	4.41219e+06	2.91099e+07	7.11868e+07	8.64384e+06
HC320	1.89827e+07	7.28374e+08	3.11194e+07	3.75079e+07	8.45797e+07	1.03055e+07
HC322	1.66743e+07	1.559e+08	6.43732e+06	4.06376e+07	1.48187e+08	6.20888e+06
HC323	1.35362e+07	4.90111e+08	9.85721e+06	2.84129e+07	1.09099e+08	1.00645e+07
HC324	2.06712e+07	9.83882e+07	9.336e+06	4.13926e+07	1.26185e+08	5.52053e+06
HC325	1.7676e+07	2131811929	4.30218e+07	3.35361e+07	1.38054e+08	6.20135e+06
HC326	1.42746e+07	4.51633e+08	2.97099e+07	3.81837e+07	1.81253e+08	435468
HC327	1.95591e+07	9.46533e+08	2.9522e+07	2.04188e+07	6.11705e+07	8.5418e+06
HC328	1.74579e+07	2.575e+08	7.12955e+07	4.80908e+07	1.62653e+08	1.11598e+07
HC329	2.11103e+07	7.35239e+08	3.44469e+07	2.61498e+07	1.42695e+08	4.99434e+06
HC330	1.01788e+07	1586673730	2.63427e+07	2.74006e+07	1.71864e+08	171269
HC331	1.88197e+07	3.9429e+08	4.32043e+07	4.56434e+07	6.40338e+07	1.10465e+07
HC333	1.94504e+07	6.70867e+08	4.38385e+07	3.20415e+07	7.67465e+07	9.9591e+06
HC335	2.04882e+07	1.14432e+08	3.76633e+06	2.69611e+07	1.4691e+07	7.46599e+06
HC336	1.62474e+07	5.81916e+07	1.00329e+07	4.37071e+07	1.20836e+08	7.76115e+06
HC337	18309450	2.97757e+08	7.50263e+07	4.31416e+07	148533717	5.64235e+06
HC339	2.2606e+07	1657538468	3.91067e+07	4.16679e+07	1.28966e+08	1.01722e+07
HC340	1.91366e+07	1.70738e+08	3.48147e+07	1.80686e+07	33223784	1.32885e+07
HC341	1.60388e+07	3.44092e+08	1.23831e+07	3.0106e+07	1.0463e+08	9.80486e+06
HC342	9.27602e+06	233700494	2.69574e+07	2.98585e+07	7.78106e+07	280060
HC344	2.05895e+07	654179751	2.65237e+07	4.0048e+07	1.07027e+08	454614
HC345	1.79475e+07	9.90365e+07	3.75165e+07	3.62879e+07	8.24924e+07	268249
HC346	1.22808e+07	5.92409e+08	2.86036e+07	3.21342e+07	9.99177e+07	481533
HC347	1.80979e+07	2.52024e+08	1.15966e+07	3.7691e+07	1.18189e+08	369063
HC349	1.99431e+07	3.15779e+08	3.07797e+07	4.3877e+07	7.60116e+07	352017
HC350	1.39644e+07	1.8892e+08	9.44446e+06	2.80281e+07	1.39276e+08	338563
HC352	1.67884e+07	4.53453e+08	1.43403e+07	3.91339e+07	9.44253e+07	415155
HC353	1.65565e+07	8.13686e+08	8.44141e+06	4.5097e+07	7.82667e+07	331301
HC355	15832199	4.26204e+08	3.67135e+07	2.8333e+07	8.43671e+07	377034
HC356	2.03531e+07	8.08224e+08	4.76578e+07	3.30118e+07	1.27259e+08	276587
HC357	2.08717e+07	2.11315e+08	4.74781e+07	3.13917e+07	145926042	309974
HC359	1.66496e+07	2.63509e+08	4.91389e+07	8.29833e+07	3.12482e+08	8.59958e+06
HC360	1.46938e+07	5.31828e+08	5.02522e+06	3.45582e+07	8.15135e+07	405468
HC361	2.10439e+07	5.75494e+07	2.78831e+07	4.50776e+07	8.14967e+07	350437
HC362	1.30931e+07	4.03105e+08	4.57405e+07	4.05752e+07	6.61187e+07	348118
HC363	1.5038e+07	1526799983	6.54908e+07	6.95267e+07	1.82885e+08	303885
HC364	2.70927e+07	2.8119e+08	4.17e+07	4.40396e+07	1.12632e+08	308067
HC365	2.18211e+07	1.9549e+08	1.41065e+07	3.45259e+07	7.05107e+07	336681
HC366	2.17141e+07	7.18665e+08	6.78563e+07	4.53833e+07	2.15995e+08	300674
HC367	2.07041e+07	7.99445e+07	3.98013e+07	3.4649e+07	9.56444e+07	307124
HC368	1.58393e+07	155810125	2.82538e+06	2.43377e+07	1.32658e+08	274673
HC369	1.52288e+07	1.89703e+08	1.18649e+07	3.27399e+07	1.00047e+08	405039
HC370	1.70095e+07	2085491072	5.3806e+07	3.78258e+07	103721694	344352
HC373	6.10111e+06	5.02036e+08	2.91242e+07	3.63461e+07	1.02531e+08	8.92911e+06
HC374	1.87896e+07	3.35027e+08	1.00394e+07	3.62848e+07	9.68805e+07	1.06647e+07
HC375	1.29132e+07	1.80817e+08	2.29486e+07	3.95719e+07	1.90925e+08	8.1549e+06
HC377	13634927	7.38231e+07	1.01927e+07	2.67592e+07	1.22577e+08	156628
HC378	1.64234e+07	5.59453e+08	1.45159e+07	2.4658e+07	9.2901e+07	189826
HC379	2.42523e+07	2535397601	4.73016e+06	2.37473e+07	5.67591e+07	289172
HC380	1.49088e+07	2.34683e+08	3.72773e+07	4.29117e+07	1.77406e+08	168896
