# Supplementary material for: Alterations in the serum metabolome in patients with the COVID-19 Omicron variant and in recovered cases
Source: PLoS One. 2025 Oct 14;20(10):e0327297. doi: 10.1371/journal.pone.0327297 (PMC12520338; doi:10.1371/journal.pone.0327297)
Supplement: S8 Data — Unary linear regression analysis of the correlation between age and significantly differential metabolites in Omicron variant cases. (XLSX) [file pone.0327297.s009.xlsx]

## Sheet: Data S8
Date S8. Unary linear regression analysis of the correlation between age and significantly differential metabolites in Omicron variant cases
compounds
	Prenylcysteine	DL-Stachydrine	D-(+)-Pipecolinic acid	Furazolidone	DL-Arginine	5α-Dihydrotestosterone glucuronide
R2	0.001	<0.001	0.006	<0.001	<0.001	0.007
P value	0.259	0.9	0.225	0.883	0.643	0.174
