# Supplementary material for: Alterations in the serum metabolome in patients with the COVID-19 Omicron variant and in recovered cases
Source: PLoS One. 2025 Oct 14;20(10):e0327297. doi: 10.1371/journal.pone.0327297 (PMC12520338; doi:10.1371/journal.pone.0327297)
Supplement: S9 Data — Correlation between microbiome, metabolome and clinical indicators in Omicron variant cases. (XLSX) [file pone.0327297.s010.xlsx]

## Sheet: Data S9
Date S9. Correlation between microbiome, metabolome and clinical indicators in Omicron variant cases
from	to	rho	p	rho_pn	rho_abs	rank	p_0.05	p_0.01	p_lg	Part_from	Part_to
Absconditabacteriales_(SR1)	Absconditabacteriales_(SR1)	1	0	positive	1	0.8	1	2	8	Flora	Flora
Actinobacillus	Absconditabacteriales_(SR1)	0.205928	0.00406451	positive	0.205928	0	1	2	2.39099	Flora	Flora
Alloprevotella	Absconditabacteriales_(SR1)	0.374775	7.88562e-08	positive	0.374775	0.3	1	2	7.05131	Flora	Flora
Bacteroides	Absconditabacteriales_(SR1)	0.0546414	0.450407	positive	0.0546414	0	0	0	0.346394	Flora	Flora
Bifidobacterium	Absconditabacteriales_(SR1)	-0.23021	0.00127844	negative	0.23021	0	1	2	2.89332	Flora	Flora
Capnocytophaga	Absconditabacteriales_(SR1)	0.604956	0	positive	0.604956	0.5	1	2	8	Flora	Flora
Faecalibacterium	Absconditabacteriales_(SR1)	0.073322	0.310884	positive	0.073322	0	0	0	0.507402	Flora	Flora
Fusobacterium	Absconditabacteriales_(SR1)	0.638823	0	positive	0.638823	0.5	1	2	8	Flora	Flora
Gemella	Absconditabacteriales_(SR1)	0.0980428	0.174948	positive	0.0980428	0	0	0	0.757091	Flora	Flora
Haemophilus	Absconditabacteriales_(SR1)	0.535228	1.11022e-15	positive	0.535228	0.5	1	2	8	Flora	Flora
Lachnospiraceae_unclassified	Absconditabacteriales_(SR1)	0.24895	0.000480883	positive	0.24895	0	1	2	3.31795	Flora	Flora
Lautropia	Absconditabacteriales_(SR1)	0.20209	0.0048259	positive	0.20209	0	1	2	2.31642	Flora	Flora
Leptotrichia	Absconditabacteriales_(SR1)	0.0861923	0.233315	positive	0.0861923	0	0	0	0.632058	Flora	Flora
Muribaculaceae	Absconditabacteriales_(SR1)	0.0307681	0.671006	positive	0.0307681	0	0	0	0.173273	Flora	Flora
Neisseria	Absconditabacteriales_(SR1)	0.570826	0	positive	0.570826	0.5	1	2	8	Flora	Flora
Porphyromonas	Absconditabacteriales_(SR1)	0.717452	0	positive	0.717452	0.5	1	2	8	Flora	Flora
Prevotella	Absconditabacteriales_(SR1)	-0.47207	4.19309e-12	negative	0.47207	0.3	1	2	7.99982	Flora	Flora
Rhodococcus	Absconditabacteriales_(SR1)	0.0324284	0.654369	positive	0.0324284	0	0	0	0.184177	Flora	Flora
Rothia	Absconditabacteriales_(SR1)	-0.0776797	0.282924	negative	0.0776797	0	0	0	0.54833	Flora	Flora
Saccharimonadaceae_TM7x	Absconditabacteriales_(SR1)	-0.0297064	0.68173	negative	0.0297064	0	0	0	0.166388	Flora	Flora
Veillonella	Absconditabacteriales_(SR1)	-0.529025	2.66454e-15	negative	0.529025	0.5	1	2	8	Flora	Flora
WBC	Absconditabacteriales_(SR1)	0.0968203	0.180414	positive	0.0968203	0	0	0	0.74373	Env	Flora
Neu	Absconditabacteriales_(SR1)	0.0551367	0.446306	positive	0.0551367	0	0	0	0.350367	Env	Flora
Lym	Absconditabacteriales_(SR1)	0.0231029	0.749792	positive	0.0231029	0	0	0	0.125059	Env	Flora
Hb	Absconditabacteriales_(SR1)	0.097559	0.177096	positive	0.097559	0	0	0	0.751791	Env	Flora
Plt	Absconditabacteriales_(SR1)	0.0120289	0.868132	positive	0.0120289	0	0	0	0.061414	Env	Flora
CRP	Absconditabacteriales_(SR1)	-0.0353817	0.625197	negative	0.0353817	0	0	0	0.203983	Env	Flora
Furazolidone	Absconditabacteriales_(SR1)	-0.0501421	0.488619	negative	0.0501421	0	0	0	0.31103	Metabo	Flora
DL-Stachydrine	Absconditabacteriales_(SR1)	-0.22765	0.00145263	negative	0.22765	0	1	2	2.83784	Metabo	Flora
DL-Arginine	Absconditabacteriales_(SR1)	0.00924698	0.898441	positive	0.00924698	0	0	0	0.0465106	Metabo	Flora
D-(+)-Pipecolinic acid	Absconditabacteriales_(SR1)	0.0425283	0.557036	positive	0.0425283	0	0	0	0.254117	Metabo	Flora
5alpha-Dihydrotestosterone glucuronide	Absconditabacteriales_(SR1)	0.0216983	0.764544	positive	0.0216983	0	0	0	0.116598	Metabo	Flora
Prenylcysteine	Absconditabacteriales_(SR1)	-0.0774268	0.284499	negative	0.0774268	0	0	0	0.545919	Metabo	Flora
Propionylcarnitine	Absconditabacteriales_(SR1)	0.0602934	0.404879	positive	0.0602934	0	0	0	0.392675	Metabo	Flora
N6,N6,N6-Trimethyl-L-lysine	Absconditabacteriales_(SR1)	0.0820595	0.256578	positive	0.0820595	0	0	0	0.59078	Metabo	Flora
Isoquinoline	Absconditabacteriales_(SR1)	-0.00173506	0.980894	negative	0.00173506	0	0	0	0.00837777	Metabo	Flora
Hypoxanthine	Absconditabacteriales_(SR1)	0.0486269	0.501867	positive	0.0486269	0	0	0	0.299412	Metabo	Flora
Palmitic amide	Absconditabacteriales_(SR1)	0.0613281	0.39685	positive	0.0613281	0	0	0	0.401374	Metabo	Flora
Dodecyltrimethylammonium	Absconditabacteriales_(SR1)	0.0189913	0.79321	positive	0.0189913	0	0	0	0.100612	Metabo	Flora
DL-Norleucine	Absconditabacteriales_(SR1)	0.0023761	0.973838	positive	0.0023761	0	0	0	0.0115134	Metabo	Flora
DL-Lysine	Absconditabacteriales_(SR1)	0.0517268	0.474967	positive	0.0517268	0	0	0	0.323337	Metabo	Flora
D-Erythro-sphingosine 1-phosphate	Absconditabacteriales_(SR1)	-0.0257476	0.722265	negative	0.0257476	0	0	0	0.141303	Metabo	Flora
Bis(4-ethylbenzylidene)sorbitol	Absconditabacteriales_(SR1)	0.0118028	0.870589	positive	0.0118028	0	0	0	0.0601866	Metabo	Flora
8-Hydroxyquinoline	Absconditabacteriales_(SR1)	0.0560887	0.438483	positive	0.0560887	0	0	0	0.358047	Metabo	Flora
6-Methylquinoline	Absconditabacteriales_(SR1)	0.0123786	0.864335	positive	0.0123786	0	0	0	0.063318	Metabo	Flora
6,11-dihydro-5H-benzo[a]carbazole	Absconditabacteriales_(SR1)	-0.0555814	0.442643	negative	0.0555814	0	0	0	0.353947	Metabo	Flora
5-Hydroxyindole-3-acetic acid	Absconditabacteriales_(SR1)	-0.0698572	0.334363	negative	0.0698572	0	0	0	0.475781	Metabo	Flora
5-Aminolevulinic acid hydrochloride	Absconditabacteriales_(SR1)	0.0610532	0.398974	positive	0.0610532	0	0	0	0.399055	Metabo	Flora
3,5-di-tert-Butyl-4-hydroxybenzaldehyde	Absconditabacteriales_(SR1)	-0.0173916	0.810284	negative	0.0173916	0	0	0	0.091363	Metabo	Flora
2-Amino-1,3,4-octadecanetriol	Absconditabacteriales_(SR1)	-0.0694744	0.337025	negative	0.0694744	0	0	0	0.472338	Metabo	Flora
2,4-Dimethylbenzaldehyde	Absconditabacteriales_(SR1)	0.0250197	0.729808	positive	0.0250197	0	0	0	0.136791	Metabo	Flora
1-Dodecyl-2-pyrrolidinone	Absconditabacteriales_(SR1)	-0.0131317	0.856169	negative	0.0131317	0	0	0	0.0674407	Metabo	Flora
(4aS,5R,6S,8aS)-5-[(3E)-5-methoxy-3-methyl-5-oxopent-3-en-1-yl]-5,6,8a-trimethyl-3,4,4a,5,6,7,8,8a-octahydronaphthalene-1-carboxylic acid	Absconditabacteriales_(SR1)	-0.0579541	0.423382	negative	0.0579541	0	0	0	0.373267	Metabo	Flora
NP-008993	Absconditabacteriales_(SR1)	0.166884	0.0203591	positive	0.166884	0	1	1	1.69124	Metabo	Flora
NP-002322	Absconditabacteriales_(SR1)	0.0490272	0.498348	positive	0.0490272	0	0	0	0.302467	Metabo	Flora
L-Arginine monohydrochloride	Absconditabacteriales_(SR1)	-0.0655889	0.364805	negative	0.0655889	0	0	0	0.437939	Metabo	Flora
Hexadecanedioic acid	Absconditabacteriales_(SR1)	0.116949	0.105294	positive	0.116949	0	0	0	0.977596	Metabo	Flora
DL-Tryptophan	Absconditabacteriales_(SR1)	0.0374075	0.605515	positive	0.0374075	0	0	0	0.217875	Metabo	Flora
DL-4-Hydroxyphenyllactic acid	Absconditabacteriales_(SR1)	0.0933616	0.196559	positive	0.0933616	0	0	0	0.706507	Metabo	Flora
Biliverdin hydrochloride	Absconditabacteriales_(SR1)	-0.0249185	0.730858	negative	0.0249185	0	0	0	0.136167	Metabo	Flora
10-Hydroxydecanoic acid	Absconditabacteriales_(SR1)	0.0276574	0.702606	positive	0.0276574	0	0	0	0.153288	Metabo	Flora
10-HDA	Absconditabacteriales_(SR1)	0.035583	0.623229	positive	0.035583	0	0	0	0.205352	Metabo	Flora
(+/-)9-HpODE	Absconditabacteriales_(SR1)	0.17538	0.0147048	positive	0.17538	0	1	1	1.83254	Metabo	Flora
Actinobacillus	Actinobacillus	1	0	positive	1	0.8	1	2	8	Flora	Flora
Alloprevotella	Actinobacillus	0.175813	0.0144576	positive	0.175813	0	1	1	1.8399	Flora	Flora
Bacteroides	Actinobacillus	0.149853	0.0375199	positive	0.149853	0	1	1	1.42574	Flora	Flora
Bifidobacterium	Actinobacillus	-0.125782	0.0813345	negative	0.125782	0	0	0	1.08973	Flora	Flora
Capnocytophaga	Actinobacillus	0.149437	0.0380587	positive	0.149437	0	1	1	1.41955	Flora	Flora
Faecalibacterium	Actinobacillus	0.14708	0.0412363	positive	0.14708	0	1	1	1.38472	Flora	Flora
Fusobacterium	Actinobacillus	0.0824293	0.254434	positive	0.0824293	0	0	0	0.594425	Flora	Flora
Gemella	Actinobacillus	0.255	0.000345025	positive	0.255	0	1	2	3.46214	Flora	Flora
Haemophilus	Actinobacillus	0.40032	8.00514e-09	positive	0.40032	0.3	1	2	7.7446	Flora	Flora
Lachnospiraceae_unclassified	Actinobacillus	0.0966605	0.181138	positive	0.0966605	0	0	0	0.741991	Flora	Flora
Lautropia	Actinobacillus	0.310186	1.13338e-05	positive	0.310186	0.3	1	2	4.94524	Flora	Flora
Leptotrichia	Actinobacillus	-0.212621	0.00299099	negative	0.212621	0	1	2	2.52418	Flora	Flora
Muribaculaceae	Actinobacillus	-0.0779498	0.281249	negative	0.0779498	0	0	0	0.55091	Flora	Flora
Neisseria	Actinobacillus	0.18961	0.00826527	positive	0.18961	0	1	2	2.08274	Flora	Flora
Porphyromonas	Actinobacillus	0.211478	0.0031539	positive	0.211478	0	1	2	2.50115	Flora	Flora
Prevotella	Actinobacillus	-0.186692	0.00933164	negative	0.186692	0	1	2	2.03004	Flora	Flora
Rhodococcus	Actinobacillus	0.0665771	0.357608	positive	0.0665771	0	0	0	0.446592	Flora	Flora
Rothia	Actinobacillus	0.124541	0.0844083	positive	0.124541	0	0	0	1.07362	Flora	Flora
Saccharimonadaceae_TM7x	Actinobacillus	-0.0389048	0.591146	negative	0.0389048	0	0	0	0.228305	Flora	Flora
Veillonella	Actinobacillus	-0.20522	0.00419629	negative	0.20522	0	1	2	2.37713	Flora	Flora
WBC	Actinobacillus	0.023529	0.745335	positive	0.023529	0	0	0	0.127648	Env	Flora
Neu	Actinobacillus	-0.00323667	0.964368	negative	0.00323667	0	0	0	0.0157573	Env	Flora
Lym	Actinobacillus	0.0220773	0.760554	positive	0.0220773	0	0	0	0.11887	Env	Flora
Hb	Actinobacillus	0.165276	0.0216194	positive	0.165276	0	1	1	1.66516	Env	Flora
Plt	Actinobacillus	-0.0191848	0.791151	negative	0.0191848	0	0	0	0.101741	Env	Flora
CRP	Actinobacillus	0.0431119	0.551632	positive	0.0431119	0	0	0	0.25835	Env	Flora
Furazolidone	Actinobacillus	0.0130601	0.856944	positive	0.0130601	0	0	0	0.0670473	Metabo	Flora
DL-Stachydrine	Actinobacillus	0.0329475	0.649202	positive	0.0329475	0	0	0	0.18762	Metabo	Flora
DL-Arginine	Actinobacillus	-0.0490683	0.497988	negative	0.0490683	0	0	0	0.302781	Metabo	Flora
D-(+)-Pipecolinic acid	Actinobacillus	-0.0974571	0.177551	negative	0.0974571	0	0	0	0.750677	Metabo	Flora
5alpha-Dihydrotestosterone glucuronide	Actinobacillus	0.12559	0.0818038	positive	0.12559	0	0	0	1.08723	Metabo	Flora
Prenylcysteine	Actinobacillus	-0.0145076	0.841287	negative	0.0145076	0	0	0	0.0750558	Metabo	Flora
Propionylcarnitine	Actinobacillus	0.109379	0.12997	positive	0.109379	0	0	0	0.886155	Metabo	Flora
N6,N6,N6-Trimethyl-L-lysine	Actinobacillus	0.0975563	0.177108	positive	0.0975563	0	0	0	0.751762	Metabo	Flora
Isoquinoline	Actinobacillus	0.0673273	0.352205	positive	0.0673273	0	0	0	0.453205	Metabo	Flora
Hypoxanthine	Actinobacillus	-0.0512182	0.479325	negative	0.0512182	0	0	0	0.31937	Metabo	Flora
Palmitic amide	Actinobacillus	-0.000950464	0.989533	negative	0.000950464	0	0	0	0.0045696	Metabo	Flora
Dodecyltrimethylammonium	Actinobacillus	-0.0281245	0.697826	negative	0.0281245	0	0	0	0.156253	Metabo	Flora
DL-Norleucine	Actinobacillus	-0.0258047	0.721675	negative	0.0258047	0	0	0	0.141658	Metabo	Flora
DL-Lysine	Actinobacillus	-0.0823918	0.254651	negative	0.0823918	0	0	0	0.594055	Metabo	Flora
D-Erythro-sphingosine 1-phosphate	Actinobacillus	0.0220239	0.761117	positive	0.0220239	0	0	0	0.118549	Metabo	Flora
Bis(4-ethylbenzylidene)sorbitol	Actinobacillus	-0.070564	0.329484	negative	0.070564	0	0	0	0.482166	Metabo	Flora
8-Hydroxyquinoline	Actinobacillus	0.152786	0.0339007	positive	0.152786	0	1	1	1.46979	Metabo	Flora
6-Methylquinoline	Actinobacillus	0.110661	0.125504	positive	0.110661	0	0	0	0.901341	Metabo	Flora
6,11-dihydro-5H-benzo[a]carbazole	Actinobacillus	-0.0112357	0.876757	negative	0.0112357	0	0	0	0.0571208	Metabo	Flora
5-Hydroxyindole-3-acetic acid	Actinobacillus	0.04538	0.530877	positive	0.04538	0	0	0	0.275006	Metabo	Flora
5-Aminolevulinic acid hydrochloride	Actinobacillus	0.022812	0.75284	positive	0.022812	0	0	0	0.123297	Metabo	Flora
3,5-di-tert-Butyl-4-hydroxybenzaldehyde	Actinobacillus	0.134259	0.062672	positive	0.134259	0	0	0	1.20293	Metabo	Flora
2-Amino-1,3,4-octadecanetriol	Actinobacillus	0.0517995	0.474345	positive	0.0517995	0	0	0	0.323905	Metabo	Flora
2,4-Dimethylbenzaldehyde	Actinobacillus	-0.155159	0.0311925	negative	0.155159	0	1	1	1.50595	Metabo	Flora
1-Dodecyl-2-pyrrolidinone	Actinobacillus	-0.078314	0.279	negative	0.078314	0	0	0	0.554396	Metabo	Flora
(4aS,5R,6S,8aS)-5-[(3E)-5-methoxy-3-methyl-5-oxopent-3-en-1-yl]-5,6,8a-trimethyl-3,4,4a,5,6,7,8,8a-octahydronaphthalene-1-carboxylic acid	Actinobacillus	-0.0374668	0.604943	negative	0.0374668	0	0	0	0.218286	Metabo	Flora
NP-008993	Actinobacillus	0.0896035	0.215264	positive	0.0896035	0	0	0	0.667029	Metabo	Flora
NP-002322	Actinobacillus	0.110595	0.12573	positive	0.110595	0	0	0	0.900561	Metabo	Flora
L-Arginine monohydrochloride	Actinobacillus	-0.02431	0.737187	negative	0.02431	0	0	0	0.132423	Metabo	Flora
Hexadecanedioic acid	Actinobacillus	0.0405108	0.575911	positive	0.0405108	0	0	0	0.239645	Metabo	Flora
DL-Tryptophan	Actinobacillus	0.00385821	0.957531	positive	0.00385821	0	0	0	0.0188471	Metabo	Flora
DL-4-Hydroxyphenyllactic acid	Actinobacillus	0.138014	0.0556114	positive	0.138014	0	0	0	1.25484	Metabo	Flora
Biliverdin hydrochloride	Actinobacillus	0.102659	0.155409	positive	0.102659	0	0	0	0.808523	Metabo	Flora
10-Hydroxydecanoic acid	Actinobacillus	0.126522	0.0795448	positive	0.126522	0	0	0	1.09939	Metabo	Flora
10-HDA	Actinobacillus	0.127434	0.0773837	positive	0.127434	0	0	0	1.11135	Metabo	Flora
(+/-)9-HpODE	Actinobacillus	0.130786	0.0698437	positive	0.130786	0	0	0	1.15587	Metabo	Flora
Alloprevotella	Alloprevotella	1	0	positive	1	0.8	1	2	8	Flora	Flora
Bacteroides	Alloprevotella	0.098524	0.17283	positive	0.098524	0	0	0	0.762381	Flora	Flora
Bifidobacterium	Alloprevotella	-0.0424308	0.557941	negative	0.0424308	0	0	0	0.253412	Flora	Flora
Capnocytophaga	Alloprevotella	0.11301	0.117629	positive	0.11301	0	0	0	0.929485	Flora	Flora
Faecalibacterium	Alloprevotella	0.154016	0.0324727	positive	0.154016	0	1	1	1.48848	Flora	Flora
Fusobacterium	Alloprevotella	0.217404	0.00238897	positive	0.217404	0	1	2	2.62179	Flora	Flora
Gemella	Alloprevotella	-0.000158579	0.998254	negative	0.000158579	0	0	0	0.000759091	Flora	Flora
Haemophilus	Alloprevotella	0.189022	0.0084709	positive	0.189022	0	1	2	2.07207	Flora	Flora
Lachnospiraceae_unclassified	Alloprevotella	0.0503694	0.486648	positive	0.0503694	0	0	0	0.312785	Flora	Flora
Lautropia	Alloprevotella	0.00370777	0.959186	positive	0.00370777	0	0	0	0.0180973	Flora	Flora
Leptotrichia	Alloprevotella	-0.120351	0.0954795	negative	0.120351	0	0	0	1.02009	Flora	Flora
Muribaculaceae	Alloprevotella	0.0679645	0.347656	positive	0.0679645	0	0	0	0.45885	Flora	Flora
Neisseria	Alloprevotella	0.103589	0.151684	positive	0.103589	0	0	0	0.819061	Flora	Flora
Porphyromonas	Alloprevotella	0.270095	0.000145431	positive	0.270095	0	1	2	3.83731	Flora	Flora
Prevotella	Alloprevotella	0.0090974	0.900075	positive	0.0090974	0	0	0	0.0457214	Flora	Flora
Rhodococcus	Alloprevotella	0.102333	0.156734	positive	0.102333	0	0	0	0.804836	Flora	Flora
Rothia	Alloprevotella	-0.202353	0.00476992	negative	0.202353	0	1	2	2.32149	Flora	Flora
Saccharimonadaceae_TM7x	Alloprevotella	0.101903	0.158493	positive	0.101903	0	0	0	0.799991	Flora	Flora
Veillonella	Alloprevotella	-0.189882	0.00817161	negative	0.189882	0	1	2	2.08769	Flora	Flora
WBC	Alloprevotella	0.0373617	0.605957	positive	0.0373617	0	0	0	0.217558	Env	Flora
Neu	Alloprevotella	-0.0108686	0.880752	negative	0.0108686	0	0	0	0.0551462	Env	Flora
Lym	Alloprevotella	0.00278525	0.969335	positive	0.00278525	0	0	0	0.0135262	Env	Flora
Hb	Alloprevotella	0.0374113	0.605478	positive	0.0374113	0	0	0	0.217902	Env	Flora
Plt	Alloprevotella	0.035212	0.626858	positive	0.035212	0	0	0	0.202831	Env	Flora
CRP	Alloprevotella	0.0658744	0.362717	positive	0.0658744	0	0	0	0.440432	Env	Flora
Furazolidone	Alloprevotella	-0.00127197	0.985993	negative	0.00127197	0	0	0	0.00612612	Metabo	Flora
DL-Stachydrine	Alloprevotella	-0.214811	0.00270017	negative	0.214811	0	1	2	2.56861	Metabo	Flora
DL-Arginine	Alloprevotella	0.00165256	0.981803	positive	0.00165256	0	0	0	0.00797578	Metabo	Flora
D-(+)-Pipecolinic acid	Alloprevotella	0.0155457	0.830096	positive	0.0155457	0	0	0	0.0808715	Metabo	Flora
5alpha-Dihydrotestosterone glucuronide	Alloprevotella	0.0294656	0.684171	positive	0.0294656	0	0	0	0.164835	Metabo	Flora
Prenylcysteine	Alloprevotella	0.0876355	0.225552	positive	0.0876355	0	0	0	0.646753	Metabo	Flora
Propionylcarnitine	Alloprevotella	0.0136762	0.850273	positive	0.0136762	0	0	0	0.0704415	Metabo	Flora
N6,N6,N6-Trimethyl-L-lysine	Alloprevotella	-0.130901	0.0695955	negative	0.130901	0	0	0	1.15742	Metabo	Flora
Isoquinoline	Alloprevotella	0.0167476	0.817183	positive	0.0167476	0	0	0	0.0876806	Metabo	Flora
Hypoxanthine	Alloprevotella	-0.0213514	0.768201	negative	0.0213514	0	0	0	0.114525	Metabo	Flora
Palmitic amide	Alloprevotella	0.0162017	0.823042	positive	0.0162017	0	0	0	0.084578	Metabo	Flora
Dodecyltrimethylammonium	Alloprevotella	-0.0112574	0.87652	negative	0.0112574	0	0	0	0.0572381	Metabo	Flora
DL-Norleucine	Alloprevotella	-0.161219	0.0251004	negative	0.161219	0	1	1	1.60032	Metabo	Flora
DL-Lysine	Alloprevotella	0.00367569	0.959539	positive	0.00367569	0	0	0	0.0179376	Metabo	Flora
D-Erythro-sphingosine 1-phosphate	Alloprevotella	0.0402873	0.57802	positive	0.0402873	0	0	0	0.238057	Metabo	Flora
Bis(4-ethylbenzylidene)sorbitol	Alloprevotella	-0.0110337	0.878955	negative	0.0110337	0	0	0	0.0560335	Metabo	Flora
8-Hydroxyquinoline	Alloprevotella	-0.0155407	0.83015	negative	0.0155407	0	0	0	0.0808433	Metabo	Flora
6-Methylquinoline	Alloprevotella	0.0125578	0.862391	positive	0.0125578	0	0	0	0.0642958	Metabo	Flora
6,11-dihydro-5H-benzo[a]carbazole	Alloprevotella	0.0167442	0.817219	positive	0.0167442	0	0	0	0.0876616	Metabo	Flora
5-Hydroxyindole-3-acetic acid	Alloprevotella	-0.135022	0.061181	negative	0.135022	0	0	0	1.21338	Metabo	Flora
5-Aminolevulinic acid hydrochloride	Alloprevotella	-0.00738476	0.918814	negative	0.00738476	0	0	0	0.0367722	Metabo	Flora
3,5-di-tert-Butyl-4-hydroxybenzaldehyde	Alloprevotella	-0.0343899	0.634932	negative	0.0343899	0	0	0	0.197273	Metabo	Flora
2-Amino-1,3,4-octadecanetriol	Alloprevotella	0.0631243	0.383141	positive	0.0631243	0	0	0	0.416642	Metabo	Flora
2,4-Dimethylbenzaldehyde	Alloprevotella	0.0319962	0.658684	positive	0.0319962	0	0	0	0.181323	Metabo	Flora
1-Dodecyl-2-pyrrolidinone	Alloprevotella	-0.00347371	0.96176	negative	0.00347371	0	0	0	0.0169332	Metabo	Flora
(4aS,5R,6S,8aS)-5-[(3E)-5-methoxy-3-methyl-5-oxopent-3-en-1-yl]-5,6,8a-trimethyl-3,4,4a,5,6,7,8,8a-octahydronaphthalene-1-carboxylic acid	Alloprevotella	-0.170706	0.0176174	negative	0.170706	0	1	1	1.75406	Metabo	Flora
NP-008993	Alloprevotella	0.057519	0.426878	positive	0.057519	0	0	0	0.369697	Metabo	Flora
NP-002322	Alloprevotella	0.100118	0.16595	positive	0.100118	0	0	0	0.780022	Metabo	Flora
L-Arginine monohydrochloride	Alloprevotella	-0.0631109	0.383241	negative	0.0631109	0	0	0	0.416527	Metabo	Flora
Hexadecanedioic acid	Alloprevotella	0.0624249	0.388444	positive	0.0624249	0	0	0	0.410671	Metabo	Flora
DL-Tryptophan	Alloprevotella	0.0438962	0.544411	positive	0.0438962	0	0	0	0.264073	Metabo	Flora
DL-4-Hydroxyphenyllactic acid	Alloprevotella	0.0364197	0.615078	positive	0.0364197	0	0	0	0.21107	Metabo	Flora
Biliverdin hydrochloride	Alloprevotella	-0.031911	0.659536	negative	0.031911	0	0	0	0.180762	Metabo	Flora
10-Hydroxydecanoic acid	Alloprevotella	-0.0356151	0.622916	negative	0.0356151	0	0	0	0.205571	Metabo	Flora
10-HDA	Alloprevotella	-0.000258734	0.997151	negative	0.000258734	0	0	0	0.0012392	Metabo	Flora
(+/-)9-HpODE	Alloprevotella	0.0800355	0.268536	positive	0.0800355	0	0	0	0.570998	Metabo	Flora
Bacteroides	Bacteroides	1	0	positive	1	0.8	1	2	8	Flora	Flora
Bifidobacterium	Bacteroides	0.203764	0.00447938	positive	0.203764	0	1	2	2.34878	Flora	Flora
Capnocytophaga	Bacteroides	0.0775893	0.283486	positive	0.0775893	0	0	0	0.547468	Flora	Flora
Faecalibacterium	Bacteroides	0.136053	0.0592132	positive	0.136053	0	0	0	1.22758	Flora	Flora
Fusobacterium	Bacteroides	0.0936536	0.195156	positive	0.0936536	0	0	0	0.709617	Flora	Flora
Gemella	Bacteroides	-0.0465932	0.51994	negative	0.0465932	0	0	0	0.284047	Flora	Flora
Haemophilus	Bacteroides	-0.0123199	0.864972	negative	0.0123199	0	0	0	0.062998	Flora	Flora
Lachnospiraceae_unclassified	Bacteroides	0.160435	0.0258266	positive	0.160435	0	1	1	1.58793	Flora	Flora
Lautropia	Bacteroides	-0.00409449	0.954933	negative	0.00409449	0	0	0	0.0200271	Flora	Flora
Leptotrichia	Bacteroides	-0.0427795	0.554707	negative	0.0427795	0	0	0	0.255937	Flora	Flora
Muribaculaceae	Bacteroides	0.137146	0.0571818	positive	0.137146	0	0	0	1.24274	Flora	Flora
Neisseria	Bacteroides	-0.0558731	0.440248	negative	0.0558731	0	0	0	0.356303	Flora	Flora
Porphyromonas	Bacteroides	0.104612	0.147659	positive	0.104612	0	0	0	0.830741	Flora	Flora
Prevotella	Bacteroides	-0.0375605	0.604039	negative	0.0375605	0	0	0	0.218935	Flora	Flora
Rhodococcus	Bacteroides	0.130729	0.0699663	positive	0.130729	0	0	0	1.15511	Flora	Flora
Rothia	Bacteroides	-0.0559186	0.439875	negative	0.0559186	0	0	0	0.356671	Flora	Flora
Saccharimonadaceae_TM7x	Bacteroides	-0.0463562	0.522067	negative	0.0463562	0	0	0	0.282274	Flora	Flora
Veillonella	Bacteroides	-0.0608915	0.400226	negative	0.0608915	0	0	0	0.397694	Flora	Flora
WBC	Bacteroides	-0.062208	0.390098	negative	0.062208	0	0	0	0.408826	Env	Flora
Neu	Bacteroides	-0.0117394	0.871279	negative	0.0117394	0	0	0	0.0598429	Env	Flora
Lym	Bacteroides	-0.113984	0.114479	negative	0.113984	0	0	0	0.941276	Env	Flora
Hb	Bacteroides	0.00268702	0.970416	positive	0.00268702	0	0	0	0.0130422	Env	Flora
Plt	Bacteroides	0.015748	0.82792	positive	0.015748	0	0	0	0.0820117	Env	Flora
CRP	Bacteroides	0.115919	0.108416	positive	0.115919	0	0	0	0.964905	Env	Flora
Furazolidone	Bacteroides	0.0907659	0.209347	positive	0.0907659	0	0	0	0.679132	Metabo	Flora
DL-Stachydrine	Bacteroides	0.0133673	0.853616	positive	0.0133673	0	0	0	0.0687373	Metabo	Flora
DL-Arginine	Bacteroides	-0.0464502	0.521223	negative	0.0464502	0	0	0	0.282977	Metabo	Flora
D-(+)-Pipecolinic acid	Bacteroides	0.0391288	0.589011	positive	0.0391288	0	0	0	0.229877	Metabo	Flora
5alpha-Dihydrotestosterone glucuronide	Bacteroides	0.0247319	0.732798	positive	0.0247319	0	0	0	0.135016	Metabo	Flora
Prenylcysteine	Bacteroides	-0.0940321	0.19335	negative	0.0940321	0	0	0	0.713656	Metabo	Flora
Propionylcarnitine	Bacteroides	0.0263245	0.716307	positive	0.0263245	0	0	0	0.144901	Metabo	Flora
N6,N6,N6-Trimethyl-L-lysine	Bacteroides	-0.122905	0.0886027	negative	0.122905	0	0	0	1.05255	Metabo	Flora
Isoquinoline	Bacteroides	0.00246487	0.972861	positive	0.00246487	0	0	0	0.0119494	Metabo	Flora
Hypoxanthine	Bacteroides	-0.0749869	0.299995	negative	0.0749869	0	0	0	0.522886	Metabo	Flora
Palmitic amide	Bacteroides	0.182553	0.0110531	positive	0.182553	0	1	1	1.95652	Metabo	Flora
Dodecyltrimethylammonium	Bacteroides	0.112915	0.117939	positive	0.112915	0	0	0	0.928344	Metabo	Flora
DL-Norleucine	Bacteroides	-0.0246864	0.73327	negative	0.0246864	0	0	0	0.134736	Metabo	Flora
DL-Lysine	Bacteroides	-0.00345903	0.961922	negative	0.00345903	0	0	0	0.0168603	Metabo	Flora
D-Erythro-sphingosine 1-phosphate	Bacteroides	-0.0884451	0.221279	negative	0.0884451	0	0	0	0.655061	Metabo	Flora
Bis(4-ethylbenzylidene)sorbitol	Bacteroides	-0.136414	0.0585361	negative	0.136414	0	0	0	1.23258	Metabo	Flora
8-Hydroxyquinoline	Bacteroides	-0.0185442	0.797972	negative	0.0185442	0	0	0	0.0980123	Metabo	Flora
6-Methylquinoline	Bacteroides	-0.0320932	0.657714	negative	0.0320932	0	0	0	0.181963	Metabo	Flora
6,11-dihydro-5H-benzo[a]carbazole	Bacteroides	-0.0414263	0.567309	negative	0.0414263	0	0	0	0.246181	Metabo	Flora
5-Hydroxyindole-3-acetic acid	Bacteroides	0.0288991	0.689927	positive	0.0288991	0	0	0	0.161197	Metabo	Flora
5-Aminolevulinic acid hydrochloride	Bacteroides	0.0663222	0.359456	positive	0.0663222	0	0	0	0.444354	Metabo	Flora
3,5-di-tert-Butyl-4-hydroxybenzaldehyde	Bacteroides	-0.0694875	0.336934	negative	0.0694875	0	0	0	0.472456	Metabo	Flora
2-Amino-1,3,4-octadecanetriol	Bacteroides	-0.116655	0.106178	negative	0.116655	0	0	0	0.973966	Metabo	Flora
2,4-Dimethylbenzaldehyde	Bacteroides	-0.0436518	0.546656	negative	0.0436518	0	0	0	0.262285	Metabo	Flora
1-Dodecyl-2-pyrrolidinone	Bacteroides	0.0532375	0.462147	positive	0.0532375	0	0	0	0.33522	Metabo	Flora
(4aS,5R,6S,8aS)-5-[(3E)-5-methoxy-3-methyl-5-oxopent-3-en-1-yl]-5,6,8a-trimethyl-3,4,4a,5,6,7,8,8a-octahydronaphthalene-1-carboxylic acid	Bacteroides	-0.0246643	0.7335	negative	0.0246643	0	0	0	0.1346	Metabo	Flora
NP-008993	Bacteroides	-0.0961246	0.18358	negative	0.0961246	0	0	0	0.736174	Metabo	Flora
NP-002322	Bacteroides	-0.094011	0.19345	negative	0.094011	0	0	0	0.713431	Metabo	Flora
L-Arginine monohydrochloride	Bacteroides	-0.027343	0.705828	negative	0.027343	0	0	0	0.151301	Metabo	Flora
Hexadecanedioic acid	Bacteroides	0.0529316	0.464727	positive	0.0529316	0	0	0	0.332802	Metabo	Flora
DL-Tryptophan	Bacteroides	0.0316876	0.661772	positive	0.0316876	0	0	0	0.179292	Metabo	Flora
DL-4-Hydroxyphenyllactic acid	Bacteroides	-0.00978413	0.892576	negative	0.00978413	0	0	0	0.0493549	Metabo	Flora
Biliverdin hydrochloride	Bacteroides	0.0327084	0.65158	positive	0.0327084	0	0	0	0.186032	Metabo	Flora
10-Hydroxydecanoic acid	Bacteroides	-0.0677707	0.349035	negative	0.0677707	0	0	0	0.457131	Metabo	Flora
10-HDA	Bacteroides	-0.0213305	0.768421	negative	0.0213305	0	0	0	0.114401	Metabo	Flora
(+/-)9-HpODE	Bacteroides	-0.0206976	0.775105	negative	0.0206976	0	0	0	0.110639	Metabo	Flora
Bifidobacterium	Bifidobacterium	1	0	positive	1	0.8	1	2	8	Flora	Flora
Capnocytophaga	Bifidobacterium	-0.0858549	0.235157	negative	0.0858549	0	0	0	0.628642	Flora	Flora
Faecalibacterium	Bifidobacterium	-0.0514721	0.477146	negative	0.0514721	0	0	0	0.321348	Flora	Flora
Fusobacterium	Bifidobacterium	-0.198511	0.00564898	negative	0.198511	0	1	2	2.24803	Flora	Flora
Gemella	Bifidobacterium	0.0436474	0.546697	positive	0.0436474	0	0	0	0.262253	Flora	Flora
Haemophilus	Bifidobacterium	-0.262445	0.000226767	negative	0.262445	0	1	2	3.6444	Flora	Flora
Lachnospiraceae_unclassified	Bifidobacterium	0.0743261	0.304286	positive	0.0743261	0	0	0	0.516718	Flora	Flora
Lautropia	Bifidobacterium	0.119095	0.0990155	positive	0.119095	0	0	0	1.0043	Flora	Flora
Leptotrichia	Bifidobacterium	0.0511458	0.479948	positive	0.0511458	0	0	0	0.318806	Flora	Flora
Muribaculaceae	Bifidobacterium	0.0516783	0.475381	positive	0.0516783	0	0	0	0.322958	Flora	Flora
Neisseria	Bifidobacterium	-0.303935	1.73069e-05	negative	0.303935	0.3	1	2	4.76153	Flora	Flora
Porphyromonas	Bifidobacterium	-0.182895	0.0109009	negative	0.182895	0	1	1	1.96254	Flora	Flora
Prevotella	Bifidobacterium	0.0126764	0.861104	positive	0.0126764	0	0	0	0.0649445	Flora	Flora
Rhodococcus	Bifidobacterium	-0.0398786	0.581886	negative	0.0398786	0	0	0	0.235162	Flora	Flora
Rothia	Bifidobacterium	0.0885506	0.220726	positive	0.0885506	0	0	0	0.656146	Flora	Flora
Saccharimonadaceae_TM7x	Bifidobacterium	0.0516844	0.475328	positive	0.0516844	0	0	0	0.323006	Flora	Flora
Veillonella	Bifidobacterium	0.220212	0.00208902	positive	0.220212	0	1	2	2.68006	Flora	Flora
WBC	Bifidobacterium	-0.0402111	0.57874	negative	0.0402111	0	0	0	0.237516	Env	Flora
Neu	Bifidobacterium	-0.0385079	0.59494	negative	0.0385079	0	0	0	0.225527	Env	Flora
Lym	Bifidobacterium	0.0940223	0.193397	positive	0.0940223	0	0	0	0.713551	Env	Flora
Hb	Bifidobacterium	-0.0359148	0.619991	negative	0.0359148	0	0	0	0.207615	Env	Flora
Plt	Bifidobacterium	0.0793112	0.272905	positive	0.0793112	0	0	0	0.563988	Env	Flora
CRP	Bifidobacterium	0.0585034	0.418994	positive	0.0585034	0	0	0	0.377792	Env	Flora
Furazolidone	Bifidobacterium	0.0596686	0.409774	positive	0.0596686	0	0	0	0.387456	Metabo	Flora
DL-Stachydrine	Bifidobacterium	0.0739447	0.306781	positive	0.0739447	0	0	0	0.513172	Metabo	Flora
DL-Arginine	Bifidobacterium	0.00179639	0.980219	positive	0.00179639	0	0	0	0.00867682	Metabo	Flora
D-(+)-Pipecolinic acid	Bifidobacterium	0.0808979	0.263395	positive	0.0808979	0	0	0	0.579393	Metabo	Flora
5alpha-Dihydrotestosterone glucuronide	Bifidobacterium	-0.0337069	0.641672	negative	0.0337069	0	0	0	0.192687	Metabo	Flora
Prenylcysteine	Bifidobacterium	0.105346	0.144823	positive	0.105346	0	0	0	0.839163	Metabo	Flora
Propionylcarnitine	Bifidobacterium	-0.0522652	0.470376	negative	0.0522652	0	0	0	0.327555	Metabo	Flora
N6,N6,N6-Trimethyl-L-lysine	Bifidobacterium	-0.0503548	0.486774	negative	0.0503548	0	0	0	0.312672	Metabo	Flora
Isoquinoline	Bifidobacterium	0.0136416	0.850647	positive	0.0136416	0	0	0	0.0702507	Metabo	Flora
Hypoxanthine	Bifidobacterium	0.148446	0.0393691	positive	0.148446	0	1	1	1.40484	Metabo	Flora
Palmitic amide	Bifidobacterium	0.12097	0.0937739	positive	0.12097	0	0	0	1.02792	Metabo	Flora
Dodecyltrimethylammonium	Bifidobacterium	0.0779185	0.281442	positive	0.0779185	0	0	0	0.55061	Metabo	Flora
DL-Norleucine	Bifidobacterium	-0.0380515	0.599315	negative	0.0380515	0	0	0	0.222345	Metabo	Flora
DL-Lysine	Bifidobacterium	0.0398435	0.582219	positive	0.0398435	0	0	0	0.234913	Metabo	Flora
D-Erythro-sphingosine 1-phosphate	Bifidobacterium	0.0523579	0.469588	positive	0.0523579	0	0	0	0.328283	Metabo	Flora
Bis(4-ethylbenzylidene)sorbitol	Bifidobacterium	-0.0592139	0.413357	negative	0.0592139	0	0	0	0.383674	Metabo	Flora
8-Hydroxyquinoline	Bifidobacterium	-0.0193816	0.789058	negative	0.0193816	0	0	0	0.102891	Metabo	Flora
6-Methylquinoline	Bifidobacterium	-0.0270431	0.708909	negative	0.0270431	0	0	0	0.14941	Metabo	Flora
6,11-dihydro-5H-benzo[a]carbazole	Bifidobacterium	0.103746	0.151059	positive	0.103746	0	0	0	0.820853	Metabo	Flora
5-Hydroxyindole-3-acetic acid	Bifidobacterium	0.128618	0.0746467	positive	0.128618	0	0	0	1.12699	Metabo	Flora
5-Aminolevulinic acid hydrochloride	Bifidobacterium	-0.0435591	0.547509	negative	0.0435591	0	0	0	0.261609	Metabo	Flora
3,5-di-tert-Butyl-4-hydroxybenzaldehyde	Bifidobacterium	0.0626871	0.38645	positive	0.0626871	0	0	0	0.412906	Metabo	Flora
2-Amino-1,3,4-octadecanetriol	Bifidobacterium	-0.01807	0.803031	negative	0.01807	0	0	0	0.0952678	Metabo	Flora
2,4-Dimethylbenzaldehyde	Bifidobacterium	-0.0495382	0.493877	negative	0.0495382	0	0	0	0.306381	Metabo	Flora
1-Dodecyl-2-pyrrolidinone	Bifidobacterium	-0.134611	0.0619812	negative	0.134611	0	0	0	1.20774	Metabo	Flora
(4aS,5R,6S,8aS)-5-[(3E)-5-methoxy-3-methyl-5-oxopent-3-en-1-yl]-5,6,8a-trimethyl-3,4,4a,5,6,7,8,8a-octahydronaphthalene-1-carboxylic acid	Bifidobacterium	0.105601	0.143848	positive	0.105601	0	0	0	0.842095	Metabo	Flora
NP-008993	Bifidobacterium	-0.092503	0.200725	negative	0.092503	0	0	0	0.697399	Metabo	Flora
NP-002322	Bifidobacterium	-0.0801092	0.268093	negative	0.0801092	0	0	0	0.571714	Metabo	Flora
L-Arginine monohydrochloride	Bifidobacterium	0.108933	0.131553	positive	0.108933	0	0	0	0.8809	Metabo	Flora
Hexadecanedioic acid	Bifidobacterium	0.0600104	0.407091	positive	0.0600104	0	0	0	0.390308	Metabo	Flora
DL-Tryptophan	Bifidobacterium	0.0639763	0.376739	positive	0.0639763	0	0	0	0.423959	Metabo	Flora
DL-4-Hydroxyphenyllactic acid	Bifidobacterium	0.0112889	0.876178	positive	0.0112889	0	0	0	0.0574078	Metabo	Flora
Biliverdin hydrochloride	Bifidobacterium	0.080546	0.265484	positive	0.080546	0	0	0	0.575961	Metabo	Flora
10-Hydroxydecanoic acid	Bifidobacterium	-0.070562	0.329498	negative	0.070562	0	0	0	0.482148	Metabo	Flora
10-HDA	Bifidobacterium	-0.069599	0.336157	negative	0.069599	0	0	0	0.473458	Metabo	Flora
(+/-)9-HpODE	Bifidobacterium	0.0421929	0.560153	positive	0.0421929	0	0	0	0.251693	Metabo	Flora
Capnocytophaga	Capnocytophaga	1	0	positive	1	0.8	1	2	8	Flora	Flora
Faecalibacterium	Capnocytophaga	-0.029276	0.686095	negative	0.029276	0	0	0	0.163615	Flora	Flora
Fusobacterium	Capnocytophaga	0.559038	0	positive	0.559038	0.5	1	2	8	Flora	Flora
Gemella	Capnocytophaga	0.344846	9.05561e-07	positive	0.344846	0.3	1	2	6.03831	Flora	Flora
Haemophilus	Capnocytophaga	0.405397	4.96254e-09	positive	0.405397	0.3	1	2	7.82499	Flora	Flora
Lachnospiraceae_unclassified	Capnocytophaga	0.196865	0.00606804	positive	0.196865	0	1	2	2.21695	Flora	Flora
Lautropia	Capnocytophaga	0.444243	9.69738e-11	positive	0.444243	0.3	1	2	7.99581	Flora	Flora
Leptotrichia	Capnocytophaga	0.23931	0.000802741	positive	0.23931	0	1	2	3.09542	Flora	Flora
Muribaculaceae	Capnocytophaga	0.0196264	0.786457	positive	0.0196264	0	0	0	0.104325	Flora	Flora
Neisseria	Capnocytophaga	0.480036	1.61737e-12	positive	0.480036	0.3	1	2	7.99993	Flora	Flora
Porphyromonas	Capnocytophaga	0.62406	0	positive	0.62406	0.5	1	2	8	Flora	Flora
Prevotella	Capnocytophaga	-0.633521	0	negative	0.633521	0.5	1	2	8	Flora	Flora
Rhodococcus	Capnocytophaga	-0.0297932	0.680851	negative	0.0297932	0	0	0	0.166948	Flora	Flora
Rothia	Capnocytophaga	0.166972	0.0202924	positive	0.166972	0	1	1	1.69267	Flora	Flora
Saccharimonadaceae_TM7x	Capnocytophaga	-0.114445	0.113012	negative	0.114445	0	0	0	0.946876	Flora	Flora
Veillonella	Capnocytophaga	-0.526493	3.55271e-15	negative	0.526493	0.5	1	2	8	Flora	Flora
WBC	Capnocytophaga	0.102061	0.157844	positive	0.102061	0	0	0	0.801772	Env	Flora
Neu	Capnocytophaga	0.0452762	0.531819	positive	0.0452762	0	0	0	0.274236	Env	Flora
Lym	Capnocytophaga	0.0506342	0.484357	positive	0.0506342	0	0	0	0.314834	Env	Flora
Hb	Capnocytophaga	0.118344	0.101178	positive	0.118344	0	0	0	0.994914	Env	Flora
Plt	Capnocytophaga	0.0174896	0.809235	positive	0.0174896	0	0	0	0.0919255	Env	Flora
CRP	Capnocytophaga	0.0266377	0.713079	positive	0.0266377	0	0	0	0.146862	Env	Flora
Furazolidone	Capnocytophaga	0.0141461	0.845192	positive	0.0141461	0	0	0	0.0730446	Metabo	Flora
DL-Stachydrine	Capnocytophaga	-0.119751	0.0971552	negative	0.119751	0	0	0	1.01253	Metabo	Flora
DL-Arginine	Capnocytophaga	0.127933	0.0762204	positive	0.127933	0	0	0	1.11793	Metabo	Flora
D-(+)-Pipecolinic acid	Capnocytophaga	0.0842629	0.243984	positive	0.0842629	0	0	0	0.612639	Metabo	Flora
5alpha-Dihydrotestosterone glucuronide	Capnocytophaga	0.00336271	0.962981	positive	0.00336271	0	0	0	0.0163822	Metabo	Flora
Prenylcysteine	Capnocytophaga	-0.112767	0.118425	negative	0.112767	0	0	0	0.926556	Metabo	Flora
Propionylcarnitine	Capnocytophaga	0.082289	0.255246	positive	0.082289	0	0	0	0.593042	Metabo	Flora
N6,N6,N6-Trimethyl-L-lysine	Capnocytophaga	0.0993112	0.169407	positive	0.0993112	0	0	0	0.771069	Metabo	Flora
Isoquinoline	Capnocytophaga	0.111143	0.123856	positive	0.111143	0	0	0	0.907082	Metabo	Flora
Hypoxanthine	Capnocytophaga	0.0317475	0.661172	positive	0.0317475	0	0	0	0.179685	Metabo	Flora
Palmitic amide	Capnocytophaga	-0.0496235	0.493132	negative	0.0496235	0	0	0	0.307037	Metabo	Flora
Dodecyltrimethylammonium	Capnocytophaga	-0.076011	0.293424	negative	0.076011	0	0	0	0.532504	Metabo	Flora
DL-Norleucine	Capnocytophaga	0.0801015	0.26814	positive	0.0801015	0	0	0	0.571639	Metabo	Flora
DL-Lysine	Capnocytophaga	0.10692	0.138881	positive	0.10692	0	0	0	0.857358	Metabo	Flora
D-Erythro-sphingosine 1-phosphate	Capnocytophaga	-0.0335394	0.64333	negative	0.0335394	0	0	0	0.191566	Metabo	Flora
Bis(4-ethylbenzylidene)sorbitol	Capnocytophaga	0.158439	0.0277558	positive	0.158439	0	1	1	1.55665	Metabo	Flora
8-Hydroxyquinoline	Capnocytophaga	0.134474	0.0622495	positive	0.134474	0	0	0	1.20586	Metabo	Flora
6-Methylquinoline	Capnocytophaga	0.107391	0.137137	positive	0.107391	0	0	0	0.862845	Metabo	Flora
6,11-dihydro-5H-benzo[a]carbazole	Capnocytophaga	-0.0373253	0.606308	negative	0.0373253	0	0	0	0.217307	Metabo	Flora
5-Hydroxyindole-3-acetic acid	Capnocytophaga	0.064277	0.374496	positive	0.064277	0	0	0	0.426552	Metabo	Flora
5-Aminolevulinic acid hydrochloride	Capnocytophaga	0.0969008	0.18005	positive	0.0969008	0	0	0	0.744607	Metabo	Flora
3,5-di-tert-Butyl-4-hydroxybenzaldehyde	Capnocytophaga	-0.0574698	0.427274	negative	0.0574698	0	0	0	0.369294	Metabo	Flora
2-Amino-1,3,4-octadecanetriol	Capnocytophaga	-0.0691879	0.339026	negative	0.0691879	0	0	0	0.469767	Metabo	Flora
2,4-Dimethylbenzaldehyde	Capnocytophaga	0.116184	0.107606	positive	0.116184	0	0	0	0.968165	Metabo	Flora
1-Dodecyl-2-pyrrolidinone	Capnocytophaga	-0.120994	0.0937096	negative	0.120994	0	0	0	1.02822	Metabo	Flora
(4aS,5R,6S,8aS)-5-[(3E)-5-methoxy-3-methyl-5-oxopent-3-en-1-yl]-5,6,8a-trimethyl-3,4,4a,5,6,7,8,8a-octahydronaphthalene-1-carboxylic acid	Capnocytophaga	-0.0168344	0.816252	negative	0.0168344	0	0	0	0.0881757	Metabo	Flora
NP-008993	Capnocytophaga	0.123165	0.0879246	positive	0.123165	0	0	0	1.05589	Metabo	Flora
NP-002322	Capnocytophaga	0.0997177	0.167659	positive	0.0997177	0	0	0	0.775573	Metabo	Flora
L-Arginine monohydrochloride	Capnocytophaga	0.0304004	0.674712	positive	0.0304004	0	0	0	0.170881	Metabo	Flora
Hexadecanedioic acid	Capnocytophaga	0.107866	0.135398	positive	0.107866	0	0	0	0.868388	Metabo	Flora
DL-Tryptophan	Capnocytophaga	0.113131	0.117234	positive	0.113131	0	0	0	0.930946	Metabo	Flora
DL-4-Hydroxyphenyllactic acid	Capnocytophaga	0.137235	0.0570199	positive	0.137235	0	0	0	1.24397	Metabo	Flora
Biliverdin hydrochloride	Capnocytophaga	0.0580532	0.422589	positive	0.0580532	0	0	0	0.374082	Metabo	Flora
10-Hydroxydecanoic acid	Capnocytophaga	0.0527667	0.466122	positive	0.0527667	0	0	0	0.331501	Metabo	Flora
10-HDA	Capnocytophaga	0.0128708	0.858996	positive	0.0128708	0	0	0	0.0660087	Metabo	Flora
(+/-)9-HpODE	Capnocytophaga	0.134221	0.0627476	positive	0.134221	0	0	0	1.2024	Metabo	Flora
Faecalibacterium	Faecalibacterium	1	0	positive	1	0.8	1	2	8	Flora	Flora
Fusobacterium	Faecalibacterium	0.0308371	0.670311	positive	0.0308371	0	0	0	0.173724	Flora	Flora
Gemella	Faecalibacterium	-0.125219	0.0827171	negative	0.125219	0	0	0	1.0824	Flora	Flora
Haemophilus	Faecalibacterium	0.0957836	0.185147	positive	0.0957836	0	0	0	0.732483	Flora	Flora
Lachnospiraceae_unclassified	Faecalibacterium	-0.0698743	0.334245	negative	0.0698743	0	0	0	0.475936	Flora	Flora
Lautropia	Faecalibacterium	0.0466083	0.519804	positive	0.0466083	0	0	0	0.28416	Flora	Flora
Leptotrichia	Faecalibacterium	-0.0755848	0.296147	negative	0.0755848	0	0	0	0.528493	Flora	Flora
Muribaculaceae	Faecalibacterium	-0.0534919	0.460008	negative	0.0534919	0	0	0	0.337235	Flora	Flora
Neisseria	Faecalibacterium	0.0501176	0.488832	positive	0.0501176	0	0	0	0.310841	Flora	Flora
Porphyromonas	Faecalibacterium	0.0558307	0.440595	positive	0.0558307	0	0	0	0.35596	Flora	Flora
Prevotella	Faecalibacterium	0.0300155	0.678601	positive	0.0300155	0	0	0	0.168385	Flora	Flora
Rhodococcus	Faecalibacterium	-0.0150031	0.835942	negative	0.0150031	0	0	0	0.077824	Flora	Flora
Rothia	Faecalibacterium	-0.0326956	0.651707	negative	0.0326956	0	0	0	0.185948	Flora	Flora
Saccharimonadaceae_TM7x	Faecalibacterium	-0.0160228	0.824965	negative	0.0160228	0	0	0	0.0835647	Flora	Flora
Veillonella	Faecalibacterium	0.0126055	0.861873	positive	0.0126055	0	0	0	0.0645569	Flora	Flora
WBC	Faecalibacterium	-0.0532843	0.461753	negative	0.0532843	0	0	0	0.33559	Env	Flora
Neu	Faecalibacterium	-0.0510198	0.481032	negative	0.0510198	0	0	0	0.317826	Env	Flora
Lym	Faecalibacterium	-0.0185683	0.797715	negative	0.0185683	0	0	0	0.0981522	Env	Flora
Hb	Faecalibacterium	-0.0567617	0.432999	negative	0.0567617	0	0	0	0.363513	Env	Flora
Plt	Faecalibacterium	0.0942559	0.192287	positive	0.0942559	0	0	0	0.71605	Env	Flora
CRP	Faecalibacterium	0.0148101	0.838023	positive	0.0148101	0	0	0	0.0767442	Env	Flora
Furazolidone	Faecalibacterium	-0.112208	0.120275	negative	0.112208	0	0	0	0.919825	Metabo	Flora
DL-Stachydrine	Faecalibacterium	-0.20339	0.00455482	negative	0.20339	0	1	2	2.34153	Metabo	Flora
DL-Arginine	Faecalibacterium	-0.0370239	0.609221	negative	0.0370239	0	0	0	0.215225	Metabo	Flora
D-(+)-Pipecolinic acid	Faecalibacterium	0.019788	0.784742	positive	0.019788	0	0	0	0.105273	Metabo	Flora
5alpha-Dihydrotestosterone glucuronide	Faecalibacterium	-0.0861796	0.233384	negative	0.0861796	0	0	0	0.631929	Metabo	Flora
Prenylcysteine	Faecalibacterium	-0.0855271	0.236956	negative	0.0855271	0	0	0	0.625333	Metabo	Flora
Propionylcarnitine	Faecalibacterium	-0.0604756	0.403458	negative	0.0604756	0	0	0	0.394201	Metabo	Flora
N6,N6,N6-Trimethyl-L-lysine	Faecalibacterium	-0.0522298	0.470677	negative	0.0522298	0	0	0	0.327277	Metabo	Flora
Isoquinoline	Faecalibacterium	-0.0513984	0.477778	negative	0.0513984	0	0	0	0.320774	Metabo	Flora
Hypoxanthine	Faecalibacterium	-0.089795	0.214281	negative	0.089795	0	0	0	0.669016	Metabo	Flora
Palmitic amide	Faecalibacterium	0.0824821	0.254129	positive	0.0824821	0	0	0	0.594946	Metabo	Flora
Dodecyltrimethylammonium	Faecalibacterium	-0.00614809	0.932374	negative	0.00614809	0	0	0	0.0304097	Metabo	Flora
DL-Norleucine	Faecalibacterium	-0.104967	0.146281	negative	0.104967	0	0	0	0.834811	Metabo	Flora
DL-Lysine	Faecalibacterium	-0.0124557	0.863498	negative	0.0124557	0	0	0	0.0637384	Metabo	Flora
D-Erythro-sphingosine 1-phosphate	Faecalibacterium	-0.0888428	0.2192	negative	0.0888428	0	0	0	0.659159	Metabo	Flora
Bis(4-ethylbenzylidene)sorbitol	Faecalibacterium	0.0597022	0.409509	positive	0.0597022	0	0	0	0.387737	Metabo	Flora
8-Hydroxyquinoline	Faecalibacterium	-0.106412	0.140776	negative	0.106412	0	0	0	0.851472	Metabo	Flora
6-Methylquinoline	Faecalibacterium	-0.100743	0.163312	negative	0.100743	0	0	0	0.786983	Metabo	Flora
6,11-dihydro-5H-benzo[a]carbazole	Faecalibacterium	-0.0448782	0.535436	negative	0.0448782	0	0	0	0.271293	Metabo	Flora
5-Hydroxyindole-3-acetic acid	Faecalibacterium	-0.113522	0.115964	negative	0.113522	0	0	0	0.935677	Metabo	Flora
5-Aminolevulinic acid hydrochloride	Faecalibacterium	-0.0324853	0.653802	negative	0.0324853	0	0	0	0.184554	Metabo	Flora
3,5-di-tert-Butyl-4-hydroxybenzaldehyde	Faecalibacterium	0.0635206	0.380155	positive	0.0635206	0	0	0	0.420039	Metabo	Flora
2-Amino-1,3,4-octadecanetriol	Faecalibacterium	-0.0726751	0.315183	negative	0.0726751	0	0	0	0.501437	Metabo	Flora
2,4-Dimethylbenzaldehyde	Faecalibacterium	0.0350712	0.628238	positive	0.0350712	0	0	0	0.201876	Metabo	Flora
1-Dodecyl-2-pyrrolidinone	Faecalibacterium	-0.129714	0.0721859	negative	0.129714	0	0	0	1.14155	Metabo	Flora
(4aS,5R,6S,8aS)-5-[(3E)-5-methoxy-3-methyl-5-oxopent-3-en-1-yl]-5,6,8a-trimethyl-3,4,4a,5,6,7,8,8a-octahydronaphthalene-1-carboxylic acid	Faecalibacterium	-0.0882387	0.222363	negative	0.0882387	0	0	0	0.652938	Metabo	Flora
NP-008993	Faecalibacterium	-0.0425291	0.557028	negative	0.0425291	0	0	0	0.254123	Metabo	Flora
NP-002322	Faecalibacterium	0.0232148	0.74862	positive	0.0232148	0	0	0	0.125738	Metabo	Flora
L-Arginine monohydrochloride	Faecalibacterium	-0.0541728	0.454307	negative	0.0541728	0	0	0	0.34265	Metabo	Flora
Hexadecanedioic acid	Faecalibacterium	0.118718	0.100095	positive	0.118718	0	0	0	0.999586	Metabo	Flora
DL-Tryptophan	Faecalibacterium	0.00767545	0.91563	positive	0.00767545	0	0	0	0.0382799	Metabo	Flora
DL-4-Hydroxyphenyllactic acid	Faecalibacterium	-0.101076	0.161916	negative	0.101076	0	0	0	0.790711	Metabo	Flora
Biliverdin hydrochloride	Faecalibacterium	0.00600792	0.933913	positive	0.00600792	0	0	0	0.0296938	Metabo	Flora
10-Hydroxydecanoic acid	Faecalibacterium	-0.0415141	0.566487	negative	0.0415141	0	0	0	0.24681	Metabo	Flora
10-HDA	Faecalibacterium	-0.114494	0.112857	negative	0.114494	0	0	0	0.947473	Metabo	Flora
(+/-)9-HpODE	Faecalibacterium	-0.00426306	0.95308	negative	0.00426306	0	0	0	0.0208708	Metabo	Flora
Fusobacterium	Fusobacterium	1	0	positive	1	0.8	1	2	8	Flora	Flora
Gemella	Fusobacterium	0.0738918	0.307128	positive	0.0738918	0	0	0	0.51268	Flora	Flora
Haemophilus	Fusobacterium	0.519756	9.54792e-15	positive	0.519756	0.5	1	2	8	Flora	Flora
Lachnospiraceae_unclassified	Fusobacterium	0.371455	1.0467e-07	positive	0.371455	0.3	1	2	6.94055	Flora	Flora
Lautropia	Fusobacterium	0.0457294	0.527716	positive	0.0457294	0	0	0	0.2776	Flora	Flora
Leptotrichia	Fusobacterium	0.274527	0.00011174	positive	0.274527	0	1	2	3.95175	Flora	Flora
Muribaculaceae	Fusobacterium	0.0276807	0.702366	positive	0.0276807	0	0	0	0.153436	Flora	Flora
Neisseria	Fusobacterium	0.524313	4.88498e-15	positive	0.524313	0.5	1	2	8	Flora	Flora
Porphyromonas	Fusobacterium	0.710435	0	positive	0.710435	0.5	1	2	8	Flora	Flora
Prevotella	Fusobacterium	-0.393803	1.46186e-08	negative	0.393803	0.3	1	2	7.60874	Flora	Flora
Rhodococcus	Fusobacterium	-0.0233164	0.747558	negative	0.0233164	0	0	0	0.126355	Flora	Flora
Rothia	Fusobacterium	-0.089375	0.216441	negative	0.089375	0	0	0	0.66466	Flora	Flora
Saccharimonadaceae_TM7x	Fusobacterium	-0.170072	0.0180485	negative	0.170072	0	1	1	1.74356	Flora	Flora
Veillonella	Fusobacterium	-0.498	1.72085e-13	negative	0.498	0.3	1	2	7.99999	Flora	Flora
WBC	Fusobacterium	0.0968618	0.180226	positive	0.0968618	0	0	0	0.744182	Env	Flora
Neu	Fusobacterium	0.0519173	0.473339	positive	0.0519173	0	0	0	0.324828	Env	Flora
Lym	Fusobacterium	0.0401976	0.578868	positive	0.0401976	0	0	0	0.237421	Env	Flora
Hb	Fusobacterium	0.0621741	0.390357	positive	0.0621741	0	0	0	0.408539	Env	Flora
Plt	Fusobacterium	-0.0477469	0.509646	negative	0.0477469	0	0	0	0.292731	Env	Flora
CRP	Fusobacterium	-0.0926347	0.200081	negative	0.0926347	0	0	0	0.698793	Env	Flora
Furazolidone	Fusobacterium	-0.0197414	0.785237	negative	0.0197414	0	0	0	0.104999	Metabo	Flora
DL-Stachydrine	Fusobacterium	-0.163117	0.0234159	negative	0.163117	0	1	1	1.63049	Metabo	Flora
DL-Arginine	Fusobacterium	0.0580481	0.422629	positive	0.0580481	0	0	0	0.374041	Metabo	Flora
D-(+)-Pipecolinic acid	Fusobacterium	0.0968181	0.180424	positive	0.0968181	0	0	0	0.743706	Metabo	Flora
5alpha-Dihydrotestosterone glucuronide	Fusobacterium	-0.0327215	0.65145	negative	0.0327215	0	0	0	0.186119	Metabo	Flora
Prenylcysteine	Fusobacterium	-0.0696853	0.335557	negative	0.0696853	0	0	0	0.474234	Metabo	Flora
Propionylcarnitine	Fusobacterium	0.0687973	0.341767	positive	0.0687973	0	0	0	0.46627	Metabo	Flora
N6,N6,N6-Trimethyl-L-lysine	Fusobacterium	-0.00732884	0.919427	negative	0.00732884	0	0	0	0.0364827	Metabo	Flora
Isoquinoline	Fusobacterium	0.070868	0.327399	positive	0.070868	0	0	0	0.484922	Metabo	Flora
Hypoxanthine	Fusobacterium	-0.0845057	0.242623	negative	0.0845057	0	0	0	0.615068	Metabo	Flora
Palmitic amide	Fusobacterium	0.00143806	0.984164	positive	0.00143806	0	0	0	0.00693238	Metabo	Flora
Dodecyltrimethylammonium	Fusobacterium	0.0429932	0.55273	positive	0.0429932	0	0	0	0.257487	Metabo	Flora
DL-Norleucine	Fusobacterium	-0.031144	0.667225	negative	0.031144	0	0	0	0.175728	Metabo	Flora
DL-Lysine	Fusobacterium	0.0675812	0.350388	positive	0.0675812	0	0	0	0.455451	Metabo	Flora
D-Erythro-sphingosine 1-phosphate	Fusobacterium	-0.103654	0.151425	negative	0.103654	0	0	0	0.819802	Metabo	Flora
Bis(4-ethylbenzylidene)sorbitol	Fusobacterium	0.0665029	0.358146	positive	0.0665029	0	0	0	0.44594	Metabo	Flora
8-Hydroxyquinoline	Fusobacterium	0.0374788	0.604827	positive	0.0374788	0	0	0	0.218369	Metabo	Flora
6-Methylquinoline	Fusobacterium	0.0346928	0.631952	positive	0.0346928	0	0	0	0.199316	Metabo	Flora
6,11-dihydro-5H-benzo[a]carbazole	Fusobacterium	-0.0261313	0.718301	negative	0.0261313	0	0	0	0.143694	Metabo	Flora
5-Hydroxyindole-3-acetic acid	Fusobacterium	-0.090944	0.208451	negative	0.090944	0	0	0	0.680996	Metabo	Flora
5-Aminolevulinic acid hydrochloride	Fusobacterium	0.043615	0.546995	positive	0.043615	0	0	0	0.262017	Metabo	Flora
3,5-di-tert-Butyl-4-hydroxybenzaldehyde	Fusobacterium	-0.0692271	0.338752	negative	0.0692271	0	0	0	0.470118	Metabo	Flora
2-Amino-1,3,4-octadecanetriol	Fusobacterium	-0.127446	0.0773541	negative	0.127446	0	0	0	1.11152	Metabo	Flora
2,4-Dimethylbenzaldehyde	Fusobacterium	0.104376	0.148581	positive	0.104376	0	0	0	0.828037	Metabo	Flora
1-Dodecyl-2-pyrrolidinone	Fusobacterium	-0.122266	0.0902846	negative	0.122266	0	0	0	1.04439	Metabo	Flora
(4aS,5R,6S,8aS)-5-[(3E)-5-methoxy-3-methyl-5-oxopent-3-en-1-yl]-5,6,8a-trimethyl-3,4,4a,5,6,7,8,8a-octahydronaphthalene-1-carboxylic acid	Fusobacterium	-0.0562353	0.437285	negative	0.0562353	0	0	0	0.359235	Metabo	Flora
NP-008993	Fusobacterium	0.0391639	0.588676	positive	0.0391639	0	0	0	0.230124	Metabo	Flora
NP-002322	Fusobacterium	-0.0216694	0.764849	negative	0.0216694	0	0	0	0.116425	Metabo	Flora
L-Arginine monohydrochloride	Fusobacterium	-0.0700868	0.332773	negative	0.0700868	0	0	0	0.477852	Metabo	Flora
Hexadecanedioic acid	Fusobacterium	0.0225866	0.755204	positive	0.0225866	0	0	0	0.121936	Metabo	Flora
DL-Tryptophan	Fusobacterium	0.0910208	0.208066	positive	0.0910208	0	0	0	0.6818	Metabo	Flora
DL-4-Hydroxyphenyllactic acid	Fusobacterium	0.0958041	0.185053	positive	0.0958041	0	0	0	0.732704	Metabo	Flora
Biliverdin hydrochloride	Fusobacterium	0.0297469	0.68132	positive	0.0297469	0	0	0	0.166649	Metabo	Flora
10-Hydroxydecanoic acid	Fusobacterium	0.0223262	0.757938	positive	0.0223262	0	0	0	0.120366	Metabo	Flora
10-HDA	Fusobacterium	0.0432569	0.550294	positive	0.0432569	0	0	0	0.259406	Metabo	Flora
(+/-)9-HpODE	Fusobacterium	0.0943652	0.19177	positive	0.0943652	0	0	0	0.71722	Metabo	Flora
Gemella	Gemella	1	0	positive	1	0.8	1	2	8	Flora	Flora
Haemophilus	Gemella	0.166753	0.0204597	positive	0.166753	0	1	1	1.6891	Flora	Flora
Lachnospiraceae_unclassified	Gemella	-0.00683283	0.924864	negative	0.00683283	0	0	0	0.0339223	Flora	Flora
Lautropia	Gemella	0.391099	1.86974e-08	positive	0.391099	0.3	1	2	7.54216	Flora	Flora
Leptotrichia	Gemella	-0.0171666	0.812693	negative	0.0171666	0	0	0	0.0900736	Flora	Flora
Muribaculaceae	Gemella	-0.108721	0.132311	negative	0.108721	0	0	0	0.878404	Flora	Flora
Neisseria	Gemella	-0.0340827	0.63796	negative	0.0340827	0	0	0	0.195207	Flora	Flora
Porphyromonas	Gemella	0.203118	0.00461027	positive	0.203118	0	1	2	2.33627	Flora	Flora
Prevotella	Gemella	-0.410281	3.10866e-09	negative	0.410281	0.3	1	2	7.88244	Flora	Flora
Rhodococcus	Gemella	-0.084198	0.244349	negative	0.084198	0	0	0	0.61199	Flora	Flora
Rothia	Gemella	0.399633	8.53554e-09	positive	0.399633	0.3	1	2	7.73199	Flora	Flora
Saccharimonadaceae_TM7x	Gemella	0.0471256	0.515177	positive	0.0471256	0	0	0	0.288044	Flora	Flora
Veillonella	Gemella	-0.274591	0.000111311	negative	0.274591	0	1	2	3.95342	Flora	Flora
WBC	Gemella	0.0949249	0.189136	positive	0.0949249	0	0	0	0.723226	Env	Flora
Neu	Gemella	0.0327695	0.650972	positive	0.0327695	0	0	0	0.186438	Env	Flora
Lym	Gemella	0.122201	0.0904577	positive	0.122201	0	0	0	1.04355	Env	Flora
Hb	Gemella	0.182763	0.0109591	positive	0.182763	0	1	1	1.96022	Env	Flora
Plt	Gemella	-0.00302907	0.966652	negative	0.00302907	0	0	0	0.0147299	Env	Flora
CRP	Gemella	0.175461	0.0146581	positive	0.175461	0	1	1	1.83392	Env	Flora
Furazolidone	Gemella	0.122701	0.0891348	positive	0.122701	0	0	0	1.04995	Metabo	Flora
DL-Stachydrine	Gemella	0.00539334	0.94066	positive	0.00539334	0	0	0	0.0265674	Metabo	Flora
DL-Arginine	Gemella	-0.063333	0.381567	negative	0.063333	0	0	0	0.418429	Metabo	Flora
D-(+)-Pipecolinic acid	Gemella	-0.140915	0.050619	negative	0.140915	0	0	0	1.29569	Metabo	Flora
5alpha-Dihydrotestosterone glucuronide	Gemella	0.113641	0.115581	positive	0.113641	0	0	0	0.937112	Metabo	Flora
Prenylcysteine	Gemella	-0.0713971	0.323791	negative	0.0713971	0	0	0	0.489735	Metabo	Flora
Propionylcarnitine	Gemella	0.0117632	0.87102	positive	0.0117632	0	0	0	0.0599721	Metabo	Flora
N6,N6,N6-Trimethyl-L-lysine	Gemella	0.0322098	0.65655	positive	0.0322098	0	0	0	0.182732	Metabo	Flora
Isoquinoline	Gemella	-0.0890661	0.21804	negative	0.0890661	0	0	0	0.661464	Metabo	Flora
Hypoxanthine	Gemella	0.000432335	0.995239	positive	0.000432335	0	0	0	0.00207265	Metabo	Flora
Palmitic amide	Gemella	-0.0985808	0.172581	negative	0.0985808	0	0	0	0.763006	Metabo	Flora
Dodecyltrimethylammonium	Gemella	-0.062525	0.387682	negative	0.062525	0	0	0	0.411524	Metabo	Flora
DL-Norleucine	Gemella	0.117797	0.102775	positive	0.117797	0	0	0	0.988111	Metabo	Flora
DL-Lysine	Gemella	-0.130046	0.0714534	negative	0.130046	0	0	0	1.14598	Metabo	Flora
D-Erythro-sphingosine 1-phosphate	Gemella	0.0171482	0.812889	positive	0.0171482	0	0	0	0.0899685	Metabo	Flora
Bis(4-ethylbenzylidene)sorbitol	Gemella	0.015504	0.830546	positive	0.015504	0	0	0	0.0806365	Metabo	Flora
8-Hydroxyquinoline	Gemella	0.0101023	0.889105	positive	0.0101023	0	0	0	0.0510472	Metabo	Flora
6-Methylquinoline	Gemella	-0.0324619	0.654035	negative	0.0324619	0	0	0	0.184399	Metabo	Flora
6,11-dihydro-5H-benzo[a]carbazole	Gemella	-0.0308694	0.669986	negative	0.0308694	0	0	0	0.173934	Metabo	Flora
5-Hydroxyindole-3-acetic acid	Gemella	0.103453	0.152222	positive	0.103453	0	0	0	0.817523	Metabo	Flora
5-Aminolevulinic acid hydrochloride	Gemella	-0.118009	0.102153	negative	0.118009	0	0	0	0.990747	Metabo	Flora
3,5-di-tert-Butyl-4-hydroxybenzaldehyde	Gemella	-0.0503162	0.487109	negative	0.0503162	0	0	0	0.312374	Metabo	Flora
2-Amino-1,3,4-octadecanetriol	Gemella	0.0520839	0.471919	positive	0.0520839	0	0	0	0.326133	Metabo	Flora
2,4-Dimethylbenzaldehyde	Gemella	-0.0570232	0.43088	negative	0.0570232	0	0	0	0.365644	Metabo	Flora
1-Dodecyl-2-pyrrolidinone	Gemella	-0.0438378	0.544947	negative	0.0438378	0	0	0	0.263646	Metabo	Flora
(4aS,5R,6S,8aS)-5-[(3E)-5-methoxy-3-methyl-5-oxopent-3-en-1-yl]-5,6,8a-trimethyl-3,4,4a,5,6,7,8,8a-octahydronaphthalene-1-carboxylic acid	Gemella	-0.0487421	0.500853	negative	0.0487421	0	0	0	0.300289	Metabo	Flora
NP-008993	Gemella	-0.0606872	0.401812	negative	0.0606872	0	0	0	0.395977	Metabo	Flora
NP-002322	Gemella	-0.0447058	0.537006	negative	0.0447058	0	0	0	0.270021	Metabo	Flora
L-Arginine monohydrochloride	Gemella	-0.0581132	0.422108	negative	0.0581132	0	0	0	0.374576	Metabo	Flora
Hexadecanedioic acid	Gemella	0.0313218	0.665439	positive	0.0313218	0	0	0	0.176891	Metabo	Flora
DL-Tryptophan	Gemella	-0.130731	0.0699625	negative	0.130731	0	0	0	1.15513	Metabo	Flora
DL-4-Hydroxyphenyllactic acid	Gemella	0.128722	0.0744104	positive	0.128722	0	0	0	1.12837	Metabo	Flora
Biliverdin hydrochloride	Gemella	-0.00202814	0.977668	negative	0.00202814	0	0	0	0.00980863	Metabo	Flora
10-Hydroxydecanoic acid	Gemella	0.0504964	0.485548	positive	0.0504964	0	0	0	0.313768	Metabo	Flora
10-HDA	Gemella	0.02697	0.709659	positive	0.02697	0	0	0	0.14895	Metabo	Flora
(+/-)9-HpODE	Gemella	0.0337822	0.640927	positive	0.0337822	0	0	0	0.193191	Metabo	Flora
Haemophilus	Haemophilus	1	0	positive	1	0.8	1	2	8	Flora	Flora
Lachnospiraceae_unclassified	Haemophilus	0.176181	0.0142505	positive	0.176181	0	1	1	1.84617	Flora	Flora
Lautropia	Haemophilus	0.293314	3.47603e-05	positive	0.293314	0	1	2	4.45879	Flora	Flora
Leptotrichia	Haemophilus	-0.0885269	0.22085	negative	0.0885269	0	0	0	0.655903	Flora	Flora
Muribaculaceae	Haemophilus	-0.082095	0.256372	negative	0.082095	0	0	0	0.59113	Flora	Flora
Neisseria	Haemophilus	0.704301	0	positive	0.704301	0.5	1	2	8	Flora	Flora
Porphyromonas	Haemophilus	0.644118	0	positive	0.644118	0.5	1	2	8	Flora	Flora
Prevotella	Haemophilus	-0.511216	3.04201e-14	negative	0.511216	0.5	1	2	8	Flora	Flora
Rhodococcus	Haemophilus	-0.0531095	0.463225	negative	0.0531095	0	0	0	0.334208	Flora	Flora
Rothia	Haemophilus	0.162769	0.0237172	positive	0.162769	0	1	1	1.62494	Flora	Flora
Saccharimonadaceae_TM7x	Haemophilus	-0.299787	2.28e-05	negative	0.299787	0	1	2	4.64187	Flora	Flora
Veillonella	Haemophilus	-0.516864	1.42109e-14	negative	0.516864	0.5	1	2	8	Flora	Flora
WBC	Haemophilus	0.0566184	0.434164	positive	0.0566184	0	0	0	0.362346	Env	Flora
Neu	Haemophilus	0.0253488	0.726395	positive	0.0253488	0	0	0	0.138827	Env	Flora
Lym	Haemophilus	-0.00914702	0.899533	negative	0.00914702	0	0	0	0.045983	Env	Flora
Hb	Haemophilus	0.0917936	0.204214	positive	0.0917936	0	0	0	0.689914	Env	Flora
Plt	Haemophilus	-0.0333323	0.645382	negative	0.0333323	0	0	0	0.190183	Env	Flora
CRP	Haemophilus	-0.0709215	0.327033	negative	0.0709215	0	0	0	0.485409	Env	Flora
Furazolidone	Haemophilus	0.0245213	0.734988	positive	0.0245213	0	0	0	0.13372	Metabo	Flora
DL-Stachydrine	Haemophilus	-0.164169	0.0225252	negative	0.164169	0	1	1	1.64733	Metabo	Flora
DL-Arginine	Haemophilus	-0.0153604	0.832091	negative	0.0153604	0	0	0	0.079829	Metabo	Flora
D-(+)-Pipecolinic acid	Haemophilus	-0.015756	0.827833	negative	0.015756	0	0	0	0.0820572	Metabo	Flora
5alpha-Dihydrotestosterone glucuronide	Haemophilus	0.0260887	0.718741	positive	0.0260887	0	0	0	0.143428	Metabo	Flora
Prenylcysteine	Haemophilus	-0.100475	0.164437	negative	0.100475	0	0	0	0.784	Metabo	Flora
Propionylcarnitine	Haemophilus	0.0535879	0.459201	positive	0.0535879	0	0	0	0.337997	Metabo	Flora
N6,N6,N6-Trimethyl-L-lysine	Haemophilus	0.102013	0.158042	positive	0.102013	0	0	0	0.801226	Metabo	Flora
Isoquinoline	Haemophilus	0.0396981	0.583598	positive	0.0396981	0	0	0	0.233886	Metabo	Flora
Hypoxanthine	Haemophilus	-0.0990732	0.170436	negative	0.0990732	0	0	0	0.768438	Metabo	Flora
Palmitic amide	Haemophilus	-0.00656015	0.927854	negative	0.00656015	0	0	0	0.0325204	Metabo	Flora
Dodecyltrimethylammonium	Haemophilus	-0.0306207	0.672491	negative	0.0306207	0	0	0	0.172314	Metabo	Flora
DL-Norleucine	Haemophilus	-0.0694925	0.336899	negative	0.0694925	0	0	0	0.4725	Metabo	Flora
DL-Lysine	Haemophilus	-0.00405961	0.955316	negative	0.00405961	0	0	0	0.0198527	Metabo	Flora
D-Erythro-sphingosine 1-phosphate	Haemophilus	-0.131572	0.0681645	negative	0.131572	0	0	0	1.16644	Metabo	Flora
Bis(4-ethylbenzylidene)sorbitol	Haemophilus	0.0336654	0.642083	positive	0.0336654	0	0	0	0.192409	Metabo	Flora
8-Hydroxyquinoline	Haemophilus	0.0926116	0.200194	positive	0.0926116	0	0	0	0.698548	Metabo	Flora
6-Methylquinoline	Haemophilus	0.0664628	0.358436	positive	0.0664628	0	0	0	0.445588	Metabo	Flora
6,11-dihydro-5H-benzo[a]carbazole	Haemophilus	-0.054127	0.454689	negative	0.054127	0	0	0	0.342285	Metabo	Flora
5-Hydroxyindole-3-acetic acid	Haemophilus	-0.0424123	0.558113	negative	0.0424123	0	0	0	0.253278	Metabo	Flora
5-Aminolevulinic acid hydrochloride	Haemophilus	0.0273173	0.706093	positive	0.0273173	0	0	0	0.151138	Metabo	Flora
3,5-di-tert-Butyl-4-hydroxybenzaldehyde	Haemophilus	0.0920691	0.202854	positive	0.0920691	0	0	0	0.692816	Metabo	Flora
2-Amino-1,3,4-octadecanetriol	Haemophilus	0.0352996	0.626	positive	0.0352996	0	0	0	0.203425	Metabo	Flora
2,4-Dimethylbenzaldehyde	Haemophilus	0.00994371	0.890834	positive	0.00994371	0	0	0	0.050203	Metabo	Flora
1-Dodecyl-2-pyrrolidinone	Haemophilus	-0.0264576	0.714935	negative	0.0264576	0	0	0	0.145734	Metabo	Flora
(4aS,5R,6S,8aS)-5-[(3E)-5-methoxy-3-methyl-5-oxopent-3-en-1-yl]-5,6,8a-trimethyl-3,4,4a,5,6,7,8,8a-octahydronaphthalene-1-carboxylic acid	Haemophilus	0.025628	0.723503	positive	0.025628	0	0	0	0.140559	Metabo	Flora
NP-008993	Haemophilus	0.20996	0.00338261	positive	0.20996	0	1	2	2.47075	Metabo	Flora
NP-002322	Haemophilus	0.0609075	0.400102	positive	0.0609075	0	0	0	0.397829	Metabo	Flora
L-Arginine monohydrochloride	Haemophilus	-0.0196571	0.786132	negative	0.0196571	0	0	0	0.104505	Metabo	Flora
Hexadecanedioic acid	Haemophilus	0.0760827	0.292968	positive	0.0760827	0	0	0	0.53318	Metabo	Flora
DL-Tryptophan	Haemophilus	0.00673542	0.925932	positive	0.00673542	0	0	0	0.0334211	Metabo	Flora
DL-4-Hydroxyphenyllactic acid	Haemophilus	0.127781	0.0765732	positive	0.127781	0	0	0	1.11592	Metabo	Flora
Biliverdin hydrochloride	Haemophilus	0.0167776	0.816861	positive	0.0167776	0	0	0	0.0878519	Metabo	Flora
10-Hydroxydecanoic acid	Haemophilus	0.0714505	0.323429	positive	0.0714505	0	0	0	0.490222	Metabo	Flora
10-HDA	Haemophilus	0.199312	0.00545475	positive	0.199312	0	1	2	2.26322	Metabo	Flora
(+/-)9-HpODE	Haemophilus	0.192536	0.00730594	positive	0.192536	0	1	2	2.13632	Metabo	Flora
Lachnospiraceae_unclassified	Lachnospiraceae_unclassified	1	0	positive	1	0.8	1	2	8	Flora	Flora
Lautropia	Lachnospiraceae_unclassified	0.0429406	0.553216	positive	0.0429406	0	0	0	0.257105	Flora	Flora
Leptotrichia	Lachnospiraceae_unclassified	0.0307816	0.670869	positive	0.0307816	0	0	0	0.173362	Flora	Flora
Muribaculaceae	Lachnospiraceae_unclassified	0.263439	0.000214207	positive	0.263439	0	1	2	3.66915	Flora	Flora
Neisseria	Lachnospiraceae_unclassified	0.147428	0.0407539	positive	0.147428	0	1	1	1.38983	Flora	Flora
Porphyromonas	Lachnospiraceae_unclassified	0.284894	5.92698e-05	positive	0.284894	0	1	2	4.22709	Flora	Flora
Prevotella	Lachnospiraceae_unclassified	-0.182524	0.0110661	negative	0.182524	0	1	1	1.95601	Flora	Flora
Rhodococcus	Lachnospiraceae_unclassified	-0.0510794	0.480518	negative	0.0510794	0	0	0	0.31829	Flora	Flora
Rothia	Lachnospiraceae_unclassified	0.0354124	0.624897	positive	0.0354124	0	0	0	0.204192	Flora	Flora
Saccharimonadaceae_TM7x	Lachnospiraceae_unclassified	-0.0345612	0.633246	negative	0.0345612	0	0	0	0.198428	Flora	Flora
Veillonella	Lachnospiraceae_unclassified	-0.253495	0.000375025	negative	0.253495	0	1	2	3.42593	Flora	Flora
WBC	Lachnospiraceae_unclassified	-0.0254769	0.725068	negative	0.0254769	0	0	0	0.139621	Env	Flora
Neu	Lachnospiraceae_unclassified	-0.0349703	0.629227	negative	0.0349703	0	0	0	0.201192	Env	Flora
Lym	Lachnospiraceae_unclassified	0.0297459	0.681329	positive	0.0297459	0	0	0	0.166643	Env	Flora
Hb	Lachnospiraceae_unclassified	0.107654	0.136172	positive	0.107654	0	0	0	0.865911	Env	Flora
Plt	Lachnospiraceae_unclassified	-0.0448706	0.535505	negative	0.0448706	0	0	0	0.271237	Env	Flora
CRP	Lachnospiraceae_unclassified	-0.120492	0.0950898	negative	0.120492	0	0	0	1.02187	Env	Flora
Furazolidone	Lachnospiraceae_unclassified	-0.0273235	0.706029	negative	0.0273235	0	0	0	0.151177	Metabo	Flora
DL-Stachydrine	Lachnospiraceae_unclassified	0.0342988	0.63583	positive	0.0342988	0	0	0	0.196659	Metabo	Flora
DL-Arginine	Lachnospiraceae_unclassified	-0.0773815	0.284782	negative	0.0773815	0	0	0	0.545488	Metabo	Flora
D-(+)-Pipecolinic acid	Lachnospiraceae_unclassified	-0.0638013	0.378049	negative	0.0638013	0	0	0	0.422452	Metabo	Flora
5alpha-Dihydrotestosterone glucuronide	Lachnospiraceae_unclassified	0.0522321	0.470657	positive	0.0522321	0	0	0	0.327296	Metabo	Flora
Prenylcysteine	Lachnospiraceae_unclassified	0.00639663	0.929647	positive	0.00639663	0	0	0	0.0316817	Metabo	Flora
Propionylcarnitine	Lachnospiraceae_unclassified	0.0194748	0.788068	positive	0.0194748	0	0	0	0.103436	Metabo	Flora
N6,N6,N6-Trimethyl-L-lysine	Lachnospiraceae_unclassified	-0.00791842	0.91297	negative	0.00791842	0	0	0	0.0395436	Metabo	Flora
Isoquinoline	Lachnospiraceae_unclassified	0.0781016	0.28031	positive	0.0781016	0	0	0	0.552362	Metabo	Flora
Hypoxanthine	Lachnospiraceae_unclassified	-0.0199375	0.783156	negative	0.0199375	0	0	0	0.106152	Metabo	Flora
Palmitic amide	Lachnospiraceae_unclassified	0.112039	0.120837	positive	0.112039	0	0	0	0.9178	Metabo	Flora
Dodecyltrimethylammonium	Lachnospiraceae_unclassified	-0.0632884	0.381902	negative	0.0632884	0	0	0	0.418048	Metabo	Flora
DL-Norleucine	Lachnospiraceae_unclassified	-0.0738536	0.30738	negative	0.0738536	0	0	0	0.512325	Metabo	Flora
DL-Lysine	Lachnospiraceae_unclassified	-0.0383267	0.596675	negative	0.0383267	0	0	0	0.224262	Metabo	Flora
D-Erythro-sphingosine 1-phosphate	Lachnospiraceae_unclassified	0.0205447	0.776723	positive	0.0205447	0	0	0	0.109734	Metabo	Flora
Bis(4-ethylbenzylidene)sorbitol	Lachnospiraceae_unclassified	-0.0533629	0.461091	negative	0.0533629	0	0	0	0.336213	Metabo	Flora
8-Hydroxyquinoline	Lachnospiraceae_unclassified	0.119447	0.0980127	positive	0.119447	0	0	0	1.00872	Metabo	Flora
6-Methylquinoline	Lachnospiraceae_unclassified	0.120154	0.0960283	positive	0.120154	0	0	0	1.0176	Metabo	Flora
6,11-dihydro-5H-benzo[a]carbazole	Lachnospiraceae_unclassified	0.156394	0.0298586	positive	0.156394	0	1	1	1.52493	Metabo	Flora
5-Hydroxyindole-3-acetic acid	Lachnospiraceae_unclassified	-0.0617784	0.393385	negative	0.0617784	0	0	0	0.405182	Metabo	Flora
5-Aminolevulinic acid hydrochloride	Lachnospiraceae_unclassified	-0.0629279	0.384625	negative	0.0629279	0	0	0	0.414962	Metabo	Flora
3,5-di-tert-Butyl-4-hydroxybenzaldehyde	Lachnospiraceae_unclassified	0.0373168	0.60639	positive	0.0373168	0	0	0	0.217248	Metabo	Flora
2-Amino-1,3,4-octadecanetriol	Lachnospiraceae_unclassified	-0.141051	0.0503935	negative	0.141051	0	0	0	1.29763	Metabo	Flora
2,4-Dimethylbenzaldehyde	Lachnospiraceae_unclassified	0.00281075	0.969054	positive	0.00281075	0	0	0	0.0136519	Metabo	Flora
1-Dodecyl-2-pyrrolidinone	Lachnospiraceae_unclassified	-0.101471	0.160275	negative	0.101471	0	0	0	0.795134	Metabo	Flora
(4aS,5R,6S,8aS)-5-[(3E)-5-methoxy-3-methyl-5-oxopent-3-en-1-yl]-5,6,8a-trimethyl-3,4,4a,5,6,7,8,8a-octahydronaphthalene-1-carboxylic acid	Lachnospiraceae_unclassified	0.00773667	0.91496	positive	0.00773667	0	0	0	0.038598	Metabo	Flora
NP-008993	Lachnospiraceae_unclassified	0.0518441	0.473964	positive	0.0518441	0	0	0	0.324254	Metabo	Flora
NP-002322	Lachnospiraceae_unclassified	0.027518	0.704034	positive	0.027518	0	0	0	0.152406	Metabo	Flora
L-Arginine monohydrochloride	Lachnospiraceae_unclassified	-0.114819	0.11183	negative	0.114819	0	0	0	0.95144	Metabo	Flora
Hexadecanedioic acid	Lachnospiraceae_unclassified	0.00945004	0.896223	positive	0.00945004	0	0	0	0.047584	Metabo	Flora
DL-Tryptophan	Lachnospiraceae_unclassified	-0.0344412	0.634427	negative	0.0344412	0	0	0	0.197619	Metabo	Flora
DL-4-Hydroxyphenyllactic acid	Lachnospiraceae_unclassified	-0.0209052	0.772911	negative	0.0209052	0	0	0	0.111871	Metabo	Flora
Biliverdin hydrochloride	Lachnospiraceae_unclassified	0.0995472	0.168391	positive	0.0995472	0	0	0	0.773682	Metabo	Flora
10-Hydroxydecanoic acid	Lachnospiraceae_unclassified	0.0402454	0.578415	positive	0.0402454	0	0	0	0.23776	Metabo	Flora
10-HDA	Lachnospiraceae_unclassified	0.0703168	0.331185	positive	0.0703168	0	0	0	0.479929	Metabo	Flora
(+/-)9-HpODE	Lachnospiraceae_unclassified	0.0585659	0.418496	positive	0.0585659	0	0	0	0.378308	Metabo	Flora
Lautropia	Lautropia	1	0	positive	1	0.8	1	2	8	Flora	Flora
Leptotrichia	Lautropia	0.194616	0.00668565	positive	0.194616	0	1	2	2.17486	Flora	Flora
Muribaculaceae	Lautropia	-0.105048	0.145969	negative	0.105048	0	0	0	0.83574	Flora	Flora
Neisseria	Lautropia	0.19313	0.00712374	positive	0.19313	0	1	2	2.14729	Flora	Flora
Porphyromonas	Lautropia	0.228538	0.00138992	positive	0.228538	0	1	2	2.85701	Flora	Flora
Prevotella	Lautropia	-0.470486	5.0524e-12	negative	0.470486	0.3	1	2	7.99978	Flora	Flora
Rhodococcus	Lautropia	-0.0259096	0.72059	negative	0.0259096	0	0	0	0.142312	Flora	Flora
Rothia	Lautropia	0.358541	3.05698e-07	positive	0.358541	0.3	1	2	6.50073	Flora	Flora
Saccharimonadaceae_TM7x	Lautropia	0.0428882	0.5537	positive	0.0428882	0	0	0	0.256725	Flora	Flora
Veillonella	Lautropia	-0.134821	0.0615715	negative	0.134821	0	0	0	1.21062	Flora	Flora
WBC	Lautropia	0.066235	0.36009	positive	0.066235	0	0	0	0.443589	Env	Flora
Neu	Lautropia	0.0151518	0.834339	positive	0.0151518	0	0	0	0.0786576	Env	Flora
Lym	Lautropia	0.104103	0.149652	positive	0.104103	0	0	0	0.824918	Env	Flora
Hb	Lautropia	0.139995	0.0521601	positive	0.139995	0	0	0	1.28266	Env	Flora
Plt	Lautropia	0.120159	0.0960127	positive	0.120159	0	0	0	1.01767	Env	Flora
CRP	Lautropia	-0.0245651	0.734532	negative	0.0245651	0	0	0	0.133989	Env	Flora
Furazolidone	Lautropia	0.129635	0.0723616	positive	0.129635	0	0	0	1.14049	Metabo	Flora
DL-Stachydrine	Lautropia	-0.0207733	0.774305	negative	0.0207733	0	0	0	0.111088	Metabo	Flora
DL-Arginine	Lautropia	-0.0308641	0.670039	negative	0.0308641	0	0	0	0.1739	Metabo	Flora
D-(+)-Pipecolinic acid	Lautropia	-0.0760334	0.293281	negative	0.0760334	0	0	0	0.532715	Metabo	Flora
5alpha-Dihydrotestosterone glucuronide	Lautropia	0.0940622	0.193206	positive	0.0940622	0	0	0	0.713979	Metabo	Flora
Prenylcysteine	Lautropia	0.0253684	0.726192	positive	0.0253684	0	0	0	0.138949	Metabo	Flora
Propionylcarnitine	Lautropia	0.0906324	0.210021	positive	0.0906324	0	0	0	0.677738	Metabo	Flora
N6,N6,N6-Trimethyl-L-lysine	Lautropia	0.203456	0.0045413	positive	0.203456	0	1	2	2.34282	Metabo	Flora
Isoquinoline	Lautropia	0.0795943	0.271192	positive	0.0795943	0	0	0	0.566724	Metabo	Flora
Hypoxanthine	Lautropia	0.111096	0.124015	positive	0.111096	0	0	0	0.906524	Metabo	Flora
Palmitic amide	Lautropia	0.0115924	0.872876	positive	0.0115924	0	0	0	0.0590473	Metabo	Flora
Dodecyltrimethylammonium	Lautropia	-0.160729	0.0255518	negative	0.160729	0	1	1	1.59258	Metabo	Flora
DL-Norleucine	Lautropia	0.0668274	0.3558	positive	0.0668274	0	0	0	0.448794	Metabo	Flora
DL-Lysine	Lautropia	-0.058376	0.420009	negative	0.058376	0	0	0	0.376741	Metabo	Flora
D-Erythro-sphingosine 1-phosphate	Lautropia	0.0222566	0.75867	positive	0.0222566	0	0	0	0.119947	Metabo	Flora
Bis(4-ethylbenzylidene)sorbitol	Lautropia	-0.0686346	0.342912	negative	0.0686346	0	0	0	0.464817	Metabo	Flora
8-Hydroxyquinoline	Lautropia	0.19135	0.00768225	positive	0.19135	0	1	2	2.11451	Metabo	Flora
6-Methylquinoline	Lautropia	0.168939	0.0188425	positive	0.168939	0	1	1	1.72486	Metabo	Flora
6,11-dihydro-5H-benzo[a]carbazole	Lautropia	0.0975496	0.177138	positive	0.0975496	0	0	0	0.751689	Metabo	Flora
5-Hydroxyindole-3-acetic acid	Lautropia	0.187705	0.00894827	positive	0.187705	0	1	2	2.04826	Metabo	Flora
5-Aminolevulinic acid hydrochloride	Lautropia	-0.00950063	0.89567	negative	0.00950063	0	0	0	0.0478517	Metabo	Flora
3,5-di-tert-Butyl-4-hydroxybenzaldehyde	Lautropia	0.0153578	0.83212	positive	0.0153578	0	0	0	0.079814	Metabo	Flora
2-Amino-1,3,4-octadecanetriol	Lautropia	-0.086292	0.232773	negative	0.086292	0	0	0	0.633067	Metabo	Flora
2,4-Dimethylbenzaldehyde	Lautropia	-0.116999	0.105143	negative	0.116999	0	0	0	0.978219	Metabo	Flora
1-Dodecyl-2-pyrrolidinone	Lautropia	-0.102727	0.155135	negative	0.102727	0	0	0	0.809291	Metabo	Flora
(4aS,5R,6S,8aS)-5-[(3E)-5-methoxy-3-methyl-5-oxopent-3-en-1-yl]-5,6,8a-trimethyl-3,4,4a,5,6,7,8,8a-octahydronaphthalene-1-carboxylic acid	Lautropia	0.0242449	0.737865	positive	0.0242449	0	0	0	0.132023	Metabo	Flora
NP-008993	Lautropia	0.253928	0.000366158	positive	0.253928	0	1	2	3.43632	Metabo	Flora
NP-002322	Lautropia	0.156128	0.0301411	positive	0.156128	0	1	1	1.52084	Metabo	Flora
L-Arginine monohydrochloride	Lautropia	-0.0205697	0.776459	negative	0.0205697	0	0	0	0.109882	Metabo	Flora
Hexadecanedioic acid	Lautropia	0.165799	0.0212026	positive	0.165799	0	1	1	1.67361	Metabo	Flora
DL-Tryptophan	Lautropia	0.0153319	0.832399	positive	0.0153319	0	0	0	0.0796686	Metabo	Flora
DL-4-Hydroxyphenyllactic acid	Lautropia	0.170232	0.0179391	positive	0.170232	0	1	1	1.7462	Metabo	Flora
Biliverdin hydrochloride	Lautropia	-0.0117493	0.87117	negative	0.0117493	0	0	0	0.0598969	Metabo	Flora
10-Hydroxydecanoic acid	Lautropia	0.156139	0.0301295	positive	0.156139	0	1	1	1.52101	Metabo	Flora
10-HDA	Lautropia	0.118731	0.100058	positive	0.118731	0	0	0	0.999749	Metabo	Flora
(+/-)9-HpODE	Lautropia	0.248303	0.000498035	positive	0.248303	0	1	2	3.30273	Metabo	Flora
Leptotrichia	Leptotrichia	1	0	positive	1	0.8	1	2	8	Flora	Flora
Muribaculaceae	Leptotrichia	-0.148109	0.0398227	negative	0.148109	0	1	1	1.39987	Flora	Flora
Neisseria	Leptotrichia	0.0630892	0.383405	positive	0.0630892	0	0	0	0.416342	Flora	Flora
Porphyromonas	Leptotrichia	0.0100097	0.890115	positive	0.0100097	0	0	0	0.0505539	Flora	Flora
Prevotella	Leptotrichia	-0.0365031	0.614267	negative	0.0365031	0	0	0	0.211642	Flora	Flora
Rhodococcus	Leptotrichia	-0.0647677	0.370853	negative	0.0647677	0	0	0	0.430798	Flora	Flora
Rothia	Leptotrichia	-0.150414	0.0368039	negative	0.150414	0	1	1	1.43411	Flora	Flora
Saccharimonadaceae_TM7x	Leptotrichia	0.286458	5.37435e-05	positive	0.286458	0	1	2	4.26959	Flora	Flora
Veillonella	Leptotrichia	0.089031	0.218222	positive	0.089031	0	0	0	0.661102	Flora	Flora
WBC	Leptotrichia	0.0683109	0.345199	positive	0.0683109	0	0	0	0.461931	Env	Flora
Neu	Leptotrichia	0.0549617	0.447753	positive	0.0549617	0	0	0	0.348961	Env	Flora
Lym	Leptotrichia	0.0770548	0.286826	positive	0.0770548	0	0	0	0.542381	Env	Flora
Hb	Leptotrichia	-0.0972322	0.178558	negative	0.0972322	0	0	0	0.74822	Env	Flora
Plt	Leptotrichia	0.029401	0.684827	positive	0.029401	0	0	0	0.164419	Env	Flora
CRP	Leptotrichia	-0.14633	0.0422933	negative	0.14633	0	1	1	1.37373	Env	Flora
Furazolidone	Leptotrichia	0.0177157	0.806816	positive	0.0177157	0	0	0	0.0932253	Metabo	Flora
DL-Stachydrine	Leptotrichia	-0.0395178	0.58531	negative	0.0395178	0	0	0	0.232614	Metabo	Flora
DL-Arginine	Leptotrichia	0.0312433	0.666227	positive	0.0312433	0	0	0	0.176378	Metabo	Flora
D-(+)-Pipecolinic acid	Leptotrichia	0.0823474	0.254908	positive	0.0823474	0	0	0	0.593617	Metabo	Flora
5alpha-Dihydrotestosterone glucuronide	Leptotrichia	-0.0671706	0.35333	negative	0.0671706	0	0	0	0.45182	Metabo	Flora
Prenylcysteine	Leptotrichia	-0.0632245	0.382385	negative	0.0632245	0	0	0	0.417499	Metabo	Flora
Propionylcarnitine	Leptotrichia	0.0258951	0.720741	positive	0.0258951	0	0	0	0.142221	Metabo	Flora
N6,N6,N6-Trimethyl-L-lysine	Leptotrichia	-0.154365	0.0320773	negative	0.154365	0	1	1	1.4938	Metabo	Flora
Isoquinoline	Leptotrichia	0.0505098	0.485433	positive	0.0505098	0	0	0	0.313871	Metabo	Flora
Hypoxanthine	Leptotrichia	0.0585389	0.418711	positive	0.0585389	0	0	0	0.378085	Metabo	Flora
Palmitic amide	Leptotrichia	0.0603517	0.404424	positive	0.0603517	0	0	0	0.393163	Metabo	Flora
Dodecyltrimethylammonium	Leptotrichia	0.0403641	0.577295	positive	0.0403641	0	0	0	0.238602	Metabo	Flora
DL-Norleucine	Leptotrichia	0.0876205	0.225632	positive	0.0876205	0	0	0	0.646599	Metabo	Flora
DL-Lysine	Leptotrichia	0.0820102	0.256865	positive	0.0820102	0	0	0	0.590295	Metabo	Flora
D-Erythro-sphingosine 1-phosphate	Leptotrichia	-0.100763	0.163228	negative	0.100763	0	0	0	0.787204	Metabo	Flora
Bis(4-ethylbenzylidene)sorbitol	Leptotrichia	0.0574105	0.427752	positive	0.0574105	0	0	0	0.368808	Metabo	Flora
8-Hydroxyquinoline	Leptotrichia	0.0246732	0.733408	positive	0.0246732	0	0	0	0.134654	Metabo	Flora
6-Methylquinoline	Leptotrichia	0.0429681	0.552961	positive	0.0429681	0	0	0	0.257305	Metabo	Flora
6,11-dihydro-5H-benzo[a]carbazole	Leptotrichia	0.127085	0.0782048	positive	0.127085	0	0	0	1.10677	Metabo	Flora
5-Hydroxyindole-3-acetic acid	Leptotrichia	-0.0199675	0.782837	negative	0.0199675	0	0	0	0.106329	Metabo	Flora
5-Aminolevulinic acid hydrochloride	Leptotrichia	-0.0387032	0.593072	negative	0.0387032	0	0	0	0.226892	Metabo	Flora
3,5-di-tert-Butyl-4-hydroxybenzaldehyde	Leptotrichia	0.0534644	0.460239	positive	0.0534644	0	0	0	0.337017	Metabo	Flora
2-Amino-1,3,4-octadecanetriol	Leptotrichia	-0.143986	0.0457442	negative	0.143986	0	1	1	1.33966	Metabo	Flora
2,4-Dimethylbenzaldehyde	Leptotrichia	0.0595187	0.410953	positive	0.0595187	0	0	0	0.386208	Metabo	Flora
1-Dodecyl-2-pyrrolidinone	Leptotrichia	-0.00490425	0.946033	negative	0.00490425	0	0	0	0.0240939	Metabo	Flora
(4aS,5R,6S,8aS)-5-[(3E)-5-methoxy-3-methyl-5-oxopent-3-en-1-yl]-5,6,8a-trimethyl-3,4,4a,5,6,7,8,8a-octahydronaphthalene-1-carboxylic acid	Leptotrichia	-0.022655	0.754486	negative	0.022655	0	0	0	0.122349	Metabo	Flora
NP-008993	Leptotrichia	0.018744	0.795843	positive	0.018744	0	0	0	0.0991727	Metabo	Flora
NP-002322	Leptotrichia	0.0523142	0.469959	positive	0.0523142	0	0	0	0.32794	Metabo	Flora
L-Arginine monohydrochloride	Leptotrichia	0.00109169	0.987978	positive	0.00109169	0	0	0	0.00525265	Metabo	Flora
Hexadecanedioic acid	Leptotrichia	-0.104959	0.146313	negative	0.104959	0	0	0	0.834719	Metabo	Flora
DL-Tryptophan	Leptotrichia	0.054294	0.453297	positive	0.054294	0	0	0	0.343617	Metabo	Flora
DL-4-Hydroxyphenyllactic acid	Leptotrichia	-0.0840183	0.245361	negative	0.0840183	0	0	0	0.610195	Metabo	Flora
Biliverdin hydrochloride	Leptotrichia	-0.00883533	0.902939	negative	0.00883533	0	0	0	0.0443415	Metabo	Flora
10-Hydroxydecanoic acid	Leptotrichia	-0.0295724	0.683088	negative	0.0295724	0	0	0	0.165524	Metabo	Flora
10-HDA	Leptotrichia	-0.0674109	0.351606	negative	0.0674109	0	0	0	0.453944	Metabo	Flora
(+/-)9-HpODE	Leptotrichia	-0.0272254	0.707035	negative	0.0272254	0	0	0	0.150559	Metabo	Flora
Muribaculaceae	Muribaculaceae	1	0	positive	1	0.8	1	2	8	Flora	Flora
Neisseria	Muribaculaceae	-0.0113686	0.87531	negative	0.0113686	0	0	0	0.057838	Flora	Flora
Porphyromonas	Muribaculaceae	0.0353423	0.625583	positive	0.0353423	0	0	0	0.203715	Flora	Flora
Prevotella	Muribaculaceae	-0.00362735	0.96007	negative	0.00362735	0	0	0	0.017697	Flora	Flora
Rhodococcus	Muribaculaceae	-0.0185697	0.7977	negative	0.0185697	0	0	0	0.0981606	Flora	Flora
Rothia	Muribaculaceae	-0.0857783	0.235576	negative	0.0857783	0	0	0	0.627868	Flora	Flora
Saccharimonadaceae_TM7x	Muribaculaceae	-0.0147787	0.838362	negative	0.0147787	0	0	0	0.0765685	Flora	Flora
Veillonella	Muribaculaceae	-0.0263108	0.716449	negative	0.0263108	0	0	0	0.144815	Flora	Flora
WBC	Muribaculaceae	-0.080457	0.266014	negative	0.080457	0	0	0	0.575095	Env	Flora
Neu	Muribaculaceae	-0.163277	0.0232786	negative	0.163277	0	1	1	1.63304	Env	Flora
Lym	Muribaculaceae	0.0959782	0.184252	positive	0.0959782	0	0	0	0.734588	Env	Flora
Hb	Muribaculaceae	-0.0786335	0.277037	negative	0.0786335	0	0	0	0.557462	Env	Flora
Plt	Muribaculaceae	-0.00173902	0.980851	negative	0.00173902	0	0	0	0.00839707	Env	Flora
CRP	Muribaculaceae	-0.0858612	0.235122	negative	0.0858612	0	0	0	0.628706	Env	Flora
Furazolidone	Muribaculaceae	0.180965	0.0117843	positive	0.180965	0	1	1	1.9287	Metabo	Flora
DL-Stachydrine	Muribaculaceae	0.103339	0.152679	positive	0.103339	0	0	0	0.81622	Metabo	Flora
DL-Arginine	Muribaculaceae	-0.125623	0.0817223	negative	0.125623	0	0	0	1.08766	Metabo	Flora
D-(+)-Pipecolinic acid	Muribaculaceae	0.0361578	0.617624	positive	0.0361578	0	0	0	0.209276	Metabo	Flora
5alpha-Dihydrotestosterone glucuronide	Muribaculaceae	0.0700065	0.333329	positive	0.0700065	0	0	0	0.477127	Metabo	Flora
Prenylcysteine	Muribaculaceae	-0.0376634	0.603048	negative	0.0376634	0	0	0	0.219648	Metabo	Flora
Propionylcarnitine	Muribaculaceae	0.0221829	0.759445	positive	0.0221829	0	0	0	0.119504	Metabo	Flora
N6,N6,N6-Trimethyl-L-lysine	Muribaculaceae	0.0772313	0.285721	positive	0.0772313	0	0	0	0.544058	Metabo	Flora
Isoquinoline	Muribaculaceae	0.0580416	0.422681	positive	0.0580416	0	0	0	0.373987	Metabo	Flora
Hypoxanthine	Muribaculaceae	0.184955	0.0100228	positive	0.184955	0	1	1	1.99901	Metabo	Flora
Palmitic amide	Muribaculaceae	0.0517919	0.474409	positive	0.0517919	0	0	0	0.323847	Metabo	Flora
Dodecyltrimethylammonium	Muribaculaceae	0.0527731	0.466067	positive	0.0527731	0	0	0	0.331551	Metabo	Flora
DL-Norleucine	Muribaculaceae	-0.0487828	0.500495	negative	0.0487828	0	0	0	0.3006	Metabo	Flora
DL-Lysine	Muribaculaceae	0.062008	0.391627	positive	0.062008	0	0	0	0.407128	Metabo	Flora
D-Erythro-sphingosine 1-phosphate	Muribaculaceae	0.111293	0.123345	positive	0.111293	0	0	0	0.908877	Metabo	Flora
Bis(4-ethylbenzylidene)sorbitol	Muribaculaceae	-0.145401	0.043634	negative	0.145401	0	1	1	1.36018	Metabo	Flora
8-Hydroxyquinoline	Muribaculaceae	0.0377731	0.601992	positive	0.0377731	0	0	0	0.220409	Metabo	Flora
6-Methylquinoline	Muribaculaceae	0.0215567	0.766035	positive	0.0215567	0	0	0	0.115751	Metabo	Flora
6,11-dihydro-5H-benzo[a]carbazole	Muribaculaceae	0.0373484	0.606085	positive	0.0373484	0	0	0	0.217466	Metabo	Flora
5-Hydroxyindole-3-acetic acid	Muribaculaceae	0.040549	0.575551	positive	0.040549	0	0	0	0.239916	Metabo	Flora
5-Aminolevulinic acid hydrochloride	Muribaculaceae	-0.0157956	0.827407	negative	0.0157956	0	0	0	0.0822806	Metabo	Flora
3,5-di-tert-Butyl-4-hydroxybenzaldehyde	Muribaculaceae	0.0693644	0.337793	positive	0.0693644	0	0	0	0.47135	Metabo	Flora
2-Amino-1,3,4-octadecanetriol	Muribaculaceae	-0.0723017	0.317683	negative	0.0723017	0	0	0	0.498006	Metabo	Flora
2,4-Dimethylbenzaldehyde	Muribaculaceae	-0.107466	0.13686	negative	0.107466	0	0	0	0.863723	Metabo	Flora
1-Dodecyl-2-pyrrolidinone	Muribaculaceae	-0.0383474	0.596477	negative	0.0383474	0	0	0	0.224406	Metabo	Flora
(4aS,5R,6S,8aS)-5-[(3E)-5-methoxy-3-methyl-5-oxopent-3-en-1-yl]-5,6,8a-trimethyl-3,4,4a,5,6,7,8,8a-octahydronaphthalene-1-carboxylic acid	Muribaculaceae	-0.0130975	0.856538	negative	0.0130975	0	0	0	0.0672533	Metabo	Flora
NP-008993	Muribaculaceae	0.0065388	0.928088	positive	0.0065388	0	0	0	0.0324109	Metabo	Flora
NP-002322	Muribaculaceae	0.0356852	0.62223	positive	0.0356852	0	0	0	0.206049	Metabo	Flora
L-Arginine monohydrochloride	Muribaculaceae	-0.0457736	0.527316	negative	0.0457736	0	0	0	0.277929	Metabo	Flora
Hexadecanedioic acid	Muribaculaceae	0.0392966	0.587412	positive	0.0392966	0	0	0	0.231057	Metabo	Flora
DL-Tryptophan	Muribaculaceae	0.0322653	0.655996	positive	0.0322653	0	0	0	0.183099	Metabo	Flora
DL-4-Hydroxyphenyllactic acid	Muribaculaceae	0.0527412	0.466337	positive	0.0527412	0	0	0	0.3313	Metabo	Flora
Biliverdin hydrochloride	Muribaculaceae	-0.0417714	0.564082	negative	0.0417714	0	0	0	0.248657	Metabo	Flora
10-Hydroxydecanoic acid	Muribaculaceae	-0.0570724	0.430481	negative	0.0570724	0	0	0	0.366046	Metabo	Flora
10-HDA	Muribaculaceae	0.0371489	0.608011	positive	0.0371489	0	0	0	0.216088	Metabo	Flora
(+/-)9-HpODE	Muribaculaceae	-0.040882	0.572416	negative	0.040882	0	0	0	0.242288	Metabo	Flora
Neisseria	Neisseria	1	0	positive	1	0.8	1	2	8	Flora	Flora
Porphyromonas	Neisseria	0.56654	0	positive	0.56654	0.5	1	2	8	Flora	Flora
Prevotella	Neisseria	-0.467885	6.84897e-12	negative	0.467885	0.3	1	2	7.9997	Flora	Flora
Rhodococcus	Neisseria	0.00388606	0.957225	positive	0.00388606	0	0	0	0.018986	Flora	Flora
Rothia	Neisseria	0.130008	0.0715374	positive	0.130008	0	0	0	1.14547	Flora	Flora
Saccharimonadaceae_TM7x	Neisseria	-0.29879	2.43456e-05	negative	0.29879	0	1	2	4.6134	Flora	Flora
Veillonella	Neisseria	-0.61641	0	negative	0.61641	0.5	1	2	8	Flora	Flora
WBC	Neisseria	0.0304885	0.673824	positive	0.0304885	0	0	0	0.171454	Env	Flora
Neu	Neisseria	-0.0188269	0.79496	negative	0.0188269	0	0	0	0.0996549	Env	Flora
Lym	Neisseria	-0.0467083	0.518908	negative	0.0467083	0	0	0	0.28491	Env	Flora
Hb	Neisseria	0.0372085	0.607436	positive	0.0372085	0	0	0	0.216499	Env	Flora
Plt	Neisseria	-0.0310628	0.668041	negative	0.0310628	0	0	0	0.175197	Env	Flora
CRP	Neisseria	-0.00579502	0.936249	negative	0.00579502	0	0	0	0.0286084	Env	Flora
Furazolidone	Neisseria	-0.0384077	0.595899	negative	0.0384077	0	0	0	0.224827	Metabo	Flora
DL-Stachydrine	Neisseria	-0.105143	0.145604	negative	0.105143	0	0	0	0.836827	Metabo	Flora
DL-Arginine	Neisseria	0.102021	0.158008	positive	0.102021	0	0	0	0.80132	Metabo	Flora
D-(+)-Pipecolinic acid	Neisseria	0.17676	0.0139297	positive	0.17676	0	1	1	1.85606	Metabo	Flora
5alpha-Dihydrotestosterone glucuronide	Neisseria	-0.065745	0.363662	negative	0.065745	0	0	0	0.439302	Metabo	Flora
Prenylcysteine	Neisseria	-0.148677	0.0390607	negative	0.148677	0	1	1	1.40826	Metabo	Flora
Propionylcarnitine	Neisseria	0.0261922	0.717672	positive	0.0261922	0	0	0	0.144074	Metabo	Flora
N6,N6,N6-Trimethyl-L-lysine	Neisseria	0.198177	0.00573208	positive	0.198177	0	1	2	2.24169	Metabo	Flora
Isoquinoline	Neisseria	0.128325	0.0753169	positive	0.128325	0	0	0	1.12311	Metabo	Flora
Hypoxanthine	Neisseria	0.00558697	0.938534	positive	0.00558697	0	0	0	0.0275502	Metabo	Flora
Palmitic amide	Neisseria	0.0405511	0.575531	positive	0.0405511	0	0	0	0.239931	Metabo	Flora
Dodecyltrimethylammonium	Neisseria	-0.0748157	0.301103	negative	0.0748157	0	0	0	0.521285	Metabo	Flora
DL-Norleucine	Neisseria	-0.0257682	0.722053	negative	0.0257682	0	0	0	0.141431	Metabo	Flora
DL-Lysine	Neisseria	0.179553	0.0124699	positive	0.179553	0	1	1	1.90414	Metabo	Flora
D-Erythro-sphingosine 1-phosphate	Neisseria	-0.0760376	0.293255	negative	0.0760376	0	0	0	0.532755	Metabo	Flora
Bis(4-ethylbenzylidene)sorbitol	Neisseria	0.115517	0.109654	positive	0.115517	0	0	0	0.959974	Metabo	Flora
8-Hydroxyquinoline	Neisseria	0.0807766	0.264114	positive	0.0807766	0	0	0	0.578209	Metabo	Flora
6-Methylquinoline	Neisseria	0.0666114	0.357361	positive	0.0666114	0	0	0	0.446893	Metabo	Flora
6,11-dihydro-5H-benzo[a]carbazole	Neisseria	-0.0806414	0.264917	negative	0.0806414	0	0	0	0.57689	Metabo	Flora
5-Hydroxyindole-3-acetic acid	Neisseria	0.0337522	0.641225	positive	0.0337522	0	0	0	0.19299	Metabo	Flora
5-Aminolevulinic acid hydrochloride	Neisseria	0.0989347	0.171038	positive	0.0989347	0	0	0	0.766908	Metabo	Flora
3,5-di-tert-Butyl-4-hydroxybenzaldehyde	Neisseria	0.0886421	0.220247	positive	0.0886421	0	0	0	0.657089	Metabo	Flora
2-Amino-1,3,4-octadecanetriol	Neisseria	-0.0974975	0.177371	negative	0.0974975	0	0	0	0.751118	Metabo	Flora
2,4-Dimethylbenzaldehyde	Neisseria	0.0916434	0.204959	positive	0.0916434	0	0	0	0.688333	Metabo	Flora
1-Dodecyl-2-pyrrolidinone	Neisseria	-0.0400469	0.580292	negative	0.0400469	0	0	0	0.236353	Metabo	Flora
(4aS,5R,6S,8aS)-5-[(3E)-5-methoxy-3-methyl-5-oxopent-3-en-1-yl]-5,6,8a-trimethyl-3,4,4a,5,6,7,8,8a-octahydronaphthalene-1-carboxylic acid	Neisseria	0.0805446	0.265493	positive	0.0805446	0	0	0	0.575947	Metabo	Flora
NP-008993	Neisseria	0.301672	2.01265e-05	positive	0.301672	0.3	1	2	4.69602	Metabo	Flora
NP-002322	Neisseria	0.0607773	0.401112	positive	0.0607773	0	0	0	0.396735	Metabo	Flora
L-Arginine monohydrochloride	Neisseria	0.029307	0.68578	positive	0.029307	0	0	0	0.163815	Metabo	Flora
Hexadecanedioic acid	Neisseria	0.148044	0.0399111	positive	0.148044	0	1	1	1.39891	Metabo	Flora
DL-Tryptophan	Neisseria	0.165735	0.0212532	positive	0.165735	0	1	1	1.67258	Metabo	Flora
DL-4-Hydroxyphenyllactic acid	Neisseria	0.0503228	0.487051	positive	0.0503228	0	0	0	0.312425	Metabo	Flora
Biliverdin hydrochloride	Neisseria	-0.0123558	0.864583	negative	0.0123558	0	0	0	0.0631934	Metabo	Flora
10-Hydroxydecanoic acid	Neisseria	0.0109887	0.879445	positive	0.0109887	0	0	0	0.0557911	Metabo	Flora
10-HDA	Neisseria	-0.0359907	0.619252	negative	0.0359907	0	0	0	0.208133	Metabo	Flora
(+/-)9-HpODE	Neisseria	0.170861	0.0175132	positive	0.170861	0	1	1	1.75663	Metabo	Flora
Porphyromonas	Porphyromonas	1	0	positive	1	0.8	1	2	8	Flora	Flora
Prevotella	Porphyromonas	-0.597849	0	negative	0.597849	0.5	1	2	8	Flora	Flora
Rhodococcus	Porphyromonas	-0.0531095	0.463225	negative	0.0531095	0	0	0	0.334208	Flora	Flora
Rothia	Porphyromonas	0.103525	0.151935	positive	0.103525	0	0	0	0.818341	Flora	Flora
Saccharimonadaceae_TM7x	Porphyromonas	-0.271696	0.000132289	negative	0.271696	0	1	2	3.87844	Flora	Flora
Veillonella	Porphyromonas	-0.604587	0	negative	0.604587	0.5	1	2	8	Flora	Flora
WBC	Porphyromonas	0.0845221	0.242531	positive	0.0845221	0	0	0	0.615232	Env	Flora
Neu	Porphyromonas	0.0675267	0.350777	positive	0.0675267	0	0	0	0.454969	Env	Flora
Lym	Porphyromonas	-0.0210104	0.771799	negative	0.0210104	0	0	0	0.112496	Env	Flora
Hb	Porphyromonas	0.123418	0.0872692	positive	0.123418	0	0	0	1.05914	Env	Flora
Plt	Porphyromonas	-0.0706177	0.329115	negative	0.0706177	0	0	0	0.482653	Env	Flora
CRP	Porphyromonas	-0.0673296	0.352188	negative	0.0673296	0	0	0	0.453225	Env	Flora
Furazolidone	Porphyromonas	-0.0136102	0.850987	negative	0.0136102	0	0	0	0.0700773	Metabo	Flora
DL-Stachydrine	Porphyromonas	-0.138838	0.0541534	negative	0.138838	0	0	0	1.26637	Metabo	Flora
DL-Arginine	Porphyromonas	-0.0574981	0.427045	negative	0.0574981	0	0	0	0.369526	Metabo	Flora
D-(+)-Pipecolinic acid	Porphyromonas	-0.0162535	0.822486	negative	0.0162535	0	0	0	0.0848714	Metabo	Flora
5alpha-Dihydrotestosterone glucuronide	Porphyromonas	-0.0108226	0.881254	negative	0.0108226	0	0	0	0.0548989	Metabo	Flora
Prenylcysteine	Porphyromonas	-0.0937175	0.194851	negative	0.0937175	0	0	0	0.710298	Metabo	Flora
Propionylcarnitine	Porphyromonas	0.107293	0.1375	positive	0.107293	0	0	0	0.861697	Metabo	Flora
N6,N6,N6-Trimethyl-L-lysine	Porphyromonas	0.0550627	0.446918	positive	0.0550627	0	0	0	0.349772	Metabo	Flora
Isoquinoline	Porphyromonas	0.0744836	0.30326	positive	0.0744836	0	0	0	0.518185	Metabo	Flora
Hypoxanthine	Porphyromonas	-0.0722568	0.317984	negative	0.0722568	0	0	0	0.497594	Metabo	Flora
Palmitic amide	Porphyromonas	0.0640149	0.376451	positive	0.0640149	0	0	0	0.424291	Metabo	Flora
Dodecyltrimethylammonium	Porphyromonas	-0.0228211	0.752744	negative	0.0228211	0	0	0	0.123353	Metabo	Flora
DL-Norleucine	Porphyromonas	-0.046557	0.520264	negative	0.046557	0	0	0	0.283776	Metabo	Flora
DL-Lysine	Porphyromonas	-0.0141945	0.844669	negative	0.0141945	0	0	0	0.0733134	Metabo	Flora
D-Erythro-sphingosine 1-phosphate	Porphyromonas	-0.150565	0.0366121	negative	0.150565	0	1	1	1.43638	Metabo	Flora
Bis(4-ethylbenzylidene)sorbitol	Porphyromonas	0.0703697	0.33082	positive	0.0703697	0	0	0	0.480408	Metabo	Flora
8-Hydroxyquinoline	Porphyromonas	0.0584638	0.41931	positive	0.0584638	0	0	0	0.377465	Metabo	Flora
6-Methylquinoline	Porphyromonas	0.0631552	0.382907	positive	0.0631552	0	0	0	0.416906	Metabo	Flora
6,11-dihydro-5H-benzo[a]carbazole	Porphyromonas	-0.0435549	0.547548	negative	0.0435549	0	0	0	0.261578	Metabo	Flora
5-Hydroxyindole-3-acetic acid	Porphyromonas	-0.0236266	0.744315	negative	0.0236266	0	0	0	0.128243	Metabo	Flora
5-Aminolevulinic acid hydrochloride	Porphyromonas	0.0355867	0.623193	positive	0.0355867	0	0	0	0.205378	Metabo	Flora
3,5-di-tert-Butyl-4-hydroxybenzaldehyde	Porphyromonas	0.00627972	0.93093	positive	0.00627972	0	0	0	0.0310829	Metabo	Flora
2-Amino-1,3,4-octadecanetriol	Porphyromonas	-0.0992986	0.169461	negative	0.0992986	0	0	0	0.77093	Metabo	Flora
2,4-Dimethylbenzaldehyde	Porphyromonas	0.10537	0.144731	positive	0.10537	0	0	0	0.839437	Metabo	Flora
1-Dodecyl-2-pyrrolidinone	Porphyromonas	-0.0817682	0.258276	negative	0.0817682	0	0	0	0.587915	Metabo	Flora
(4aS,5R,6S,8aS)-5-[(3E)-5-methoxy-3-methyl-5-oxopent-3-en-1-yl]-5,6,8a-trimethyl-3,4,4a,5,6,7,8,8a-octahydronaphthalene-1-carboxylic acid	Porphyromonas	-0.0374688	0.604923	negative	0.0374688	0	0	0	0.2183	Metabo	Flora
NP-008993	Porphyromonas	0.142956	0.0473331	positive	0.142956	0	1	1	1.32484	Metabo	Flora
NP-002322	Porphyromonas	0.0244871	0.735344	positive	0.0244871	0	0	0	0.13351	Metabo	Flora
L-Arginine monohydrochloride	Porphyromonas	-0.15659	0.0296514	negative	0.15659	0	1	1	1.52796	Metabo	Flora
Hexadecanedioic acid	Porphyromonas	0.151263	0.035741	positive	0.151263	0	1	1	1.44683	Metabo	Flora
DL-Tryptophan	Porphyromonas	0.066654	0.357053	positive	0.066654	0	0	0	0.447268	Metabo	Flora
DL-4-Hydroxyphenyllactic acid	Porphyromonas	0.112085	0.120683	positive	0.112085	0	0	0	0.918355	Metabo	Flora
Biliverdin hydrochloride	Porphyromonas	0.0763022	0.291573	positive	0.0763022	0	0	0	0.535252	Metabo	Flora
10-Hydroxydecanoic acid	Porphyromonas	0.0670562	0.354151	positive	0.0670562	0	0	0	0.450811	Metabo	Flora
10-HDA	Porphyromonas	0.0396004	0.584525	positive	0.0396004	0	0	0	0.233197	Metabo	Flora
(+/-)9-HpODE	Porphyromonas	0.163283	0.0232732	positive	0.163283	0	1	1	1.63314	Metabo	Flora
Prevotella	Prevotella	1	0	positive	1	0.8	1	2	8	Flora	Flora
Rhodococcus	Prevotella	0.0932655	0.197022	positive	0.0932655	0	0	0	0.705485	Flora	Flora
Rothia	Prevotella	-0.378755	5.59243e-08	negative	0.378755	0.3	1	2	7.18095	Flora	Flora
Saccharimonadaceae_TM7x	Prevotella	0.1821	0.0112573	positive	0.1821	0	1	1	1.94856	Flora	Flora
Veillonella	Prevotella	0.448929	5.82745e-11	positive	0.448929	0.3	1	2	7.99748	Flora	Flora
WBC	Prevotella	0.00200563	0.977916	positive	0.00200563	0	0	0	0.0096986	Env	Flora
Neu	Prevotella	0.00747334	0.917844	positive	0.00747334	0	0	0	0.0372311	Env	Flora
Lym	Prevotella	-0.000339706	0.996259	negative	0.000339706	0	0	0	0.00162775	Env	Flora
Hb	Prevotella	-0.147477	0.0406859	negative	0.147477	0	1	1	1.39056	Env	Flora
Plt	Prevotella	0.0152739	0.833023	positive	0.0152739	0	0	0	0.0793429	Env	Flora
CRP	Prevotella	-0.0537552	0.457799	negative	0.0537552	0	0	0	0.339326	Env	Flora
Furazolidone	Prevotella	-0.0137129	0.849876	negative	0.0137129	0	0	0	0.0706445	Metabo	Flora
DL-Stachydrine	Prevotella	0.053032	0.463879	positive	0.053032	0	0	0	0.333595	Metabo	Flora
DL-Arginine	Prevotella	-0.0167659	0.816986	negative	0.0167659	0	0	0	0.0877853	Metabo	Flora
D-(+)-Pipecolinic acid	Prevotella	0.0422771	0.55937	positive	0.0422771	0	0	0	0.252301	Metabo	Flora
5alpha-Dihydrotestosterone glucuronide	Prevotella	-0.0186205	0.797159	negative	0.0186205	0	0	0	0.0984551	Metabo	Flora
Prenylcysteine	Prevotella	0.111888	0.121341	positive	0.111888	0	0	0	0.915992	Metabo	Flora
Propionylcarnitine	Prevotella	-0.0323116	0.655534	negative	0.0323116	0	0	0	0.183405	Metabo	Flora
N6,N6,N6-Trimethyl-L-lysine	Prevotella	-0.0848312	0.240807	negative	0.0848312	0	0	0	0.618331	Metabo	Flora
Isoquinoline	Prevotella	-0.0404893	0.576114	negative	0.0404893	0	0	0	0.239492	Metabo	Flora
Hypoxanthine	Prevotella	-0.051513	0.476796	negative	0.051513	0	0	0	0.321667	Metabo	Flora
Palmitic amide	Prevotella	0.00101657	0.988805	positive	0.00101657	0	0	0	0.00488921	Metabo	Flora
Dodecyltrimethylammonium	Prevotella	0.0710332	0.32627	positive	0.0710332	0	0	0	0.486423	Metabo	Flora
DL-Norleucine	Prevotella	0.0143171	0.843344	positive	0.0143171	0	0	0	0.0739953	Metabo	Flora
DL-Lysine	Prevotella	0.0520939	0.471833	positive	0.0520939	0	0	0	0.326211	Metabo	Flora
D-Erythro-sphingosine 1-phosphate	Prevotella	0.0854422	0.237424	positive	0.0854422	0	0	0	0.624476	Metabo	Flora
Bis(4-ethylbenzylidene)sorbitol	Prevotella	-0.0305089	0.673618	negative	0.0305089	0	0	0	0.171586	Metabo	Flora
8-Hydroxyquinoline	Prevotella	-0.0827964	0.252317	negative	0.0827964	0	0	0	0.598053	Metabo	Flora
6-Methylquinoline	Prevotella	-0.0440965	0.542574	negative	0.0440965	0	0	0	0.265541	Metabo	Flora
6,11-dihydro-5H-benzo[a]carbazole	Prevotella	0.033819	0.640564	positive	0.033819	0	0	0	0.193437	Metabo	Flora
5-Hydroxyindole-3-acetic acid	Prevotella	-0.0869361	0.229291	negative	0.0869361	0	0	0	0.639613	Metabo	Flora
5-Aminolevulinic acid hydrochloride	Prevotella	-0.0306758	0.671936	negative	0.0306758	0	0	0	0.172672	Metabo	Flora
3,5-di-tert-Butyl-4-hydroxybenzaldehyde	Prevotella	-0.0190394	0.792697	negative	0.0190394	0	0	0	0.100893	Metabo	Flora
2-Amino-1,3,4-octadecanetriol	Prevotella	0.126422	0.0797841	positive	0.126422	0	0	0	1.09808	Metabo	Flora
2,4-Dimethylbenzaldehyde	Prevotella	-0.0396463	0.584089	negative	0.0396463	0	0	0	0.233521	Metabo	Flora
1-Dodecyl-2-pyrrolidinone	Prevotella	0.112374	0.119723	positive	0.112374	0	0	0	0.921823	Metabo	Flora
(4aS,5R,6S,8aS)-5-[(3E)-5-methoxy-3-methyl-5-oxopent-3-en-1-yl]-5,6,8a-trimethyl-3,4,4a,5,6,7,8,8a-octahydronaphthalene-1-carboxylic acid	Prevotella	-0.000580898	0.993603	negative	0.000580898	0	0	0	0.00278715	Metabo	Flora
NP-008993	Prevotella	-0.176019	0.0143414	negative	0.176019	0	1	1	1.84341	Metabo	Flora
NP-002322	Prevotella	-0.0168928	0.815626	negative	0.0168928	0	0	0	0.0885089	Metabo	Flora
L-Arginine monohydrochloride	Prevotella	0.0442651	0.54103	positive	0.0442651	0	0	0	0.266778	Metabo	Flora
Hexadecanedioic acid	Prevotella	-0.238975	0.000816903	negative	0.238975	0	1	2	3.08782	Metabo	Flora
DL-Tryptophan	Prevotella	-0.0197556	0.785086	negative	0.0197556	0	0	0	0.105083	Metabo	Flora
DL-4-Hydroxyphenyllactic acid	Prevotella	-0.129288	0.0731344	negative	0.129288	0	0	0	1.13588	Metabo	Flora
Biliverdin hydrochloride	Prevotella	0.0394076	0.586357	positive	0.0394076	0	0	0	0.231838	Metabo	Flora
10-Hydroxydecanoic acid	Prevotella	-0.153853	0.0326595	negative	0.153853	0	1	1	1.48599	Metabo	Flora
10-HDA	Prevotella	-0.0870213	0.228834	negative	0.0870213	0	0	0	0.64048	Metabo	Flora
(+/-)9-HpODE	Prevotella	-0.25513	0.000342556	negative	0.25513	0	1	2	3.46526	Metabo	Flora
Rhodococcus	Rhodococcus	1	0	positive	1	0.8	1	2	8	Flora	Flora
Rothia	Rhodococcus	-0.0751306	0.299067	negative	0.0751306	0	0	0	0.524232	Flora	Flora
Saccharimonadaceae_TM7x	Rhodococcus	0.0582912	0.420686	positive	0.0582912	0	0	0	0.376042	Flora	Flora
Veillonella	Rhodococcus	0.0608816	0.400303	positive	0.0608816	0	0	0	0.397612	Flora	Flora
WBC	Rhodococcus	-0.0816086	0.25921	negative	0.0816086	0	0	0	0.586348	Env	Flora
Neu	Rhodococcus	-0.0168399	0.816194	negative	0.0168399	0	0	0	0.0882068	Env	Flora
Lym	Rhodococcus	-0.113348	0.116528	negative	0.113348	0	0	0	0.93357	Env	Flora
Hb	Rhodococcus	-0.10883	0.131922	negative	0.10883	0	0	0	0.879682	Env	Flora
Plt	Rhodococcus	-0.0148977	0.837078	negative	0.0148977	0	0	0	0.0772338	Env	Flora
CRP	Rhodococcus	0.1127	0.118645	positive	0.1127	0	0	0	0.925749	Env	Flora
Furazolidone	Rhodococcus	0.0725398	0.316087	positive	0.0725398	0	0	0	0.500193	Metabo	Flora
DL-Stachydrine	Rhodococcus	0.0816073	0.259217	positive	0.0816073	0	0	0	0.586336	Metabo	Flora
DL-Arginine	Rhodococcus	0.0233164	0.747558	positive	0.0233164	0	0	0	0.126355	Metabo	Flora
D-(+)-Pipecolinic acid	Rhodococcus	0.0336792	0.641946	positive	0.0336792	0	0	0	0.192501	Metabo	Flora
5alpha-Dihydrotestosterone glucuronide	Rhodococcus	0.00259071	0.971476	positive	0.00259071	0	0	0	0.0125681	Metabo	Flora
Prenylcysteine	Rhodococcus	-0.0362699	0.616533	negative	0.0362699	0	0	0	0.210043	Metabo	Flora
Propionylcarnitine	Rhodococcus	0.0284978	0.694015	positive	0.0284978	0	0	0	0.158631	Metabo	Flora
N6,N6,N6-Trimethyl-L-lysine	Rhodococcus	0.00777213	0.914572	positive	0.00777213	0	0	0	0.0387823	Metabo	Flora
Isoquinoline	Rhodococcus	-0.0479281	0.508039	negative	0.0479281	0	0	0	0.294103	Metabo	Flora
Hypoxanthine	Rhodococcus	0.0427467	0.555011	positive	0.0427467	0	0	0	0.255698	Metabo	Flora
Palmitic amide	Rhodococcus	0.0816073	0.259217	positive	0.0816073	0	0	0	0.586336	Metabo	Flora
Dodecyltrimethylammonium	Rhodococcus	0.119173	0.0987934	positive	0.119173	0	0	0	1.00527	Metabo	Flora
DL-Norleucine	Rhodococcus	0.0867887	0.230085	positive	0.0867887	0	0	0	0.638113	Metabo	Flora
DL-Lysine	Rhodococcus	0.0362699	0.616533	positive	0.0362699	0	0	0	0.210043	Metabo	Flora
D-Erythro-sphingosine 1-phosphate	Rhodococcus	0.00259071	0.971476	positive	0.00259071	0	0	0	0.0125681	Metabo	Flora
Bis(4-ethylbenzylidene)sorbitol	Rhodococcus	-0.0790166	0.274696	negative	0.0790166	0	0	0	0.561147	Metabo	Flora
8-Hydroxyquinoline	Rhodococcus	-0.101038	0.162077	negative	0.101038	0	0	0	0.79028	Metabo	Flora
6-Methylquinoline	Rhodococcus	-0.0984469	0.173168	negative	0.0984469	0	0	0	0.761532	Metabo	Flora
6,11-dihydro-5H-benzo[a]carbazole	Rhodococcus	0.0336792	0.641946	positive	0.0336792	0	0	0	0.192501	Metabo	Flora
5-Hydroxyindole-3-acetic acid	Rhodococcus	0.00129535	0.985736	positive	0.00129535	0	0	0	0.00623956	Metabo	Flora
5-Aminolevulinic acid hydrochloride	Rhodococcus	0.0634724	0.380518	positive	0.0634724	0	0	0	0.419625	Metabo	Flora
3,5-di-tert-Butyl-4-hydroxybenzaldehyde	Rhodococcus	-0.084198	0.244349	negative	0.084198	0	0	0	0.61199	Metabo	Flora
2-Amino-1,3,4-octadecanetriol	Rhodococcus	-0.0997423	0.167554	negative	0.0997423	0	0	0	0.775846	Metabo	Flora
2,4-Dimethylbenzaldehyde	Rhodococcus	-0.101038	0.162077	negative	0.101038	0	0	0	0.79028	Metabo	Flora
1-Dodecyl-2-pyrrolidinone	Rhodococcus	0.103628	0.151526	positive	0.103628	0	0	0	0.819513	Metabo	Flora
(4aS,5R,6S,8aS)-5-[(3E)-5-methoxy-3-methyl-5-oxopent-3-en-1-yl]-5,6,8a-trimethyl-3,4,4a,5,6,7,8,8a-octahydronaphthalene-1-carboxylic acid	Rhodococcus	0.117877	0.10254	positive	0.117877	0	0	0	0.989106	Metabo	Flora
NP-008993	Rhodococcus	0.123059	0.0882008	positive	0.123059	0	0	0	1.05453	Metabo	Flora
NP-002322	Rhodococcus	0.0673584	0.351982	positive	0.0673584	0	0	0	0.45348	Metabo	Flora
L-Arginine monohydrochloride	Rhodococcus	0.0647677	0.370853	positive	0.0647677	0	0	0	0.430798	Metabo	Flora
Hexadecanedioic acid	Rhodococcus	0.0738352	0.3075	positive	0.0738352	0	0	0	0.512155	Metabo	Flora
DL-Tryptophan	Rhodococcus	0.0129535	0.858099	positive	0.0129535	0	0	0	0.0664627	Metabo	Flora
DL-4-Hydroxyphenyllactic acid	Rhodococcus	-0.0712445	0.324829	negative	0.0712445	0	0	0	0.488345	Metabo	Flora
Biliverdin hydrochloride	Rhodococcus	0.0310885	0.667782	positive	0.0310885	0	0	0	0.175365	Metabo	Flora
10-Hydroxydecanoic acid	Rhodococcus	0.0505188	0.485355	positive	0.0505188	0	0	0	0.313941	Metabo	Flora
10-HDA	Rhodococcus	-0.120468	0.095156	negative	0.120468	0	0	0	1.02156	Metabo	Flora
(+/-)9-HpODE	Rhodococcus	0.0246117	0.734047	positive	0.0246117	0	0	0	0.134276	Metabo	Flora
Rothia	Rothia	1	0	positive	1	0.8	1	2	8	Flora	Flora
Saccharimonadaceae_TM7x	Rothia	-0.214862	0.00269363	negative	0.214862	0	1	2	2.56966	Flora	Flora
Veillonella	Rothia	-0.0903866	0.211265	negative	0.0903866	0	0	0	0.675172	Flora	Flora
WBC	Rothia	0.0443623	0.540142	positive	0.0443623	0	0	0	0.267492	Env	Flora
Neu	Rothia	0.0212086	0.769707	positive	0.0212086	0	0	0	0.113674	Env	Flora
Lym	Rothia	0.0626796	0.386508	positive	0.0626796	0	0	0	0.412842	Env	Flora
Hb	Rothia	0.0529449	0.464615	positive	0.0529449	0	0	0	0.332907	Env	Flora
Plt	Rothia	0.0384256	0.595728	positive	0.0384256	0	0	0	0.224952	Env	Flora
CRP	Rothia	0.182099	0.0112577	positive	0.182099	0	1	1	1.94855	Env	Flora
Furazolidone	Rothia	0.0162251	0.822791	positive	0.0162251	0	0	0	0.0847106	Metabo	Flora
DL-Stachydrine	Rothia	0.0822081	0.255715	positive	0.0822081	0	0	0	0.592244	Metabo	Flora
DL-Arginine	Rothia	0.0418723	0.56314	positive	0.0418723	0	0	0	0.249384	Metabo	Flora
D-(+)-Pipecolinic acid	Rothia	-0.0900369	0.213044	negative	0.0900369	0	0	0	0.67153	Metabo	Flora
5alpha-Dihydrotestosterone glucuronide	Rothia	-0.0638597	0.377612	negative	0.0638597	0	0	0	0.422954	Metabo	Flora
Prenylcysteine	Rothia	-0.0281628	0.697435	negative	0.0281628	0	0	0	0.156496	Metabo	Flora
Propionylcarnitine	Rothia	-0.061259	0.397383	negative	0.061259	0	0	0	0.40079	Metabo	Flora
N6,N6,N6-Trimethyl-L-lysine	Rothia	0.0741748	0.305274	positive	0.0741748	0	0	0	0.51531	Metabo	Flora
Isoquinoline	Rothia	-0.0577803	0.424777	negative	0.0577803	0	0	0	0.371839	Metabo	Flora
Hypoxanthine	Rothia	-0.0220667	0.760667	negative	0.0220667	0	0	0	0.118806	Metabo	Flora
Palmitic amide	Rothia	-0.135756	0.0597743	negative	0.135756	0	0	0	1.22349	Metabo	Flora
Dodecyltrimethylammonium	Rothia	-0.134845	0.0615239	negative	0.134845	0	0	0	1.21096	Metabo	Flora
DL-Norleucine	Rothia	-0.0748208	0.30107	negative	0.0748208	0	0	0	0.521333	Metabo	Flora
DL-Lysine	Rothia	-0.0946699	0.190333	negative	0.0946699	0	0	0	0.720487	Metabo	Flora
D-Erythro-sphingosine 1-phosphate	Rothia	-0.105958	0.142488	negative	0.105958	0	0	0	0.846221	Metabo	Flora
Bis(4-ethylbenzylidene)sorbitol	Rothia	0.0126805	0.86106	positive	0.0126805	0	0	0	0.0649667	Metabo	Flora
8-Hydroxyquinoline	Rothia	-0.0204875	0.777328	negative	0.0204875	0	0	0	0.109396	Metabo	Flora
6-Methylquinoline	Rothia	-0.061693	0.394041	negative	0.061693	0	0	0	0.404458	Metabo	Flora
6,11-dihydro-5H-benzo[a]carbazole	Rothia	0.0808009	0.26397	positive	0.0808009	0	0	0	0.578446	Metabo	Flora
5-Hydroxyindole-3-acetic acid	Rothia	0.0864597	0.231863	positive	0.0864597	0	0	0	0.634769	Metabo	Flora
5-Aminolevulinic acid hydrochloride	Rothia	-0.048889	0.499562	negative	0.048889	0	0	0	0.301411	Metabo	Flora
3,5-di-tert-Butyl-4-hydroxybenzaldehyde	Rothia	0.0374972	0.604649	positive	0.0374972	0	0	0	0.218496	Metabo	Flora
2-Amino-1,3,4-octadecanetriol	Rothia	0.132478	0.0662712	positive	0.132478	0	0	0	1.17868	Metabo	Flora
2,4-Dimethylbenzaldehyde	Rothia	0.0473308	0.513347	positive	0.0473308	0	0	0	0.289589	Metabo	Flora
1-Dodecyl-2-pyrrolidinone	Rothia	-0.066836	0.355738	negative	0.066836	0	0	0	0.448869	Metabo	Flora
(4aS,5R,6S,8aS)-5-[(3E)-5-methoxy-3-methyl-5-oxopent-3-en-1-yl]-5,6,8a-trimethyl-3,4,4a,5,6,7,8,8a-octahydronaphthalene-1-carboxylic acid	Rothia	0.0830794	0.250694	positive	0.0830794	0	0	0	0.600856	Metabo	Flora
NP-008993	Rothia	-0.0237484	0.743043	negative	0.0237484	0	0	0	0.128986	Metabo	Flora
NP-002322	Rothia	-0.104367	0.148617	negative	0.104367	0	0	0	0.827933	Metabo	Flora
L-Arginine monohydrochloride	Rothia	0.0547489	0.449516	positive	0.0547489	0	0	0	0.347255	Metabo	Flora
Hexadecanedioic acid	Rothia	0.0674795	0.351115	positive	0.0674795	0	0	0	0.45455	Metabo	Flora
DL-Tryptophan	Rothia	-0.0989807	0.170838	negative	0.0989807	0	0	0	0.767416	Metabo	Flora
DL-4-Hydroxyphenyllactic acid	Rothia	-0.00465971	0.94872	negative	0.00465971	0	0	0	0.0228621	Metabo	Flora
Biliverdin hydrochloride	Rothia	0.0635968	0.379583	positive	0.0635968	0	0	0	0.420693	Metabo	Flora
10-Hydroxydecanoic acid	Rothia	-0.0322666	0.655983	negative	0.0322666	0	0	0	0.183107	Metabo	Flora
10-HDA	Rothia	-0.0542607	0.453575	negative	0.0542607	0	0	0	0.343351	Metabo	Flora
(+/-)9-HpODE	Rothia	0.0663202	0.359471	positive	0.0663202	0	0	0	0.444336	Metabo	Flora
Saccharimonadaceae_TM7x	Saccharimonadaceae_TM7x	1	0	positive	1	0.8	1	2	8	Flora	Flora
Veillonella	Saccharimonadaceae_TM7x	0.29321	3.49948e-05	positive	0.29321	0	1	2	4.45587	Flora	Flora
WBC	Saccharimonadaceae_TM7x	-0.00830885	0.908697	negative	0.00830885	0	0	0	0.0415809	Env	Flora
Neu	Saccharimonadaceae_TM7x	-0.0512987	0.478634	negative	0.0512987	0	0	0	0.319996	Env	Flora
Lym	Saccharimonadaceae_TM7x	0.145565	0.0433943	positive	0.145565	0	1	1	1.36257	Env	Flora
Hb	Saccharimonadaceae_TM7x	-0.0322484	0.656165	negative	0.0322484	0	0	0	0.182987	Env	Flora
Plt	Saccharimonadaceae_TM7x	0.0080777	0.911226	positive	0.0080777	0	0	0	0.0403737	Env	Flora
CRP	Saccharimonadaceae_TM7x	-0.071267	0.324676	negative	0.071267	0	0	0	0.48855	Env	Flora
Furazolidone	Saccharimonadaceae_TM7x	-0.0401765	0.579067	negative	0.0401765	0	0	0	0.237271	Metabo	Flora
DL-Stachydrine	Saccharimonadaceae_TM7x	-0.00213414	0.976501	negative	0.00213414	0	0	0	0.0103273	Metabo	Flora
DL-Arginine	Saccharimonadaceae_TM7x	-0.0370266	0.609194	negative	0.0370266	0	0	0	0.215244	Metabo	Flora
D-(+)-Pipecolinic acid	Saccharimonadaceae_TM7x	-0.143786	0.0460488	negative	0.143786	0	1	1	1.33678	Metabo	Flora
5alpha-Dihydrotestosterone glucuronide	Saccharimonadaceae_TM7x	-0.034284	0.635975	negative	0.034284	0	0	0	0.19656	Metabo	Flora
Prenylcysteine	Saccharimonadaceae_TM7x	0.109451	0.129715	positive	0.109451	0	0	0	0.887009	Metabo	Flora
Propionylcarnitine	Saccharimonadaceae_TM7x	-0.0443329	0.54041	negative	0.0443329	0	0	0	0.267276	Metabo	Flora
N6,N6,N6-Trimethyl-L-lysine	Saccharimonadaceae_TM7x	-0.230152	0.00128218	negative	0.230152	0	1	2	2.89205	Metabo	Flora
Isoquinoline	Saccharimonadaceae_TM7x	-0.0518437	0.473967	negative	0.0518437	0	0	0	0.324252	Metabo	Flora
Hypoxanthine	Saccharimonadaceae_TM7x	0.100986	0.162293	positive	0.100986	0	0	0	0.7897	Metabo	Flora
Palmitic amide	Saccharimonadaceae_TM7x	0.0114394	0.87454	positive	0.0114394	0	0	0	0.0582202	Metabo	Flora
Dodecyltrimethylammonium	Saccharimonadaceae_TM7x	0.0402391	0.578476	positive	0.0402391	0	0	0	0.237715	Metabo	Flora
DL-Norleucine	Saccharimonadaceae_TM7x	0.0794657	0.271969	positive	0.0794657	0	0	0	0.565481	Metabo	Flora
DL-Lysine	Saccharimonadaceae_TM7x	-0.0930451	0.198087	negative	0.0930451	0	0	0	0.703144	Metabo	Flora
D-Erythro-sphingosine 1-phosphate	Saccharimonadaceae_TM7x	0.0747384	0.301604	positive	0.0747384	0	0	0	0.520563	Metabo	Flora
Bis(4-ethylbenzylidene)sorbitol	Saccharimonadaceae_TM7x	-0.0264986	0.714512	negative	0.0264986	0	0	0	0.14599	Metabo	Flora
8-Hydroxyquinoline	Saccharimonadaceae_TM7x	-0.061013	0.399285	negative	0.061013	0	0	0	0.398717	Metabo	Flora
6-Methylquinoline	Saccharimonadaceae_TM7x	-0.038382	0.596145	negative	0.038382	0	0	0	0.224648	Metabo	Flora
6,11-dihydro-5H-benzo[a]carbazole	Saccharimonadaceae_TM7x	0.0744246	0.303644	positive	0.0744246	0	0	0	0.517635	Metabo	Flora
5-Hydroxyindole-3-acetic acid	Saccharimonadaceae_TM7x	-0.0807002	0.264568	negative	0.0807002	0	0	0	0.577463	Metabo	Flora
5-Aminolevulinic acid hydrochloride	Saccharimonadaceae_TM7x	-0.0553592	0.444471	negative	0.0553592	0	0	0	0.352157	Metabo	Flora
3,5-di-tert-Butyl-4-hydroxybenzaldehyde	Saccharimonadaceae_TM7x	0.0166233	0.818516	positive	0.0166233	0	0	0	0.0869726	Metabo	Flora
2-Amino-1,3,4-octadecanetriol	Saccharimonadaceae_TM7x	-0.0226935	0.754082	negative	0.0226935	0	0	0	0.122581	Metabo	Flora
2,4-Dimethylbenzaldehyde	Saccharimonadaceae_TM7x	-0.00744321	0.918174	negative	0.00744321	0	0	0	0.037075	Metabo	Flora
1-Dodecyl-2-pyrrolidinone	Saccharimonadaceae_TM7x	-0.0233612	0.747089	negative	0.0233612	0	0	0	0.126628	Metabo	Flora
(4aS,5R,6S,8aS)-5-[(3E)-5-methoxy-3-methyl-5-oxopent-3-en-1-yl]-5,6,8a-trimethyl-3,4,4a,5,6,7,8,8a-octahydronaphthalene-1-carboxylic acid	Saccharimonadaceae_TM7x	-0.116308	0.107229	negative	0.116308	0	0	0	0.969689	Metabo	Flora
NP-008993	Saccharimonadaceae_TM7x	-0.0918933	0.203721	negative	0.0918933	0	0	0	0.690964	Metabo	Flora
NP-002322	Saccharimonadaceae_TM7x	0.0320839	0.657807	positive	0.0320839	0	0	0	0.181901	Metabo	Flora
L-Arginine monohydrochloride	Saccharimonadaceae_TM7x	-0.0951492	0.188088	negative	0.0951492	0	0	0	0.725639	Metabo	Flora
Hexadecanedioic acid	Saccharimonadaceae_TM7x	-0.0614378	0.396005	negative	0.0614378	0	0	0	0.4023	Metabo	Flora
DL-Tryptophan	Saccharimonadaceae_TM7x	-0.0921938	0.20224	negative	0.0921938	0	0	0	0.694132	Metabo	Flora
DL-4-Hydroxyphenyllactic acid	Saccharimonadaceae_TM7x	-0.158008	0.0281882	negative	0.158008	0	1	1	1.54993	Metabo	Flora
Biliverdin hydrochloride	Saccharimonadaceae_TM7x	-0.00590249	0.93507	negative	0.00590249	0	0	0	0.029156	Metabo	Flora
10-Hydroxydecanoic acid	Saccharimonadaceae_TM7x	-0.0438822	0.544539	negative	0.0438822	0	0	0	0.263971	Metabo	Flora
10-HDA	Saccharimonadaceae_TM7x	-0.0334944	0.643775	negative	0.0334944	0	0	0	0.191266	Metabo	Flora
(+/-)9-HpODE	Saccharimonadaceae_TM7x	-0.0531867	0.462575	negative	0.0531867	0	0	0	0.334818	Metabo	Flora
Veillonella	Veillonella	1	0	positive	1	0.8	1	2	8	Flora	Flora
WBC	Veillonella	-0.165417	0.0215063	negative	0.165417	0	1	1	1.66743	Env	Flora
Neu	Veillonella	-0.0774768	0.284187	negative	0.0774768	0	0	0	0.546396	Env	Flora
Lym	Veillonella	-0.0347076	0.631807	negative	0.0347076	0	0	0	0.199416	Env	Flora
Hb	Veillonella	-0.158519	0.0276759	negative	0.158519	0	1	1	1.5579	Env	Flora
Plt	Veillonella	0.0157305	0.828108	positive	0.0157305	0	0	0	0.0819129	Env	Flora
CRP	Veillonella	-0.0613981	0.39631	negative	0.0613981	0	0	0	0.401965	Env	Flora
Furazolidone	Veillonella	0.0390905	0.589376	positive	0.0390905	0	0	0	0.229608	Metabo	Flora
DL-Stachydrine	Veillonella	0.129043	0.0736855	positive	0.129043	0	0	0	1.13262	Metabo	Flora
DL-Arginine	Veillonella	0.0302651	0.676078	positive	0.0302651	0	0	0	0.170003	Metabo	Flora
D-(+)-Pipecolinic acid	Veillonella	-0.0524762	0.468583	negative	0.0524762	0	0	0	0.329213	Metabo	Flora
5alpha-Dihydrotestosterone glucuronide	Veillonella	-0.0728777	0.313833	negative	0.0728777	0	0	0	0.503302	Metabo	Flora
Prenylcysteine	Veillonella	0.132498	0.0662284	positive	0.132498	0	0	0	1.17896	Metabo	Flora
Propionylcarnitine	Veillonella	-0.0390437	0.589821	negative	0.0390437	0	0	0	0.229279	Metabo	Flora
N6,N6,N6-Trimethyl-L-lysine	Veillonella	-0.188213	0.00876162	negative	0.188213	0	1	2	2.05742	Metabo	Flora
Isoquinoline	Veillonella	0.0205918	0.776224	positive	0.0205918	0	0	0	0.110013	Metabo	Flora
Hypoxanthine	Veillonella	-0.0481361	0.506198	negative	0.0481361	0	0	0	0.29568	Metabo	Flora
Palmitic amide	Veillonella	-0.048737	0.500897	negative	0.048737	0	0	0	0.300251	Metabo	Flora
Dodecyltrimethylammonium	Veillonella	0.0129817	0.857793	positive	0.0129817	0	0	0	0.0666174	Metabo	Flora
DL-Norleucine	Veillonella	-0.0108518	0.880936	negative	0.0108518	0	0	0	0.0550557	Metabo	Flora
DL-Lysine	Veillonella	-0.0723402	0.317424	negative	0.0723402	0	0	0	0.49836	Metabo	Flora
D-Erythro-sphingosine 1-phosphate	Veillonella	0.0217687	0.763803	positive	0.0217687	0	0	0	0.117019	Metabo	Flora
Bis(4-ethylbenzylidene)sorbitol	Veillonella	-0.0576108	0.426139	negative	0.0576108	0	0	0	0.370449	Metabo	Flora
8-Hydroxyquinoline	Veillonella	-0.0634849	0.380424	negative	0.0634849	0	0	0	0.419732	Metabo	Flora
6-Methylquinoline	Veillonella	-0.00596589	0.934374	negative	0.00596589	0	0	0	0.0294793	Metabo	Flora
6,11-dihydro-5H-benzo[a]carbazole	Veillonella	0.0839832	0.245558	positive	0.0839832	0	0	0	0.609845	Metabo	Flora
5-Hydroxyindole-3-acetic acid	Veillonella	-0.00353213	0.961117	negative	0.00353213	0	0	0	0.0172235	Metabo	Flora
5-Aminolevulinic acid hydrochloride	Veillonella	-0.0441783	0.541825	negative	0.0441783	0	0	0	0.266141	Metabo	Flora
3,5-di-tert-Butyl-4-hydroxybenzaldehyde	Veillonella	-0.0049126	0.945941	negative	0.0049126	0	0	0	0.024136	Metabo	Flora
2-Amino-1,3,4-octadecanetriol	Veillonella	0.0606004	0.402487	positive	0.0606004	0	0	0	0.395248	Metabo	Flora
2,4-Dimethylbenzaldehyde	Veillonella	0.00164588	0.981876	positive	0.00164588	0	0	0	0.00794326	Metabo	Flora
1-Dodecyl-2-pyrrolidinone	Veillonella	0.0876289	0.225588	positive	0.0876289	0	0	0	0.646685	Metabo	Flora
(4aS,5R,6S,8aS)-5-[(3E)-5-methoxy-3-methyl-5-oxopent-3-en-1-yl]-5,6,8a-trimethyl-3,4,4a,5,6,7,8,8a-octahydronaphthalene-1-carboxylic acid	Veillonella	-0.0309762	0.668911	negative	0.0309762	0	0	0	0.174632	Metabo	Flora
NP-008993	Veillonella	-0.161131	0.0251814	negative	0.161131	0	1	1	1.59892	Metabo	Flora
NP-002322	Veillonella	-0.075243	0.298343	negative	0.075243	0	0	0	0.525285	Metabo	Flora
L-Arginine monohydrochloride	Veillonella	0.0480593	0.506877	positive	0.0480593	0	0	0	0.295097	Metabo	Flora
Hexadecanedioic acid	Veillonella	-0.152533	0.0342011	negative	0.152533	0	1	1	1.46596	Metabo	Flora
DL-Tryptophan	Veillonella	-0.0106415	0.883227	negative	0.0106415	0	0	0	0.0539277	Metabo	Flora
DL-4-Hydroxyphenyllactic acid	Veillonella	-0.106989	0.138624	negative	0.106989	0	0	0	0.858162	Metabo	Flora
Biliverdin hydrochloride	Veillonella	-0.0672407	0.352826	negative	0.0672407	0	0	0	0.452439	Metabo	Flora
10-Hydroxydecanoic acid	Veillonella	-0.0931457	0.1976	negative	0.0931457	0	0	0	0.704213	Metabo	Flora
10-HDA	Veillonella	-0.00394944	0.956528	negative	0.00394944	0	0	0	0.0193024	Metabo	Flora
(+/-)9-HpODE	Veillonella	-0.168414	0.0192204	negative	0.168414	0	1	1	1.71624	Metabo	Flora
WBC	WBC	1	0	positive	1	0.8	1	2	8	Env	Env
Neu	WBC	0.84868	0	positive	0.84868	0.8	1	2	8	Env	Env
Lym	WBC	0.512037	2.70894e-14	positive	0.512037	0.5	1	2	8	Env	Env
Hb	WBC	0.309357	1.19954e-05	positive	0.309357	0.3	1	2	4.92062	Env	Env
Plt	WBC	0.260369	0.000255248	positive	0.260369	0	1	2	3.59302	Env	Env
CRP	WBC	-0.0693514	0.337883	negative	0.0693514	0	0	0	0.471233	Env	Env
Furazolidone	WBC	-0.0956093	0.185951	negative	0.0956093	0	0	0	0.730601	Metabo	Env
DL-Stachydrine	WBC	-0.0373917	0.605667	negative	0.0373917	0	0	0	0.217766	Metabo	Env
DL-Arginine	WBC	-0.0459685	0.525558	negative	0.0459685	0	0	0	0.27938	Metabo	Env
D-(+)-Pipecolinic acid	WBC	-0.0732761	0.311187	negative	0.0732761	0	0	0	0.506978	Metabo	Env
5alpha-Dihydrotestosterone glucuronide	WBC	-0.0121031	0.867327	negative	0.0121031	0	0	0	0.0618173	Metabo	Env
Prenylcysteine	WBC	0.0439729	0.543708	positive	0.0439729	0	0	0	0.264635	Metabo	Env
Propionylcarnitine	WBC	0.2275	0.00146346	positive	0.2275	0	1	2	2.83462	Metabo	Env
N6,N6,N6-Trimethyl-L-lysine	WBC	0.00459885	0.949389	positive	0.00459885	0	0	0	0.022556	Metabo	Env
Isoquinoline	WBC	0.0627872	0.385691	positive	0.0627872	0	0	0	0.413761	Metabo	Env
Hypoxanthine	WBC	-0.0326719	0.651943	negative	0.0326719	0	0	0	0.18579	Metabo	Env
Palmitic amide	WBC	-0.0925279	0.200603	negative	0.0925279	0	0	0	0.697662	Metabo	Env
Dodecyltrimethylammonium	WBC	-0.0768233	0.288281	negative	0.0768233	0	0	0	0.540185	Metabo	Env
DL-Norleucine	WBC	0.0456463	0.528467	positive	0.0456463	0	0	0	0.276982	Metabo	Env
DL-Lysine	WBC	-0.00996724	0.890578	negative	0.00996724	0	0	0	0.0503282	Metabo	Env
D-Erythro-sphingosine 1-phosphate	WBC	0.0120355	0.868061	positive	0.0120355	0	0	0	0.0614497	Metabo	Env
Bis(4-ethylbenzylidene)sorbitol	WBC	0.115726	0.10901	positive	0.115726	0	0	0	0.962534	Metabo	Env
8-Hydroxyquinoline	WBC	0.0746333	0.302287	positive	0.0746333	0	0	0	0.519581	Metabo	Env
6-Methylquinoline	WBC	0.0528726	0.465226	positive	0.0528726	0	0	0	0.332336	Metabo	Env
6,11-dihydro-5H-benzo[a]carbazole	WBC	0.0102594	0.887392	positive	0.0102594	0	0	0	0.0518846	Metabo	Env
5-Hydroxyindole-3-acetic acid	WBC	0.0728438	0.314059	positive	0.0728438	0	0	0	0.502989	Metabo	Env
5-Aminolevulinic acid hydrochloride	WBC	-0.00148899	0.983604	negative	0.00148899	0	0	0	0.00717992	Metabo	Env
3,5-di-tert-Butyl-4-hydroxybenzaldehyde	WBC	0.0896592	0.214978	positive	0.0896592	0	0	0	0.667606	Metabo	Env
2-Amino-1,3,4-octadecanetriol	WBC	0.0290721	0.688167	positive	0.0290721	0	0	0	0.162306	Metabo	Env
2,4-Dimethylbenzaldehyde	WBC	0.119735	0.0972021	positive	0.119735	0	0	0	1.01232	Metabo	Env
1-Dodecyl-2-pyrrolidinone	WBC	-0.0606956	0.401746	negative	0.0606956	0	0	0	0.396048	Metabo	Env
(4aS,5R,6S,8aS)-5-[(3E)-5-methoxy-3-methyl-5-oxopent-3-en-1-yl]-5,6,8a-trimethyl-3,4,4a,5,6,7,8,8a-octahydronaphthalene-1-carboxylic acid	WBC	0.108454	0.13327	positive	0.108454	0	0	0	0.875267	Metabo	Env
NP-008993	WBC	0.0244357	0.735878	positive	0.0244357	0	0	0	0.133194	Metabo	Env
NP-002322	WBC	0.201886	0.00486979	positive	0.201886	0	1	2	2.31249	Metabo	Env
L-Arginine monohydrochloride	WBC	-0.0828836	0.251816	negative	0.0828836	0	0	0	0.598916	Metabo	Env
Hexadecanedioic acid	WBC	0.0973304	0.178118	positive	0.0973304	0	0	0	0.749292	Metabo	Env
DL-Tryptophan	WBC	-0.0254164	0.725695	negative	0.0254164	0	0	0	0.139246	Metabo	Env
DL-4-Hydroxyphenyllactic acid	WBC	0.139644	0.0527582	positive	0.139644	0	0	0	1.27771	Metabo	Env
Biliverdin hydrochloride	WBC	0.0687048	0.342417	positive	0.0687048	0	0	0	0.465444	Metabo	Env
10-Hydroxydecanoic acid	WBC	0.0905531	0.210422	positive	0.0905531	0	0	0	0.676909	Metabo	Env
10-HDA	WBC	0.025156	0.728394	positive	0.025156	0	0	0	0.137634	Metabo	Env
(+/-)9-HpODE	WBC	0.0333905	0.644805	positive	0.0333905	0	0	0	0.190571	Metabo	Env
Neu	Neu	1	0	positive	1	0.8	1	2	8	Env	Env
Lym	Neu	0.0721026	0.319021	positive	0.0721026	0	0	0	0.496181	Env	Env
Hb	Neu	0.194589	0.00669346	positive	0.194589	0	1	2	2.17435	Env	Env
Plt	Neu	0.166066	0.0209918	positive	0.166066	0	1	1	1.67795	Env	Env
CRP	Neu	0.0120931	0.867435	positive	0.0120931	0	0	0	0.061763	Env	Env
Furazolidone	Neu	-0.0605487	0.402889	negative	0.0605487	0	0	0	0.394815	Metabo	Env
DL-Stachydrine	Neu	0.0341425	0.63737	positive	0.0341425	0	0	0	0.195608	Metabo	Env
DL-Arginine	Neu	-0.0555109	0.443222	negative	0.0555109	0	0	0	0.353378	Metabo	Env
D-(+)-Pipecolinic acid	Neu	-0.076502	0.290308	negative	0.076502	0	0	0	0.537141	Metabo	Env
5alpha-Dihydrotestosterone glucuronide	Neu	0.00321419	0.964615	positive	0.00321419	0	0	0	0.0156459	Metabo	Env
Prenylcysteine	Neu	0.0206706	0.775391	positive	0.0206706	0	0	0	0.110479	Metabo	Env
Propionylcarnitine	Neu	0.226583	0.00153145	positive	0.226583	0	1	2	2.8149	Metabo	Env
N6,N6,N6-Trimethyl-L-lysine	Neu	-0.0411993	0.569436	negative	0.0411993	0	0	0	0.244555	Metabo	Env
Isoquinoline	Neu	0.000268753	0.99704	positive	0.000268753	0	0	0	0.00128726	Metabo	Env
Hypoxanthine	Neu	-0.0292599	0.686259	negative	0.0292599	0	0	0	0.163512	Metabo	Env
Palmitic amide	Neu	-0.0269546	0.709818	negative	0.0269546	0	0	0	0.148853	Metabo	Env
Dodecyltrimethylammonium	Neu	-0.0820431	0.256673	negative	0.0820431	0	0	0	0.590619	Metabo	Env
DL-Norleucine	Neu	-0.00578988	0.936306	negative	0.00578988	0	0	0	0.0285822	Metabo	Env
DL-Lysine	Neu	-0.0254781	0.725055	negative	0.0254781	0	0	0	0.139629	Metabo	Env
D-Erythro-sphingosine 1-phosphate	Neu	-0.0961652	0.183394	negative	0.0961652	0	0	0	0.736614	Metabo	Env
Bis(4-ethylbenzylidene)sorbitol	Neu	0.113229	0.116914	positive	0.113229	0	0	0	0.932134	Metabo	Env
8-Hydroxyquinoline	Neu	0.0180081	0.803692	positive	0.0180081	0	0	0	0.0949103	Metabo	Env
6-Methylquinoline	Neu	0.00487011	0.946408	positive	0.00487011	0	0	0	0.0239217	Metabo	Env
6,11-dihydro-5H-benzo[a]carbazole	Neu	0.0666474	0.3571	positive	0.0666474	0	0	0	0.44721	Metabo	Env
5-Hydroxyindole-3-acetic acid	Neu	0.0860661	0.234003	positive	0.0860661	0	0	0	0.630779	Metabo	Env
5-Aminolevulinic acid hydrochloride	Neu	-0.0352609	0.626379	negative	0.0352609	0	0	0	0.203163	Metabo	Env
3,5-di-tert-Butyl-4-hydroxybenzaldehyde	Neu	0.051836	0.474034	positive	0.051836	0	0	0	0.324191	Metabo	Env
2-Amino-1,3,4-octadecanetriol	Neu	0.0502677	0.48753	positive	0.0502677	0	0	0	0.311999	Metabo	Env
2,4-Dimethylbenzaldehyde	Neu	0.131822	0.0676379	positive	0.131822	0	0	0	1.16981	Metabo	Env
1-Dodecyl-2-pyrrolidinone	Neu	-0.0224918	0.756199	negative	0.0224918	0	0	0	0.121364	Metabo	Env
(4aS,5R,6S,8aS)-5-[(3E)-5-methoxy-3-methyl-5-oxopent-3-en-1-yl]-5,6,8a-trimethyl-3,4,4a,5,6,7,8,8a-octahydronaphthalene-1-carboxylic acid	Neu	0.0945285	0.190999	positive	0.0945285	0	0	0	0.71897	Metabo	Env
NP-008993	Neu	0.0081135	0.910834	positive	0.0081135	0	0	0	0.0405605	Metabo	Env
NP-002322	Neu	0.122687	0.0891738	positive	0.122687	0	0	0	1.04976	Metabo	Env
L-Arginine monohydrochloride	Neu	-0.0804857	0.265843	negative	0.0804857	0	0	0	0.575374	Metabo	Env
Hexadecanedioic acid	Neu	0.0306846	0.671847	positive	0.0306846	0	0	0	0.17273	Metabo	Env
DL-Tryptophan	Neu	-0.0486727	0.501464	negative	0.0486727	0	0	0	0.29976	Metabo	Env
DL-4-Hydroxyphenyllactic acid	Neu	0.0767782	0.288565	positive	0.0767782	0	0	0	0.539757	Metabo	Env
Biliverdin hydrochloride	Neu	0.00560792	0.938304	positive	0.00560792	0	0	0	0.0276566	Metabo	Env
10-Hydroxydecanoic acid	Neu	-0.035003	0.628907	negative	0.035003	0	0	0	0.201414	Metabo	Env
10-HDA	Neu	0.00818194	0.910085	positive	0.00818194	0	0	0	0.0409178	Metabo	Env
(+/-)9-HpODE	Neu	-0.0423052	0.559108	negative	0.0423052	0	0	0	0.252504	Metabo	Env
Lym	Lym	1	0	positive	1	0.8	1	2	8	Env	Env
Hb	Lym	0.25458	0.00035317	positive	0.25458	0	1	2	3.452	Env	Env
Plt	Lym	0.221564	0.0019572	positive	0.221564	0	1	2	2.70836	Env	Env
CRP	Lym	-0.252022	0.000406699	negative	0.252022	0	1	2	3.39072	Env	Env
Furazolidone	Lym	-0.0896306	0.215125	negative	0.0896306	0	0	0	0.667309	Metabo	Env
DL-Stachydrine	Lym	-0.0454062	0.53064	negative	0.0454062	0	0	0	0.2752	Metabo	Env
DL-Arginine	Lym	-0.0371206	0.608285	negative	0.0371206	0	0	0	0.215893	Metabo	Env
D-(+)-Pipecolinic acid	Lym	-0.104122	0.149576	negative	0.104122	0	0	0	0.825139	Metabo	Env
5alpha-Dihydrotestosterone glucuronide	Lym	0.00244555	0.973073	positive	0.00244555	0	0	0	0.0118544	Metabo	Env
Prenylcysteine	Lym	0.133415	0.0643568	positive	0.133415	0	0	0	1.19141	Metabo	Env
Propionylcarnitine	Lym	0.098821	0.171532	positive	0.098821	0	0	0	0.765654	Metabo	Env
N6,N6,N6-Trimethyl-L-lysine	Lym	0.0422329	0.559781	positive	0.0422329	0	0	0	0.251982	Metabo	Env
Isoquinoline	Lym	0.0982827	0.17389	positive	0.0982827	0	0	0	0.759727	Metabo	Env
Hypoxanthine	Lym	0.0131425	0.856051	positive	0.0131425	0	0	0	0.0675005	Metabo	Env
Palmitic amide	Lym	-0.155052	0.0313111	negative	0.155052	0	1	1	1.5043	Metabo	Env
Dodecyltrimethylammonium	Lym	-0.0481289	0.506262	negative	0.0481289	0	0	0	0.295625	Metabo	Env
DL-Norleucine	Lym	0.0528748	0.465207	positive	0.0528748	0	0	0	0.332353	Metabo	Env
DL-Lysine	Lym	-0.0502289	0.487866	negative	0.0502289	0	0	0	0.3117	Metabo	Env
D-Erythro-sphingosine 1-phosphate	Lym	0.156634	0.0296042	positive	0.156634	0	1	1	1.52865	Metabo	Env
Bis(4-ethylbenzylidene)sorbitol	Lym	0.0448712	0.535499	positive	0.0448712	0	0	0	0.271241	Metabo	Env
8-Hydroxyquinoline	Lym	0.110993	0.124367	positive	0.110993	0	0	0	0.905293	Metabo	Env
6-Methylquinoline	Lym	0.0825919	0.253495	positive	0.0825919	0	0	0	0.596031	Metabo	Env
6,11-dihydro-5H-benzo[a]carbazole	Lym	-0.0472859	0.513747	negative	0.0472859	0	0	0	0.289251	Metabo	Env
5-Hydroxyindole-3-acetic acid	Lym	-0.0026058	0.97131	negative	0.0026058	0	0	0	0.0126423	Metabo	Env
5-Aminolevulinic acid hydrochloride	Lym	0.0335174	0.643548	positive	0.0335174	0	0	0	0.191419	Metabo	Env
3,5-di-tert-Butyl-4-hydroxybenzaldehyde	Lym	0.0476598	0.51042	positive	0.0476598	0	0	0	0.292073	Metabo	Env
2-Amino-1,3,4-octadecanetriol	Lym	-0.00337285	0.96287	negative	0.00337285	0	0	0	0.0164325	Metabo	Env
2,4-Dimethylbenzaldehyde	Lym	0.0360163	0.619001	positive	0.0360163	0	0	0	0.208308	Metabo	Env
1-Dodecyl-2-pyrrolidinone	Lym	-0.0783803	0.278592	negative	0.0783803	0	0	0	0.555031	Metabo	Env
(4aS,5R,6S,8aS)-5-[(3E)-5-methoxy-3-methyl-5-oxopent-3-en-1-yl]-5,6,8a-trimethyl-3,4,4a,5,6,7,8,8a-octahydronaphthalene-1-carboxylic acid	Lym	0.0651985	0.367673	positive	0.0651985	0	0	0	0.434539	Metabo	Env
NP-008993	Lym	0.038613	0.593935	positive	0.038613	0	0	0	0.226261	Metabo	Env
NP-002322	Lym	0.180008	0.0122449	positive	0.180008	0	1	1	1.91204	Metabo	Env
L-Arginine monohydrochloride	Lym	-0.0817423	0.258428	negative	0.0817423	0	0	0	0.587661	Metabo	Env
Hexadecanedioic acid	Lym	0.174681	0.0151114	positive	0.174681	0	1	1	1.8207	Metabo	Env
DL-Tryptophan	Lym	-0.0149404	0.836618	negative	0.0149404	0	0	0	0.0774729	Metabo	Env
DL-4-Hydroxyphenyllactic acid	Lym	0.131042	0.069292	positive	0.131042	0	0	0	1.15932	Metabo	Env
Biliverdin hydrochloride	Lym	0.147404	0.0407871	positive	0.147404	0	1	1	1.38948	Metabo	Env
10-Hydroxydecanoic acid	Lym	0.22099	0.00201222	positive	0.22099	0	1	2	2.69632	Metabo	Env
10-HDA	Lym	0.088619	0.220368	positive	0.088619	0	0	0	0.656851	Metabo	Env
(+/-)9-HpODE	Lym	0.142967	0.0473162	positive	0.142967	0	1	1	1.32499	Metabo	Env
Hb	Hb	1	0	positive	1	0.8	1	2	8	Env	Env
Plt	Hb	-0.182264	0.0111829	negative	0.182264	0	1	1	1.95145	Env	Env
CRP	Hb	0.0409515	0.571762	positive	0.0409515	0	0	0	0.242784	Env	Env
Furazolidone	Hb	0.0864268	0.232041	positive	0.0864268	0	0	0	0.634435	Metabo	Env
DL-Stachydrine	Hb	-0.118632	0.100342	negative	0.118632	0	0	0	0.998516	Metabo	Env
DL-Arginine	Hb	-0.0357618	0.621483	negative	0.0357618	0	0	0	0.206571	Metabo	Env
D-(+)-Pipecolinic acid	Hb	0.106143	0.141788	positive	0.106143	0	0	0	0.848361	Metabo	Env
5alpha-Dihydrotestosterone glucuronide	Hb	0.180658	0.0119303	positive	0.180658	0	1	1	1.92335	Metabo	Env
Prenylcysteine	Hb	0.227025	0.00149836	positive	0.227025	0	1	2	2.82438	Metabo	Env
Propionylcarnitine	Hb	0.380427	4.83359e-08	positive	0.380427	0.3	1	2	7.23406	Metabo	Env
N6,N6,N6-Trimethyl-L-lysine	Hb	0.181165	0.0116899	positive	0.181165	0	1	1	1.93219	Metabo	Env
Isoquinoline	Hb	0.0917519	0.204421	positive	0.0917519	0	0	0	0.689474	Metabo	Env
Hypoxanthine	Hb	-0.112043	0.120824	negative	0.112043	0	0	0	0.917848	Metabo	Env
Palmitic amide	Hb	-0.0481424	0.506143	negative	0.0481424	0	0	0	0.295727	Metabo	Env
Dodecyltrimethylammonium	Hb	-0.0711696	0.325339	negative	0.0711696	0	0	0	0.487664	Metabo	Env
DL-Norleucine	Hb	0.0937253	0.194813	positive	0.0937253	0	0	0	0.710381	Metabo	Env
DL-Lysine	Hb	0.150519	0.0366704	positive	0.150519	0	1	1	1.43568	Metabo	Env
D-Erythro-sphingosine 1-phosphate	Hb	0.207165	0.00384304	positive	0.207165	0	1	2	2.41532	Metabo	Env
Bis(4-ethylbenzylidene)sorbitol	Hb	-0.00714401	0.921452	negative	0.00714401	0	0	0	0.0355271	Metabo	Env
8-Hydroxyquinoline	Hb	0.221342	0.00197835	positive	0.221342	0	1	2	2.70369	Metabo	Env
6-Methylquinoline	Hb	0.17207	0.0167196	positive	0.17207	0	1	1	1.77677	Metabo	Env
6,11-dihydro-5H-benzo[a]carbazole	Hb	-0.0499321	0.490444	negative	0.0499321	0	0	0	0.309411	Metabo	Env
5-Hydroxyindole-3-acetic acid	Hb	0.0816277	0.259098	positive	0.0816277	0	0	0	0.586536	Metabo	Env
5-Aminolevulinic acid hydrochloride	Hb	0.0645883	0.372183	positive	0.0645883	0	0	0	0.429244	Metabo	Env
3,5-di-tert-Butyl-4-hydroxybenzaldehyde	Hb	0.0421937	0.560145	positive	0.0421937	0	0	0	0.251699	Metabo	Env
2-Amino-1,3,4-octadecanetriol	Hb	0.052868	0.465264	positive	0.052868	0	0	0	0.3323	Metabo	Env
2,4-Dimethylbenzaldehyde	Hb	-0.0492551	0.496351	negative	0.0492551	0	0	0	0.304211	Metabo	Env
1-Dodecyl-2-pyrrolidinone	Hb	0.00945551	0.896163	positive	0.00945551	0	0	0	0.0476129	Metabo	Env
(4aS,5R,6S,8aS)-5-[(3E)-5-methoxy-3-methyl-5-oxopent-3-en-1-yl]-5,6,8a-trimethyl-3,4,4a,5,6,7,8,8a-octahydronaphthalene-1-carboxylic acid	Hb	0.179424	0.012534	positive	0.179424	0	1	1	1.90191	Metabo	Env
NP-008993	Hb	0.164125	0.0225616	positive	0.164125	0	1	1	1.64663	Metabo	Env
NP-002322	Hb	0.225785	0.00159291	positive	0.225785	0	1	2	2.79781	Metabo	Env
L-Arginine monohydrochloride	Hb	-0.100058	0.166207	negative	0.100058	0	0	0	0.779351	Metabo	Env
Hexadecanedioic acid	Hb	0.116385	0.106993	positive	0.116385	0	0	0	0.970643	Metabo	Env
DL-Tryptophan	Hb	0.0530291	0.463904	positive	0.0530291	0	0	0	0.333572	Metabo	Env
DL-4-Hydroxyphenyllactic acid	Hb	0.302843	1.86169e-05	positive	0.302843	0.3	1	2	4.72986	Metabo	Env
Biliverdin hydrochloride	Hb	0.299053	2.39278e-05	positive	0.299053	0	1	2	4.62092	Metabo	Env
10-Hydroxydecanoic acid	Hb	0.320922	5.35513e-06	positive	0.320922	0.3	1	2	5.27042	Metabo	Env
10-HDA	Hb	0.194898	0.00660537	positive	0.194898	0	1	2	2.1801	Metabo	Env
(+/-)9-HpODE	Hb	0.243066	0.000659055	positive	0.243066	0	1	2	3.18107	Metabo	Env
Plt	Plt	1	0	positive	1	0.8	1	2	8	Env	Env
CRP	Plt	-0.0785489	0.277556	negative	0.0785489	0	0	0	0.55665	Env	Env
Furazolidone	Plt	-0.0571793	0.429618	negative	0.0571793	0	0	0	0.366918	Metabo	Env
DL-Stachydrine	Plt	-0.0994185	0.168944	negative	0.0994185	0	0	0	0.772257	Metabo	Env
DL-Arginine	Plt	0.0236608	0.743958	positive	0.0236608	0	0	0	0.128452	Metabo	Env
D-(+)-Pipecolinic acid	Plt	-0.199143	0.00549508	negative	0.199143	0	1	2	2.26002	Metabo	Env
5alpha-Dihydrotestosterone glucuronide	Plt	-0.035404	0.624979	negative	0.035404	0	0	0	0.204135	Metabo	Env
Prenylcysteine	Plt	-0.0449294	0.534969	negative	0.0449294	0	0	0	0.271671	Metabo	Env
Propionylcarnitine	Plt	-0.143182	0.0469809	negative	0.143182	0	1	1	1.32808	Metabo	Env
N6,N6,N6-Trimethyl-L-lysine	Plt	-0.0193747	0.789131	negative	0.0193747	0	0	0	0.102851	Metabo	Env
Isoquinoline	Plt	0.00197653	0.978236	positive	0.00197653	0	0	0	0.00955637	Metabo	Env
Hypoxanthine	Plt	0.0935306	0.195746	positive	0.0935306	0	0	0	0.708307	Metabo	Env
Palmitic amide	Plt	0.0135753	0.851364	positive	0.0135753	0	0	0	0.0698845	Metabo	Env
Dodecyltrimethylammonium	Plt	-0.0605264	0.403063	negative	0.0605264	0	0	0	0.394627	Metabo	Env
DL-Norleucine	Plt	-0.0221959	0.759307	negative	0.0221959	0	0	0	0.119582	Metabo	Env
DL-Lysine	Plt	-0.185528	0.00979001	negative	0.185528	0	1	2	2.00922	Metabo	Env
D-Erythro-sphingosine 1-phosphate	Plt	0.0897721	0.214399	positive	0.0897721	0	0	0	0.668777	Metabo	Env
Bis(4-ethylbenzylidene)sorbitol	Plt	0.0897437	0.214544	positive	0.0897437	0	0	0	0.668483	Metabo	Env
8-Hydroxyquinoline	Plt	-0.0578378	0.424315	negative	0.0578378	0	0	0	0.372312	Metabo	Env
6-Methylquinoline	Plt	-0.0418069	0.563751	negative	0.0418069	0	0	0	0.248913	Metabo	Env
6,11-dihydro-5H-benzo[a]carbazole	Plt	-0.118681	0.100204	negative	0.118681	0	0	0	0.999117	Metabo	Env
5-Hydroxyindole-3-acetic acid	Plt	-0.054772	0.449324	negative	0.054772	0	0	0	0.34744	Metabo	Env
5-Aminolevulinic acid hydrochloride	Plt	-0.0990079	0.17072	negative	0.0990079	0	0	0	0.767716	Metabo	Env
3,5-di-tert-Butyl-4-hydroxybenzaldehyde	Plt	0.0137823	0.849125	positive	0.0137823	0	0	0	0.0710285	Metabo	Env
2-Amino-1,3,4-octadecanetriol	Plt	0.0626289	0.386892	positive	0.0626289	0	0	0	0.41241	Metabo	Env
2,4-Dimethylbenzaldehyde	Plt	0.0583962	0.419848	positive	0.0583962	0	0	0	0.376908	Metabo	Env
1-Dodecyl-2-pyrrolidinone	Plt	-0.00282958	0.968847	negative	0.00282958	0	0	0	0.0137448	Metabo	Env
(4aS,5R,6S,8aS)-5-[(3E)-5-methoxy-3-methyl-5-oxopent-3-en-1-yl]-5,6,8a-trimethyl-3,4,4a,5,6,7,8,8a-octahydronaphthalene-1-carboxylic acid	Plt	0.0345994	0.632871	positive	0.0345994	0	0	0	0.198685	Metabo	Env
NP-008993	Plt	-0.0375475	0.604165	negative	0.0375475	0	0	0	0.218845	Metabo	Env
NP-002322	Plt	-0.0117106	0.871591	negative	0.0117106	0	0	0	0.0596873	Metabo	Env
L-Arginine monohydrochloride	Plt	0.0206535	0.775573	positive	0.0206535	0	0	0	0.110378	Metabo	Env
Hexadecanedioic acid	Plt	0.028426	0.694747	positive	0.028426	0	0	0	0.158173	Metabo	Env
DL-Tryptophan	Plt	-0.0821781	0.255889	negative	0.0821781	0	0	0	0.591948	Metabo	Env
DL-4-Hydroxyphenyllactic acid	Plt	-0.0586976	0.417449	negative	0.0586976	0	0	0	0.379397	Metabo	Env
Biliverdin hydrochloride	Plt	-0.181879	0.0113583	negative	0.181879	0	1	1	1.94468	Metabo	Env
10-Hydroxydecanoic acid	Plt	-0.000748713	0.991755	negative	0.000748713	0	0	0	0.00359564	Metabo	Env
10-HDA	Plt	-0.0479051	0.508243	negative	0.0479051	0	0	0	0.293928	Metabo	Env
(+/-)9-HpODE	Plt	-0.0874842	0.226358	negative	0.0874842	0	0	0	0.645205	Metabo	Env
CRP	CRP	1	0	positive	1	0.8	1	2	8	Env	Env
Furazolidone	CRP	0.0847877	0.241049	positive	0.0847877	0	0	0	0.617895	Metabo	Env
DL-Stachydrine	CRP	-0.0402338	0.578526	negative	0.0402338	0	0	0	0.237677	Metabo	Env
DL-Arginine	CRP	0.113162	0.117134	positive	0.113162	0	0	0	0.931318	Metabo	Env
D-(+)-Pipecolinic acid	CRP	0.0899567	0.213454	positive	0.0899567	0	0	0	0.670696	Metabo	Env
5alpha-Dihydrotestosterone glucuronide	CRP	-0.0729306	0.313481	negative	0.0729306	0	0	0	0.503789	Metabo	Env
Prenylcysteine	CRP	-0.142093	0.0487005	negative	0.142093	0	1	1	1.31247	Metabo	Env
Propionylcarnitine	CRP	-0.0664553	0.358491	negative	0.0664553	0	0	0	0.445522	Metabo	Env
N6,N6,N6-Trimethyl-L-lysine	CRP	0.0350397	0.628547	positive	0.0350397	0	0	0	0.201662	Metabo	Env
Isoquinoline	CRP	-0.0461874	0.523586	negative	0.0461874	0	0	0	0.281012	Metabo	Env
Hypoxanthine	CRP	-0.016714	0.817543	negative	0.016714	0	0	0	0.0874892	Metabo	Env
Palmitic amide	CRP	-0.0948837	0.189329	negative	0.0948837	0	0	0	0.722783	Metabo	Env
Dodecyltrimethylammonium	CRP	0.134371	0.0624515	positive	0.134371	0	0	0	1.20446	Metabo	Env
DL-Norleucine	CRP	0.000688591	0.992417	positive	0.000688591	0	0	0	0.00330582	Metabo	Env
DL-Lysine	CRP	0.0618397	0.392916	positive	0.0618397	0	0	0	0.4057	Metabo	Env
D-Erythro-sphingosine 1-phosphate	CRP	0.0361289	0.617905	positive	0.0361289	0	0	0	0.209078	Metabo	Env
Bis(4-ethylbenzylidene)sorbitol	CRP	0.120982	0.0937431	positive	0.120982	0	0	0	1.02806	Metabo	Env
8-Hydroxyquinoline	CRP	-0.0538487	0.457016	negative	0.0538487	0	0	0	0.340069	Metabo	Env
6-Methylquinoline	CRP	-0.0894342	0.216136	negative	0.0894342	0	0	0	0.665273	Metabo	Env
6,11-dihydro-5H-benzo[a]carbazole	CRP	-0.0482581	0.505119	negative	0.0482581	0	0	0	0.296606	Metabo	Env
5-Hydroxyindole-3-acetic acid	CRP	0.0914307	0.206016	positive	0.0914307	0	0	0	0.686098	Metabo	Env
5-Aminolevulinic acid hydrochloride	CRP	-0.0529973	0.464172	negative	0.0529973	0	0	0	0.333321	Metabo	Env
3,5-di-tert-Butyl-4-hydroxybenzaldehyde	CRP	-0.0662992	0.359623	negative	0.0662992	0	0	0	0.444152	Metabo	Env
2-Amino-1,3,4-octadecanetriol	CRP	0.0930249	0.198185	positive	0.0930249	0	0	0	0.702929	Metabo	Env
2,4-Dimethylbenzaldehyde	CRP	0.0635974	0.379578	positive	0.0635974	0	0	0	0.420699	Metabo	Env
1-Dodecyl-2-pyrrolidinone	CRP	0.0462049	0.523428	positive	0.0462049	0	0	0	0.281143	Metabo	Env
(4aS,5R,6S,8aS)-5-[(3E)-5-methoxy-3-methyl-5-oxopent-3-en-1-yl]-5,6,8a-trimethyl-3,4,4a,5,6,7,8,8a-octahydronaphthalene-1-carboxylic acid	CRP	0.048678	0.501417	positive	0.048678	0	0	0	0.299801	Metabo	Env
NP-008993	CRP	-0.107001	0.138578	negative	0.107001	0	0	0	0.858306	Metabo	Env
NP-002322	CRP	-0.0505142	0.485394	negative	0.0505142	0	0	0	0.313905	Metabo	Env
L-Arginine monohydrochloride	CRP	0.0510651	0.480642	positive	0.0510651	0	0	0	0.318178	Metabo	Env
Hexadecanedioic acid	CRP	-0.0226534	0.754503	negative	0.0226534	0	0	0	0.122339	Metabo	Env
DL-Tryptophan	CRP	0.0178216	0.805685	positive	0.0178216	0	0	0	0.0938347	Metabo	Env
DL-4-Hydroxyphenyllactic acid	CRP	0.0695302	0.336636	positive	0.0695302	0	0	0	0.472839	Metabo	Env
Biliverdin hydrochloride	CRP	-0.086593	0.231141	negative	0.086593	0	0	0	0.636123	Metabo	Env
10-Hydroxydecanoic acid	CRP	-0.0412762	0.568714	negative	0.0412762	0	0	0	0.245106	Metabo	Env
10-HDA	CRP	-0.0669594	0.354848	negative	0.0669594	0	0	0	0.449957	Metabo	Env
(+/-)9-HpODE	CRP	-0.0693207	0.338098	negative	0.0693207	0	0	0	0.470958	Metabo	Env
Furazolidone	Furazolidone	1	0	positive	1	0.8	1	2	8	Metabo	Metabo
DL-Stachydrine	Furazolidone	0.117398	0.103954	positive	0.117398	0	0	0	0.98316	Metabo	Metabo
DL-Arginine	Furazolidone	0.0931541	0.19756	positive	0.0931541	0	0	0	0.704301	Metabo	Metabo
D-(+)-Pipecolinic acid	Furazolidone	0.21793	0.00232991	positive	0.21793	0	1	2	2.63266	Metabo	Metabo
5alpha-Dihydrotestosterone glucuronide	Furazolidone	0.296589	2.81173e-05	positive	0.296589	0	1	2	4.55087	Metabo	Metabo
Prenylcysteine	Furazolidone	0.160079	0.0261615	positive	0.160079	0	1	1	1.58234	Metabo	Metabo
Propionylcarnitine	Furazolidone	0.293312	3.47652e-05	positive	0.293312	0	1	2	4.45873	Metabo	Metabo
N6,N6,N6-Trimethyl-L-lysine	Furazolidone	0.233413	0.00108751	positive	0.233413	0	1	2	2.96356	Metabo	Metabo
Isoquinoline	Furazolidone	0.304129	1.70842e-05	positive	0.304129	0.3	1	2	4.76715	Metabo	Metabo
Hypoxanthine	Furazolidone	0.251729	0.000413274	positive	0.251729	0	1	2	3.38375	Metabo	Metabo
Palmitic amide	Furazolidone	-0.0745186	0.303032	negative	0.0745186	0	0	0	0.518511	Metabo	Metabo
Dodecyltrimethylammonium	Furazolidone	0.074355	0.304098	positive	0.074355	0	0	0	0.516987	Metabo	Metabo
DL-Norleucine	Furazolidone	0.223696	0.00176467	positive	0.223696	0	1	2	2.75333	Metabo	Metabo
DL-Lysine	Furazolidone	0.18856	0.00863588	positive	0.18856	0	1	2	2.06369	Metabo	Metabo
D-Erythro-sphingosine 1-phosphate	Furazolidone	0.177893	0.0133201	positive	0.177893	0	1	1	1.87549	Metabo	Metabo
Bis(4-ethylbenzylidene)sorbitol	Furazolidone	-0.203087	0.00461664	negative	0.203087	0	1	2	2.33567	Metabo	Metabo
8-Hydroxyquinoline	Furazolidone	0.401756	6.99804e-09	positive	0.401756	0.3	1	2	7.7696	Metabo	Metabo
6-Methylquinoline	Furazolidone	0.378916	5.51447e-08	positive	0.378916	0.3	1	2	7.18612	Metabo	Metabo
6,11-dihydro-5H-benzo[a]carbazole	Furazolidone	0.169534	0.0184219	positive	0.169534	0	1	1	1.73467	Metabo	Metabo
5-Hydroxyindole-3-acetic acid	Furazolidone	0.422083	9.73017e-10	positive	0.422083	0.3	1	2	7.95967	Metabo	Metabo
5-Aminolevulinic acid hydrochloride	Furazolidone	-0.0541471	0.454522	negative	0.0541471	0	0	0	0.342445	Metabo	Metabo
3,5-di-tert-Butyl-4-hydroxybenzaldehyde	Furazolidone	0.0454186	0.530528	positive	0.0454186	0	0	0	0.275292	Metabo	Metabo
2-Amino-1,3,4-octadecanetriol	Furazolidone	-0.0581266	0.422002	negative	0.0581266	0	0	0	0.374686	Metabo	Metabo
2,4-Dimethylbenzaldehyde	Furazolidone	-0.269457	0.000150995	negative	0.269457	0	1	2	3.82101	Metabo	Metabo
1-Dodecyl-2-pyrrolidinone	Furazolidone	0.071362	0.32403	positive	0.071362	0	0	0	0.489415	Metabo	Metabo
(4aS,5R,6S,8aS)-5-[(3E)-5-methoxy-3-methyl-5-oxopent-3-en-1-yl]-5,6,8a-trimethyl-3,4,4a,5,6,7,8,8a-octahydronaphthalene-1-carboxylic acid	Furazolidone	0.101407	0.16054	positive	0.101407	0	0	0	0.794416	Metabo	Metabo
NP-008993	Furazolidone	0.229595	0.00131845	positive	0.229595	0	1	2	2.87993	Metabo	Metabo
NP-002322	Furazolidone	0.179813	0.0123408	positive	0.179813	0	1	1	1.90865	Metabo	Metabo
L-Arginine monohydrochloride	Furazolidone	0.167519	0.0198797	positive	0.167519	0	1	1	1.70159	Metabo	Metabo
Hexadecanedioic acid	Furazolidone	0.121197	0.0931548	positive	0.121197	0	0	0	1.03079	Metabo	Metabo
DL-Tryptophan	Furazolidone	0.224122	0.00172836	positive	0.224122	0	1	2	2.76236	Metabo	Metabo
DL-4-Hydroxyphenyllactic acid	Furazolidone	0.506139	5.9508e-14	positive	0.506139	0.5	1	2	8	Metabo	Metabo
Biliverdin hydrochloride	Furazolidone	0.00606605	0.933275	positive	0.00606605	0	0	0	0.0299905	Metabo	Metabo
10-Hydroxydecanoic acid	Furazolidone	0.179142	0.0126757	positive	0.179142	0	1	1	1.89703	Metabo	Metabo
10-HDA	Furazolidone	0.171016	0.0174095	positive	0.171016	0	1	1	1.75921	Metabo	Metabo
(+/-)9-HpODE	Furazolidone	0.0786283	0.277069	positive	0.0786283	0	0	0	0.557412	Metabo	Metabo
DL-Stachydrine	DL-Stachydrine	1	0	positive	1	0.8	1	2	8	Metabo	Metabo
DL-Arginine	DL-Stachydrine	-0.1721	0.0167005	negative	0.1721	0	1	1	1.77727	Metabo	Metabo
D-(+)-Pipecolinic acid	DL-Stachydrine	-0.130705	0.0700166	negative	0.130705	0	0	0	1.1548	Metabo	Metabo
5alpha-Dihydrotestosterone glucuronide	DL-Stachydrine	0.266	0.000184777	positive	0.266	0	1	2	3.73333	Metabo	Metabo
Prenylcysteine	DL-Stachydrine	0.0114076	0.874886	positive	0.0114076	0	0	0	0.0580487	Metabo	Metabo
Propionylcarnitine	DL-Stachydrine	-0.00623965	0.93137	negative	0.00623965	0	0	0	0.0308779	Metabo	Metabo
N6,N6,N6-Trimethyl-L-lysine	DL-Stachydrine	0.109491	0.129576	positive	0.109491	0	0	0	0.887477	Metabo	Metabo
Isoquinoline	DL-Stachydrine	0.0240372	0.74003	positive	0.0240372	0	0	0	0.130751	Metabo	Metabo
Hypoxanthine	DL-Stachydrine	0.226724	0.00152082	positive	0.226724	0	1	2	2.81792	Metabo	Metabo
Palmitic amide	DL-Stachydrine	0.0717076	0.321686	positive	0.0717076	0	0	0	0.492567	Metabo	Metabo
Dodecyltrimethylammonium	DL-Stachydrine	0.119478	0.0979256	positive	0.119478	0	0	0	1.0091	Metabo	Metabo
DL-Norleucine	DL-Stachydrine	0.178399	0.0130557	positive	0.178399	0	1	1	1.8842	Metabo	Metabo
DL-Lysine	DL-Stachydrine	-0.113879	0.114814	negative	0.113879	0	0	0	0.940006	Metabo	Metabo
D-Erythro-sphingosine 1-phosphate	DL-Stachydrine	0.0882665	0.222216	positive	0.0882665	0	0	0	0.653224	Metabo	Metabo
Bis(4-ethylbenzylidene)sorbitol	DL-Stachydrine	-0.246818	0.000539517	negative	0.246818	0	1	2	3.26799	Metabo	Metabo
8-Hydroxyquinoline	DL-Stachydrine	0.117205	0.104529	positive	0.117205	0	0	0	0.980762	Metabo	Metabo
6-Methylquinoline	DL-Stachydrine	0.0811338	0.262001	positive	0.0811338	0	0	0	0.581698	Metabo	Metabo
6,11-dihydro-5H-benzo[a]carbazole	DL-Stachydrine	0.00773363	0.914993	positive	0.00773363	0	0	0	0.0385822	Metabo	Metabo
5-Hydroxyindole-3-acetic acid	DL-Stachydrine	0.113259	0.116819	positive	0.113259	0	0	0	0.932487	Metabo	Metabo
5-Aminolevulinic acid hydrochloride	DL-Stachydrine	-0.114828	0.111804	negative	0.114828	0	0	0	0.951543	Metabo	Metabo
3,5-di-tert-Butyl-4-hydroxybenzaldehyde	DL-Stachydrine	0.00678049	0.925437	positive	0.00678049	0	0	0	0.0336529	Metabo	Metabo
2-Amino-1,3,4-octadecanetriol	DL-Stachydrine	-0.0706643	0.328795	negative	0.0706643	0	0	0	0.483075	Metabo	Metabo
2,4-Dimethylbenzaldehyde	DL-Stachydrine	-0.255946	0.00032734	negative	0.255946	0	1	2	3.48499	Metabo	Metabo
1-Dodecyl-2-pyrrolidinone	DL-Stachydrine	0.122182	0.0905064	positive	0.122182	0	0	0	1.04332	Metabo	Metabo
(4aS,5R,6S,8aS)-5-[(3E)-5-methoxy-3-methyl-5-oxopent-3-en-1-yl]-5,6,8a-trimethyl-3,4,4a,5,6,7,8,8a-octahydronaphthalene-1-carboxylic acid	DL-Stachydrine	0.0469059	0.51714	positive	0.0469059	0	0	0	0.286392	Metabo	Metabo
NP-008993	DL-Stachydrine	0.145488	0.0435066	positive	0.145488	0	1	1	1.36144	Metabo	Metabo
NP-002322	DL-Stachydrine	0.0895952	0.215307	positive	0.0895952	0	0	0	0.666942	Metabo	Metabo
L-Arginine monohydrochloride	DL-Stachydrine	-0.0197556	0.785086	negative	0.0197556	0	0	0	0.105083	Metabo	Metabo
Hexadecanedioic acid	DL-Stachydrine	0.0474667	0.512136	positive	0.0474667	0	0	0	0.290615	Metabo	Metabo
DL-Tryptophan	DL-Stachydrine	-0.05604	0.438881	negative	0.05604	0	0	0	0.357653	Metabo	Metabo
DL-4-Hydroxyphenyllactic acid	DL-Stachydrine	0.0272138	0.707155	positive	0.0272138	0	0	0	0.150485	Metabo	Metabo
Biliverdin hydrochloride	DL-Stachydrine	-0.0182032	0.80161	negative	0.0182032	0	0	0	0.096037	Metabo	Metabo
10-Hydroxydecanoic acid	DL-Stachydrine	-0.0713737	0.32395	negative	0.0713737	0	0	0	0.489522	Metabo	Metabo
10-HDA	DL-Stachydrine	0.0912862	0.206737	positive	0.0912862	0	0	0	0.684581	Metabo	Metabo
(+/-)9-HpODE	DL-Stachydrine	0.0584087	0.419749	positive	0.0584087	0	0	0	0.377011	Metabo	Metabo
DL-Arginine	DL-Arginine	1	0	positive	1	0.8	1	2	8	Metabo	Metabo
D-(+)-Pipecolinic acid	DL-Arginine	0.488178	5.95302e-13	positive	0.488178	0.3	1	2	7.99997	Metabo	Metabo
5alpha-Dihydrotestosterone glucuronide	DL-Arginine	-0.274348	0.000112949	negative	0.274348	0	1	2	3.94708	Metabo	Metabo
Prenylcysteine	DL-Arginine	0.00503111	0.944639	positive	0.00503111	0	0	0	0.0247343	Metabo	Metabo
Propionylcarnitine	DL-Arginine	0.0833456	0.249174	positive	0.0833456	0	0	0	0.603497	Metabo	Metabo
N6,N6,N6-Trimethyl-L-lysine	DL-Arginine	-0.00271921	0.970062	negative	0.00271921	0	0	0	0.0132007	Metabo	Metabo
Isoquinoline	DL-Arginine	0.404734	5.28443e-09	positive	0.404734	0.3	1	2	7.81575	Metabo	Metabo
Hypoxanthine	DL-Arginine	-0.148879	0.0387924	negative	0.148879	0	1	1	1.41125	Metabo	Metabo
Palmitic amide	DL-Arginine	-0.0144557	0.841848	negative	0.0144557	0	0	0	0.0747665	Metabo	Metabo
Dodecyltrimethylammonium	DL-Arginine	0.00549016	0.939597	positive	0.00549016	0	0	0	0.0270585	Metabo	Metabo
DL-Norleucine	DL-Arginine	0.133191	0.0648103	positive	0.133191	0	0	0	1.18836	Metabo	Metabo
DL-Lysine	DL-Arginine	0.47508	2.9341e-12	positive	0.47508	0.3	1	2	7.99987	Metabo	Metabo
D-Erythro-sphingosine 1-phosphate	DL-Arginine	-0.0671989	0.353126	negative	0.0671989	0	0	0	0.45207	Metabo	Metabo
Bis(4-ethylbenzylidene)sorbitol	DL-Arginine	0.255831	0.000329448	positive	0.255831	0	1	2	3.4822	Metabo	Metabo
8-Hydroxyquinoline	DL-Arginine	0.182965	0.01087	positive	0.182965	0	1	1	1.96377	Metabo	Metabo
6-Methylquinoline	DL-Arginine	0.239562	0.000792273	positive	0.239562	0	1	2	3.10112	Metabo	Metabo
6,11-dihydro-5H-benzo[a]carbazole	DL-Arginine	0.0275309	0.703901	positive	0.0275309	0	0	0	0.152488	Metabo	Metabo
5-Hydroxyindole-3-acetic acid	DL-Arginine	0.174388	0.0152851	positive	0.174388	0	1	1	1.81573	Metabo	Metabo
5-Aminolevulinic acid hydrochloride	DL-Arginine	0.255839	0.000329295	positive	0.255839	0	1	2	3.4824	Metabo	Metabo
3,5-di-tert-Butyl-4-hydroxybenzaldehyde	DL-Arginine	-0.0232526	0.748225	negative	0.0232526	0	0	0	0.125968	Metabo	Metabo
2-Amino-1,3,4-octadecanetriol	DL-Arginine	-0.00920757	0.898871	negative	0.00920757	0	0	0	0.0463025	Metabo	Metabo
2,4-Dimethylbenzaldehyde	DL-Arginine	0.265325	0.000192139	positive	0.265325	0	1	2	3.71636	Metabo	Metabo
1-Dodecyl-2-pyrrolidinone	DL-Arginine	-0.126083	0.0806015	negative	0.126083	0	0	0	1.09366	Metabo	Metabo
(4aS,5R,6S,8aS)-5-[(3E)-5-methoxy-3-methyl-5-oxopent-3-en-1-yl]-5,6,8a-trimethyl-3,4,4a,5,6,7,8,8a-octahydronaphthalene-1-carboxylic acid	DL-Arginine	-0.0480476	0.506981	negative	0.0480476	0	0	0	0.295009	Metabo	Metabo
NP-008993	DL-Arginine	0.0432903	0.549986	positive	0.0432903	0	0	0	0.259649	Metabo	Metabo
NP-002322	DL-Arginine	0.120142	0.0960597	positive	0.120142	0	0	0	1.01746	Metabo	Metabo
L-Arginine monohydrochloride	DL-Arginine	0.653514	0	positive	0.653514	0.5	1	2	8	Metabo	Metabo
Hexadecanedioic acid	DL-Arginine	-0.0341678	0.63712	negative	0.0341678	0	0	0	0.195779	Metabo	Metabo
DL-Tryptophan	DL-Arginine	0.421302	1.05225e-09	positive	0.421302	0.3	1	2	7.95655	Metabo	Metabo
DL-4-Hydroxyphenyllactic acid	DL-Arginine	0.143852	0.0459477	positive	0.143852	0	1	1	1.33774	Metabo	Metabo
Biliverdin hydrochloride	DL-Arginine	0.011618	0.872598	positive	0.011618	0	0	0	0.0591856	Metabo	Metabo
10-Hydroxydecanoic acid	DL-Arginine	0.121827	0.0914555	positive	0.121827	0	0	0	1.03879	Metabo	Metabo
10-HDA	DL-Arginine	-0.0133723	0.853562	negative	0.0133723	0	0	0	0.0687651	Metabo	Metabo
(+/-)9-HpODE	DL-Arginine	0.0409283	0.57198	positive	0.0409283	0	0	0	0.242619	Metabo	Metabo
D-(+)-Pipecolinic acid	D-(+)-Pipecolinic acid	1	0	positive	1	0.8	1	2	8	Metabo	Metabo
5alpha-Dihydrotestosterone glucuronide	D-(+)-Pipecolinic acid	-0.186048	0.00958296	negative	0.186048	0	1	2	2.0185	Metabo	Metabo
Prenylcysteine	D-(+)-Pipecolinic acid	0.0584404	0.419496	positive	0.0584404	0	0	0	0.377272	Metabo	Metabo
Propionylcarnitine	D-(+)-Pipecolinic acid	0.185856	0.00965897	positive	0.185856	0	1	2	2.01507	Metabo	Metabo
N6,N6,N6-Trimethyl-L-lysine	D-(+)-Pipecolinic acid	0.182008	0.0112991	positive	0.182008	0	1	1	1.94695	Metabo	Metabo
Isoquinoline	D-(+)-Pipecolinic acid	0.352924	4.80189e-07	positive	0.352924	0.3	1	2	6.30964	Metabo	Metabo
Hypoxanthine	D-(+)-Pipecolinic acid	0.0197606	0.785033	positive	0.0197606	0	0	0	0.105112	Metabo	Metabo
Palmitic amide	D-(+)-Pipecolinic acid	0.104515	0.148037	positive	0.104515	0	0	0	0.82963	Metabo	Metabo
Dodecyltrimethylammonium	D-(+)-Pipecolinic acid	0.254746	0.000349937	positive	0.254746	0	1	2	3.456	Metabo	Metabo
DL-Norleucine	D-(+)-Pipecolinic acid	0.256021	0.000325972	positive	0.256021	0	1	2	3.48681	Metabo	Metabo
DL-Lysine	D-(+)-Pipecolinic acid	0.922742	0	positive	0.922742	0.8	1	2	8	Metabo	Metabo
D-Erythro-sphingosine 1-phosphate	D-(+)-Pipecolinic acid	-0.0205484	0.776683	negative	0.0205484	0	0	0	0.109756	Metabo	Metabo
Bis(4-ethylbenzylidene)sorbitol	D-(+)-Pipecolinic acid	0.0912261	0.207038	positive	0.0912261	0	0	0	0.683951	Metabo	Metabo
8-Hydroxyquinoline	D-(+)-Pipecolinic acid	0.152157	0.0346507	positive	0.152157	0	1	1	1.46029	Metabo	Metabo
6-Methylquinoline	D-(+)-Pipecolinic acid	0.217109	0.00242262	positive	0.217109	0	1	2	2.61571	Metabo	Metabo
6,11-dihydro-5H-benzo[a]carbazole	D-(+)-Pipecolinic acid	-0.0675712	0.350459	negative	0.0675712	0	0	0	0.455362	Metabo	Metabo
5-Hydroxyindole-3-acetic acid	D-(+)-Pipecolinic acid	0.266788	0.000176509	positive	0.266788	0	1	2	3.75321	Metabo	Metabo
5-Aminolevulinic acid hydrochloride	D-(+)-Pipecolinic acid	0.287373	5.07418e-05	positive	0.287373	0	1	2	4.29455	Metabo	Metabo
3,5-di-tert-Butyl-4-hydroxybenzaldehyde	D-(+)-Pipecolinic acid	0.0222778	0.758447	positive	0.0222778	0	0	0	0.120075	Metabo	Metabo
2-Amino-1,3,4-octadecanetriol	D-(+)-Pipecolinic acid	-0.0927635	0.199454	negative	0.0927635	0	0	0	0.700157	Metabo	Metabo
2,4-Dimethylbenzaldehyde	D-(+)-Pipecolinic acid	0.0917569	0.204396	positive	0.0917569	0	0	0	0.689527	Metabo	Metabo
1-Dodecyl-2-pyrrolidinone	D-(+)-Pipecolinic acid	-0.028252	0.696523	negative	0.028252	0	0	0	0.157064	Metabo	Metabo
(4aS,5R,6S,8aS)-5-[(3E)-5-methoxy-3-methyl-5-oxopent-3-en-1-yl]-5,6,8a-trimethyl-3,4,4a,5,6,7,8,8a-octahydronaphthalene-1-carboxylic acid	D-(+)-Pipecolinic acid	0.0343598	0.635228	positive	0.0343598	0	0	0	0.19707	Metabo	Metabo
NP-008993	D-(+)-Pipecolinic acid	0.0427845	0.554661	positive	0.0427845	0	0	0	0.255973	Metabo	Metabo
NP-002322	D-(+)-Pipecolinic acid	0.0945396	0.190946	positive	0.0945396	0	0	0	0.719089	Metabo	Metabo
L-Arginine monohydrochloride	D-(+)-Pipecolinic acid	0.528591	2.66454e-15	positive	0.528591	0.5	1	2	8	Metabo	Metabo
Hexadecanedioic acid	D-(+)-Pipecolinic acid	0.010326	0.886665	positive	0.010326	0	0	0	0.0522402	Metabo	Metabo
DL-Tryptophan	D-(+)-Pipecolinic acid	0.668656	0	positive	0.668656	0.5	1	2	8	Metabo	Metabo
DL-4-Hydroxyphenyllactic acid	D-(+)-Pipecolinic acid	0.266542	0.000179047	positive	0.266542	0	1	2	3.74701	Metabo	Metabo
Biliverdin hydrochloride	D-(+)-Pipecolinic acid	0.160819	0.025469	positive	0.160819	0	1	1	1.59399	Metabo	Metabo
10-Hydroxydecanoic acid	D-(+)-Pipecolinic acid	0.02692	0.710174	positive	0.02692	0	0	0	0.148635	Metabo	Metabo
10-HDA	D-(+)-Pipecolinic acid	-0.0572268	0.429233	negative	0.0572268	0	0	0	0.367307	Metabo	Metabo
(+/-)9-HpODE	D-(+)-Pipecolinic acid	-0.00843304	0.907338	negative	0.00843304	0	0	0	0.0422308	Metabo	Metabo
5alpha-Dihydrotestosterone glucuronide	5alpha-Dihydrotestosterone glucuronide	1	0	positive	1	0.8	1	2	8	Metabo	Metabo
Prenylcysteine	5alpha-Dihydrotestosterone glucuronide	0.211914	0.00309079	positive	0.211914	0	1	2	2.50993	Metabo	Metabo
Propionylcarnitine	5alpha-Dihydrotestosterone glucuronide	0.350085	6.01353e-07	positive	0.350085	0.3	1	2	6.21371	Metabo	Metabo
N6,N6,N6-Trimethyl-L-lysine	5alpha-Dihydrotestosterone glucuronide	0.239572	0.000791859	positive	0.239572	0	1	2	3.10135	Metabo	Metabo
Isoquinoline	5alpha-Dihydrotestosterone glucuronide	-0.0566443	0.433954	negative	0.0566443	0	0	0	0.362557	Metabo	Metabo
Hypoxanthine	5alpha-Dihydrotestosterone glucuronide	0.378477	5.72895e-08	positive	0.378477	0.3	1	2	7.17205	Metabo	Metabo
Palmitic amide	5alpha-Dihydrotestosterone glucuronide	-0.140546	0.0512325	negative	0.140546	0	0	0	1.29045	Metabo	Metabo
Dodecyltrimethylammonium	5alpha-Dihydrotestosterone glucuronide	-0.108818	0.131962	negative	0.108818	0	0	0	0.87955	Metabo	Metabo
DL-Norleucine	5alpha-Dihydrotestosterone glucuronide	0.354784	4.13902e-07	positive	0.354784	0.3	1	2	6.37273	Metabo	Metabo
DL-Lysine	5alpha-Dihydrotestosterone glucuronide	-0.124498	0.0845171	negative	0.124498	0	0	0	1.07306	Metabo	Metabo
D-Erythro-sphingosine 1-phosphate	5alpha-Dihydrotestosterone glucuronide	0.450794	4.74822e-11	positive	0.450794	0.3	1	2	7.99794	Metabo	Metabo
Bis(4-ethylbenzylidene)sorbitol	5alpha-Dihydrotestosterone glucuronide	-0.496805	2.00506e-13	negative	0.496805	0.3	1	2	7.99999	Metabo	Metabo
8-Hydroxyquinoline	5alpha-Dihydrotestosterone glucuronide	0.373436	8.84335e-08	positive	0.373436	0.3	1	2	7.00686	Metabo	Metabo
6-Methylquinoline	5alpha-Dihydrotestosterone glucuronide	0.300481	2.17777e-05	positive	0.300481	0.3	1	2	4.66179	Metabo	Metabo
6,11-dihydro-5H-benzo[a]carbazole	5alpha-Dihydrotestosterone glucuronide	0.099125	0.170212	positive	0.099125	0	0	0	0.76901	Metabo	Metabo
5-Hydroxyindole-3-acetic acid	5alpha-Dihydrotestosterone glucuronide	0.0801172	0.268045	positive	0.0801172	0	0	0	0.571792	Metabo	Metabo
5-Aminolevulinic acid hydrochloride	5alpha-Dihydrotestosterone glucuronide	-0.221508	0.00196255	negative	0.221508	0	1	2	2.70718	Metabo	Metabo
3,5-di-tert-Butyl-4-hydroxybenzaldehyde	5alpha-Dihydrotestosterone glucuronide	0.0597157	0.409403	positive	0.0597157	0	0	0	0.387849	Metabo	Metabo
2-Amino-1,3,4-octadecanetriol	5alpha-Dihydrotestosterone glucuronide	0.11769	0.10309	positive	0.11769	0	0	0	0.986784	Metabo	Metabo
2,4-Dimethylbenzaldehyde	5alpha-Dihydrotestosterone glucuronide	-0.470247	5.19629e-12	negative	0.470247	0.3	1	2	7.99977	Metabo	Metabo
1-Dodecyl-2-pyrrolidinone	5alpha-Dihydrotestosterone glucuronide	0.273819	0.000116584	positive	0.273819	0	1	2	3.93332	Metabo	Metabo
(4aS,5R,6S,8aS)-5-[(3E)-5-methoxy-3-methyl-5-oxopent-3-en-1-yl]-5,6,8a-trimethyl-3,4,4a,5,6,7,8,8a-octahydronaphthalene-1-carboxylic acid	5alpha-Dihydrotestosterone glucuronide	0.22082	0.00202879	positive	0.22082	0	1	2	2.69276	Metabo	Metabo
NP-008993	5alpha-Dihydrotestosterone glucuronide	0.389464	2.16741e-08	positive	0.389464	0.3	1	2	7.4993	Metabo	Metabo
NP-002322	5alpha-Dihydrotestosterone glucuronide	0.122573	0.0894729	positive	0.122573	0	0	0	1.04831	Metabo	Metabo
L-Arginine monohydrochloride	5alpha-Dihydrotestosterone glucuronide	-0.0960152	0.184082	negative	0.0960152	0	0	0	0.734989	Metabo	Metabo
Hexadecanedioic acid	5alpha-Dihydrotestosterone glucuronide	0.220342	0.00207596	positive	0.220342	0	1	2	2.68278	Metabo	Metabo
DL-Tryptophan	5alpha-Dihydrotestosterone glucuronide	-0.25616	0.000323462	negative	0.25616	0	1	2	3.49016	Metabo	Metabo
DL-4-Hydroxyphenyllactic acid	5alpha-Dihydrotestosterone glucuronide	0.299675	2.29681e-05	positive	0.299675	0	1	2	4.63869	Metabo	Metabo
Biliverdin hydrochloride	5alpha-Dihydrotestosterone glucuronide	0.105311	0.144956	positive	0.105311	0	0	0	0.838765	Metabo	Metabo
10-Hydroxydecanoic acid	5alpha-Dihydrotestosterone glucuronide	0.128813	0.0742059	positive	0.128813	0	0	0	1.12956	Metabo	Metabo
10-HDA	5alpha-Dihydrotestosterone glucuronide	0.313819	8.82297e-06	positive	0.313819	0.3	1	2	5.05389	Metabo	Metabo
(+/-)9-HpODE	5alpha-Dihydrotestosterone glucuronide	0.245635	0.000574859	positive	0.245635	0	1	2	3.24043	Metabo	Metabo
Prenylcysteine	Prenylcysteine	1	0	positive	1	0.8	1	2	8	Metabo	Metabo
Propionylcarnitine	Prenylcysteine	0.255165	0.000341889	positive	0.255165	0	1	2	3.4661	Metabo	Metabo
N6,N6,N6-Trimethyl-L-lysine	Prenylcysteine	0.101999	0.158097	positive	0.101999	0	0	0	0.801076	Metabo	Metabo
Isoquinoline	Prenylcysteine	0.0915065	0.205639	positive	0.0915065	0	0	0	0.686894	Metabo	Metabo
Hypoxanthine	Prenylcysteine	0.0739611	0.306674	positive	0.0739611	0	0	0	0.513323	Metabo	Metabo
Palmitic amide	Prenylcysteine	-0.174934	0.0149633	negative	0.174934	0	1	1	1.82497	Metabo	Metabo
Dodecyltrimethylammonium	Prenylcysteine	-0.0637186	0.378669	negative	0.0637186	0	0	0	0.42174	Metabo	Metabo
DL-Norleucine	Prenylcysteine	0.187762	0.00892726	positive	0.187762	0	1	2	2.04928	Metabo	Metabo
DL-Lysine	Prenylcysteine	0.0594403	0.411571	positive	0.0594403	0	0	0	0.385556	Metabo	Metabo
D-Erythro-sphingosine 1-phosphate	Prenylcysteine	0.416948	1.62181e-09	positive	0.416948	0.3	1	2	7.93473	Metabo	Metabo
Bis(4-ethylbenzylidene)sorbitol	Prenylcysteine	-0.110074	0.127536	negative	0.110074	0	0	0	0.894368	Metabo	Metabo
8-Hydroxyquinoline	Prenylcysteine	0.246359	0.00055298	positive	0.246359	0	1	2	3.25728	Metabo	Metabo
6-Methylquinoline	Prenylcysteine	0.224554	0.00169218	positive	0.224554	0	1	2	2.77155	Metabo	Metabo
6,11-dihydro-5H-benzo[a]carbazole	Prenylcysteine	0.0432235	0.550602	positive	0.0432235	0	0	0	0.259162	Metabo	Metabo
5-Hydroxyindole-3-acetic acid	Prenylcysteine	0.0502561	0.48763	positive	0.0502561	0	0	0	0.311909	Metabo	Metabo
5-Aminolevulinic acid hydrochloride	Prenylcysteine	-0.00300965	0.966865	negative	0.00300965	0	0	0	0.014634	Metabo	Metabo
3,5-di-tert-Butyl-4-hydroxybenzaldehyde	Prenylcysteine	-0.0720531	0.319354	negative	0.0720531	0	0	0	0.495728	Metabo	Metabo
2-Amino-1,3,4-octadecanetriol	Prenylcysteine	0.162211	0.0242078	positive	0.162211	0	1	1	1.61604	Metabo	Metabo
2,4-Dimethylbenzaldehyde	Prenylcysteine	-0.18652	0.00939815	negative	0.18652	0	1	2	2.02696	Metabo	Metabo
1-Dodecyl-2-pyrrolidinone	Prenylcysteine	0.0104996	0.884773	positive	0.0104996	0	0	0	0.0531681	Metabo	Metabo
(4aS,5R,6S,8aS)-5-[(3E)-5-methoxy-3-methyl-5-oxopent-3-en-1-yl]-5,6,8a-trimethyl-3,4,4a,5,6,7,8,8a-octahydronaphthalene-1-carboxylic acid	Prenylcysteine	0.05708	0.430421	positive	0.05708	0	0	0	0.366107	Metabo	Metabo
NP-008993	Prenylcysteine	0.227181	0.00148678	positive	0.227181	0	1	2	2.82775	Metabo	Metabo
NP-002322	Prenylcysteine	0.252754	0.000390649	positive	0.252754	0	1	2	3.4082	Metabo	Metabo
L-Arginine monohydrochloride	Prenylcysteine	0.0102408	0.887594	positive	0.0102408	0	0	0	0.0517858	Metabo	Metabo
Hexadecanedioic acid	Prenylcysteine	0.170901	0.0174864	positive	0.170901	0	1	1	1.7573	Metabo	Metabo
DL-Tryptophan	Prenylcysteine	0.122785	0.0889159	positive	0.122785	0	0	0	1.05102	Metabo	Metabo
DL-4-Hydroxyphenyllactic acid	Prenylcysteine	0.225964	0.0015789	positive	0.225964	0	1	2	2.80164	Metabo	Metabo
Biliverdin hydrochloride	Prenylcysteine	0.21556	0.00260665	positive	0.21556	0	1	2	2.58392	Metabo	Metabo
10-Hydroxydecanoic acid	Prenylcysteine	0.129629	0.0723751	positive	0.129629	0	0	0	1.14041	Metabo	Metabo
10-HDA	Prenylcysteine	0.31563	7.77768e-06	positive	0.31563	0.3	1	2	5.10859	Metabo	Metabo
(+/-)9-HpODE	Prenylcysteine	0.313079	9.28693e-06	positive	0.313079	0.3	1	2	5.03166	Metabo	Metabo
Propionylcarnitine	Propionylcarnitine	1	0	positive	1	0.8	1	2	8	Metabo	Metabo
N6,N6,N6-Trimethyl-L-lysine	Propionylcarnitine	0.24686	0.000538308	positive	0.24686	0	1	2	3.26896	Metabo	Metabo
Isoquinoline	Propionylcarnitine	0.342179	1.11225e-06	positive	0.342179	0.3	1	2	5.94991	Metabo	Metabo
Hypoxanthine	Propionylcarnitine	0.0354331	0.624694	positive	0.0354331	0	0	0	0.204333	Metabo	Metabo
Palmitic amide	Propionylcarnitine	-0.0155056	0.830528	negative	0.0155056	0	0	0	0.0806459	Metabo	Metabo
Dodecyltrimethylammonium	Propionylcarnitine	-0.0908038	0.209157	negative	0.0908038	0	0	0	0.679528	Metabo	Metabo
DL-Norleucine	Propionylcarnitine	0.238517	0.000836561	positive	0.238517	0	1	2	3.0775	Metabo	Metabo
DL-Lysine	Propionylcarnitine	0.276838	9.72214e-05	positive	0.276838	0	1	2	4.01219	Metabo	Metabo
D-Erythro-sphingosine 1-phosphate	Propionylcarnitine	0.24363	0.000639641	positive	0.24363	0	1	2	3.19406	Metabo	Metabo
Bis(4-ethylbenzylidene)sorbitol	Propionylcarnitine	-0.116512	0.10661	negative	0.116512	0	0	0	0.972203	Metabo	Metabo
8-Hydroxyquinoline	Propionylcarnitine	0.502319	9.83658e-14	positive	0.502319	0.5	1	2	8	Metabo	Metabo
6-Methylquinoline	Propionylcarnitine	0.498549	1.60316e-13	positive	0.498549	0.3	1	2	7.99999	Metabo	Metabo
6,11-dihydro-5H-benzo[a]carbazole	Propionylcarnitine	0.0373845	0.605737	positive	0.0373845	0	0	0	0.217716	Metabo	Metabo
5-Hydroxyindole-3-acetic acid	Propionylcarnitine	0.278542	8.76675e-05	positive	0.278542	0	1	2	4.05711	Metabo	Metabo
5-Aminolevulinic acid hydrochloride	Propionylcarnitine	0.0413556	0.567971	positive	0.0413556	0	0	0	0.245674	Metabo	Metabo
3,5-di-tert-Butyl-4-hydroxybenzaldehyde	Propionylcarnitine	0.0206319	0.7758	positive	0.0206319	0	0	0	0.11025	Metabo	Metabo
2-Amino-1,3,4-octadecanetriol	Propionylcarnitine	0.0384595	0.595404	positive	0.0384595	0	0	0	0.225189	Metabo	Metabo
2,4-Dimethylbenzaldehyde	Propionylcarnitine	-0.146926	0.0414526	negative	0.146926	0	1	1	1.38245	Metabo	Metabo
1-Dodecyl-2-pyrrolidinone	Propionylcarnitine	0.0902696	0.211859	positive	0.0902696	0	0	0	0.673953	Metabo	Metabo
(4aS,5R,6S,8aS)-5-[(3E)-5-methoxy-3-methyl-5-oxopent-3-en-1-yl]-5,6,8a-trimethyl-3,4,4a,5,6,7,8,8a-octahydronaphthalene-1-carboxylic acid	Propionylcarnitine	0.133171	0.064851	positive	0.133171	0	0	0	1.18808	Metabo	Metabo
NP-008993	Propionylcarnitine	0.320038	5.70228e-06	positive	0.320038	0.3	1	2	5.24319	Metabo	Metabo
NP-002322	Propionylcarnitine	0.295529	3.0124e-05	positive	0.295529	0	1	2	4.52094	Metabo	Metabo
L-Arginine monohydrochloride	Propionylcarnitine	0.050206	0.488065	positive	0.050206	0	0	0	0.311523	Metabo	Metabo
Hexadecanedioic acid	Propionylcarnitine	0.149319	0.0382125	positive	0.149319	0	1	1	1.41779	Metabo	Metabo
DL-Tryptophan	Propionylcarnitine	0.267419	0.000170138	positive	0.267419	0	1	2	3.76917	Metabo	Metabo
DL-4-Hydroxyphenyllactic acid	Propionylcarnitine	0.463091	1.19185e-11	positive	0.463091	0.3	1	2	7.99948	Metabo	Metabo
Biliverdin hydrochloride	Propionylcarnitine	0.291504	3.90407e-05	positive	0.291504	0	1	2	4.40837	Metabo	Metabo
10-Hydroxydecanoic acid	Propionylcarnitine	0.248182	0.000501288	positive	0.248182	0	1	2	3.2999	Metabo	Metabo
10-HDA	Propionylcarnitine	0.112012	0.120928	positive	0.112012	0	0	0	0.917473	Metabo	Metabo
(+/-)9-HpODE	Propionylcarnitine	0.131016	0.0693482	positive	0.131016	0	0	0	1.15896	Metabo	Metabo
N6,N6,N6-Trimethyl-L-lysine	N6,N6,N6-Trimethyl-L-lysine	1	0	positive	1	0.8	1	2	8	Metabo	Metabo
Isoquinoline	N6,N6,N6-Trimethyl-L-lysine	0.16189	0.0244933	positive	0.16189	0	1	1	1.61095	Metabo	Metabo
Hypoxanthine	N6,N6,N6-Trimethyl-L-lysine	0.142338	0.0483079	positive	0.142338	0	1	1	1.31598	Metabo	Metabo
Palmitic amide	N6,N6,N6-Trimethyl-L-lysine	-0.117155	0.104679	negative	0.117155	0	0	0	0.980142	Metabo	Metabo
Dodecyltrimethylammonium	N6,N6,N6-Trimethyl-L-lysine	0.0296408	0.682394	positive	0.0296408	0	0	0	0.165965	Metabo	Metabo
DL-Norleucine	N6,N6,N6-Trimethyl-L-lysine	0.243926	0.000629688	positive	0.243926	0	1	2	3.20087	Metabo	Metabo
DL-Lysine	N6,N6,N6-Trimethyl-L-lysine	0.187462	0.00903923	positive	0.187462	0	1	2	2.04387	Metabo	Metabo
D-Erythro-sphingosine 1-phosphate	N6,N6,N6-Trimethyl-L-lysine	0.216401	0.00250519	positive	0.216401	0	1	2	2.60116	Metabo	Metabo
Bis(4-ethylbenzylidene)sorbitol	N6,N6,N6-Trimethyl-L-lysine	-0.0935063	0.195863	negative	0.0935063	0	0	0	0.708047	Metabo	Metabo
8-Hydroxyquinoline	N6,N6,N6-Trimethyl-L-lysine	0.306302	1.47606e-05	positive	0.306302	0.3	1	2	4.8306	Metabo	Metabo
6-Methylquinoline	N6,N6,N6-Trimethyl-L-lysine	0.23292	0.00111505	positive	0.23292	0	1	2	2.9527	Metabo	Metabo
6,11-dihydro-5H-benzo[a]carbazole	N6,N6,N6-Trimethyl-L-lysine	-0.00371909	0.959061	negative	0.00371909	0	0	0	0.0181537	Metabo	Metabo
5-Hydroxyindole-3-acetic acid	N6,N6,N6-Trimethyl-L-lysine	0.206142	0.00402531	positive	0.206142	0	1	2	2.3952	Metabo	Metabo
5-Aminolevulinic acid hydrochloride	N6,N6,N6-Trimethyl-L-lysine	0.0909824	0.208259	positive	0.0909824	0	0	0	0.681397	Metabo	Metabo
3,5-di-tert-Butyl-4-hydroxybenzaldehyde	N6,N6,N6-Trimethyl-L-lysine	0.0547463	0.449537	positive	0.0547463	0	0	0	0.347235	Metabo	Metabo
2-Amino-1,3,4-octadecanetriol	N6,N6,N6-Trimethyl-L-lysine	0.00289114	0.96817	positive	0.00289114	0	0	0	0.0140486	Metabo	Metabo
2,4-Dimethylbenzaldehyde	N6,N6,N6-Trimethyl-L-lysine	-0.193705	0.00695143	negative	0.193705	0	1	2	2.15793	Metabo	Metabo
1-Dodecyl-2-pyrrolidinone	N6,N6,N6-Trimethyl-L-lysine	0.070474	0.330102	positive	0.070474	0	0	0	0.481351	Metabo	Metabo
(4aS,5R,6S,8aS)-5-[(3E)-5-methoxy-3-methyl-5-oxopent-3-en-1-yl]-5,6,8a-trimethyl-3,4,4a,5,6,7,8,8a-octahydronaphthalene-1-carboxylic acid	N6,N6,N6-Trimethyl-L-lysine	0.13808	0.0554933	positive	0.13808	0	0	0	1.25576	Metabo	Metabo
NP-008993	N6,N6,N6-Trimethyl-L-lysine	0.239117	0.000810891	positive	0.239117	0	1	2	3.09103	Metabo	Metabo
NP-002322	N6,N6,N6-Trimethyl-L-lysine	0.17367	0.0157173	positive	0.17367	0	1	1	1.80362	Metabo	Metabo
L-Arginine monohydrochloride	N6,N6,N6-Trimethyl-L-lysine	0.114838	0.111772	positive	0.114838	0	0	0	0.951666	Metabo	Metabo
Hexadecanedioic acid	N6,N6,N6-Trimethyl-L-lysine	0.194711	0.00665842	positive	0.194711	0	1	2	2.17663	Metabo	Metabo
DL-Tryptophan	N6,N6,N6-Trimethyl-L-lysine	0.191877	0.00751301	positive	0.191877	0	1	2	2.12419	Metabo	Metabo
DL-4-Hydroxyphenyllactic acid	N6,N6,N6-Trimethyl-L-lysine	0.386151	2.91665e-08	positive	0.386151	0.3	1	2	7.40709	Metabo	Metabo
Biliverdin hydrochloride	N6,N6,N6-Trimethyl-L-lysine	0.0421502	0.56055	positive	0.0421502	0	0	0	0.251385	Metabo	Metabo
10-Hydroxydecanoic acid	N6,N6,N6-Trimethyl-L-lysine	0.161381	0.0249527	positive	0.161381	0	1	1	1.60288	Metabo	Metabo
10-HDA	N6,N6,N6-Trimethyl-L-lysine	0.0936432	0.195207	positive	0.0936432	0	0	0	0.709506	Metabo	Metabo
(+/-)9-HpODE	N6,N6,N6-Trimethyl-L-lysine	0.202595	0.00471895	positive	0.202595	0	1	2	2.32615	Metabo	Metabo
Isoquinoline	Isoquinoline	1	0	positive	1	0.8	1	2	8	Metabo	Metabo
Hypoxanthine	Isoquinoline	-0.050403	0.486357	negative	0.050403	0	0	0	0.313045	Metabo	Metabo
Palmitic amide	Isoquinoline	-0.00382926	0.95785	negative	0.00382926	0	0	0	0.0187027	Metabo	Metabo
Dodecyltrimethylammonium	Isoquinoline	-0.149434	0.0380621	negative	0.149434	0	1	1	1.41951	Metabo	Metabo
DL-Norleucine	Isoquinoline	0.193269	0.00708178	positive	0.193269	0	1	2	2.14986	Metabo	Metabo
DL-Lysine	Isoquinoline	0.367407	1.47214e-07	positive	0.367407	0.3	1	2	6.80351	Metabo	Metabo
D-Erythro-sphingosine 1-phosphate	Isoquinoline	0.118699	0.100152	positive	0.118699	0	0	0	0.999342	Metabo	Metabo
Bis(4-ethylbenzylidene)sorbitol	Isoquinoline	0.242834	0.000667191	positive	0.242834	0	1	2	3.17574	Metabo	Metabo
8-Hydroxyquinoline	Isoquinoline	0.727283	0	positive	0.727283	0.5	1	2	8	Metabo	Metabo
6-Methylquinoline	Isoquinoline	0.792394	0	positive	0.792394	0.5	1	2	8	Metabo	Metabo
6,11-dihydro-5H-benzo[a]carbazole	Isoquinoline	0.140965	0.0505362	positive	0.140965	0	0	0	1.2964	Metabo	Metabo
5-Hydroxyindole-3-acetic acid	Isoquinoline	0.398176	9.77365e-09	positive	0.398176	0.3	1	2	7.70391	Metabo	Metabo
5-Aminolevulinic acid hydrochloride	Isoquinoline	0.22227	0.00189139	positive	0.22227	0	1	2	2.72322	Metabo	Metabo
3,5-di-tert-Butyl-4-hydroxybenzaldehyde	Isoquinoline	0.0169278	0.81525	positive	0.0169278	0	0	0	0.088709	Metabo	Metabo
2-Amino-1,3,4-octadecanetriol	Isoquinoline	-0.0712068	0.325086	negative	0.0712068	0	0	0	0.488002	Metabo	Metabo
2,4-Dimethylbenzaldehyde	Isoquinoline	0.17046	0.0177833	positive	0.17046	0	1	1	1.74999	Metabo	Metabo
1-Dodecyl-2-pyrrolidinone	Isoquinoline	-0.171125	0.0173373	negative	0.171125	0	1	1	1.76102	Metabo	Metabo
(4aS,5R,6S,8aS)-5-[(3E)-5-methoxy-3-methyl-5-oxopent-3-en-1-yl]-5,6,8a-trimethyl-3,4,4a,5,6,7,8,8a-octahydronaphthalene-1-carboxylic acid	Isoquinoline	0.136069	0.0591828	positive	0.136069	0	0	0	1.2278	Metabo	Metabo
NP-008993	Isoquinoline	0.255846	0.000329172	positive	0.255846	0	1	2	3.48256	Metabo	Metabo
NP-002322	Isoquinoline	0.405541	4.89516e-09	positive	0.405541	0.3	1	2	7.82695	Metabo	Metabo
L-Arginine monohydrochloride	Isoquinoline	0.210871	0.00324358	positive	0.210871	0	1	2	2.48897	Metabo	Metabo
Hexadecanedioic acid	Isoquinoline	0.112481	0.119369	positive	0.112481	0	0	0	0.923107	Metabo	Metabo
DL-Tryptophan	Isoquinoline	0.73053	0	positive	0.73053	0.5	1	2	8	Metabo	Metabo
DL-4-Hydroxyphenyllactic acid	Isoquinoline	0.437597	1.97084e-10	positive	0.437597	0.3	1	2	7.99152	Metabo	Metabo
Biliverdin hydrochloride	Isoquinoline	0.137393	0.0567328	positive	0.137393	0	0	0	1.24617	Metabo	Metabo
10-Hydroxydecanoic acid	Isoquinoline	0.225866	0.00158658	positive	0.225866	0	1	2	2.79954	Metabo	Metabo
10-HDA	Isoquinoline	0.148198	0.0397032	positive	0.148198	0	1	1	1.40117	Metabo	Metabo
(+/-)9-HpODE	Isoquinoline	0.132146	0.0669591	positive	0.132146	0	0	0	1.17419	Metabo	Metabo
Hypoxanthine	Hypoxanthine	1	0	positive	1	0.8	1	2	8	Metabo	Metabo
Palmitic amide	Hypoxanthine	-0.0529402	0.464654	negative	0.0529402	0	0	0	0.33287	Metabo	Metabo
Dodecyltrimethylammonium	Hypoxanthine	0.0217186	0.76433	positive	0.0217186	0	0	0	0.116719	Metabo	Metabo
DL-Norleucine	Hypoxanthine	0.2212	0.00199189	positive	0.2212	0	1	2	2.70073	Metabo	Metabo
DL-Lysine	Hypoxanthine	0.00841802	0.907503	positive	0.00841802	0	0	0	0.0421521	Metabo	Metabo
D-Erythro-sphingosine 1-phosphate	Hypoxanthine	0.214066	0.00279606	positive	0.214066	0	1	2	2.55345	Metabo	Metabo
Bis(4-ethylbenzylidene)sorbitol	Hypoxanthine	-0.367018	1.5208e-07	negative	0.367018	0.3	1	2	6.79027	Metabo	Metabo
8-Hydroxyquinoline	Hypoxanthine	0.126262	0.0801698	positive	0.126262	0	0	0	1.09599	Metabo	Metabo
6-Methylquinoline	Hypoxanthine	0.0754617	0.296936	positive	0.0754617	0	0	0	0.527336	Metabo	Metabo
6,11-dihydro-5H-benzo[a]carbazole	Hypoxanthine	0.0196938	0.785742	positive	0.0196938	0	0	0	0.10472	Metabo	Metabo
5-Hydroxyindole-3-acetic acid	Hypoxanthine	0.0972972	0.178267	positive	0.0972972	0	0	0	0.748929	Metabo	Metabo
5-Aminolevulinic acid hydrochloride	Hypoxanthine	-0.0889826	0.218473	negative	0.0889826	0	0	0	0.660602	Metabo	Metabo
3,5-di-tert-Butyl-4-hydroxybenzaldehyde	Hypoxanthine	0.0274708	0.704518	positive	0.0274708	0	0	0	0.152108	Metabo	Metabo
2-Amino-1,3,4-octadecanetriol	Hypoxanthine	0.0648136	0.370514	positive	0.0648136	0	0	0	0.431196	Metabo	Metabo
2,4-Dimethylbenzaldehyde	Hypoxanthine	-0.352884	4.81723e-07	negative	0.352884	0.3	1	2	6.30828	Metabo	Metabo
1-Dodecyl-2-pyrrolidinone	Hypoxanthine	0.193835	0.00691289	positive	0.193835	0	1	2	2.16034	Metabo	Metabo
(4aS,5R,6S,8aS)-5-[(3E)-5-methoxy-3-methyl-5-oxopent-3-en-1-yl]-5,6,8a-trimethyl-3,4,4a,5,6,7,8,8a-octahydronaphthalene-1-carboxylic acid	Hypoxanthine	0.26748	0.000169527	positive	0.26748	0	1	2	3.77074	Metabo	Metabo
NP-008993	Hypoxanthine	0.241026	0.000733851	positive	0.241026	0	1	2	3.13439	Metabo	Metabo
NP-002322	Hypoxanthine	0.0432335	0.550509	positive	0.0432335	0	0	0	0.259235	Metabo	Metabo
L-Arginine monohydrochloride	Hypoxanthine	0.081451	0.260134	positive	0.081451	0	0	0	0.584803	Metabo	Metabo
Hexadecanedioic acid	Hypoxanthine	0.183939	0.0104475	positive	0.183939	0	1	1	1.98099	Metabo	Metabo
DL-Tryptophan	Hypoxanthine	-0.115135	0.110842	negative	0.115135	0	0	0	0.955295	Metabo	Metabo
DL-4-Hydroxyphenyllactic acid	Hypoxanthine	0.1993	0.00545755	positive	0.1993	0	1	2	2.263	Metabo	Metabo
Biliverdin hydrochloride	Hypoxanthine	-0.00020031	0.997794	negative	0.00020031	0	0	0	0.000959073	Metabo	Metabo
10-Hydroxydecanoic acid	Hypoxanthine	-0.0861716	0.233428	negative	0.0861716	0	0	0	0.631847	Metabo	Metabo
10-HDA	Hypoxanthine	0.201063	0.00505047	positive	0.201063	0	1	2	2.29667	Metabo	Metabo
(+/-)9-HpODE	Hypoxanthine	0.127279	0.0777481	positive	0.127279	0	0	0	1.10931	Metabo	Metabo
Palmitic amide	Palmitic amide	1	0	positive	1	0.8	1	2	8	Metabo	Metabo
Dodecyltrimethylammonium	Palmitic amide	0.0874235	0.226681	positive	0.0874235	0	0	0	0.644585	Metabo	Metabo
DL-Norleucine	Palmitic amide	-0.129011	0.0737569	negative	0.129011	0	0	0	1.1322	Metabo	Metabo
DL-Lysine	Palmitic amide	0.0910592	0.207873	positive	0.0910592	0	0	0	0.682201	Metabo	Metabo
D-Erythro-sphingosine 1-phosphate	Palmitic amide	-0.173094	0.0160717	negative	0.173094	0	1	1	1.79394	Metabo	Metabo
Bis(4-ethylbenzylidene)sorbitol	Palmitic amide	-0.0100422	0.88976	negative	0.0100422	0	0	0	0.0507271	Metabo	Metabo
8-Hydroxyquinoline	Palmitic amide	-0.139135	0.0536356	negative	0.139135	0	0	0	1.27055	Metabo	Metabo
6-Methylquinoline	Palmitic amide	-0.0829233	0.251589	negative	0.0829233	0	0	0	0.599309	Metabo	Metabo
6,11-dihydro-5H-benzo[a]carbazole	Palmitic amide	0.0328408	0.650263	positive	0.0328408	0	0	0	0.186911	Metabo	Metabo
5-Hydroxyindole-3-acetic acid	Palmitic amide	0.0299163	0.679605	positive	0.0299163	0	0	0	0.167744	Metabo	Metabo
5-Aminolevulinic acid hydrochloride	Palmitic amide	0.0754884	0.296765	positive	0.0754884	0	0	0	0.527587	Metabo	Metabo
3,5-di-tert-Butyl-4-hydroxybenzaldehyde	Palmitic amide	0.0758857	0.294223	positive	0.0758857	0	0	0	0.531324	Metabo	Metabo
2-Amino-1,3,4-octadecanetriol	Palmitic amide	-0.369742	1.20992e-07	negative	0.369742	0.3	1	2	6.88275	Metabo	Metabo
2,4-Dimethylbenzaldehyde	Palmitic amide	0.0606321	0.40224	positive	0.0606321	0	0	0	0.395515	Metabo	Metabo
1-Dodecyl-2-pyrrolidinone	Palmitic amide	-0.0730146	0.312922	negative	0.0730146	0	0	0	0.504564	Metabo	Metabo
(4aS,5R,6S,8aS)-5-[(3E)-5-methoxy-3-methyl-5-oxopent-3-en-1-yl]-5,6,8a-trimethyl-3,4,4a,5,6,7,8,8a-octahydronaphthalene-1-carboxylic acid	Palmitic amide	0.0279883	0.699219	positive	0.0279883	0	0	0	0.155387	Metabo	Metabo
NP-008993	Palmitic amide	0.00462215	0.949133	positive	0.00462215	0	0	0	0.0226731	Metabo	Metabo
NP-002322	Palmitic amide	-0.108446	0.133297	negative	0.108446	0	0	0	0.875178	Metabo	Metabo
L-Arginine monohydrochloride	Palmitic amide	-0.00528818	0.941815	negative	0.00528818	0	0	0	0.0260345	Metabo	Metabo
Hexadecanedioic acid	Palmitic amide	0.0294372	0.684459	positive	0.0294372	0	0	0	0.164653	Metabo	Metabo
DL-Tryptophan	Palmitic amide	0.0666564	0.357035	positive	0.0666564	0	0	0	0.447289	Metabo	Metabo
DL-4-Hydroxyphenyllactic acid	Palmitic amide	-0.0725355	0.316116	negative	0.0725355	0	0	0	0.500153	Metabo	Metabo
Biliverdin hydrochloride	Palmitic amide	0.0152553	0.833224	positive	0.0152553	0	0	0	0.0792382	Metabo	Metabo
10-Hydroxydecanoic acid	Palmitic amide	-0.0537231	0.458067	negative	0.0537231	0	0	0	0.339071	Metabo	Metabo
10-HDA	Palmitic amide	-0.0927835	0.199357	negative	0.0927835	0	0	0	0.700369	Metabo	Metabo
(+/-)9-HpODE	Palmitic amide	-0.0744535	0.303456	negative	0.0744535	0	0	0	0.517905	Metabo	Metabo
Dodecyltrimethylammonium	Dodecyltrimethylammonium	1	0	positive	1	0.8	1	2	8	Metabo	Metabo
DL-Norleucine	Dodecyltrimethylammonium	0.141128	0.0502664	positive	0.141128	0	0	0	1.29872	Metabo	Metabo
DL-Lysine	Dodecyltrimethylammonium	0.144615	0.0447955	positive	0.144615	0	1	1	1.34877	Metabo	Metabo
D-Erythro-sphingosine 1-phosphate	Dodecyltrimethylammonium	-0.0606788	0.401877	negative	0.0606788	0	0	0	0.395907	Metabo	Metabo
Bis(4-ethylbenzylidene)sorbitol	Dodecyltrimethylammonium	-0.0871298	0.228252	negative	0.0871298	0	0	0	0.641586	Metabo	Metabo
8-Hydroxyquinoline	Dodecyltrimethylammonium	-0.231283	0.00121132	negative	0.231283	0	1	2	2.91674	Metabo	Metabo
6-Methylquinoline	Dodecyltrimethylammonium	-0.184764	0.0101015	negative	0.184764	0	1	1	1.99562	Metabo	Metabo
6,11-dihydro-5H-benzo[a]carbazole	Dodecyltrimethylammonium	-0.180576	0.0119696	negative	0.180576	0	1	1	1.92192	Metabo	Metabo
5-Hydroxyindole-3-acetic acid	Dodecyltrimethylammonium	0.0234863	0.745781	positive	0.0234863	0	0	0	0.127389	Metabo	Metabo
5-Aminolevulinic acid hydrochloride	Dodecyltrimethylammonium	0.184904	0.0100436	positive	0.184904	0	1	1	1.99811	Metabo	Metabo
3,5-di-tert-Butyl-4-hydroxybenzaldehyde	Dodecyltrimethylammonium	0.0758356	0.294543	positive	0.0758356	0	0	0	0.530852	Metabo	Metabo
2-Amino-1,3,4-octadecanetriol	Dodecyltrimethylammonium	-0.0226634	0.754399	negative	0.0226634	0	0	0	0.122399	Metabo	Metabo
2,4-Dimethylbenzaldehyde	Dodecyltrimethylammonium	-0.0505215	0.485332	negative	0.0505215	0	0	0	0.313961	Metabo	Metabo
1-Dodecyl-2-pyrrolidinone	Dodecyltrimethylammonium	0.140436	0.0514169	positive	0.140436	0	0	0	1.28889	Metabo	Metabo
(4aS,5R,6S,8aS)-5-[(3E)-5-methoxy-3-methyl-5-oxopent-3-en-1-yl]-5,6,8a-trimethyl-3,4,4a,5,6,7,8,8a-octahydronaphthalene-1-carboxylic acid	Dodecyltrimethylammonium	-0.0772595	0.285544	negative	0.0772595	0	0	0	0.544327	Metabo	Metabo
NP-008993	Dodecyltrimethylammonium	-0.0662174	0.360218	negative	0.0662174	0	0	0	0.443435	Metabo	Metabo
NP-002322	Dodecyltrimethylammonium	-0.0184986	0.798458	negative	0.0184986	0	0	0	0.097748	Metabo	Metabo
L-Arginine monohydrochloride	Dodecyltrimethylammonium	0.113734	0.11528	positive	0.113734	0	0	0	0.938245	Metabo	Metabo
Hexadecanedioic acid	Dodecyltrimethylammonium	-0.0118383	0.870203	negative	0.0118383	0	0	0	0.0603793	Metabo	Metabo
DL-Tryptophan	Dodecyltrimethylammonium	0.152871	0.0337997	positive	0.152871	0	1	1	1.47109	Metabo	Metabo
DL-4-Hydroxyphenyllactic acid	Dodecyltrimethylammonium	0.0546195	0.45059	positive	0.0546195	0	0	0	0.346219	Metabo	Metabo
Biliverdin hydrochloride	Dodecyltrimethylammonium	-0.0316907	0.661741	negative	0.0316907	0	0	0	0.179312	Metabo	Metabo
10-Hydroxydecanoic acid	Dodecyltrimethylammonium	-0.00701251	0.922894	negative	0.00701251	0	0	0	0.0348483	Metabo	Metabo
10-HDA	Dodecyltrimethylammonium	-0.0882899	0.222093	negative	0.0882899	0	0	0	0.653464	Metabo	Metabo
(+/-)9-HpODE	Dodecyltrimethylammonium	-0.0618623	0.392742	negative	0.0618623	0	0	0	0.405893	Metabo	Metabo
DL-Norleucine	DL-Norleucine	1	0	positive	1	0.8	1	2	8	Metabo	Metabo
DL-Lysine	DL-Norleucine	0.278641	8.71433e-05	positive	0.278641	0	1	2	4.05972	Metabo	Metabo
D-Erythro-sphingosine 1-phosphate	DL-Norleucine	0.343797	9.82092e-07	positive	0.343797	0.3	1	2	6.00345	Metabo	Metabo
Bis(4-ethylbenzylidene)sorbitol	DL-Norleucine	-0.169971	0.018118	negative	0.169971	0	1	1	1.74189	Metabo	Metabo
8-Hydroxyquinoline	DL-Norleucine	0.336091	1.76571e-06	positive	0.336091	0.3	1	2	5.75063	Metabo	Metabo
6-Methylquinoline	DL-Norleucine	0.313734	8.87524e-06	positive	0.313734	0.3	1	2	5.05133	Metabo	Metabo
6,11-dihydro-5H-benzo[a]carbazole	DL-Norleucine	-0.0122456	0.865779	negative	0.0122456	0	0	0	0.062593	Metabo	Metabo
5-Hydroxyindole-3-acetic acid	DL-Norleucine	0.265816	0.000186755	positive	0.265816	0	1	2	3.7287	Metabo	Metabo
5-Aminolevulinic acid hydrochloride	DL-Norleucine	0.0835659	0.24792	positive	0.0835659	0	0	0	0.605688	Metabo	Metabo
3,5-di-tert-Butyl-4-hydroxybenzaldehyde	DL-Norleucine	-0.040541	0.575626	negative	0.040541	0	0	0	0.23986	Metabo	Metabo
2-Amino-1,3,4-octadecanetriol	DL-Norleucine	0.0399067	0.58162	positive	0.0399067	0	0	0	0.235361	Metabo	Metabo
2,4-Dimethylbenzaldehyde	DL-Norleucine	-0.207257	0.00382707	negative	0.207257	0	1	2	2.41713	Metabo	Metabo
1-Dodecyl-2-pyrrolidinone	DL-Norleucine	0.179002	0.0127467	positive	0.179002	0	1	1	1.8946	Metabo	Metabo
(4aS,5R,6S,8aS)-5-[(3E)-5-methoxy-3-methyl-5-oxopent-3-en-1-yl]-5,6,8a-trimethyl-3,4,4a,5,6,7,8,8a-octahydronaphthalene-1-carboxylic acid	DL-Norleucine	0.120246	0.0957716	positive	0.120246	0	0	0	1.01876	Metabo	Metabo
NP-008993	DL-Norleucine	0.291973	3.78862e-05	positive	0.291973	0	1	2	4.4214	Metabo	Metabo
NP-002322	DL-Norleucine	0.266006	0.000184706	positive	0.266006	0	1	2	3.7335	Metabo	Metabo
L-Arginine monohydrochloride	DL-Norleucine	0.199143	0.00549517	positive	0.199143	0	1	2	2.26002	Metabo	Metabo
Hexadecanedioic acid	DL-Norleucine	0.191513	0.00762951	positive	0.191513	0	1	2	2.1175	Metabo	Metabo
DL-Tryptophan	DL-Norleucine	0.205862	0.0040766	positive	0.205862	0	1	2	2.3897	Metabo	Metabo
DL-4-Hydroxyphenyllactic acid	DL-Norleucine	0.382744	3.94445e-08	positive	0.382744	0.3	1	2	7.30588	Metabo	Metabo
Biliverdin hydrochloride	DL-Norleucine	0.130071	0.0713984	positive	0.130071	0	0	0	1.14631	Metabo	Metabo
10-Hydroxydecanoic acid	DL-Norleucine	0.153472	0.0330977	positive	0.153472	0	1	1	1.4802	Metabo	Metabo
10-HDA	DL-Norleucine	0.188653	0.0086023	positive	0.188653	0	1	2	2.06539	Metabo	Metabo
(+/-)9-HpODE	DL-Norleucine	0.195651	0.00639485	positive	0.195651	0	1	2	2.19417	Metabo	Metabo
DL-Lysine	DL-Lysine	1	0	positive	1	0.8	1	2	8	Metabo	Metabo
D-Erythro-sphingosine 1-phosphate	DL-Lysine	0.0478507	0.508726	positive	0.0478507	0	0	0	0.293516	Metabo	Metabo
Bis(4-ethylbenzylidene)sorbitol	DL-Lysine	0.0669803	0.354698	positive	0.0669803	0	0	0	0.450141	Metabo	Metabo
8-Hydroxyquinoline	DL-Lysine	0.216904	0.00244632	positive	0.216904	0	1	2	2.61149	Metabo	Metabo
6-Methylquinoline	DL-Lysine	0.272458	0.000126438	positive	0.272458	0	1	2	3.89809	Metabo	Metabo
6,11-dihydro-5H-benzo[a]carbazole	DL-Lysine	-0.0252624	0.72729	negative	0.0252624	0	0	0	0.138292	Metabo	Metabo
5-Hydroxyindole-3-acetic acid	DL-Lysine	0.263653	0.000211595	positive	0.263653	0	1	2	3.67447	Metabo	Metabo
5-Aminolevulinic acid hydrochloride	DL-Lysine	0.208187	0.00366854	positive	0.208187	0	1	2	2.43551	Metabo	Metabo
3,5-di-tert-Butyl-4-hydroxybenzaldehyde	DL-Lysine	0.039234	0.588008	positive	0.039234	0	0	0	0.230616	Metabo	Metabo
2-Amino-1,3,4-octadecanetriol	DL-Lysine	-0.0949686	0.188932	negative	0.0949686	0	0	0	0.723695	Metabo	Metabo
2,4-Dimethylbenzaldehyde	DL-Lysine	0.0693422	0.337947	positive	0.0693422	0	0	0	0.471151	Metabo	Metabo
1-Dodecyl-2-pyrrolidinone	DL-Lysine	-0.0583653	0.420095	negative	0.0583653	0	0	0	0.376653	Metabo	Metabo
(4aS,5R,6S,8aS)-5-[(3E)-5-methoxy-3-methyl-5-oxopent-3-en-1-yl]-5,6,8a-trimethyl-3,4,4a,5,6,7,8,8a-octahydronaphthalene-1-carboxylic acid	DL-Lysine	0.0856408	0.236331	positive	0.0856408	0	0	0	0.62648	Metabo	Metabo
NP-008993	DL-Lysine	0.0808217	0.263847	positive	0.0808217	0	0	0	0.578649	Metabo	Metabo
NP-002322	DL-Lysine	0.0879928	0.223659	positive	0.0879928	0	0	0	0.650413	Metabo	Metabo
L-Arginine monohydrochloride	DL-Lysine	0.51166	2.86438e-14	positive	0.51166	0.5	1	2	8	Metabo	Metabo
Hexadecanedioic acid	DL-Lysine	-0.0357336	0.621758	negative	0.0357336	0	0	0	0.206378	Metabo	Metabo
DL-Tryptophan	DL-Lysine	0.580713	0	positive	0.580713	0.5	1	2	8	Metabo	Metabo
DL-4-Hydroxyphenyllactic acid	DL-Lysine	0.238844	0.000822455	positive	0.238844	0	1	2	3.08488	Metabo	Metabo
Biliverdin hydrochloride	DL-Lysine	0.198939	0.00554435	positive	0.198939	0	1	2	2.25615	Metabo	Metabo
10-Hydroxydecanoic acid	DL-Lysine	0.00124359	0.986306	positive	0.00124359	0	0	0	0.00598852	Metabo	Metabo
10-HDA	DL-Lysine	-0.0362461	0.616765	negative	0.0362461	0	0	0	0.20988	Metabo	Metabo
(+/-)9-HpODE	DL-Lysine	-0.03018	0.676938	negative	0.03018	0	0	0	0.169451	Metabo	Metabo
D-Erythro-sphingosine 1-phosphate	D-Erythro-sphingosine 1-phosphate	1	0	positive	1	0.8	1	2	8	Metabo	Metabo
Bis(4-ethylbenzylidene)sorbitol	D-Erythro-sphingosine 1-phosphate	-0.0707294	0.328348	negative	0.0707294	0	0	0	0.483665	Metabo	Metabo
8-Hydroxyquinoline	D-Erythro-sphingosine 1-phosphate	0.384353	3.42177e-08	positive	0.384353	0.3	1	2	7.3544	Metabo	Metabo
6-Methylquinoline	D-Erythro-sphingosine 1-phosphate	0.353443	4.60726e-07	positive	0.353443	0.3	1	2	6.32723	Metabo	Metabo
6,11-dihydro-5H-benzo[a]carbazole	D-Erythro-sphingosine 1-phosphate	0.0694958	0.336876	positive	0.0694958	0	0	0	0.47253	Metabo	Metabo
5-Hydroxyindole-3-acetic acid	D-Erythro-sphingosine 1-phosphate	0.128168	0.0756774	positive	0.128168	0	0	0	1.12103	Metabo	Metabo
5-Aminolevulinic acid hydrochloride	D-Erythro-sphingosine 1-phosphate	-0.0307425	0.671263	negative	0.0307425	0	0	0	0.173107	Metabo	Metabo
3,5-di-tert-Butyl-4-hydroxybenzaldehyde	D-Erythro-sphingosine 1-phosphate	-0.0299129	0.679638	negative	0.0299129	0	0	0	0.167722	Metabo	Metabo
2-Amino-1,3,4-octadecanetriol	D-Erythro-sphingosine 1-phosphate	0.106084	0.142012	positive	0.106084	0	0	0	0.847675	Metabo	Metabo
2,4-Dimethylbenzaldehyde	D-Erythro-sphingosine 1-phosphate	-0.136994	0.0574622	negative	0.136994	0	0	0	1.24062	Metabo	Metabo
1-Dodecyl-2-pyrrolidinone	D-Erythro-sphingosine 1-phosphate	0.116158	0.107685	positive	0.116158	0	0	0	0.967844	Metabo	Metabo
(4aS,5R,6S,8aS)-5-[(3E)-5-methoxy-3-methyl-5-oxopent-3-en-1-yl]-5,6,8a-trimethyl-3,4,4a,5,6,7,8,8a-octahydronaphthalene-1-carboxylic acid	D-Erythro-sphingosine 1-phosphate	0.244832	0.00060004	positive	0.244832	0	1	2	3.22181	Metabo	Metabo
NP-008993	D-Erythro-sphingosine 1-phosphate	0.240751	0.00074453	positive	0.240751	0	1	2	3.12811	Metabo	Metabo
NP-002322	D-Erythro-sphingosine 1-phosphate	0.17804	0.0132428	positive	0.17804	0	1	1	1.87802	Metabo	Metabo
L-Arginine monohydrochloride	D-Erythro-sphingosine 1-phosphate	0.015721	0.82821	positive	0.015721	0	0	0	0.0818594	Metabo	Metabo
Hexadecanedioic acid	D-Erythro-sphingosine 1-phosphate	0.11551	0.109675	positive	0.11551	0	0	0	0.959892	Metabo	Metabo
DL-Tryptophan	D-Erythro-sphingosine 1-phosphate	0.0348072	0.630828	positive	0.0348072	0	0	0	0.200089	Metabo	Metabo
DL-4-Hydroxyphenyllactic acid	D-Erythro-sphingosine 1-phosphate	0.261862	0.000234456	positive	0.261862	0	1	2	3.62992	Metabo	Metabo
Biliverdin hydrochloride	D-Erythro-sphingosine 1-phosphate	0.148069	0.0398771	positive	0.148069	0	1	1	1.39928	Metabo	Metabo
10-Hydroxydecanoic acid	D-Erythro-sphingosine 1-phosphate	0.113813	0.115028	positive	0.113813	0	0	0	0.939196	Metabo	Metabo
10-HDA	D-Erythro-sphingosine 1-phosphate	0.270181	0.00014469	positive	0.270181	0	1	2	3.83953	Metabo	Metabo
(+/-)9-HpODE	D-Erythro-sphingosine 1-phosphate	0.129721	0.0721715	positive	0.129721	0	0	0	1.14163	Metabo	Metabo
Bis(4-ethylbenzylidene)sorbitol	Bis(4-ethylbenzylidene)sorbitol	1	0	positive	1	0.8	1	2	8	Metabo	Metabo
8-Hydroxyquinoline	Bis(4-ethylbenzylidene)sorbitol	-0.067653	0.349875	negative	0.067653	0	0	0	0.456087	Metabo	Metabo
6-Methylquinoline	Bis(4-ethylbenzylidene)sorbitol	0.0105062	0.8847	positive	0.0105062	0	0	0	0.0532038	Metabo	Metabo
6,11-dihydro-5H-benzo[a]carbazole	Bis(4-ethylbenzylidene)sorbitol	-0.122	0.0909911	negative	0.122	0	0	0	1.041	Metabo	Metabo
5-Hydroxyindole-3-acetic acid	Bis(4-ethylbenzylidene)sorbitol	0.018522	0.798209	positive	0.018522	0	0	0	0.0978835	Metabo	Metabo
5-Aminolevulinic acid hydrochloride	Bis(4-ethylbenzylidene)sorbitol	0.123322	0.0875161	positive	0.123322	0	0	0	1.05791	Metabo	Metabo
3,5-di-tert-Butyl-4-hydroxybenzaldehyde	Bis(4-ethylbenzylidene)sorbitol	0.0182916	0.800666	positive	0.0182916	0	0	0	0.0965488	Metabo	Metabo
2-Amino-1,3,4-octadecanetriol	Bis(4-ethylbenzylidene)sorbitol	0.175478	0.0146485	positive	0.175478	0	1	1	1.83421	Metabo	Metabo
2,4-Dimethylbenzaldehyde	Bis(4-ethylbenzylidene)sorbitol	0.770972	0	positive	0.770972	0.5	1	2	8	Metabo	Metabo
1-Dodecyl-2-pyrrolidinone	Bis(4-ethylbenzylidene)sorbitol	-0.198859	0.0055638	negative	0.198859	0	1	2	2.25463	Metabo	Metabo
(4aS,5R,6S,8aS)-5-[(3E)-5-methoxy-3-methyl-5-oxopent-3-en-1-yl]-5,6,8a-trimethyl-3,4,4a,5,6,7,8,8a-octahydronaphthalene-1-carboxylic acid	Bis(4-ethylbenzylidene)sorbitol	-0.0890594	0.218074	negative	0.0890594	0	0	0	0.661395	Metabo	Metabo
NP-008993	Bis(4-ethylbenzylidene)sorbitol	-0.178114	0.0132043	negative	0.178114	0	1	1	1.87928	Metabo	Metabo
NP-002322	Bis(4-ethylbenzylidene)sorbitol	0.0384812	0.595196	positive	0.0384812	0	0	0	0.22534	Metabo	Metabo
L-Arginine monohydrochloride	Bis(4-ethylbenzylidene)sorbitol	-0.0520338	0.472346	negative	0.0520338	0	0	0	0.32574	Metabo	Metabo
Hexadecanedioic acid	Bis(4-ethylbenzylidene)sorbitol	-0.124125	0.085458	negative	0.124125	0	0	0	1.06825	Metabo	Metabo
DL-Tryptophan	Bis(4-ethylbenzylidene)sorbitol	0.286051	5.51349e-05	positive	0.286051	0	1	2	4.25849	Metabo	Metabo
DL-4-Hydroxyphenyllactic acid	Bis(4-ethylbenzylidene)sorbitol	-0.091575	0.205299	negative	0.091575	0	0	0	0.687614	Metabo	Metabo
Biliverdin hydrochloride	Bis(4-ethylbenzylidene)sorbitol	-0.0192164	0.790815	negative	0.0192164	0	0	0	0.101925	Metabo	Metabo
10-Hydroxydecanoic acid	Bis(4-ethylbenzylidene)sorbitol	-0.013803	0.848901	negative	0.013803	0	0	0	0.071143	Metabo	Metabo
10-HDA	Bis(4-ethylbenzylidene)sorbitol	-0.239452	0.000796838	negative	0.239452	0	1	2	3.09862	Metabo	Metabo
(+/-)9-HpODE	Bis(4-ethylbenzylidene)sorbitol	-0.13901	0.0538533	negative	0.13901	0	0	0	1.26879	Metabo	Metabo
8-Hydroxyquinoline	8-Hydroxyquinoline	1	0	positive	1	0.8	1	2	8	Metabo	Metabo
6-Methylquinoline	8-Hydroxyquinoline	0.906374	0	positive	0.906374	0.8	1	2	8	Metabo	Metabo
6,11-dihydro-5H-benzo[a]carbazole	8-Hydroxyquinoline	0.185081	0.0099711	positive	0.185081	0	1	2	2.00126	Metabo	Metabo
5-Hydroxyindole-3-acetic acid	8-Hydroxyquinoline	0.355406	3.93735e-07	positive	0.355406	0.3	1	2	6.3939	Metabo	Metabo
5-Aminolevulinic acid hydrochloride	8-Hydroxyquinoline	0.00159246	0.982464	positive	0.00159246	0	0	0	0.00768321	Metabo	Metabo
3,5-di-tert-Butyl-4-hydroxybenzaldehyde	8-Hydroxyquinoline	0.0498304	0.491329	positive	0.0498304	0	0	0	0.308628	Metabo	Metabo
2-Amino-1,3,4-octadecanetriol	8-Hydroxyquinoline	0.00925598	0.898342	positive	0.00925598	0	0	0	0.0465581	Metabo	Metabo
2,4-Dimethylbenzaldehyde	8-Hydroxyquinoline	-0.112501	0.119303	negative	0.112501	0	0	0	0.923348	Metabo	Metabo
1-Dodecyl-2-pyrrolidinone	8-Hydroxyquinoline	-0.0604134	0.403942	negative	0.0604134	0	0	0	0.39368	Metabo	Metabo
(4aS,5R,6S,8aS)-5-[(3E)-5-methoxy-3-methyl-5-oxopent-3-en-1-yl]-5,6,8a-trimethyl-3,4,4a,5,6,7,8,8a-octahydronaphthalene-1-carboxylic acid	8-Hydroxyquinoline	0.188982	0.00848509	positive	0.188982	0	1	2	2.07134	Metabo	Metabo
NP-008993	8-Hydroxyquinoline	0.366831	1.54473e-07	positive	0.366831	0.3	1	2	6.78391	Metabo	Metabo
NP-002322	8-Hydroxyquinoline	0.399037	9.02222e-09	positive	0.399037	0.3	1	2	7.72074	Metabo	Metabo
L-Arginine monohydrochloride	8-Hydroxyquinoline	0.0838614	0.246246	positive	0.0838614	0	0	0	0.60863	Metabo	Metabo
Hexadecanedioic acid	8-Hydroxyquinoline	0.151167	0.0358598	positive	0.151167	0	1	1	1.44539	Metabo	Metabo
DL-Tryptophan	8-Hydroxyquinoline	0.39662	1.12865e-08	positive	0.39662	0.3	1	2	7.6719	Metabo	Metabo
DL-4-Hydroxyphenyllactic acid	8-Hydroxyquinoline	0.531359	1.77636e-15	positive	0.531359	0.5	1	2	8	Metabo	Metabo
Biliverdin hydrochloride	8-Hydroxyquinoline	0.238537	0.000835691	positive	0.238537	0	1	2	3.07795	Metabo	Metabo
10-Hydroxydecanoic acid	8-Hydroxyquinoline	0.226786	0.00151618	positive	0.226786	0	1	2	2.81925	Metabo	Metabo
10-HDA	8-Hydroxyquinoline	0.380235	4.91564e-08	positive	0.380235	0.3	1	2	7.228	Metabo	Metabo
(+/-)9-HpODE	8-Hydroxyquinoline	0.241607	0.00071179	positive	0.241607	0	1	2	3.14764	Metabo	Metabo
6-Methylquinoline	6-Methylquinoline	1	0	positive	1	0.8	1	2	8	Metabo	Metabo
6,11-dihydro-5H-benzo[a]carbazole	6-Methylquinoline	0.143373	0.0466839	positive	0.143373	0	1	1	1.33083	Metabo	Metabo
5-Hydroxyindole-3-acetic acid	6-Methylquinoline	0.376404	6.85491e-08	positive	0.376404	0.3	1	2	7.10486	Metabo	Metabo
5-Aminolevulinic acid hydrochloride	6-Methylquinoline	0.0695743	0.336329	positive	0.0695743	0	0	0	0.473235	Metabo	Metabo
3,5-di-tert-Butyl-4-hydroxybenzaldehyde	6-Methylquinoline	0.059719	0.409377	positive	0.059719	0	0	0	0.387877	Metabo	Metabo
2-Amino-1,3,4-octadecanetriol	6-Methylquinoline	0.00137546	0.984854	positive	0.00137546	0	0	0	0.00662834	Metabo	Metabo
2,4-Dimethylbenzaldehyde	6-Methylquinoline	-0.0269033	0.710346	negative	0.0269033	0	0	0	0.14853	Metabo	Metabo
1-Dodecyl-2-pyrrolidinone	6-Methylquinoline	-0.0346352	0.632518	negative	0.0346352	0	0	0	0.198927	Metabo	Metabo
(4aS,5R,6S,8aS)-5-[(3E)-5-methoxy-3-methyl-5-oxopent-3-en-1-yl]-5,6,8a-trimethyl-3,4,4a,5,6,7,8,8a-octahydronaphthalene-1-carboxylic acid	6-Methylquinoline	0.172126	0.0166834	positive	0.172126	0	1	1	1.77772	Metabo	Metabo
NP-008993	6-Methylquinoline	0.348055	7.05344e-07	positive	0.348055	0.3	1	2	6.14549	Metabo	Metabo
NP-002322	6-Methylquinoline	0.401638	7.0763e-09	positive	0.401638	0.3	1	2	7.76761	Metabo	Metabo
L-Arginine monohydrochloride	6-Methylquinoline	0.11076	0.125165	positive	0.11076	0	0	0	0.902516	Metabo	Metabo
Hexadecanedioic acid	6-Methylquinoline	0.134588	0.0620257	positive	0.134588	0	0	0	1.20743	Metabo	Metabo
DL-Tryptophan	6-Methylquinoline	0.508093	4.61853e-14	positive	0.508093	0.5	1	2	8	Metabo	Metabo
DL-4-Hydroxyphenyllactic acid	6-Methylquinoline	0.530001	2.22045e-15	positive	0.530001	0.5	1	2	8	Metabo	Metabo
Biliverdin hydrochloride	6-Methylquinoline	0.252816	0.000389323	positive	0.252816	0	1	2	3.40968	Metabo	Metabo
10-Hydroxydecanoic acid	6-Methylquinoline	0.256402	0.00031912	positive	0.256402	0	1	2	3.49603	Metabo	Metabo
10-HDA	6-Methylquinoline	0.305992	1.50732e-05	positive	0.305992	0.3	1	2	4.82151	Metabo	Metabo
(+/-)9-HpODE	6-Methylquinoline	0.201396	0.00497651	positive	0.201396	0	1	2	2.30307	Metabo	Metabo
6,11-dihydro-5H-benzo[a]carbazole	6,11-dihydro-5H-benzo[a]carbazole	1	0	positive	1	0.8	1	2	8	Metabo	Metabo
5-Hydroxyindole-3-acetic acid	6,11-dihydro-5H-benzo[a]carbazole	0.0297327	0.681464	positive	0.0297327	0	0	0	0.166557	Metabo	Metabo
5-Aminolevulinic acid hydrochloride	6,11-dihydro-5H-benzo[a]carbazole	-0.0885052	0.220964	negative	0.0885052	0	0	0	0.655679	Metabo	Metabo
3,5-di-tert-Butyl-4-hydroxybenzaldehyde	6,11-dihydro-5H-benzo[a]carbazole	0.0125778	0.862174	positive	0.0125778	0	0	0	0.0644053	Metabo	Metabo
2-Amino-1,3,4-octadecanetriol	6,11-dihydro-5H-benzo[a]carbazole	-0.0439797	0.543645	negative	0.0439797	0	0	0	0.264685	Metabo	Metabo
2,4-Dimethylbenzaldehyde	6,11-dihydro-5H-benzo[a]carbazole	-0.0825544	0.253711	negative	0.0825544	0	0	0	0.59566	Metabo	Metabo
1-Dodecyl-2-pyrrolidinone	6,11-dihydro-5H-benzo[a]carbazole	-0.000435674	0.995202	negative	0.000435674	0	0	0	0.00208869	Metabo	Metabo
(4aS,5R,6S,8aS)-5-[(3E)-5-methoxy-3-methyl-5-oxopent-3-en-1-yl]-5,6,8a-trimethyl-3,4,4a,5,6,7,8,8a-octahydronaphthalene-1-carboxylic acid	6,11-dihydro-5H-benzo[a]carbazole	0.146408	0.0421825	positive	0.146408	0	1	1	1.37487	Metabo	Metabo
NP-008993	6,11-dihydro-5H-benzo[a]carbazole	0.0301884	0.676853	positive	0.0301884	0	0	0	0.169505	Metabo	Metabo
NP-002322	6,11-dihydro-5H-benzo[a]carbazole	-0.0461514	0.52391	negative	0.0461514	0	0	0	0.280743	Metabo	Metabo
L-Arginine monohydrochloride	6,11-dihydro-5H-benzo[a]carbazole	0.0306407	0.672289	positive	0.0306407	0	0	0	0.172444	Metabo	Metabo
Hexadecanedioic acid	6,11-dihydro-5H-benzo[a]carbazole	-0.0266696	0.712751	negative	0.0266696	0	0	0	0.147062	Metabo	Metabo
DL-Tryptophan	6,11-dihydro-5H-benzo[a]carbazole	-0.0059275	0.934795	negative	0.0059275	0	0	0	0.0292835	Metabo	Metabo
DL-4-Hydroxyphenyllactic acid	6,11-dihydro-5H-benzo[a]carbazole	0.0709865	0.326589	positive	0.0709865	0	0	0	0.485998	Metabo	Metabo
Biliverdin hydrochloride	6,11-dihydro-5H-benzo[a]carbazole	-0.11761	0.103326	negative	0.11761	0	0	0	0.98579	Metabo	Metabo
10-Hydroxydecanoic acid	6,11-dihydro-5H-benzo[a]carbazole	-0.0378419	0.601331	negative	0.0378419	0	0	0	0.220887	Metabo	Metabo
10-HDA	6,11-dihydro-5H-benzo[a]carbazole	0.00951639	0.895498	positive	0.00951639	0	0	0	0.0479352	Metabo	Metabo
(+/-)9-HpODE	6,11-dihydro-5H-benzo[a]carbazole	-0.0893015	0.216821	negative	0.0893015	0	0	0	0.663899	Metabo	Metabo
5-Hydroxyindole-3-acetic acid	5-Hydroxyindole-3-acetic acid	1	0	positive	1	0.8	1	2	8	Metabo	Metabo
5-Aminolevulinic acid hydrochloride	5-Hydroxyindole-3-acetic acid	0.0731298	0.312157	positive	0.0731298	0	0	0	0.505626	Metabo	Metabo
3,5-di-tert-Butyl-4-hydroxybenzaldehyde	5-Hydroxyindole-3-acetic acid	0.0563638	0.436237	positive	0.0563638	0	0	0	0.360278	Metabo	Metabo
2-Amino-1,3,4-octadecanetriol	5-Hydroxyindole-3-acetic acid	-0.133765	0.0636537	negative	0.133765	0	0	0	1.19618	Metabo	Metabo
2,4-Dimethylbenzaldehyde	5-Hydroxyindole-3-acetic acid	-0.0750027	0.299893	negative	0.0750027	0	0	0	0.523033	Metabo	Metabo
1-Dodecyl-2-pyrrolidinone	5-Hydroxyindole-3-acetic acid	0.0286042	0.69293	positive	0.0286042	0	0	0	0.159311	Metabo	Metabo
(4aS,5R,6S,8aS)-5-[(3E)-5-methoxy-3-methyl-5-oxopent-3-en-1-yl]-5,6,8a-trimethyl-3,4,4a,5,6,7,8,8a-octahydronaphthalene-1-carboxylic acid	5-Hydroxyindole-3-acetic acid	0.134034	0.0631183	positive	0.134034	0	0	0	1.19984	Metabo	Metabo
NP-008993	5-Hydroxyindole-3-acetic acid	0.175723	0.0145085	positive	0.175723	0	1	1	1.83838	Metabo	Metabo
NP-002322	5-Hydroxyindole-3-acetic acid	0.195738	0.00637098	positive	0.195738	0	1	2	2.19579	Metabo	Metabo
L-Arginine monohydrochloride	5-Hydroxyindole-3-acetic acid	0.192633	0.00727596	positive	0.192633	0	1	2	2.13811	Metabo	Metabo
Hexadecanedioic acid	5-Hydroxyindole-3-acetic acid	0.172507	0.0164405	positive	0.172507	0	1	1	1.78408	Metabo	Metabo
DL-Tryptophan	5-Hydroxyindole-3-acetic acid	0.307163	1.39253e-05	positive	0.307163	0.3	1	2	4.85588	Metabo	Metabo
DL-4-Hydroxyphenyllactic acid	5-Hydroxyindole-3-acetic acid	0.53244	1.55431e-15	positive	0.53244	0.5	1	2	8	Metabo	Metabo
Biliverdin hydrochloride	5-Hydroxyindole-3-acetic acid	0.128484	0.074954	positive	0.128484	0	0	0	1.12521	Metabo	Metabo
10-Hydroxydecanoic acid	5-Hydroxyindole-3-acetic acid	0.173333	0.015924	positive	0.173333	0	1	1	1.79795	Metabo	Metabo
10-HDA	5-Hydroxyindole-3-acetic acid	0.0806581	0.264818	positive	0.0806581	0	0	0	0.577053	Metabo	Metabo
(+/-)9-HpODE	5-Hydroxyindole-3-acetic acid	0.167516	0.0198822	positive	0.167516	0	1	1	1.70154	Metabo	Metabo
5-Aminolevulinic acid hydrochloride	5-Aminolevulinic acid hydrochloride	1	0	positive	1	0.8	1	2	8	Metabo	Metabo
3,5-di-tert-Butyl-4-hydroxybenzaldehyde	5-Aminolevulinic acid hydrochloride	0.0422036	0.560053	positive	0.0422036	0	0	0	0.251771	Metabo	Metabo
2-Amino-1,3,4-octadecanetriol	5-Aminolevulinic acid hydrochloride	-0.127651	0.0768763	negative	0.127651	0	0	0	1.11421	Metabo	Metabo
2,4-Dimethylbenzaldehyde	5-Aminolevulinic acid hydrochloride	0.153903	0.0326022	positive	0.153903	0	1	1	1.48675	Metabo	Metabo
1-Dodecyl-2-pyrrolidinone	5-Aminolevulinic acid hydrochloride	-0.041157	0.569833	negative	0.041157	0	0	0	0.244253	Metabo	Metabo
(4aS,5R,6S,8aS)-5-[(3E)-5-methoxy-3-methyl-5-oxopent-3-en-1-yl]-5,6,8a-trimethyl-3,4,4a,5,6,7,8,8a-octahydronaphthalene-1-carboxylic acid	5-Aminolevulinic acid hydrochloride	-0.187412	0.00905801	negative	0.187412	0	1	2	2.04297	Metabo	Metabo
NP-008993	5-Aminolevulinic acid hydrochloride	0.0407898	0.573283	positive	0.0407898	0	0	0	0.241631	Metabo	Metabo
NP-002322	5-Aminolevulinic acid hydrochloride	0.176817	0.0138986	positive	0.176817	0	1	1	1.85703	Metabo	Metabo
L-Arginine monohydrochloride	5-Aminolevulinic acid hydrochloride	0.127873	0.0763601	positive	0.127873	0	0	0	1.11713	Metabo	Metabo
Hexadecanedioic acid	5-Aminolevulinic acid hydrochloride	0.0222277	0.758973	positive	0.0222277	0	0	0	0.119773	Metabo	Metabo
DL-Tryptophan	5-Aminolevulinic acid hydrochloride	0.408557	3.66991e-09	positive	0.408557	0.3	1	2	7.86423	Metabo	Metabo
DL-4-Hydroxyphenyllactic acid	5-Aminolevulinic acid hydrochloride	0.160612	0.0256612	positive	0.160612	0	1	1	1.59072	Metabo	Metabo
Biliverdin hydrochloride	5-Aminolevulinic acid hydrochloride	0.034288	0.635935	positive	0.034288	0	0	0	0.196587	Metabo	Metabo
10-Hydroxydecanoic acid	5-Aminolevulinic acid hydrochloride	0.205172	0.0042052	positive	0.205172	0	1	2	2.37621	Metabo	Metabo
10-HDA	5-Aminolevulinic acid hydrochloride	-0.032956	0.649118	negative	0.032956	0	0	0	0.187677	Metabo	Metabo
(+/-)9-HpODE	5-Aminolevulinic acid hydrochloride	0.0710632	0.326065	positive	0.0710632	0	0	0	0.486696	Metabo	Metabo
3,5-di-tert-Butyl-4-hydroxybenzaldehyde	3,5-di-tert-Butyl-4-hydroxybenzaldehyde	1	0	positive	1	0.8	1	2	8	Metabo	Metabo
2-Amino-1,3,4-octadecanetriol	3,5-di-tert-Butyl-4-hydroxybenzaldehyde	0.0268782	0.710603	positive	0.0268782	0	0	0	0.148373	Metabo	Metabo
2,4-Dimethylbenzaldehyde	3,5-di-tert-Butyl-4-hydroxybenzaldehyde	0.0358087	0.621025	positive	0.0358087	0	0	0	0.206891	Metabo	Metabo
1-Dodecyl-2-pyrrolidinone	3,5-di-tert-Butyl-4-hydroxybenzaldehyde	-0.141823	0.0491347	negative	0.141823	0	1	1	1.30861	Metabo	Metabo
(4aS,5R,6S,8aS)-5-[(3E)-5-methoxy-3-methyl-5-oxopent-3-en-1-yl]-5,6,8a-trimethyl-3,4,4a,5,6,7,8,8a-octahydronaphthalene-1-carboxylic acid	3,5-di-tert-Butyl-4-hydroxybenzaldehyde	-0.00152736	0.983181	negative	0.00152736	0	0	0	0.00736649	Metabo	Metabo
NP-008993	3,5-di-tert-Butyl-4-hydroxybenzaldehyde	-0.0180229	0.803534	negative	0.0180229	0	0	0	0.0949955	Metabo	Metabo
NP-002322	3,5-di-tert-Butyl-4-hydroxybenzaldehyde	-0.00145225	0.984008	negative	0.00145225	0	0	0	0.00700132	Metabo	Metabo
L-Arginine monohydrochloride	3,5-di-tert-Butyl-4-hydroxybenzaldehyde	-0.0443419	0.540328	negative	0.0443419	0	0	0	0.267343	Metabo	Metabo
Hexadecanedioic acid	3,5-di-tert-Butyl-4-hydroxybenzaldehyde	0.00578061	0.936408	positive	0.00578061	0	0	0	0.028535	Metabo	Metabo
DL-Tryptophan	3,5-di-tert-Butyl-4-hydroxybenzaldehyde	0.00162418	0.982115	positive	0.00162418	0	0	0	0.0078376	Metabo	Metabo
DL-4-Hydroxyphenyllactic acid	3,5-di-tert-Butyl-4-hydroxybenzaldehyde	0.0463767	0.521883	positive	0.0463767	0	0	0	0.282427	Metabo	Metabo
Biliverdin hydrochloride	3,5-di-tert-Butyl-4-hydroxybenzaldehyde	0.0343565	0.635261	positive	0.0343565	0	0	0	0.197048	Metabo	Metabo
10-Hydroxydecanoic acid	3,5-di-tert-Butyl-4-hydroxybenzaldehyde	-0.0462699	0.522843	negative	0.0462699	0	0	0	0.281628	Metabo	Metabo
10-HDA	3,5-di-tert-Butyl-4-hydroxybenzaldehyde	0.0531005	0.463302	positive	0.0531005	0	0	0	0.334136	Metabo	Metabo
(+/-)9-HpODE	3,5-di-tert-Butyl-4-hydroxybenzaldehyde	0.0248167	0.731916	positive	0.0248167	0	0	0	0.135539	Metabo	Metabo
2-Amino-1,3,4-octadecanetriol	2-Amino-1,3,4-octadecanetriol	1	0	positive	1	0.8	1	2	8	Metabo	Metabo
2,4-Dimethylbenzaldehyde	2-Amino-1,3,4-octadecanetriol	0.0609693	0.399623	positive	0.0609693	0	0	0	0.398349	Metabo	Metabo
1-Dodecyl-2-pyrrolidinone	2-Amino-1,3,4-octadecanetriol	0.275787	0.000103594	positive	0.275787	0	1	2	3.98462	Metabo	Metabo
(4aS,5R,6S,8aS)-5-[(3E)-5-methoxy-3-methyl-5-oxopent-3-en-1-yl]-5,6,8a-trimethyl-3,4,4a,5,6,7,8,8a-octahydronaphthalene-1-carboxylic acid	2-Amino-1,3,4-octadecanetriol	0.00374913	0.958731	positive	0.00374913	0	0	0	0.0183033	Metabo	Metabo
NP-008993	2-Amino-1,3,4-octadecanetriol	-0.0216101	0.765473	negative	0.0216101	0	0	0	0.11607	Metabo	Metabo
NP-002322	2-Amino-1,3,4-octadecanetriol	-0.0168594	0.815984	negative	0.0168594	0	0	0	0.0883184	Metabo	Metabo
L-Arginine monohydrochloride	2-Amino-1,3,4-octadecanetriol	-0.0156475	0.829001	negative	0.0156475	0	0	0	0.0814452	Metabo	Metabo
Hexadecanedioic acid	2-Amino-1,3,4-octadecanetriol	-0.0927551	0.199495	negative	0.0927551	0	0	0	0.700068	Metabo	Metabo
DL-Tryptophan	2-Amino-1,3,4-octadecanetriol	-0.102582	0.155723	negative	0.102582	0	0	0	0.807648	Metabo	Metabo
DL-4-Hydroxyphenyllactic acid	2-Amino-1,3,4-octadecanetriol	-0.0139282	0.847547	negative	0.0139282	0	0	0	0.0718362	Metabo	Metabo
Biliverdin hydrochloride	2-Amino-1,3,4-octadecanetriol	-0.0121438	0.866885	negative	0.0121438	0	0	0	0.0620387	Metabo	Metabo
10-Hydroxydecanoic acid	2-Amino-1,3,4-octadecanetriol	-0.116928	0.105358	negative	0.116928	0	0	0	0.977334	Metabo	Metabo
10-HDA	2-Amino-1,3,4-octadecanetriol	0.0846943	0.241569	positive	0.0846943	0	0	0	0.616958	Metabo	Metabo
(+/-)9-HpODE	2-Amino-1,3,4-octadecanetriol	0.0423455	0.558734	positive	0.0423455	0	0	0	0.252795	Metabo	Metabo
2,4-Dimethylbenzaldehyde	2,4-Dimethylbenzaldehyde	1	0	positive	1	0.8	1	2	8	Metabo	Metabo
1-Dodecyl-2-pyrrolidinone	2,4-Dimethylbenzaldehyde	-0.126487	0.0796278	negative	0.126487	0	0	0	1.09894	Metabo	Metabo
(4aS,5R,6S,8aS)-5-[(3E)-5-methoxy-3-methyl-5-oxopent-3-en-1-yl]-5,6,8a-trimethyl-3,4,4a,5,6,7,8,8a-octahydronaphthalene-1-carboxylic acid	2,4-Dimethylbenzaldehyde	-0.101869	0.158632	negative	0.101869	0	0	0	0.799611	Metabo	Metabo
NP-008993	2,4-Dimethylbenzaldehyde	-0.253167	0.000381876	negative	0.253167	0	1	2	3.41807	Metabo	Metabo
NP-002322	2,4-Dimethylbenzaldehyde	-0.0258166	0.721552	negative	0.0258166	0	0	0	0.141732	Metabo	Metabo
L-Arginine monohydrochloride	2,4-Dimethylbenzaldehyde	-0.0209424	0.772518	negative	0.0209424	0	0	0	0.112091	Metabo	Metabo
Hexadecanedioic acid	2,4-Dimethylbenzaldehyde	-0.142217	0.0485022	negative	0.142217	0	1	1	1.31424	Metabo	Metabo
DL-Tryptophan	2,4-Dimethylbenzaldehyde	0.22657	0.0015324	positive	0.22657	0	1	2	2.81463	Metabo	Metabo
DL-4-Hydroxyphenyllactic acid	2,4-Dimethylbenzaldehyde	-0.183006	0.0108516	negative	0.183006	0	1	1	1.96451	Metabo	Metabo
Biliverdin hydrochloride	2,4-Dimethylbenzaldehyde	-0.0537014	0.458249	negative	0.0537014	0	0	0	0.338898	Metabo	Metabo
10-Hydroxydecanoic acid	2,4-Dimethylbenzaldehyde	-0.0550451	0.447063	negative	0.0550451	0	0	0	0.349631	Metabo	Metabo
10-HDA	2,4-Dimethylbenzaldehyde	-0.247578	0.000517906	negative	0.247578	0	1	2	3.28574	Metabo	Metabo
(+/-)9-HpODE	2,4-Dimethylbenzaldehyde	-0.173235	0.0159848	negative	0.173235	0	1	1	1.79629	Metabo	Metabo
1-Dodecyl-2-pyrrolidinone	1-Dodecyl-2-pyrrolidinone	1	0	positive	1	0.8	1	2	8	Metabo	Metabo
(4aS,5R,6S,8aS)-5-[(3E)-5-methoxy-3-methyl-5-oxopent-3-en-1-yl]-5,6,8a-trimethyl-3,4,4a,5,6,7,8,8a-octahydronaphthalene-1-carboxylic acid	1-Dodecyl-2-pyrrolidinone	0.00505782	0.944345	positive	0.00505782	0	0	0	0.0248692	Metabo	Metabo
NP-008993	1-Dodecyl-2-pyrrolidinone	0.120142	0.0960597	positive	0.120142	0	0	0	1.01746	Metabo	Metabo
NP-002322	1-Dodecyl-2-pyrrolidinone	-0.051498	0.476925	negative	0.051498	0	0	0	0.32155	Metabo	Metabo
L-Arginine monohydrochloride	1-Dodecyl-2-pyrrolidinone	0.0417613	0.564177	positive	0.0417613	0	0	0	0.248585	Metabo	Metabo
Hexadecanedioic acid	1-Dodecyl-2-pyrrolidinone	0.0024154	0.973405	positive	0.0024154	0	0	0	0.0117064	Metabo	Metabo
DL-Tryptophan	1-Dodecyl-2-pyrrolidinone	-0.0529452	0.464612	negative	0.0529452	0	0	0	0.332909	Metabo	Metabo
DL-4-Hydroxyphenyllactic acid	1-Dodecyl-2-pyrrolidinone	0.0529436	0.464626	positive	0.0529436	0	0	0	0.332896	Metabo	Metabo
Biliverdin hydrochloride	1-Dodecyl-2-pyrrolidinone	-0.0573036	0.428613	negative	0.0573036	0	0	0	0.367934	Metabo	Metabo
10-Hydroxydecanoic acid	1-Dodecyl-2-pyrrolidinone	-0.116477	0.106716	negative	0.116477	0	0	0	0.971771	Metabo	Metabo
10-HDA	1-Dodecyl-2-pyrrolidinone	0.0380054	0.599758	positive	0.0380054	0	0	0	0.222024	Metabo	Metabo
(+/-)9-HpODE	1-Dodecyl-2-pyrrolidinone	-0.0220441	0.760904	negative	0.0220441	0	0	0	0.11867	Metabo	Metabo
(4aS,5R,6S,8aS)-5-[(3E)-5-methoxy-3-methyl-5-oxopent-3-en-1-yl]-5,6,8a-trimethyl-3,4,4a,5,6,7,8,8a-octahydronaphthalene-1-carboxylic acid	(4aS,5R,6S,8aS)-5-[(3E)-5-methoxy-3-methyl-5-oxopent-3-en-1-yl]-5,6,8a-trimethyl-3,4,4a,5,6,7,8,8a-octahydronaphthalene-1-carboxylic acid	1	0	positive	1	0.8	1	2	8	Metabo	Metabo
NP-008993	(4aS,5R,6S,8aS)-5-[(3E)-5-methoxy-3-methyl-5-oxopent-3-en-1-yl]-5,6,8a-trimethyl-3,4,4a,5,6,7,8,8a-octahydronaphthalene-1-carboxylic acid	0.254664	0.000351528	positive	0.254664	0	1	2	3.45403	Metabo	Metabo
NP-002322	(4aS,5R,6S,8aS)-5-[(3E)-5-methoxy-3-methyl-5-oxopent-3-en-1-yl]-5,6,8a-trimethyl-3,4,4a,5,6,7,8,8a-octahydronaphthalene-1-carboxylic acid	0.13979	0.0525094	positive	0.13979	0	0	0	1.27976	Metabo	Metabo
L-Arginine monohydrochloride	(4aS,5R,6S,8aS)-5-[(3E)-5-methoxy-3-methyl-5-oxopent-3-en-1-yl]-5,6,8a-trimethyl-3,4,4a,5,6,7,8,8a-octahydronaphthalene-1-carboxylic acid	0.0316055	0.662594	positive	0.0316055	0	0	0	0.178753	Metabo	Metabo
Hexadecanedioic acid	(4aS,5R,6S,8aS)-5-[(3E)-5-methoxy-3-methyl-5-oxopent-3-en-1-yl]-5,6,8a-trimethyl-3,4,4a,5,6,7,8,8a-octahydronaphthalene-1-carboxylic acid	0.182205	0.0112096	positive	0.182205	0	1	1	1.95041	Metabo	Metabo
DL-Tryptophan	(4aS,5R,6S,8aS)-5-[(3E)-5-methoxy-3-methyl-5-oxopent-3-en-1-yl]-5,6,8a-trimethyl-3,4,4a,5,6,7,8,8a-octahydronaphthalene-1-carboxylic acid	-0.0157176	0.828246	negative	0.0157176	0	0	0	0.0818405	Metabo	Metabo
DL-4-Hydroxyphenyllactic acid	(4aS,5R,6S,8aS)-5-[(3E)-5-methoxy-3-methyl-5-oxopent-3-en-1-yl]-5,6,8a-trimethyl-3,4,4a,5,6,7,8,8a-octahydronaphthalene-1-carboxylic acid	0.199764	0.00534762	positive	0.199764	0	1	2	2.27184	Metabo	Metabo
Biliverdin hydrochloride	(4aS,5R,6S,8aS)-5-[(3E)-5-methoxy-3-methyl-5-oxopent-3-en-1-yl]-5,6,8a-trimethyl-3,4,4a,5,6,7,8,8a-octahydronaphthalene-1-carboxylic acid	0.120927	0.0938926	positive	0.120927	0	0	0	1.02737	Metabo	Metabo
10-Hydroxydecanoic acid	(4aS,5R,6S,8aS)-5-[(3E)-5-methoxy-3-methyl-5-oxopent-3-en-1-yl]-5,6,8a-trimethyl-3,4,4a,5,6,7,8,8a-octahydronaphthalene-1-carboxylic acid	0.0450196	0.534149	positive	0.0450196	0	0	0	0.272338	Metabo	Metabo
10-HDA	(4aS,5R,6S,8aS)-5-[(3E)-5-methoxy-3-methyl-5-oxopent-3-en-1-yl]-5,6,8a-trimethyl-3,4,4a,5,6,7,8,8a-octahydronaphthalene-1-carboxylic acid	0.218743	0.00224134	positive	0.218743	0	1	2	2.64949	Metabo	Metabo
(+/-)9-HpODE	(4aS,5R,6S,8aS)-5-[(3E)-5-methoxy-3-methyl-5-oxopent-3-en-1-yl]-5,6,8a-trimethyl-3,4,4a,5,6,7,8,8a-octahydronaphthalene-1-carboxylic acid	0.0850248	0.239731	positive	0.0850248	0	0	0	0.620276	Metabo	Metabo
NP-008993	NP-008993	1	0	positive	1	0.8	1	2	8	Metabo	Metabo
NP-002322	NP-008993	0.418425	1.40134e-09	positive	0.418425	0.3	1	2	7.94304	Metabo	Metabo
L-Arginine monohydrochloride	NP-008993	0.0623731	0.388838	positive	0.0623731	0	0	0	0.410231	Metabo	Metabo
Hexadecanedioic acid	NP-008993	0.441236	1.33922e-10	positive	0.441236	0.3	1	2	7.99422	Metabo	Metabo
DL-Tryptophan	NP-008993	0.133466	0.0642534	positive	0.133466	0	0	0	1.1921	Metabo	Metabo
DL-4-Hydroxyphenyllactic acid	NP-008993	0.291619	3.87542e-05	positive	0.291619	0	1	2	4.41157	Metabo	Metabo
Biliverdin hydrochloride	NP-008993	0.10586	0.142859	positive	0.10586	0	0	0	0.845092	Metabo	Metabo
10-Hydroxydecanoic acid	NP-008993	0.324033	4.28604e-06	positive	0.324033	0.3	1	2	5.36693	Metabo	Metabo
10-HDA	NP-008993	0.256649	0.000314745	positive	0.256649	0	1	2	3.50203	Metabo	Metabo
(+/-)9-HpODE	NP-008993	0.540179	4.44089e-16	positive	0.540179	0.5	1	2	8	Metabo	Metabo
NP-002322	NP-002322	1	0	positive	1	0.8	1	2	8	Metabo	Metabo
L-Arginine monohydrochloride	NP-002322	0.00844807	0.907174	positive	0.00844807	0	0	0	0.0423094	Metabo	Metabo
Hexadecanedioic acid	NP-002322	0.308896	1.23784e-05	positive	0.308896	0.3	1	2	4.90698	Metabo	Metabo
DL-Tryptophan	NP-002322	0.333347	2.16776e-06	positive	0.333347	0.3	1	2	5.66199	Metabo	Metabo
DL-4-Hydroxyphenyllactic acid	NP-002322	0.366483	1.59015e-07	positive	0.366483	0.3	1	2	6.77208	Metabo	Metabo
Biliverdin hydrochloride	NP-002322	0.196993	0.00603459	positive	0.196993	0	1	2	2.21935	Metabo	Metabo
10-Hydroxydecanoic acid	NP-002322	0.528154	2.88658e-15	positive	0.528154	0.5	1	2	8	Metabo	Metabo
10-HDA	NP-002322	0.182531	0.0110629	positive	0.182531	0	1	1	1.95613	Metabo	Metabo
(+/-)9-HpODE	NP-002322	0.447242	7.00684e-11	positive	0.447242	0.3	1	2	7.99697	Metabo	Metabo
L-Arginine monohydrochloride	L-Arginine monohydrochloride	1	0	positive	1	0.8	1	2	8	Metabo	Metabo
Hexadecanedioic acid	L-Arginine monohydrochloride	-0.0914631	0.205855	negative	0.0914631	0	0	0	0.686439	Metabo	Metabo
DL-Tryptophan	L-Arginine monohydrochloride	0.303541	1.77694e-05	positive	0.303541	0.3	1	2	4.75008	Metabo	Metabo
DL-4-Hydroxyphenyllactic acid	L-Arginine monohydrochloride	0.143881	0.0459044	positive	0.143881	0	1	1	1.33815	Metabo	Metabo
Biliverdin hydrochloride	L-Arginine monohydrochloride	-0.0190929	0.792129	negative	0.0190929	0	0	0	0.101204	Metabo	Metabo
10-Hydroxydecanoic acid	L-Arginine monohydrochloride	-0.0173268	0.810977	negative	0.0173268	0	0	0	0.0909915	Metabo	Metabo
10-HDA	L-Arginine monohydrochloride	0.0416077	0.565612	positive	0.0416077	0	0	0	0.247482	Metabo	Metabo
(+/-)9-HpODE	L-Arginine monohydrochloride	-0.0536196	0.458935	negative	0.0536196	0	0	0	0.338249	Metabo	Metabo
Hexadecanedioic acid	Hexadecanedioic acid	1	0	positive	1	0.8	1	2	8	Metabo	Metabo
DL-Tryptophan	Hexadecanedioic acid	0.0384511	0.595484	positive	0.0384511	0	0	0	0.22513	Metabo	Metabo
DL-4-Hydroxyphenyllactic acid	Hexadecanedioic acid	0.232174	0.00115801	positive	0.232174	0	1	2	2.93628	Metabo	Metabo
Biliverdin hydrochloride	Hexadecanedioic acid	0.19602	0.00629396	positive	0.19602	0	1	2	2.20108	Metabo	Metabo
10-Hydroxydecanoic acid	Hexadecanedioic acid	0.337131	1.6328e-06	positive	0.337131	0.3	1	2	5.78441	Metabo	Metabo
10-HDA	Hexadecanedioic acid	0.0827096	0.252817	positive	0.0827096	0	0	0	0.597194	Metabo	Metabo
(+/-)9-HpODE	Hexadecanedioic acid	0.58499	0	positive	0.58499	0.5	1	2	8	Metabo	Metabo
DL-Tryptophan	DL-Tryptophan	1	0	positive	1	0.8	1	2	8	Metabo	Metabo
DL-4-Hydroxyphenyllactic acid	DL-Tryptophan	0.336981	1.6514e-06	positive	0.336981	0.3	1	2	5.77953	Metabo	Metabo
Biliverdin hydrochloride	DL-Tryptophan	0.108964	0.131444	positive	0.108964	0	0	0	0.881258	Metabo	Metabo
[truncated: 18 more rows]
